# Supplementary material for: Identification of Putative Precursor Genes for the Biosynthesis of Cannabinoid-Like Compound in Radula marginata
Source: Front Plant Sci. 2018 May 9;9:537. doi: 10.3389/fpls.2018.00537 (PMC5954354; doi:10.3389/fpls.2018.00537)
Supplement: Supplementary Data 1 — BLAST analysis summary. [file Data_Sheet_1.XLSX]

## Sheet: Blast_top_hit_species_distribut
Species	Top-Hits
Marchantia_polymorpha_subsp._polymorpha	3181
Acidobacteriaceae_bacterium_KBS_96	723
Pseudonocardia_sp._73-21	705
Candidatus_Solibacter_usitatus	671
Candidatus_Solibacter_usitatus_Ellin6076	656
Gemmata_sp._SH-PL17	629
Rhodospirillales_bacterium_69-11	601
Acanthamoeba_castellanii_str._Neff	507
Solirubrobacter_soli	479
Physcomitrella_patens	471
Gemmata_obscuriglobus	462
Singulisphaera_acidiphila	431
Singulisphaera_acidiphila_DSM_18658	421
Singulisphaera_sp._GP187	418
Zavarzinella_formosa	411
Acidobacteria_bacterium_13_1_20CM_3_53_8	393
Acidobacteria_bacterium_OLB17	359
Bryobacter_aggregatus	354
Chthoniobacter_flavus	302
Conexibacter_woesei	297
uncultured_bacterium	295
Chthoniobacter_flavus_Ellin428	291
Solirubrobacter_sp._URHD0082	268
Tetrahymena_thermophila_SB210	265
Kouleothrix_aurantiaca	263
Sorangium_cellulosum	252
Coccomyxa_subellipsoidea_C-169	245
Pyrinomonas_methylaliphatogenes	232
Paramecium_tetraurelia	223
Paramecium_tetraurelia_strain_d4-2	221
Rhodospirillales_bacterium_URHD0017	220
Pseudonocardia_sp._CNS-139	218
Acidobacteria_bacterium_RIFCSPLOWO2_12_FULL_66_21	217
Acidobacteria_bacterium_RIFCSPLOWO2_02_FULL_67_36	213
Pseudonocardia_dioxanivorans_CB1190	210
Pseudonocardia_sp._CNS-004	207
Bradyrhizobium_erythrophlei	206
Pseudonocardia_asaccharolytica	193
Solirubrobacterales_bacterium_URHD0059	192
Planctomycetaceae_bacterium_SCGC_AG-212-F19	186
Bradyrhizobium_lablabi	183
Planctomyces_sp._SH-PL62	182
Chloroflexi_bacterium_54-19	182
Pseudonocardia_dioxanivorans	182
Chloroflexi_bacterium_OLB15	178
Pseudonocardia_thermophila	171
Schlesneria_paludicola	171
Rhodoplanes_sp._Z2-YC6860	171
Pseudonocardia_autotrophica	170
Selaginella_moellendorffii	161
Acidobacteriaceae_bacterium_KBS_83	160
Reticulomyxa_filosa	155
Segetibacter_koreensis	154
Parafilimonas_terrae	154
Chthonomonas_calidirosea	152
Pseudonocardia_sp._SCN_73-27	150
Acidobacteria_bacterium_RIFCSPLOWO2_02_FULL_65_29	149
Alphaproteobacteria_bacterium_13_2_20CM_2_64_7	149
Orchesella_cincta	145
Jatrophihabitans_endophyticus	142
Gemmatirosa_kalamazoonesis	140
Klebsormidium_flaccidum	139
Nocardioides_halotolerans	139
Phaeodactylum_tricornutum_CCAP_1055/1	133
Pseudonocardia_oroxyli	131
Minicystis_rosea	131
Acidobacteria_bacterium_13_1_40CM_65_14	128
Planctomycetales_bacterium_71-10	128
Conexibacter_woesei_DSM_14684	127
Acidobacteria_bacterium_DSM_100886	124
Solirubrobacterales_bacterium_70-9	122
Acytostelium_subglobosum_LB1	121
Rhodospirillales_bacterium_70-18	120
Nostoc_sp._KVJ20	118
Pseudonocardia_spinosispora	116
Fimbriimonas_ginsengisoli_Gsoil_348	114
Rhizobacter_sp._Root404	113
Fimbriimonas_ginsengisoli	113
Nostoc_punctiforme_PCC_73102	111
Marchantia_polymorpha	111
Chryseolinea_serpens	111
Polysphondylium_pallidum_PN500	111
Dictyostelium_lacteum	109
Geminicoccus_roseus	109
Dactylosporangium_aurantiacum	109
Serendipita_vermifera_MAFF_305830	108
Acidobacteria_bacterium_RIFCSPLOWO2_12_FULL_67_14b	107
Actinoplanes_globisporus	106
Dictyostelium_fasciculatum	105
Sphingobacteriales_bacterium_50-39	104
Pseudocohnilembus_persalinus	103
Plasmodiophora_brassicae	102
Myxococcales_bacterium_68-20	101
Sphingobacteriales_bacterium_44-61	101
bacterium_Ellin514	100
Acidobacteria_bacterium_13_1_20CM_2_65_9	99
Nocardioides	98
Ichthyophthirius_multifiliis	97
Salpingoeca_rosetta	96
Ilumatobacter_nonamiensis	96
Pedosphaera_parvula	96
Nostoc_punctiforme	95
Rhodospirillales_bacterium_URHD0088	94
Stylonychia_lemnae	94
Acidobacteria_bacterium_13_1_40CM_4_65_8	93
Symbiodinium_microadriaticum	93
Pirellula_staleyi_DSM_6068	92
Thecamonas_trahens_ATCC_50062	91
Pirellula_staleyi	90
Dictyostelium_purpureum	90
Ramazzottius_varieornatus	89
Noccaea_caerulescens	89
Labilithrix_luteola	89
Actinomycetospora_chiangmaiensis	87
Sphingobacteriales_bacterium_39-19	85
Bodo_saltans	85
Cyphellophora_europaea_CBS_101466	85
Bradyrhizobium_elkanii	85
Actinobacteria_bacterium_13_1_20CM_3_68_9	84
Chitinophagaceae_bacterium_PMP191F	84
Chloroflexi_bacterium_OLB13	83
Flavisolibacter_ginsengisoli_DSM_18119	83
Acidobacteria_bacterium_SCN_69-37	83
Oxytricha_trifallax	83
Acidobacteria_bacterium_13_1_40CM_3_55_6	82
Ilumatobacter_coccineus	82
Sandaracinus_amylolyticus	81
Niastella_sp._SCN_39-18	80
Verrucomicrobia_bacterium_13_2_20CM_54_12	78
Flavisolibacter_ginsengisoli	78
Gammaproteobacteria_bacterium_13_2_20CM_66_19	78
Caldilinea_aerophila_DSM_14535_=_NBRC_104270	78
Marmoricola_sp._URHB0036	77
Caldilinea_aerophila	77
Actinoplanes_friuliensis	74
Actinoplanes_friuliensis_DSM_7358	73
Naegleria_gruberi	73
Pseudonocardia_acaciae	73
Pseudonocardia	73
Ectocarpus_siliculosus	72
Roseiflexus_castenholzii_DSM_13941	72
Kribbella_catacumbae	72
Actinobacteria_bacterium_IMCC26256	71
Solirubrobacterales_bacterium_67-14	71
Roseiflexus_sp._RS-1	70
Sphaerobacter_thermophilus	70
Ilumatobacter_coccineus_YM16-304	70
Verrucomicrobia_bacterium_13_1_20CM_4_54_11	70
Rhodopseudomonas_palustris	69
Mycobacterium_sp._Root135	69
Acidobacteria_bacterium_13_1_40CM_3_65_5	69
Lingula_anatina	68
Roseiflexus_castenholzii	68
Capsaspora_owczarzaki_ATCC_30864	68
Planctomyces_sp._SH-PL14	67
Actinoplanes_subtropicus	67
Acidobacteria_bacterium_RIFCSPLOWO2_02_FULL_64_15	66
Sphaerobacter_thermophilus_DSM_20745	66
Friedmanniella_luteola	66
Flavisolibacter_sp._LCS9	66
Bradyrhizobium_valentinum	65
bacterium_JKG1	65
Niastella_koreensis_GR20-10	65
Acidobacteria_bacterium_RIFCSPLOWO2_02_FULL_68_18	65
Flavihumibacter_solisilvae	64
Dictyostelium_discoideum_AX4	64
Haliangium_ochraceum	64
Chthonomonas_calidirosea_T49	64
Acidobacteria_bacterium_13_1_40CM_56_16	64
Crassostrea_gigas	64
Picea_sitchensis	63
Inquilinus_limosus	63
Planctomycetaceae_bacterium_SCGC_AG-212-D15	62
Verrucomicrobia_bacterium_13_1_20CM_3_54_17	62
Haliangium_ochraceum_DSM_14365	62
Niastella_koreensis	61
Verrucomicrobia_bacterium_13_1_20CM_54_28	60
Acidobacteria_bacterium_13_2_20CM_2_66_4	60
Oscillochloris_trichoides_DG-6	60
Bacteroidetes_bacterium_46-16	59
Acidobacteria_bacterium_RIFCSPLOWO2_12_FULL_68_19	59
Candidatus_Entotheonella_sp._TSY1	59
Oscillatoriales_cyanobacterium_JSC-12	58
Monosiga_brevicollis_MX1	58
Oscillochloris_trichoides	58
Exaiptasia_pallida	58
Blastopirellula_marina	58
Nocardioides_sp._Root224	58
Bradyrhizobium_ottawaense	58
Verrucomicrobia_bacterium_13_2_20CM_55_10	58
Isosphaera_pallida	57
Actinobacteria_bacterium_IMCC26207	57
Sphingobacteriales_bacterium_46-32	57
Edaphobacter_aggregans	57
Sphingomonas	57
Microlunatus_phosphovorus	57
Nocardioides_sp._Root1257	57
Thermoleophilum_album	56
Mesorhizobium	56
Blastopirellula_marina_DSM_3645	56
Patulibacter_medicamentivorans	56
Mycobacterium_sp._URHB0044	56
Alphaproteobacteria_bacterium_13_1_20CM_3_64_12	56
Bradyrhizobium_canariense	56
Acidisphaera_rubrifaciens	55
Streptomyces	55
Opitutus_terrae_PB90-1	55
Chlorella_variabilis	55
Sphingobacteriales_bacterium_40-81	54
Microlunatus_phosphovorus_NM-1	54
Capitella_teleta	54
Branchiostoma_belcheri	54
Planctomicrobium_piriforme	54
Acidobacteria_bacterium_RIFCSPLOWO2_02_FULL_67_21	53
Mycobacterium_sp._1482268.1	53
Acidobacteria_bacterium_RIFCSPLOWO2_12_FULL_65_11	53
Alphaproteobacteria_bacterium_65-37	53
Isosphaera_pallida_ATCC_43644	53
Chondromyces_crocatus	53
Hyalangium_minutum	52
Bradyrhizobium	52
Nocardioides_sp._URHA0032	52
Gimesia_maris	52
Methylibium_sp._CF059	52
Flavihumibacter_sp._CACIAM_22H1	51
Sorangium_cellulosum_So_ce56	51
Acidobacteria_bacterium_RIFCSPLOWO2_12_FULL_67_14	51
Leptolyngbya_sp._JSC-1	51
Flavihumibacter_petaseus	51
Afipia_sp._GAS231	51
Saccoglossus_kowalevskii	51
Methylibium_sp._NZG	51
Candidatus_Entotheonella_sp._TSY2	51
Armatimonadetes_bacterium_55-13	51
Methylobacterium	50
Phycisphaera_mikurensis	50
Flavihumibacter_petaseus_NBRC_106054	50
Sphingobacteriales_bacterium_44-15	50
Gimesia_maris_DSM_8797	50
Bacteroidetes_bacterium_43-93	50
Hyphomicrobium_zavarzinii	50
Bradyrhizobium_sp._URHD0069	50
Filimonas_lacunae	50
Opitutus_terrae	50
Niastella_yeongjuensis	49
Galerina_marginata_CBS_339.88	49
Rhinocladiella_mackenziei_CBS_650.93	49
Bradyrhizobium_jicamae	49
Adineta_vaga	49
Kribbella_flavida_DSM_17836	49
Rhodospirillaceae_bacterium_CCH5-H10	48
Mesorhizobium_alhagi_CCNWXJ12-2	48
Cyanobacteria_bacterium_13_1_40CM_2_61_4	48
Pseudonocardia_sp._SCN_72-51	48
Dongia_sp._URHE0060	48
Mycobacterium	48
Flavihumibacter_sp._ZG627	48
Phycisphaera_mikurensis_NBRC_102666	48
Planctomycetes_bacterium_RBG_16_64_12	47
Bradyrhizobium_icense	47
Bradyrhizobium_japonicum	47
Ktedonobacter_racemifer	47
Acidobacteria_bacterium_13_1_20CM_2_55_15	47
Spirosoma_endophyticum	46
Patulibacter_minatonensis	46
Guillardia_theta_CCMP2712	46
Mesorhizobium_alhagi	45
Acidisphaera_rubrifaciens_HS-AP3	45
Kribbella_flavida	45
Sphingomonas_mali	45
Candidatus_Koribacter_versatilis	44
Candidatus_Koribacter_versatilis_Ellin345	44
Hassallia_byssoidea_VB512170	44
Spizellomyces_punctatus_DAOM_BR117	44
Monoraphidium_neglectum	44
Acidobacteria_bacterium_13_1_40CM_2_56_11	43
Phialocephala_scopiformis	43
Hyphomicrobium_sp._99	43
Ktedonobacter_racemifer_DSM_44963	43
Steroidobacter_denitrificans	43
Hyphomicrobium_denitrificans	43
Nematostella_vectensis	43
Sphingomonas_sp._S5-249	42
Variibacter_gotjawalensis	42
Terriglobus_roseus	42
Frankineae_bacterium_MT45	42
Nitrolancea_hollandica_Lb	42
Skermanella_aerolata_KACC_11604	42
Sphingomonas_pruni	41
Acidobacteriaceae_bacterium_KBS_89	41
Cryptosporangium_aurantiacum	41
Verrucomicrobia_bacterium_13_2_20CM_2_54_15	41
Acidobacteria_bacterium_KBS_146	41
Exophiala_aquamarina_CBS_119918	41
Vitrella_brassicaformis_CCMP3155	41
Methyloferula_stellata	41
Gemmatimonas_aurantiaca	41
Terrimonas_ferruginea	41
actinobacterium_acAcidi	41
Silvibacterium_bohemicum	41
Belnapia_rosea	41
Mesorhizobium_loti	40
Nakamurella_multipartita_DSM_44233	40
Rhizobiales_bacterium_YIM_77505	40
Reyranella_massiliensis	40
Leptolyngbya_valderiana	40
Frankia_sp._Iso899	40
Nannochloropsis_gaditana	40
Microvirga_massiliensis	39
Gemmatimonas_aurantiaca_T-27	39
Glonium_stellatum	39
Nostoc_calcicola	39
Skermanella_aerolata	39
Nocardioides_lianchengensis	39
Betaproteobacteria_bacterium_GR16-43	39
Pseudonocardia_ammonioxydans	39
Nostoc_calcicola_FACHB-389	39
Anthurium_amnicola	39
Hyphomicrobium_facile	39
Verruconis_gallopava	39
Leptolyngbya_valderiana_BDU_20041	39
Pseudolabrys_sp._Root1462	39
Limulus_polyphemus	39
Stigmatella_aurantiaca	38
Aquincola_tertiaricarbonis	38
Eucalyptus_grandis	38
Sphingobacteriales_bacterium_48-107	38
Haloferula_sp._BvORR071	38
Phenylobacterium	38
Exophiala_xenobiotica	38
Alphaproteobacteria_bacterium_RIFCSPHIGHO2_12_FULL_66_14	38
Gemmatimonas_phototrophica	37
Phialocephala_subalpina	37
Auxenochlorella_protothecoides	37
Lottia_gigantea	37
Methylobacterium_salsuginis	37
Mesorhizobium_sp._YR577	37
Betaproteobacteria_bacterium_RIFCSPLOWO2_12_FULL_62_58	37
Planctomycetes_bacterium_SCN_63-9	37
Opitutus_sp._GAS368	36
Chondromyces_apiculatus_DSM_436	36
Nannocystis_exedens	36
Actinoplanes_sp._N902-109	36
Gemmatimonadetes_bacterium_SCN_70-22	36
Bradyrhizobium_paxllaeri	36
Strongylocentrotus_purpuratus	36
Tetranychus_urticae	36
Acetobacteraceae_bacterium_SCN_69-10	36
Pseudonocardia_sp._SCN_72-86	36
Belnapia_sp._F-4-1	36
Biomphalaria_glabrata	36
Nocardioides_sp._JS614	36
Hyphomicrobium_sp._NDB2Meth4	36
Asanoa_ishikariensis	36
Methylopila_sp._M107	36
Hordeum_vulgare_subsp._vulgare	36
Nitrolancea_hollandica	36
Branchiostoma_floridae	36
Myxococcus_fulvus	36
Acidobacteria_bacterium_13_2_20CM_58_27	36
Rhizobacter_sp._Root29	35
Actinobacteria_bacterium_13_1_20CM_4_69_9	35
Chlamydomonas_reinhardtii	35
Rhizobacter_sp._Root16D2	35
Nakamurella_multipartita	35
Toxocara_canis	35
Methylobacterium_nodulans	35
Rhizobacter_sp._Root1238	35
Methylobacterium_populi	35
Acidobacteria_bacterium_13_1_40CM_4_58_4	35
Alphaproteobacteria_bacterium_64-11	35
Chloracidobacterium_thermophilum	34
Planctomycetes_bacterium_RBG_16_64_10	34
Hypsizygus_marmoreus	34
Acidobacteria_bacterium_13_1_40CM_3_56_11	34
Sphingobacteriales_bacterium_SCN_48-20	34
Phormidesmis_priestleyi	34
Candidatus_Handelsmanbacteria_bacterium_RIFCSPLOWO2_12_FULL_64_10	34
Sporichthya_polymorpha	34
Scapania_nemorea	34
Cenococcum_geophilum_1.58	34
Daucus_carota_subsp._sativus	34
Gonium_pectorale	34
Terrimicrobium_sacchariphilum	34
Acidobacteria_bacterium_RIFCSPLOWO2_02_FULL_61_28	34
Rhizobiales_bacterium_GAS113	34
Actinobacteria_bacterium_13_2_20CM_68_14	34
Methylobacterium_sp._Leaf456	34
Rhizobacter	34
Methylobacterium_nodulans_ORS_2060	33
Serendipita_indica_DSM_11827	33
Variovorax_paradoxus	33
Rhodopirellula_maiorica_SM1	33
Exophiala_sideris	33
Cryptosporangium_arvum	33
Rhizobiales_bacterium_GAS191	33
Phialophora_attae	33
Nocardioides_psychrotolerans	33
Couchioplanes_caeruleus	33
Arthrobotrys_oligospora_ATCC_24927	32
Actinopolymorpha_alba	32
Nocardioides_szechwanensis	32
Granulicella_mallensis	32
Mycobacterium_sp._JS623	32
Rhizobiales_bacterium_64-17	32
Microvirga_lupini	32
Verrucomicrobium_sp._BvORR034	32
Methylocella_silvestris	32
Volvox_carteri_f._nagariensis	32
Rhizobium_leguminosarum	32
Octopus_bimaculoides	32
Chrysochromulina_sp._CCMP291	32
Actinoplanes_sp._TFC3	32
Mycobacterium_sp._1274761.0	32
Rubrivivax_sp._SCN_70-15	32
Methylocella_silvestris_BL2	32
Armatimonadetes_bacterium_CG2_30_66_41	31
Thermobaculum_terrenum	31
Chondromyces_apiculatus	31
Belnapia_moabensis	31
Pirellula_sp._SH-Sr6A	31
Granulicella_mallensis_MP5ACTX8	31
Verrucomicrobium_sp._BvORR106	31
Rhizobiales_bacterium_65-9	31
Couchioplanes_caeruleus_subsp._caeruleus	31
Planctomycetaceae_bacterium_FC18	31
Mesorhizobium_sp._F7	31
Herpetosiphon_aurantiacus_DSM_785	31
Cnuella_takakiae	31
Thermobaculum_terrenum_ATCC_BAA-798	30
Archangium_gephyra	30
Mycobacterium_sp._ACS1612	30
Acropora_digitifera	30
Pseudonocardia_sp._EC080619-01	30
Phycisphaerae_bacterium_SM23_33	30
Inquilinus_limosus_MP06	30
Acidobacteria_bacterium_13_1_20CM_2_57_8	30
Planctomycetes_bacterium_RBG_13_63_9	30
Microcoleus_sp._PCC_7113	30
Verrucomicrobium_spinosum	30
Acidobacteriaceae_bacterium_TAA166	30
Friedmanniella_flava	30
Acidobacteriales_bacterium_13_2_20CM_55_8	29
Candidatus_Microthrix_parvicella_RN1	29
Cyanothece_sp._PCC_7425	29
Methylobacterium_aquaticum	29
Acidobacteriaceae_bacterium_URHE0068	29
Hamadaea_tsunoensis	29
Sphingomonas_asaccharolytica	29
Acidobacteria_bacterium_RIFCSPLOWO2_12_FULL_60_22	29
Hebeloma_cylindrosporum_h7	29
Endocarpon_pusillum_Z07020	29
Amborella_trichopoda	28
Afipia_sp._P52-10	28
Mycobacterium_tuberculosis	28
Mycobacterium_rhodesiae	28
Spirosoma_linguale_DSM_74	28
Terriglobus_saanensis	28
Skermanella_stibiiresistens_SB22	28
Streptomyces_thermoautotrophicus	28
Chroococcidiopsis_thermalis	28
Amycolatopsis_thermoflava	28
unclassified_Betaproteobacteria_(miscellaneous)	28
Friedmanniella_sagamiharensis	28
Bacteroidetes_bacterium_RIFCSPLOWO2_12_FULL_35_15	28
Skermanella_stibiiresistens	28
Fragilariopsis_cylindrus_CCMP1102	28
Bradyrhizobium_sp._LMTR_3	28
Saprolegnia_parasitica_CBS_223.65	28
Rhizoctonia_solani_AG-1_IB	28
Archangium_sp._Cb_G35	28
Aplysia_californica	28
Actinophytocola_xanthii	27
Capronia_epimyces_CBS_606.96	27
Candidatus_Microthrix_parvicella	27
Methylopila_sp._73B	27
beta_proteobacterium_AAP65	27
beta_proteobacterium_AAP51	27
beta_proteobacterium_AAP121	27
Rhodovulum_sp._PH10	27
Deltaproteobacteria_bacterium_RIFCSPLOWO2_12_FULL_60_19	27
Actinoplanes_awajinensis	27
Mortierella_verticillata_NRRL_6337	27
Verrucomicrobia_bacterium_13_2_20CM_2_54_15_9cls	26
Nicotiana_tabacum	26
Citrus_sinensis	26
Aphanomyces_astaci	26
Ancylostoma_ceylanicum	26
Verrucomicrobia_bacterium_61-8	26
Terriglobus_saanensis_SP1PR4	26
Spirosoma_panaciterrae	26
Aphanomyces_invadans	26
Lepidopterella_palustris_CBS_459.81	26
Acidobacteriales_bacterium_59-55	26
Mortierella_elongata_AG-77	26
Wuchereria_bancrofti	26
Daphnia_magna	26
Allomyces_macrogynus_ATCC_38327	26
Ardenticatena	26
Chloroflexus_sp._Y-400-fl	26
Perkinsus_marinus_ATCC_50983	26
Glarea_lozoyensis_ATCC_20868	26
Corallococcus_coralloides	26
Chroococcidiopsis_thermalis_PCC_7203	26
Betaproteobacteria_bacterium_RIFCSPLOWO2_02_64_14	26
Pseudonocardia_sp._EC080610-09	26
Actinoplanes_awajinensis_subsp._mycoplanecinus	26
Acidobacteria_bacterium_13_1_40CM_2_64_6	26
Hyphomicrobium_denitrificans_1NES1	26
Bradyrhizobium_sp._URHA0002	25
Stegodyphus_mimosarum	25
Nakamurella_panacisegetis	25
Chloroflexus_aurantiacus_J-10-fl	25
Myxococcales_bacterium_SG8_38	25
Burkholderiales_bacterium_JOSHI_001	25
Granulibacter_bethesdensis	25
Microvirga_lotononidis	25
Methyloceanibacter_superfactus	25
Rhizobium	25
Thalassiosira_pseudonana_CCMP1335	25
Bauldia_litoralis	25
Acidobacteriales_bacterium_13_1_40CM_3_55_5	25
Phycisphaerae_bacterium_SM23_30	25
Microvirga_sp._V5/3M	25
Pseudonocardia_sp._EC080625-04	25
Nocardioides_alpinus	25
Phenylobacterium_sp._RIFCSPHIGHO2_01_FULL_69_31	25
Bdellovibrio_bacteriovorus	25
bacterium_SCGC_AG-212-C10	25
Thalassiosira_oceanica	25
Betaproteobacteria_bacterium_13_1_20CM_3_63_8	25
Oidiodendron_maius_Zn	25
Hyphomicrobium_sp._CS1BSMeth3	25
Beijerinckia_sp._28-YEA-48	25
Dyadobacter_koreensis	24
Mycobacterium_tusciae	24
Capronia_coronata_CBS_617.96	24
Acidobacteria_bacterium_13_2_20CM_57_17	24
Ardenticatena_maritima	24
Verrucomicrobia_bacterium_13_1_40CM_4_54_4	24
Pseudonocardia_sp._Ae356_Ps1	24
Sorangium_cellulosum_So0157-2	24
Gonapodya_prolifera_JEL478	24
Verrucomicrobia_bacterium_SCGC_AG-212-E04	24
Exophiala_mesophila	24
Ascaris_suum	24
Rosellinia_necatrix	24
Malus_domestica	24
Sphaeroforma_arctica_JP610	24
Bradyrhizobium_sp._LTSPM299	24
Methylocapsa_palsarum	24
Chloroflexus	24
Phenylobacterium_sp._SCN_70-31	24
Dactylellina_haptotyla_CBS_200.50	24
Priapulus_caudatus	24
Nocardioides_sp._URHA0020	24
Variovorax_sp._URHB0020	24
Methylobacterium_populi_BJ001	24
Piloderma_croceum_F_1598	24
Coniosporium_apollinis_CBS_100218	24
Tolypothrix_bouteillei	24
Sphingomonas_sp._SCN_67-18	24
Candidatus_Rokubacteria_bacterium_13_1_40CM_68_15	24
Microcystis_aeruginosa	24
Acidobacteria_bacterium_RIFCSPLOWO2_12_FULL_66_10	24
Roseimaritima_ulvae	23
Bradyrhizobium_sp._ARR65	23
Frankia_inefficax	23
Corallococcus_coralloides_DSM_2259	23
Stigmatella_aurantiaca_DW4/3-1	23
Polyangium]_brachysporum	23
Cyanobacteria_bacterium_13_1_20CM_4_61_6	23
Lechevalieria_aerocolonigenes	23
marine_actinobacterium_MedAcidi-G3	23
Frankia	23
Calothrix_sp._PCC_7507	23
Haliscomenobacter_hydrossis	23
Spirosoma_radiotolerans	23
Rhizophagus_irregularis_DAOM_197198w	23
Chitinophaga_rupis	23
Hydrocarboniphaga_effusa_AP103	23
Hydra_vulgaris	23
Bacteriodetes_bacterium_13_1_20CM_4_60_6	23
Rubinisphaera_brasiliensis_DSM_5305	23
Herpetosiphon_geysericola	23
Hyphomicrobium_sp._MC1	23
Exophiala_dermatitidis_NIH/UT8656	23
Lentisphaerae_bacterium_RIFOXYA12_64_32	23
Elaeis_guineensis	23
Acidobacteria_bacterium_13_1_20CM_58_21	23
Scytonema_sp._HK-05	23
Fonsecaea_multimorphosa_CBS_102226	23
Nocardioides_dokdonensis	23
Actinoplanes_philippinensis	23
Actinobacteria_bacterium_RBG_16_68_12	23
Gammaproteobacteria_bacterium_SG8_30	23
Hydrocarboniphaga_effusa	23
Beijerinckia_indica_subsp._indica_ATCC_9039	23
Zea_mays	23
Cystobacter_fuscus	23
Tolypothrix_sp._PCC_7601	23
Coleofasciculus_chthonoplastes_PCC_7420	22
Oryza_sativa_Japonica_Group	22
Pseudonocardia_sp._Ae168_Ps1	22
Actinophytocola_xinjiangensis	22
Strongyloides_ratti	22
Betaproteobacteria_bacterium_RIFCSPLOWO2_02_FULL_67_26	22
Nelumbo_nucifera	22
Burkholderiales_bacterium_RIFCSPHIGHO2_12_FULL_69_20	22
Cryptosporangium_arvum_DSM_44712	22
Emiliania_huxleyi_CCMP1516	22
Planctomyces_sp._SCGC_AG-212-M04	22
Pseudonocardia_sp._HH130630-07	22
Plicaturopsis_crispa_FD-325_SS-3	22
Ricinus_communis	22
Pseudonocardia_sp._Ae717_Ps2	22
Enhygromyxa_salina	22
Betaproteobacteria_bacterium_13_1_40CM_4_64_4	22
Actinobacteria_bacterium_13_1_20CM_3_71_11	22
Rhodopirellula_maiorica	22
Microcoleus_vaginatus_FGP-2	22
Labrys_sp._WJW	22
Rhizophagus_irregularis_DAOM_181602	22
Rhizobiales_bacterium_GAS188	22
Manihot_esculenta	22
Pyrenochaeta_sp._DS3sAY3a	22
Moorea_producens	22
Parasteatoda_tepidariorum	22
Microvirga_vignae	22
Methylobacterium_variabile	22
Amphimedon_queenslandica	22
Coleofasciculus_chthonoplastes	22
Acidobacteria_bacterium_13_2_20CM_2_57_6	21
Beta_vulgaris_subsp._vulgaris	21
Bradyrhizobium_sp._NFR13	21
Lentisphaerae_bacterium_RIFOXYB12_FULL_65_16	21
Chlorogloeopsis_fritschii	21
Desertifilum_sp._IPPAS_B-1220	21
Scytonema_hofmannii_PCC_7110	21
Methylocapsa_aurea	21
Spirosoma_sp._48-14	21
Paraphaeosphaeria_sporulosa	21
Planctopirus_limnophila_DSM_3776	21
Pseudonocardia_sp._Ae263_Ps1	21
Pseudonocardia_sp._Ae150A_Ps1	21
Hyphomicrobium_sp._GJ21	21
Angustibacter_sp._Root456	21
Xylona_heveae_TC161	21
Hyphomicrobium_sp._CS1GBMeth3	21
Pseudonocardia_sp._Ae406_Ps2	21
Scytonema_hofmannii	21
Pseudonocardia_sp._AL041005-10	21
Hydrotalea_flava	21
Devosia_sp._66-22	21
Conidiobolus_coronatus_NRRL_28638	21
Phenylobacterium_zucineum	21
Stagonospora_sp._SRC1lsM3a	21
Methylibium_sp._Root1272	21
Saprolegnia_diclina_VS20	21
Roseomonas_stagni_DSM_19981	21
Bradyrhizobium_retamae	21
Vitis_vinifera	21
Hyphomicrobium	21
Thermorudis_peleae	21
Pelomonas_sp._Root1237	21
Beijerinckia_indica	21
Sphingomonas_sp._PR090111-T3T-6A	21
Tolypothrix_bouteillei_VB521301	21
Acidobacterium_ailaaui	21
Anaerolineae_bacterium_CG2_30_64_16	21
Acidobacteria_bacterium_RIFCSPLOWO2_12_FULL_54_10	21
Verrucomicrobia_bacterium_IMCC26134	20
Acidiphilium_rubrum	20
alpha_proteobacterium_U9-1i	20
Terracidiphilus_gabretensis	20
Ixodes_scapularis	20
Methylocapsa_acidiphila	20
Armatimonadetes_bacterium_CG2_30_59_28	20
Rubinisphaera_brasiliensis	20
Capronia_semi-immersa	20
Dictyostelium_discoideum	20
Pseudonocardia_sp._Ae706_Ps2	20
Hydrocarboniphaga_daqingensis	20
Helobdella_robusta	20
Scleropages_formosus	20
Methylobacterium_extorquens_DSM_13060	20
Spirosoma_spitsbergense	20
Betaproteobacteria_bacterium_RIFCSPLOWO2_12_FULL_62_13	20
Nocardioides_sp._Root122	20
Sphingomonas_sp._ERG5	20
Ptilidium_pulcherrimum	20
Ciona_intestinalis	20
Cladophialophora_immunda	20
Microvirga_guangxiensis	20
Nocardioides_dokdonensis_FR1436	20
Hyphomicrobium_nitrativorans_NL23	19
Phenylobacterium_zucineum_HLK1	19
Populus_trichocarpa	19
Myxococcus_hansupus	19
Microcoleus_vaginatus	19
Haliscomenobacter_hydrossis_DSM_1100	19
Brassica_napus	19
Alphaproteobacteria_bacterium_62-8	19
Sphingomonas_wittichii	19
Sphingomonas_sp._SRS2	19
Acidobacteria_bacterium_Mor1	19
Nevskia_ramosa	19
Rhizobacter_sp._Root1221	19
Rhizopus_microsporus	19
Methylobacterium_sp._174MFSha1.1	19
Smittium_mucronatum	19
Variovorax_sp._YR216	19
Oscillatoriales_cyanobacterium_'hensonii'	19
Chloroflexus_sp._isl-2	19
Mycobacterium_abscessus_subsp._abscessus	19
Alphaproteobacteria_bacterium_RBG_16_64_48	19
Ideonella_sakaiensis	19
Nocardioides_sp._Leaf307	19
Patulibacter_americanus	19
Fonsecaea_multimorphosa	19
Pseudonocardia_sp._Ae331_Ps2	19
Bradyrhizobium_sp._Ec3.3	19
Methylobacterium_extorquens	19
Phenylobacterium_sp._Root700	19
Opitutaceae_bacterium_IG16b	19
Rhizobacter_sp._OV335	19
Nocardioides_exalbidus	19
Cystobacter_fuscus_DSM_2262	19
Catalinimonas_alkaloidigena	19
Nocardioides_jensenii	19
Rhodopirellula_baltica	19
Azospirillum_brasilense	19
Glycine_max	19
Acetobacteraceae_bacterium_AT-5844	19
Methylobacterium_sp._Leaf123	19
Nocardioides_sp._Soil796	19
Nevskia_soli	19
Marssonina_brunnea_f._sp._'multigermtubi'_MB_m1	19
Methylibium_sp._CF468	19
Sphingomonas_sp._MM-1	19
Methylibium_sp._YR605	19
Thermomicrobium_roseum	18
Ipomoea_nil	18
Archangium_violaceum	18
Chitinophaga_sp._YR573	18
Sphingomonas_sanxanigenens_DSM_19645_=_NX02	18
Chelatococcus	18
Xenopus_tropicalis	18
Quadrisphaera_sp._DSM_44207	18
Sphingomonas_sp._YR710	18
Hyphomicrobium_nitrativorans	18
Acidimicrobiia_bacterium_BACL6_MAG-120322-bin79	18
Thermomicrobium_roseum_DSM_5159	18
Roseomonas_gilardii	18
Amycolatopsis_taiwanensis	18
Bradyrhizobium_sp._STM_3843	18
Geodermatophilaceae_bacterium_URHB0062	18
Rhodocista_sp._MIMtkB3	18
Rubrivivax_benzoatilyticus	18
Sphingomonas-like_bacterium_B12	18
Pristionchus_pacificus	18
Phenylobacterium_sp._Root77	18
Acidobacteria_bacterium_13_1_20CM_2_60_10	18
Rhagoletis_zephyria	18
Fischerella_sp._PCC_9605	18
Hypholoma_sublateritium_FD-334_SS-4	18
Nocardioides_sp._Root140	18
Granulicella_tundricola	18
Planctopirus_limnophila	18
Musa_acuminata_subsp._malaccensis	18
Opitutaceae_bacterium_TSB47	18
Granulicella_pectinivorans	18
Planctopirus_sp._JC280	18
Bradyrhizobium_sp._Ai1a-2	18
Bradyrhizobium_sp._th.b2	18
Pleurozia_purpurea	17
Sphingomonas_sp._KC8	17
Mesorhizobium_sp._Root1471	17
Tardiphaga_sp._Vaf07	17
Verrucomicrobia_bacterium_GWF2_62_7	17
Sphingomonas_sp._Ndbn-20	17
Pseudonocardia_sp._HH130629-09	17
Erythranthe_guttata	17
Crinalium_epipsammum_PCC_9333	17
Kibdelosporangium_sp._MJ126-NF4	17
Ramlibacter_tataouinensis	17
Exophiala_oligosperma	17
Medicago_truncatula	17
Tetrasphaera_japonica_T1-X7	17
Acidiphilium_angustum	17
Phenylobacterium_sp._Root1290	17
Phenylobacterium_sp._Root1277	17
Acidomyces_richmondensis	17
Rhizobiales_bacterium_62-47	17
Pseudorhodoferax_sp._Leaf274	17
Coffea_canephora	17
Methylocaldum_szegediense	17
Rubrivivax_benzoatilyticus_JA2_=_ATCC_BAA-35	17
Acidimicrobiia_bacterium_BACL6_MAG-120910-bin40	17
Frankia_sp._BMG5.36	17
Sphingopyxis	17
Philodina_roseola	17
Myxococcales_bacterium_SG8_38_1	17
Graphocephala_atropunctata	17
Homalodisca_liturata	17
Anaeromyxobacter_sp._Fw109-5	17
Gaiella_sp._SCGC_AG-212-M14	17
Daphnia_pulex	17
Marmoricola_sp._Leaf446	17
Actinoplanes_missouriensis	17
Cystobacter_ferrugineus	17
Pseudonocardia_sp._Ae707_Ps1	17
Phytophthora_sojae	17
Archangium_violaceum_Cb_vi76	17
Tolypothrix_campylonemoides_VB511288	17
Mesorhizobium_sp._Root554	17
Afipia	17
Burkholderia_ubonensis	17
Actinomadura_rubrobrunea	17
Bradyrhizobium_sp._S23321	17
Roseomonas_aerilata	16
Chroogloeocystis_siderophila	16
Aliterella_atlantica	16
Variovorax_sp._WDL1	16
Rhizobiales_bacterium_CCH3-A5	16
Actinobacteria_bacterium_13_2_20CM_2_71_6	16
Alphaproteobacteria_bacterium_65-7	16
Chloroflexus_aggregans	16
Mycobacterium_abscessus	16
Cuerna_arida	16
Methylobacterium_sp._CCH5-D2	16
Cyprinus_carpio	16
Oesophagostomum_dentatum	16
Cajanus_cajan	16
Cladophialophora_bantiana_CBS_173.52	16
Sphingomonas_sp._Leaf357	16
Acidobacteriales_bacterium_13_2_20CM_2_55_5	16
Asinibacterium_sp._OR43	16
Salinispora_pacifica	16
Rubripirellula_obstinata	16
Sphingomonas_sanxanigenens	16
Kaistia_sp._SCN_65-12	16
Serpula_lacrymans_var._lacrymans_S7.3	16
Granulicella_tundricola_MP5ACTX9	16
Deltaproteobacteria_bacterium_RIFOXYA12_FULL_58_15	16
Bosea_sp._PAMC_26642	16
Sphingomonas_sp._66-10	16
Actinobacteria_bacterium_13_2_20CM_2_66_6	16
Marmoricola_scoriae	16
Bosea_vaviloviae	16
Juglans_regia	16
Devosia_sp._67-54	16
Bosea_sp._Root483D1	16
Oscillatoria_sp._PCC_10802	16
Solimonas_soli	16
Anaeromyxobacter_sp._RBG_16_69_14	16
Crinalium_epipsammum	16
Fonticula_alba	16
Tolypothrix_campylonemoides	16
Candidatus_Rokubacteria_bacterium_13_1_40CM_2_68_8	16
Nocardioides_sp._Soil777	16
Acidobacteria_bacterium_13_1_20CM_3_58_11	16
Catelliglobosispora_koreensis	16
Acanthamoeba_castellanii	16
Acidobacteria_bacterium_RBG_13_68_16	15
Chroogloeocystis_siderophila_5.2_s.c.1	15
Rhodopseudomonas_palustris_BisB18	15
Camelina_sativa	15
Pseudomonas	15
Leptolyngbya_sp._NIES-2104	15
Pseudonocardia_sp._Ae505_Ps2	15
Bosea_sp._LC85	15
Oryctes_borbonicus	15
Leptolyngbya_sp._O-77	15
Methylobacterium_platani	15
Armatimonadetes_bacterium_DC	15
Intrasporangium_chromatireducens_Q5-1	15
Bradyrhizobium_sp._Tv2a-2	15
Chloroflexi_bacterium_RBG_16_72_14	15
uncultured_planctomycete	15
Glarea_lozoyensis_74030	15
Rozella_allomycis_CSF55	15
Ktedonobacter_sp._13_2_20CM_2_56_8	15
Sphingomonas_changbaiensis_NBRC_104936	15
Frankia_sp._EUN1h	15
Mesorhizobium_sp._LSHC420B00	15
Ascochyta_rabiei	15
Noviherbaspirillum_sp._Root189	15
Acidomyces_richmondensis_BFW	15
Mastigocoleus_testarum_BC008	15
Actinoplanes_missouriensis_431	15
Aminobacter_aminovorans	15
Anaerolineae_bacterium_SG8_19	15
Mastigocoleus_testarum	15
Nocardioides_sp._Root151	15
Gossypium_hirsutum	15
Acidimicrobium_sp._BACL27_MAG-120823-bin4	15
Oceanibaculum_pacificum	15
Loa_loa	15
Sphingomonas_sp._Leaf33	15
Cladophialophora_psammophila_CBS_110553	15
Planctomycetes_bacterium_RBG_13_62_9	15
Acidithrix_ferrooxidans	15
Xanthomonadaceae_bacterium_SCN_69-25	15
Geodermatophilus_ruber	15
Mucilaginibacter_sp._OK098	15
Sphingomonas_sp._Root710	15
Mycobacterium_rhodesiae_NBB3	15
Tetrasphaera_japonica	15
Chloroflexi_bacterium_RBG_16_68_14	15
Acidobacteria_bacterium_13_1_20CM_4_56_7	15
Bacteroidetes_bacterium_OLB12	15
Bacteroidetes_bacterium_OLB10	15
Gymnopus_luxurians_FD-317_M1	15
Azohydromonas_lata	15
Pelomonas_sp._Root1444	15
Prosthecomicrobium_hirschii	15
Bradyrhizobium_sp._UASWS1016	15
Caenorhabditis_elegans	15
Arabidopsis_thaliana	15
Acidimicrobiia_bacterium_BACL6_MAG-120924-bin43	15
Armatimonadetes_bacterium_OLB18	14
Acidiphilium_sp._PM	14
Actinoplanes_rectilineatus	14
Erwinia_billingiae	14
Azohydromonas_australica	14
Methylibium_sp._T29-B	14
Pinus_taeda	14
Verrucomicrobia_bacterium_13_1_20CM_4_55_9	14
marine_actinobacterium_MedAcidi-G1	14
Rubrivivax_gelatinosus	14
Verrucomicrobiaceae_bacterium_SCGC_AG-212-N21	14
Hydrobacter_penzbergensis	14
Alphaproteobacteria_bacterium_64-6	14
Amycolatopsis_sacchari	14
Microvirga_sp._BSC39	14
Trichoplax_adhaerens	14
Chloroflexi_bacterium_RBG_16_70_13	14
Actinomadura_echinospora	14
Phaeodactylibacter_xiamenensis	14
Dothistroma_septosporum_NZE10	14
Acidobacteria_bacterium_RIFCSPLOWO2_02_FULL_59_13	14
Bradyrhizobium_sp._LTSP885	14
Phoenix_dactylifera	14
Afipia_massiliensis	14
Anaerolinea_thermolimosa	14
Caulobacter_henricii	14
Planctomycetes_bacterium_GWF2_50_10	14
Acidiphilium_sp._JA12-A1	14
Myxococcus_fulvus_124B02	14
Hyphomicrobium_denitrificans_ATCC_51888	14
Asinibacterium_sp._OR53	14
Synechocystis_sp._PCC_7509	14
Homo_sapiens	14
Sphingomonas_haloaromaticamans	14
Micromonospora_inositola	14
Chloroflexus_aggregans_DSM_9485	14
Zostera_marina	14
Methylibium_sp._T29	14
Diaphorina_citri	14
Massilia_sp._CF038	14
Leptolyngbya_boryana_IAM_M-101	14
Bosea_sp._BIWAKO-01	14
Marchantia_paleacea	14
Rhizobiales_bacterium_62-17	14
Candidatus_Thiomargarita_nelsonii	14
Scytonema_millei_VB511283	14
Nicotiana_tomentosiformis	14
Ferrithrix_thermotolerans_DSM_19514	14
Baudoinia_panamericana_UAMH_10762	14
Micromonospora_pattaloongensis	14
Leptolyngbya_boryana	14
Amycolatopsis_pretoriensis	14
Methylobacterium_gossipiicola	14
Bosea_sp._117	14
Dendroctonus_ponderosae	14
Rhizoctonia_solani	14
Chloracidobacterium_thermophilum_B	14
Scytonema_millei	14
Sphingomonas_sp._67-36	14
Fonsecaea_monophora	14
Elioraea_tepidiphila	14
Amycolatopsis_xylanica	14
Sporocytophaga_myxococcoides	14
Rhodococcus_rhodnii	14
Chelatococcus_sp._CO-6	14
Microscilla_marina	14
Leptolyngbya_boryana_dg5	14
Verticillium_longisporum	14
Agrobacterium_rhizogenes	14
Planctomycetes_bacterium_GWF2_41_51	14
Sphingomonas_hengshuiensis	14
Caulobacteraceae_bacterium_OTSz_A_272	14
Gloeophyllum_trabeum_ATCC_11539	14
Acidobacteria_bacterium_RBG_16_70_10	14
Nitrospira_moscoviensis	14
Ancylostoma_duodenale	14
Fibrisoma_limi	13
Bradyrhizobium_yuanmingense	13
Mycobacterium_sp._852013-51886_SCH5428379	13
Lautropia_mirabilis	13
Fischerella_muscicola	13
Leptolyngbya_sp._NIES-3755	13
Galdieria_sulphuraria	13
Chitinophaga_sp._YR627	13
Terriglobus_sp._TAA_43	13
Intrasporangium_chromatireducens	13
Actinopolymorpha_singaporensis	13
Mycobacterium_xenopi_3993	13
Amycolatopsis_nigrescens	13
Thermomonospora_curvata_DSM_43183	13
Pseudomonas_abietaniphila	13
Micromonospora_rhizosphaerae	13
Rubrobacter_xylanophilus	13
Chitinophaga_filiformis	13
Jiangella_alkaliphila	13
Chloroflexi_bacterium_RBG_16_57_11	13
Colletotrichum_gloeosporioides_Cg-14	13
Candidatus_Rokubacteria_bacterium_13_1_40CM_4_67_11	13
Xanthomonadaceae_bacterium_SCN_69-320	13
Rhizopus_delemar_RA_99-880	13
Sphingobium_phenoxybenzoativorans	13
Variovorax_sp._CF079	13
Callorhinchus_milii	13
Nocardioides_sp._Leaf285	13
Tuber_melanosporum_Mel28	13
bacterium_A52C2	13
Pleurotus_ostreatus_PC15	13
Variovorax_sp._HW608	13
Caballeronia_humi	13
Streptosporangium_roseum	13
Mucilaginibacter_polytrichastri	13
Actinocatenispora_sera	13
Chlorobi_bacterium_OLB7	13
Mycobacterium_sp._SCH	13
Stemphylium_lycopersici	13
Novosphingobium_rosa	13
Aureococcus_anophagefferens	13
Mycobacterium_rhodesiae_JS60	13
Actinoplanes_sp._SE50/110	13
Hyphomicrobium_sp._SCN_65-11	13
Xanthomonadales_bacterium_69-70	13
Cylindrospermum_stagnale_PCC_7417	13
Neofusicoccum_parvum_UCRNP2	13
Aliterella_atlantica_CENA595	13
Deltaproteobacteria_bacterium_RBG_16_71_12	13
Gloeobacter_kilaueensis_JS1	13
Phormidium_ambiguum_IAM_M-71	13
Actinoplanes_derwentensis	13
Acidobacteria_bacterium_13_1_40CM_2_56_5	13
Symbiochloris_handae	13
Chondrus_crispus	13
Lautropia_sp._SCN_69-89	13
Sphingomonas_changbaiensis	13
Burkholderiales_bacterium_RIFCSPLOWO2_02_FULL_57_36	13
Bradyrhizobium_sp.	13
Methylobacterium_sp._AMS5	13
Noviherbaspirillum_massiliense	13
Setaria_italica	13
Sphingomonas_sp._OK281	13
Geodermatophilus_obscurus	13
Derxia_gummosa	13
Gloeocapsa_sp._PCC_7428	13
Tuber_melanosporum	13
Frankia_symbiont_of_Datisca_glomerata	13
Fonsecaea_erecta	13
Exophiala_spinifera	13
Nocardioides_sp._Soil797	13
Methylobacterium_sp._Leaf90	13
Opitutaceae_bacterium_TAV5	13
Deltaproteobacteria_bacterium_13_1_40CM_4_68_19	13
Candidatus_Contendobacter_odensis	13
Caulobacteraceae_bacterium_PMMR1	13
Ktedonobacter_sp._13_2_20CM_53_11	13
Deltaproteobacteria_bacterium_13_1_40CM_4_54_4	13
Afipia_felis	13
Ktedonobacter_sp._13_2_20CM_2_54_8	12
Devosia_sp._H5989	12
Comamonadaceae_bacterium_URHA0028	12
Mycobacterium_vaccae_ATCC_25954	12
Saccharothrix_sp._NRRL_B-16314	12
Paraburkholderia_andropogonis	12
Saccharothrix_sp._NRRL_B-16348	12
Caballeronia_glathei	12
Terrabacter_sp._28	12
candidate_division_NC10_bacterium_CSP1-5	12
Beijerinckia_mobilis	12
Amycolatopsis_mediterranei_S699	12
Mycobacterium_asiaticum	12
Candidatus_Contendobacter_odensis_Run_B_J11	12
Phormidium_ambiguum	12
Theobroma_cacao	12
Hyalella_azteca	12
Sinorhizobium_meliloti	12
Methylobacterium_sp._MB200	12
Lichtheimia_corymbifera_JMRC:FSU:9682	12
Candidatus_Rokubacteria_bacterium_13_1_40CM_69_27	12
Mycobacterium_sp._djl-10	12
Marmoricola_aequoreus	12
Absidia_glauca	12
Fibrella_aestuarina_BUZ_2	12
Afifella_marina_DSM_2698	12
Ramlibacter_sp._Leaf400	12
Anaerolineae_bacterium_SM23_84	12
Albidiferax_sp._OV413	12
Pseudomonas_fluorescens	12
Planctomycetes_bacterium_RBG_13_60_9	12
Diplodia_seriata	12
Gossypium_raimondii	12
Kutzneria_sp._744	12
Mastigocladus_laminosus_UU774	12
Caenorhabditis_remanei	12
Mycobacterium_vaccae	12
Fibrisoma_limi_BUZ_3	12
Candidatus_Rokubacteria_bacterium_13_1_20CM_4_68_9	12
Jiangella_gansuensis	12
Acidobacteria_bacterium_13_2_20CM_2_57_12	12
Cellulomonas_cellasea	12
Methylobacterium_pseudosasicola	12
Rhizomicrobium_sp._SCGC_AG-212-E05	12
Necator_americanus	12
Chloroflexus_sp._MS-G	12
Altererythrobacter_sp._Root672	12
Leptosphaeria_maculans_JN3	12
Gemmatimonadetes_bacterium_13_2_20CM_69_27	12
Bemisia_tabaci	12
Sphingomonas_sp._Root241	12
Ralstonia_solanacearum	12
Rufibacter_tibetensis	12
Pseudorhodoferax_sp._Leaf267	12
Pantholops_hodgsonii	12
Sphingomonas_sp._OV641	12
Kibdelosporangium_aridum	12
Oscillatoria]_sp._PCC_6506	12
Albugo_laibachii_Nc14	12
Armatimonadetes_bacterium_RBG_16_58_9	12
Pyrenophora_tritici-repentis_Pt-1C-BFP	12
Sphingomonas_sp._Root1294	12
Spirosoma_luteum	12
Gloeobacter_violaceus	12
Helicosporidium_sp._ATCC_50920	12
Rhizobium_sp._CF142	12
Fibrella_aestuarina	12
Geitlerinema_sp._PCC_7407	12
Sarcoptes_scabiei	12
Nitrosospira_multiformis	12
Halyomorpha_halys	12
Micromonas_commoda	12
Mycobacterium_sp._Soil538	12
Genlisea_aurea	12
Alternaria_alternata	12
Cylindrospermum_stagnale	12
Roseomonas_rosea	12
Laccaria_bicolor_S238N-H82	12
Pelomonas_sp._Root1217	12
Saccharopolyspora_flava	12
Lupinus_angustifolius	12
Pyronema_omphalodes_CBS_100304	12
Caenorhabditis_brenneri	12
Candidatus_Rokubacteria_bacterium_13_1_40CM_4_69_5	12
Mesorhizobium_ciceri	12
Niabella_ginsenosidivorans	12
Nakamurella_lactea	12
Sphingomonas_sp._Root50	12
Acidobacteria_bacterium_RIFCSPLOWO2_12_FULL_59_11	12
Mycobacterium_xenopi_4042	12
Gammaproteobacteria_bacterium_SG8_31	12
Chloroflexi_bacterium_CSP1-4	12
Deltaproteobacteria_bacterium_RIFOXYB12_FULL_58_9	12
Sclerotinia_sclerotiorum_1980_UF-70	12
Deltaproteobacteria_bacterium_13_1_40CM_3_69_14	12
Jaapia_argillacea_MUCL_33604	12
Planctomycetes_bacterium_SM23_25	12
Armatimonadetes_bacterium_GBS	12
Mycobacterium_sp._ACS4331	12
Parasitella_parasitica	12
Gloeobacter_violaceus_PCC_7421	12
Rubrobacter_xylanophilus_DSM_9941	12
Pseudaminobacter_salicylatoxidans	12
Acaryochloris_sp._CCMEE_5410	12
Thermogemmatispora_carboxidivorans	12
Sphingomonas_sp._UNC305MFCol5.2	12
Devosia_enhydra	12
Gloeobacter_kilaueensis	12
Armatimonadetes_bacterium_GXS	12
Myxococcus_fulvus_HW-1	12
Methylobacterium_sp._Leaf108	12
Colletotrichum_gloeosporioides_Nara_gc5	12
Mitsuaria_sp._7	11
Afipia_clevelandensis_ATCC_49720	11
Microdochium_bolleyi	11
Chloroflexi_bacterium_13_1_40CM_4_68_4	11
Methyloligella_halotolerans	11
Moniliophthora_roreri_MCA_2997	11
Omnitrophica_bacterium_OLB16	11
Scytonema_hofmanni]_UTEX_B_1581	11
Lautropia_mirabilis_ATCC_51599	11
Sphaerobolus_stellatus_SS14	11
Blastochloris_viridis	11
Verrucomicrobiaceae_bacterium_GAS474	11
Janthinobacterium_sp._CG23_2	11
Pleurocapsa_minor	11
Macrophomina_phaseolina_MS6	11
Runella_slithyformis_DSM_19594	11
Vulgatibacter_incomptus	11
Microlunatus_soli	11
Actinobacteria_bacterium_13_2_20CM_2_72_6	11
Mycobacterium_vaccae_95051	11
uncultured_organism	11
Bradyrhizobium_sp._WSM1743	11
Sphingomonas_sp._CCH5-D11	11
Pseudanabaena_sp._PCC_6802	11
Bordetella_sp._N	11
Trypanosoma_vivax_Y486	11
Catenulispora_acidiphila	11
Methyloceanibacter_marginalis	11
Methylobacterium_sp._4-46	11
Neorhizobium_galegae	11
Chitinophaga_arvensicola	11
Nocardia_miyunensis	11
Bradyrhizobium_sp._ORS_375	11
Herbaspirillum_sp._TSA66	11
Ferrithrix_thermotolerans	11
Phycomyces_blakesleeanus_NRRL_1555(-)	11
Saitoella_complicata_NRRL_Y-17804	11
Methylibium_petroleiphilum_PM1	11
Planctomycetes_bacterium_RBG_16_55_9	11
Thermomonospora_curvata	11
Exidia_glandulosa_HHB12029	11
Mastigocladus_laminosus	11
Actinomadura_oligospora	11
Bradyrhizobium_sp._YR681	11
Acidobacteria_bacterium_13_2_20CM_56_17	11
Erwinia_billingiae_Eb661	11
Cladophialophora_yegresii_CBS_114405	11
Rhodopirellula_sallentina_SM41	11
Bradyrhizobium_sp._DFCI-1	11
Solimonas_aquatica	11
Mycobacterium_chubuense	11
Solanum_tuberosum	11
Lewinella_cohaerens	11
Methylobacterium_sp._yr596	11
Nonomuraea_jiangxiensis	11
Afipia_sp._Root123D2	11
Streptoalloteichus_hindustanus	11
Woeseia_oceani	11
Nonomuraea_solani	11
Humibacillus_sp._DSM_29435	11
Serpula_lacrymans_var._lacrymans_S7.9	11
Allokutzneria_albata	11
Bradyrhizobium_oligotrophicum	11
Polaromonas_sp._JS666	11
Terriglobus_roseus_DSM_18391	11
Mesorhizobium_plurifarium	11
Bradyrhizobium_sp._BR_10303	11
Gemmatimonadetes_bacterium_13_1_40CM_4_69_8	11
Pimelobacter_simplex	11
Candidatus_Rokubacteria_bacterium_13_1_40CM_3_69_38	11
Lobosphaera_incisa	11
Saccharopolyspora_erythraea_D	11
Phycisphaerae_bacterium_SG8_4	11
Angomonas_deanei	11
Sesamum_indicum	11
Azospirillum_brasilense_Sp245	11
Micromonas_pusilla_CCMP1545	11
Scytonema_tolypothrichoides	11
Hydrococcus_rivularis_NIES-593	11
Pleurocapsa_sp._PCC_7327	11
Kineococcus_radiotolerans_SRS30216_=_ATCC_BAA-149	11
Kaistia_soli	11
Frankia_sp._BMG5.1	11
Acidimicrobium_sp._BACL17_MAG-120823-bin42	11
Pseudomonas_putida	11
Rhodospirillum_centenum	11
Botryobasidium_botryosum_FD-172_SS1	11
Afipia_clevelandensis	11
Methylocystis_sp._ATCC_49242	11
Hydrococcus_rivularis	11
Salinarimonas_rosea	11
Amycolatopsis_mediterranei	11
Mastigocladopsis_repens	11
Sphingomonas_sp._67-41	11
Caulobacter	11
Burkholderiales_bacterium_70-64	11
Lautropia_sp._SCN_70-15	11
Acuticoccus_yangtzensis	11
Mycobacterium_avium	11
Clastoptera_arizonana	11
Mesorhizobium_sp._1M-11	11
Nocardia_farcinica	11
Rhodococcus_opacus	11
Acidobacteria_bacterium_13_2_20CM_57_7	11
Sphingomonas_endophytica	11
Physarum_polycephalum	11
Planktothricoides_sp._SR001	11
Leptothrix_cholodnii_SP-6	11
Jiangella_alba	11
Caenorhabditis_briggsae	11
Nitrobacter_sp._Nb-311A	11
Albugo_candida	11
Methylobacterium_sp._Leaf399	11
Tetrahymena_thermophila	11
Microbispora_rosea	11
Sphingomonas_sp._JJ-A5	11
Phytophthora_infestans_T30-4	11
Phycicoccus_sp._Soil748	11
Methylobacterium_extorquens_CM4	11
Planctomycetes_bacterium_GWF2_42_9	11
Kamptonema	11
Xenopus_laevis	11
Devosia_insulae_DS-56	11
bacterium_UASB270	11
Amycolatopsis_vancoresmycina	11
Acidimicrobium_sp._BACL17_MAG-120924-bin0	11
Agrilus_planipennis	11
Hippocampus_comes	11
bacterium_YEK0313	11
Stigmatella_erecta	11
Actinobacteria_bacterium_13_1_20CM_4_68_12	11
Plasmopara_halstedii	11
Thermoanaerobaculum_aquaticum	10
Alphaproteobacteria_bacterium_13_1_20CM_4_65_11	10
Saccharopolyspora_spinosa	10
Ideonella_sp._B508-1	10
Betaproteobacteria_bacterium_RIFCSPLOWO2_02_FULL_62_17	10
Pediculus_humanus_corporis	10
Rhizobiales_bacterium_NRL2	10
Tulasnella_calospora_MUT_4182	10
Rudaea_cellulosilytica	10
Ktedonobacter_sp._13_1_20CM_4_53_11	10
Chitinophaga_niabensis	10
Pseudomonas_syringae	10
Kineococcus_radiotolerans	10
Nocardioides_sp._Iso805N	10
Actinobacteria_bacterium_13_1_20CM_3_68_10	10
Sphingobacteriia_bacterium_RIFOXYD2_FULL_35_12	10
Bradyrhizobium_embrapense	10
Laccaria_amethystina_LaAM-08-1	10
Rhodopirellula_sp._SWK7	10
Sistotremastrum_suecicum_HHB10207_ss-3	10
Moniliophthora_roreri	10
Candidatus_Rokubacteria_bacterium_GWC2_70_24	10
Bryocella_elongata	10
Actinomadura_macra	10
Mitsuaria_chitosanitabida	10
Levilinea_saccharolytica	10
Fragaria_vesca_subsp._vesca	10
Botrytis_cinerea_B05.10	10
Fonsecaea_nubica	10
Trichuris_suis	10
Sphingomonas_sp._RIT328	10
Ananas_comosus	10
Mesorhizobium_sp._LSJC280B00	10
Caballeronia_terrestris	10
Aneura_pinguis	10
Bradyrhizobium_oligotrophicum_S58	10
Chloroflexi_bacterium_OLB14	10
Amycolatopsis_tolypomycina	10
Hyphomicrobium_sulfonivorans	10
Nanorana_parkeri	10
Micromonospora_krabiensis	10
Sphingomonas_sp._Leaf339	10
Runella_slithyformis	10
Stereum_hirsutum_FP-91666_SS1	10
Leucoagaricus_sp._SymC.cos	10
Leptothrix_cholodnii	10
Termitomyces_sp._J132	10
Dorcoceras_hygrometricum	10
Streptomyces_scabrisporus	10
Planctomycetes_bacterium_GWC2_45_44	10
Calothrix_sp._PCC_7103	10
Streptomyces_bingchenggensis	10
Oceanibaculum_indicum_P24	10
candidate_division_NC10_bacterium_RIFCSPLOWO2_02_FULL_66_22	10
Mycobacterium_iranicum	10
Rhodospirillum_centenum_SW	10
Catenulispora_acidiphila_DSM_44928	10
Amycolatopsis_mediterranei_U32	10
Micromonospora_echinaurantiaca	10
Phycicoccus_sp._Root101	10
Rhodococcus_fascians	10
Aeromicrobium_sp._Root472D3	10
Methylosinus	10
Phenylobacterium_sp._RIFCSPHIGHO2_01_FULL_70_10	10
Planctomycetes_bacterium_DG_20	10
Parastagonospora_nodorum_SN15	10
Capsicum_annuum	10
Phycicoccus_cremeus	10
Sphingomonas_sp._URHD0057	10
Sporidiobolus_salmonicolor	10
Magnaporthiopsis_poae_ATCC_64411	10
Ziziphus_jujuba	10
Betaproteobacteria_bacterium_SG8_40	10
Tardiphaga_sp._OK245	10
Trypanosoma_cruzi	10
Candidatus_Rokubacteria_bacterium_13_1_20CM_2_68_19	10
Sphingobacteriia_bacterium_RIFOXYC2_FULL_35_18	10
Cellulomonas_sp._URHD0024	10
Lamprocystis_purpurea	10
Chelatococcus_sambhunathii	10
Variovorax_sp._770b2	10
Pyrus_x_bretschneideri	10
Vigna_angularis	10
bacterium_SCN_62-11	10
Mumia_flava	10
Cyanothece_sp._PCC_7822	10
Microvirga_flocculans	10
Altererythrobacter_sp._66-12	10
Rhodopirellula_baltica_WH47	10
Massilia_namucuonensis	10
Pelomonas_sp._Root662	10
Devosia_insulae	10
Rudanella_lutea	10
Acidiphilium_multivorum_AIU301	10
Fusarium_avenaceum	10
Eutypa_lata_UCREL1	10
Phyllobacterium_sp._CL33Tsu	10
Nocardioides_sp._Root614	10
Nocardioides_sp._Soil805	10
Bosea_sp._OK403	10
Nitrosococcus_halophilus_Nc_4	10
Agrobacterium_tumefaciens	10
Nocardioides_sp._Root682	10
Methylobacterium_sp._Leaf469	10
Setosphaeria_turcica_Et28A	10
Mesorhizobium_sp._LC103	10
Pelomonas_sp._Root405	10
Myxococcus_stipitatus	10
Tribolium_castaneum	10
Chelatococcus_daeguensis	10
Sphingomonas_sp._Root720	10
Mycobacterium_lentiflavum	10
Nicotiana_attenuata	10
Variovorax_sp._OV329	10
Methylobacterium_sp._UNC378MF	10
Deltaproteobacteria_bacterium_13_1_20CM_2_69_21	10
Tetrasphaera_australiensis_Ben110	10
Amycolatopsis_balhimycina	10
Chloroflexi_bacterium_13_1_40CM_2_68_14	10
Moorea_producens_PAL-8-15-08-1	10
Mesorhizobium_amorphae	10
Byssochlamys_spectabilis_No._5	10
Amycolatopsis_mediterranei_RB	10
Nocardioides_sp._CF8	10
Micromonospora_sp._CB01531	10
Paraburkholderia_phenazinium	10
Hymenobacter_sp._DG5B	10
Microbispora_sp._GMKU363	10
Acidobacteria_bacterium_13_1_20CM_4_57_11	10
Opitutaceae_bacterium_TAV1	10
Actinobacteria_bacterium_RBG_19FT_COMBO_70_19	10
Achromobacter_xylosoxidans	10
Gemmatimonadetes_bacterium_13_2_20CM_2_69_23	10
Methylobacterium_sp._Leaf104	10
Methylobacterium_mesophilicum	9
Novosphingobium_lentum	9
Mycobacterium_kyorinense	9
Rhodopseudomonas_palustris_BisA53	9
Rubidibacter_lacunae_KORDI_51-2	9
Pelagibacterium_sp._SCN_63-17	9
Planomonospora_sphaerica	9
Mesorhizobium_sp._UASWS1009	9
Saccharothrix_sp._CB00851	9
Candidatus_Rokubacteria_bacterium_GWA2_70_23	9
Afifella_pfennigii	9
Neosynechococcus_sphagnicola_sy1	9
Nocardioides_alkalitolerans	9
Lentisphaerae_bacterium_GWF2_57_35	9
Plutella_xylostella	9
Daedalea_quercina_L-15889	9
Micromonospora_avicenniae	9
Oceanibaculum_indicum	9
Rhodopirellula_sallentina	9
Mucilaginibacter_sp._L294	9
Blastocystis_sp._ATCC_50177/Nand_II	9
Azospirillum_sp._B4	9
Methylibium_petroleiphilum	9
Candidatus_Nitrospira_nitrificans	9
Candidatus_Rokubacteria_bacterium_13_2_20CM_2_64_8	9
Caulobacter_sp._Root487D2Y	9
Chelativorans_sp._J32	9
Sphingomonas_sp._Leaf412	9
Rubrivivax_sp._SCN_71-131	9
Nitrosococcus_halophilus	9
Bosea_sp._UNC402CLCol	9
Mucilaginibacter_gotjawali	9
Bradyrhizobium_sp._NAS96.2	9
Acidimicrobium_sp._BACL19_MAG-120924-bin39	9
Chloroflexi_bacterium_RBG_16_63_12	9
Betaproteobacteria_bacterium_RIFCSPLOWO2_12_FULL_62_13b	9
Sphingomonas_sp._JS21-1	9
Mesorhizobium_sp._Root172	9
Zymoseptoria_tritici_IPO323	9
Mesorhizobium_sp._ORS3359	9
Chloroflexi_bacterium_RBG_16_69_14	9
Coprinopsis_cinerea_okayama7#130	9
Aliihoeflea_sp._2WW	9
Bradyrhizobium_sp._BTAi1	9
Acidobacteria_bacterium_13_1_40CM_2_60_7	9
Collimonas_fungivorans	9
Aegilops_tauschii	9
Auraticoccus_monumenti	9
Caulobacter_vibrioides	9
Starkeya_novella	9
Mesorhizobium_amorphae_CCNWGS0123	9
Actinomadura_madurae	9
Hirschia_baltica_ATCC_49814	9
Massilia_sp._NR_4-1	9
Methylobacterium_sp._77	9
Rhodospirillum_rubrum_F11	9
Pygocentrus_nattereri	9
Phaeomoniella_chlamydospora	9
Cellulomonas_cellasea_DSM_20118	9
Acidobacteria_bacterium_RIFCSPLOWO2_02_FULL_60_20	9
Pelomonas	9
Sphingobium_sp._66-54	9
Pelagibacterium_sp._SCN_63-126	9
Entamoeba_invadens_IP1	9
Rhizobium_sp._Pop5	9
Acidobacterium_capsulatum	9
candidate_division_NC10_bacterium_RIFCSPLOWO2_12_FULL_66_18	9
Stanieria_sp._NIES-3757	9
beta_proteobacterium_AAP99	9
Aminobacter_sp._Root100	9
Methylobacter_luteus	9
Microbispora_sp._ATCC_PTA-5024	9
Geodermatophilus_africanus	9
Drechslerella_stenobrocha_248	9
Chitinophaga_pinensis	9
Devosia_sp._63-57	9
Frankia_sp._EUN1f	9
Mycosphaerella_eumusae	9
Sphingomonas_sp._NFR15	9
Ramlibacter_tataouinensis_TTB310	9
Thioploca_ingrica	9
marine_actinobacterium_MedAcidi-G2A	9
marine_actinobacterium_MedAcidi-G2B	9
Candidatus_Dadabacteria_bacterium_CSP1-2	9
Moniliophthora_perniciosa_FA553	9
Desulfatitalea_sp._BRH_c12	9
Choanephora_cucurbitarum	9
Sphingomonas_sp._CCH10-B3	9
Nicotiana_sylvestris	9
Mesorhizobium_sp._65-26	9
Plesiocystis_pacifica_SIR-1	9
Betaproteobacteria_bacterium_SG8_41	9
Micromonospora_mirobrigensis	9
Nitrobacter_hamburgensis	9
Batrachochytrium_dendrobatidis_JEL423	9
Actinobacteria_bacterium_13_1_40CM_4_65_12	9
Paraburkholderia_fungorum	9
Sulfurifustis_variabilis	9
Candidatus_Rokubacteria_bacterium_13_1_40CM_4_69_39	9
Mycobacterium_aurum	9
Gemmatimonadetes_bacterium_13_1_20CM_4_66_11	9
Spinacia_oleracea	9
Cyanothece_sp._PCC_8801	9
Brugia_malayi	9
Chloroflexi_bacterium_GWC2_73_18	9
Mucilaginibacter_sp._PAMC_26640	9
Cupriavidus_basilensis	9
Acidobacteria_bacterium_13_1_40CM_2_68_5	9
Mucilaginibacter_paludis_DSM_18603	9
Tetraodon_nigroviridis	9
Sphingomonas_sp._PAMC_26621	9
Nitrospira_defluvii	9
Anabaena_sp._PCC_7108	9
Mesorhizobium_sp._B7	9
Actinokineospora_terrae	9
Mesorhizobium_opportunistum_WSM2075	9
Parvibaculum_lavamentivorans_DS-1	9
Armatimonadetes_bacterium_CSP1-3	9
Methylobacterium_extorquens_AM1	9
Fibulorhizoctonia_sp._CBS_109695	9
Haemonchus_contortus	9
Phycicoccus_sp._Root563	9
Sorghum_bicolor	9
Azospirillum_thiophilum	9
Pedobacter_sp._V48	9
Lichtheimia_ramosa	9
Rubrobacter_radiotolerans	9
Cladophialophora_carrionii	9
Cellulomonas_sp._Root485	9
Frankia_sp._EAN1pec	9
Vermamoeba_vermiformis	9
Methylobacterium_sp._Leaf466	9
Chitinophaga_pinensis_DSM_2588	9
Phycicoccus_dokdonensis	9
Filomicrobium_insigne	9
Chitinophaga_terrae_Kim_and_Jung_2007	9
Mycobacterium_sp._UNC267MFSha1.1M11	9
Neonectria_ditissima	9
Neosynechococcus_sphagnicola	9
Phycicoccus_sp._Soil803	9
Phycicoccus_sp._Soil802	9
Burkholderia_cepacia	9
Cricetulus_griseus	9
Gemmatimonas_sp._SM23_52	9
Bradyrhizobium_sp._AS23.2	9
Nitrosomonas_communis	9
Cynoglossus_semilaevis	9
Xanthobacter_autotrophicus	9
Alloactinosynnema_sp._L-07	9
Amycolatopsis_saalfeldensis	9
Kaistia_soli_DSM_19436	9
Caulobacter_sp._Root656	9
Chloroflexi_bacterium_13_1_20CM_2_59_7	9
Thermogemmatispora_onikobensis	9
Streptomyces_bingchenggensis_BCW-1	9
Sinorhizobium_fredii	9
Deltaproteobacteria_bacterium_CG2_30_63_29	9
Pseudogymnoascus_sp._VKM_F-3775	9
Mesorhizobium_sp._Root552	9
Methylobacterium_mesophilicum_SR1.6/6	9
Candidatus_Rokubacteria_bacterium_13_1_20CM_4_70_14	9
Sordaria_macrospora_k-hell	9
Pseudomonas_sp._NFR16	8
Paenibacillus_sp._VKM_B-2647	8
Planctomycetes_bacterium_RBG_13_50_24	8
Frankia_sp._CpI1-P	8
Bradyrhizobium_sp._CCH5-F6	8
Burkholderiaceae	8
Rhodopseudomonas_sp._B29	8
Mucilaginibacter_pineti	8
Sphingomonas_phyllosphaerae	8
Lentisphaerae_bacterium_RIFOXYA12_FULL_48_11	8
Salmo_salar	8
Chloroflexi_bacterium_RBG_19FT_COMBO_55_16	8
Rhodospirillales_bacterium_SCN_65-16	8
Microbacterium_sp._Root61	8
Ignavibacteria_bacterium_13_1_40CM_2_61_4	8
Oscillatoria_acuminata	8
Calothrix_sp._PCC_6303	8
Cupriavidus_necator	8
Aedes_albopictus	8
Niabella_soli	8
Variovorax_soli	8
Bradyrhizobium_sp._NAS80.1	8
Moorea_producens_NAK12DEC93-3La	8
unclassified_Armatimonadetes	8
Oscillatoria_acuminata_PCC_6304	8
Micromonospora_sp._HK10	8
Roseomonas_cervicalis	8
alpha_proteobacterium_BAL199	8
Rufibacter_sp._DG31D	8
Rhodomicrobium_udaipurense_JA643	8
Betaproteobacteria_bacterium_RIFCSPLOWO2_12_FULL_65_14	8
Candidatus_Rokubacteria_bacterium_13_2_20CM_69_15_1	8
Bacillus_cereus	8
Micromonospora_pallida	8
Candidatus_Magnetomorum_sp._HK-1	8
Azospirillum_halopraeferens	8
Sphingomonas_sp._MCT13	8
Thermithiobacillus_tepidarius	8
Phyllobacterium_sp._YR531	8
Mycobacterium_fortuitum	8
Lysobacter_dokdonensis	8
Candidatus_Accumulibacter_phosphatis	8
Cucumis_melo	8
Amblyomma_aureolatum	8
Nocardioides_luteus	8
Roseateles_depolymerans	8
Sphingomonas_rubra	8
Parvibaculum_lavamentivorans	8
Sphingopyxis_sp._H093	8
Lentzea_flaviverrucosa	8
Gemmatimonas_sp._SG8_28	8
Bellilinea_caldifistulae	8
Methylobacterium_sp._GXF4	8
Desulfatirhabdium_butyrativorans	8
Gemmatimonadetes_bacterium_13_1_40CM_2_60_3	8
Gossypium_arboreum	8
Dyadobacter_fermentans	8
Micromonospora_carbonacea	8
Flavobacterium_caeni	8
Deltaproteobacteria_bacterium_SM23_61	8
Bdellovibrionales_bacterium_RIFCSPHIGHO2_01_FULL_40_29	8
Gelatoporia_subvermispora_B	8
Candidatus_Competibacter_denitrificans	8
Roseomonas_cervicalis_ATCC_49957	8
Acidobacteria_bacterium_13_1_40CM_4_61_5	8
Nitrobacter_hamburgensis_X14	8
Amycolatopsis_vancoresmycina_DSM_44592	8
Pedobacter_oryzae	8
Bradyrhizobiaceae	8
Solitalea_canadensis	8
Amoeba_proteus	8
Candidatus_Competibacter_denitrificans_Run_A_D11	8
Caulobacter_sp._UNC358MFTsu5.1	8
Hirschia_baltica	8
Bradyrhizobium_sp._ORS_278	8
Trichomonas_vaginalis_G3	8
Mycobacterium_holsaticum	8
Geodermatophilaceae_bacterium_URHB0048	8
Bacteroidetes_bacterium_OLB9	8
Grifola_frondosa	8
Cyanothece_sp._PCC_7424	8
Candidatus_Accumulibacter_phosphatis_clade_IIA_str._UW-1	8
Methylobrevis_pamukkalensis	8
Escherichia_coli	8
Massilia_timonae	8
Ornatilinea_apprima	8
Populus_euphratica	8
Pseudogymnoascus_sp._VKM_F-4517_(FW-2822)	8
Sphingomonas_soli	8
Desulfococcus_multivorans	8
Streptomyces_sclerotialus	8
Bradyrhizobium_sp._AT1	8
bacterium_SCN_57-13	8
Verrucomicrobiae_bacterium_DG1235	8
Bradyrhizobium_sp._DOA9	8
Mesorhizobium_sp._SCN_65-20	8
Gemmatimonadetes_bacterium_13_1_20CM_69_28	8
Janthinobacterium_sp._CG3	8
Rhodospirillum_rubrum	8
Azospirillum_lipoferum	8
Pseudoxanthobacter_soli_DSM_19599	8
Deltaproteobacteria_bacterium_RIFCSPLOWO2_12_FULL_57_22	8
Sphingomonas_sp._Y57	8
Pseudomonas_aeruginosa	8
Cellulomonas_sp._Root930	8
Rhodomicrobium_vannielii_ATCC_17100	8
Aureimonas_sp._Leaf427	8
Methylobacterium_tarhaniae	8
Rhizobium_sp._YR519	8
Aureimonas_sp._Leaf460	8
Copidosoma_floridanum	8
Rhizobium_gallicum	8
Rhodococcus	8
Truepera_radiovictrix_DSM_17093	8
Acidiphilium_cryptum_JF-5	8
Sphingobium_yanoikuyae	8
Variovorax_sp._PDC80	8
Tistrella_mobilis	8
Mycobacterium_sp._IS-1742	8
Stanieria_cyanosphaera	8
Methylobacterium_brachiatum	8
Diachasma_alloeum	8
Pseudorhodoferax_sp._Leaf265	8
Mycobacterium_sp._852002-51296_SCH5728562-a	8
Trichoderma_virens_Gv29-8	8
Anoxybacillus_sp._BCO1	8
Cellulomonas_sp._KRMCY2	8
Tarenaya_hassleriana	8
Dyadobacter_sp._50-39	8
Kitasatospora_mediocidica	8
Novosphingobium_barchaimii	8
Mucilaginibacter_sp._PPCGB_2223	8
Anabaena_cylindrica_PCC_7122	8
Sinosporangium_album	8
Phytophthora_nicotianae	8
Calothrix_parietina	8
Bradyrhizobium_sp._WSM2254	8
Frankia_sp._Cc1.17	8
Parachlamydia_sp._C2	8
Sphingomonas_sp._Ag1	8
Ostreococcus_tauri	8
Anaerolineae_bacterium_SM23__63	8
Xanthobacter_autotrophicus_Py2	8
Nitriliruptor_alkaliphilus	8
Sphingobium_sp._SYK-6	8
Candidatus_Accumulibacter_sp._SK-01	8
Oscillatoria_nigro-viridis_PCC_7112	8
Mitsuaria_sp._PDC51	8
Fischerella_sp._PCC_9431	8
Sphingomonas_sp._Leaf17	8
Cyanidioschyzon_merolae_strain_10D	8
Gemmatimonadetes_bacterium_13_1_40CM_66_11	8
Aureimonas	8
Pseudoxanthomonas_sp._CF125	8
Bdellovibrionales_bacterium_RIFCSPHIGHO2_02_FULL_40_15	8
Sphingomonas_wittichii_RW1	8
Alphaproteobacteria_bacterium_BRH_c36	8
Pseudochlorella_pringsheimii	8
Planctomycetes_bacterium_RBG_19FT_COMBO_48_8	8
Bradyrhizobium_sp._R5	8
Bosea_lathyri	8
Flavobacterium_noncentrifugens	8
Opisthorchis_viverrini	8
uncultured_bacterium_BLR8	8
Thermanaerothrix_daxensis	8
Rhodothermaceae_bacterium_RA	8
Corynebacterium_variabile	8
Streptomyces_regensis	8
Lysobacter_antibioticus	8
Scytonema_tolypothrichoides_VB-61278	8
Variovorax_sp._OK202	8
Variovorax_sp._OK212	8
Bosea_sp._WAO	8
Dyella_jiangningensis	8
Micrococcales_bacterium_72-143	8
Rubritepida_flocculans	8
Gammaproteobacteria_bacterium_SG8_11	8
Mycobacterium_sp._M26	8
Lentisphaerae_bacterium_GWF2_50_93	8
Trametes_cinnabarina	8
Micromonospora_rifamycinica	8
Rhodomicrobium_udaipurense	8
Ktedonobacter_sp._13_1_20CM_3_54_15	8
Rubritalea_squalenifaciens_DSM_18772	8
Bosea_sp._Leaf344	8
Lasius_niger	8
Mycobacterium_obuense	8
Rhynchosporium_agropyri	8
Streptomyces_sp._AcH_505	8
Actinokineospora_enzanensis	8
Methyloglobulus_morosus	8
Salinispora_arenicola	8
Bdellovibrionales_bacterium_GWA1_52_35	8
Devosia_sp._A16	8
Methylobacterium_sp._Leaf122	8
Nocardioides_sp._Soil774	8
Methylobacterium_sp._Leaf119	8
Modestobacter_sp._DSM_44400	8
Methylobacterium_sp._Leaf86	8
Rubrivivax_gelatinosus_IL144	8
Methylobacterium_sp._Leaf91	8
Actinomadura_chibensis	8
Methylobacterium_sp._Leaf99	8
uncultured_Acidobacteria_bacterium	8
Solitalea_canadensis_DSM_3403	8
Candidatus_Gloeomargarita_lithophora_D10	8
Myxococcus_virescens	8
Roseateles_sp._YR242	8
Niabella_soli_DSM_19437	8
Methylobacterium_sp._Leaf112	8
Methylobacterium_sp._Leaf117	8
Trichinella_pseudospiralis	8
Moorea_producens_3L	7
Chamaesiphon_minutus_PCC_6605	7
Candidatus_Jettenia_caeni	7
Starkeya_novella_DSM_506	7
Schizosaccharomyces_pombe	7
Methylobacterium_radiotolerans	7
Actinomadura_latina	7
Betaproteobacteria_bacterium_RIFCSPLOWO2_02_FULL_62_79	7
Chitinophaga_jiangningensis	7
Heterobasidion_irregulare_TC_32-1	7
Variovorax_sp._OK605	7
Pseudomonas_alcaligenes	7
Botrytis_cinerea_T4	7
Bradyrhizobium_arachidis	7
cyanobacterium_PCC_7702	7
Pseudoxanthobacter_soli	7
Cellulomonas_sp._Root137	7
Adhaeribacter_aquaticus	7
Caballeronia_glathei_PML1(12)	7
Gemmatimonadetes_bacterium_13_2_20CM_70_9	7
Gluconobacter_japonicus	7
Sciscionella_sp._SE31	7
Bradyrhizobium_liaoningense	7
Mucilaginibacter_paludis	7
Gemmatimonadetes_bacterium_GWC2_71_10	7
Nodosilinea_nodulosa	7
Mycobacterium_triplex	7
Hyphomonas_polymorpha_PS728	7
Aminobacter_sp._J41	7
Hymenobacter_sp._MIMtkLc17	7
Devosia_sp._17-2-E-8	7
Danio_rerio	7
Frankia_alni_ACN14a	7
Promicromonosporaceae_bacterium_W15	7
Mucor_circinelloides_f._lusitanicus_CBS_277.49	7
Sclerotinia_sclerotiorum_1980	7
Nostoc_sp._PCC_7120	7
Verrucomicrobia_bacterium_RIFCSPLOWO2_12_FULL_64_8	7
Procambarus_clarkii	7
Cephaloticoccus_capnophilus	7
Bipolaris_maydis_C5	7
Cyanothece_sp._CCY0110	7
Intrasporangium_oryzae_NRRL_B-24470	7
Novosphingobium_sp._CF614	7
Mesorhizobium_sp._ORS3324	7
Geodermatophilaceae_bacterium_URHA0031	7
Deinococcus_misasensis	7
Gemmatimonadetes_bacterium_RIFCSPLOWO2_12_FULL_68_9	7
Phycicoccus	7
Nitrospirillum_amazonense_Y2	7
Microbotryum_lychnidis-dioicae_p1A1_Lamole	7
Nitrospira_bacterium_SG8_3	7
Rhodococcus_wratislaviensis	7
Sphingopyxis_sp._H077	7
Rhodopirellula_baltica_SH_1	7
Sphingopyxis_sp._H085	7
Sphingopyxis_sp._H080	7
Microscilla_marina_ATCC_23134	7
Bdellovibrionales_bacterium_RBG_16_40_8	7
Gemmatimonas_sp._SG8_23	7
Sphingopyxis_sp._H005	7
Sphingopyxis_sp._H012	7
Methylibium	7
Phaeoacremonium_minimum_UCRPA7	7
Sphingopyxis_sp._H038	7
Longispora_albida	7
Sphingomonas_sp._Mn802worker	7
Scleroderma_citrinum_Foug_A	7
Paucibacter_sp._KCTC_42545	7
Siphonobacter_aquaeclarae	7
Rhizobium_alamii	7
Mesorhizobium_sp._LNHC232B00	7
Anabaena_variabilis_ATCC_29413	7
Betaproteobacteria_bacterium_SCGC_AG-212-J23	7
Variovorax_sp._SCN_67-85	7
Notothenia_coriiceps	7
Acidiphilium	7
Fischerella_sp._NIES-3754	7
Sphingobium_baderi	7
Oscillatoria_nigro-viridis	7
Micromonospora_viridifaciens	7
Truepera_radiovictrix	7
Bradyrhizobium_sp._ORS_285	7
Polycyclovorans_algicola	7
Methyloglobulus_morosus_KoM1	7
Anabaena_cylindrica	7
Terrabacter_sp._Root181	7
Alloiococcus_otitis_ATCC_51267	7
Valsa_mali	7
Nodularia_spumigena	7
Astyanax_mexicanus	7
Streptomyces_sp._SBT349	7
Mycobacterium_flavescens	7
Bradyrhizobium_sp._CCBAU_43298	7
Thiobacillus_denitrificans	7
Pochonia_chlamydosporia_170	7
Georgenia_sp._SUBG003	7
Suillus_luteus_UH-Slu-Lm8-n1	7
Acidobacterium_capsulatum_ATCC_51196	7
Flexithrix_dorotheae	7
Polaromonas_jejuensis	7
Streptacidiphilus_jeojiense	7
Chelativorans_sp._BNC1	7
Mycobacterium_gordonae	7
Geobacter_daltonii_FRC-32	7
Leptolyngbya_sp._KIOST-1	7
Alloactinosynnema_album	7
Hoeflea_sp._108	7
Sphingomonas_sp._35-24ZXX	7
Flexibacter_ruber	7
Cytophagales_bacterium_B6	7
Rugamonas_rubra	7
Burkholderia_pseudomallei	7
Betaproteobacteria_bacterium_RBG_16_64_18	7
Sphingomonas_sp._ABOJV	7
Stanieria_cyanosphaera_PCC_7437	7
Sphingomonas_sp._CCH9-F2	7
Mycobacterium_mageritense_DSM_44476_=_CIP_104973	7
Anolis_carolinensis	7
Planctomycetes_bacterium_RBG_13_46_10	7
Dyella_japonica	7
Caldimonas	7
Mycobacterium_sp._NE-TNMC-100812	7
Arachis_duranensis	7
Botrytis_cinerea_BcDW1	7
Allosalinactinospora_lopnorensis	7
Rhizobiales_bacterium_63-7	7
Granulicella_sp._SCN_62-9	7
Methylobacterium_extorquens_PA1	7
Acaryochloris_marina_MBIC11017	7
Acidocella_aminolytica_101_=_DSM_11237	7
Bradyrhizobium_diazoefficiens	7
Tepidicaulis_marinus	7
Plesiocystis_pacifica	7
Geobacter_daltonii	7
Streptomyces_griseoplanus	7
Mycobacterium_wolinskyi	7
Bdellovibrionales_bacterium_GWB1_52_6	7
Catenulispora_sp._13_1_20CM_3_70_7	7
Oryzias_latipes	7
Micrococcales_bacterium_70-64	7
Batrachochytrium_dendrobatidis_JAM81	7
Sphingomonas_sp._PAMC_26617	7
Candidatus_Rokubacteria_bacterium_GWF2_70_14	7
Streptacidiphilus_jiangxiensis	7
Methyloceanibacter_stevinii	7
Gluconacetobacter_diazotrophicus	7
Oryza_brachyantha	7
Sphingomonas_sp._PAMC_26605	7
Intrasporangiaceae_bacterium_URHB0013	7
Bradyrhizobium_sp._Cp5.3	7
Elstera_litoralis	7
Nitrobacter_sp._62-13	7
Candidatus_Rokubacteria_bacterium_RIFCSPLOWO2_12_FULL_71_19	7
Desulfatibacillum_alkenivorans	7
Moorea_producens_JHB	7
Rhodococcus_wratislaviensis_NBRC_100605	7
Janthinobacterium_sp._HH01	7
Chloroflexi_bacterium_RBG_16_54_18	7
Mesorhizobium_metallidurans_STM_2683	7
Streptomyces_sp._HmicA12	7
Streptomyces_sp._NRRL_F-6602	7
Bordetella_bronchialis	7
Actinopolymorpha_cephalotaxi	7
Burkholderiales_bacterium_67-32	7
Candidatus_Magnetoglobus_multicellularis_str._Araruama	7
Phycisphaerae_bacterium_SM1_79	7
Mycobacterium_diernhoferi	7
Methylomonas_methanica	7
Candidatus_Eisenbacteria_bacterium_RBG_16_71_46	7
Candidatus_Accumulibacter_sp._BA-92	7
[truncated: 9,267 more rows]

## Sheet: Blast_all_hsp_species_distribut
Species	Hits
Marchantia_polymorpha_subsp._polymorpha	9801
Physcomitrella_patens	6297
Sorangium_cellulosum	5984
Pseudonocardia	4337
Selaginella_moellendorffii	3999
Pseudonocardia_autotrophica	3584
Candidatus_Solibacter_usitatus_Ellin6076	3433
Candidatus_Solibacter_usitatus	3423
Bradyrhizobium_elkanii	3277
Singulisphaera_sp._GP187	3194
uncultured_bacterium	3182
Bradyrhizobium_erythrophlei	3173
Singulisphaera_acidiphila	2900
Singulisphaera_acidiphila_DSM_18658	2853
Paramecium_tetraurelia	2765
Gemmata_sp._SH-PL17	2707
Paramecium_tetraurelia_strain_d4-2	2687
Zavarzinella_formosa	2552
Acidobacteriaceae_bacterium_KBS_96	2486
Conexibacter_woesei	2420
Gemmata_obscuriglobus	2409
Bradyrhizobium_lablabi	2339
Streptomyces	2292
Pseudonocardia_sp._73-21	2259
Planctomyces_sp._SH-PL62	2256
Bradyrhizobium_japonicum	2228
Vitis_vinifera	2111
Terriglobus_roseus	2094
Bryobacter_aggregatus	2094
Pseudonocardia_thermophila	2077
Nelumbo_nucifera	2038
Pseudonocardia_dioxanivorans_CB1190	2009
Mycobacterium	1981
Acanthamoeba_castellanii_str._Neff	1978
Bradyrhizobium	1946
Pseudonocardia_sp._SCN_73-27	1945
Pseudonocardia_dioxanivorans	1934
Granulibacter_bethesdensis	1915
Solirubrobacter_soli	1879
Rhodopseudomonas_palustris	1836
Rhodopirellula_baltica	1836
Planctomycetales_bacterium_71-10	1814
Glycine_max	1792
Amborella_trichopoda	1788
Sphingomonas	1769
Pseudonocardia_oroxyli	1765
Gossypium_raimondii	1764
Picea_sitchensis	1760
Acidobacteria_bacterium_13_1_40CM_65_14	1751
Mesorhizobium	1744
Citrus_sinensis	1731
Methylobacterium	1728
Theobroma_cacao	1724
Pseudonocardia_asaccharolytica	1720
Elaeis_guineensis	1713
Klebsormidium_flaccidum	1694
Acidobacteria_bacterium_13_1_20CM_3_53_8	1689
Gossypium_hirsutum	1685
Pyrinomonas_methylaliphatogenes	1680
Nicotiana_tabacum	1628
Brassica_napus	1621
Tetrahymena_thermophila_SB210	1581
Eucalyptus_grandis	1577
Pseudonocardia_spinosispora	1508
Schlesneria_paludicola	1506
Nocardioides	1500
Planctomyces_sp._SH-PL14	1494
Solirubrobacter_sp._URHD0082	1492
Pseudonocardia_sp._Ae707_Ps1	1454
Crassostrea_gigas	1437
Acytostelium_subglobosum_LB1	1431
Rhizobium_leguminosarum	1421
Pseudonocardia_acaciae	1418
Pseudonocardia_sp._Ae717_Ps2	1412
Phoenix_dactylifera	1402
Noccaea_caerulescens	1396
Pseudonocardia_sp._Ae505_Ps2	1386
Pseudonocardia_sp._EC080619-01	1375
Pseudonocardia_sp._EC080610-09	1364
Variovorax_paradoxus	1358
Acidobacteria_bacterium_13_1_40CM_4_65_8	1357
Acidobacteria_bacterium_DSM_100886	1356
Pseudonocardia_sp._HH130629-09	1355
Mesorhizobium_loti	1352
Pseudonocardia_sp._Ae706_Ps2	1345
Solirubrobacterales_bacterium_URHD0059	1342
Pseudonocardia_ammonioxydans	1333
Pseudonocardia_sp._Ae331_Ps2	1330
Pseudonocardia_sp._Ae406_Ps2	1323
Pseudonocardia_sp._EC080625-04	1307
Pseudonocardia_sp._Ae263_Ps1	1287
Pseudonocardia_sp._Ae356_Ps1	1284
Pseudonocardia_sp._Ae168_Ps1	1282
Zea_mays	1279
Pseudonocardia_sp._Ae150A_Ps1	1274
Oryza_sativa_Japonica_Group	1271
Musa_acuminata_subsp._malaccensis	1271
Acidobacteria_bacterium_RIFCSPLOWO2_02_FULL_65_29	1254
Chthoniobacter_flavus_Ellin428	1251
Pseudonocardia_sp._HH130630-07	1228
Pseudonocardia_sp._AL041005-10	1219
Pseudonocardia_sp._CNS-004	1206
Daucus_carota_subsp._sativus	1201
Gossypium_arboreum	1197
Acidobacteria_bacterium_RIFCSPLOWO2_12_FULL_66_21	1190
Acidobacteria_bacterium_13_1_20CM_2_65_9	1183
Chthoniobacter_flavus	1182
Conexibacter_woesei_DSM_14684	1175
Lingula_anatina	1165
Rhodospirillales_bacterium_69-11	1157
Acidobacteria_bacterium_RIFCSPLOWO2_02_FULL_67_36	1157
Acidobacteria_bacterium_13_2_20CM_58_27	1157
Juglans_regia	1155
Chthonomonas_calidirosea	1140
Isosphaera_pallida_ATCC_43644	1137
Lupinus_angustifolius	1136
Edaphobacter_aggregans	1129
Gimesia_maris_DSM_8797	1127
Camelina_sativa	1121
Manihot_esculenta	1113
Niastella_koreensis_GR20-10	1112
Candidatus_Koribacter_versatilis_Ellin345	1112
Niastella_koreensis	1109
Candidatus_Koribacter_versatilis	1109
Pirellula_staleyi_DSM_6068	1109
Gimesia_maris	1109
Myxococcus_fulvus	1101
Planctomycetaceae_bacterium_SCGC_AG-212-F19	1097
Polysphondylium_pallidum_PN500	1094
Mycobacterium_tuberculosis	1090
Oxytricha_trifallax	1086
Pirellula_staleyi	1076
Arabidopsis_thaliana	1069
Isosphaera_pallida	1068
Chloracidobacterium_thermophilum	1063
Branchiostoma_belcheri	1062
Niastella_yeongjuensis	1062
Anthurium_amnicola	1062
Acidobacteria_bacterium_13_1_40CM_56_16	1053
Dictyostelium_lacteum	1047
Ipomoea_nil	1039
Blastopirellula_marina_DSM_3645	1036
Blastopirellula_marina	1035
Chitinophagaceae_bacterium_PMP191F	1026
Acidobacteriaceae_bacterium_KBS_83	1019
Malus_domestica	1014
Phytophthora_parasitica	1013
Pyrus_x_bretschneideri	1008
Acidobacteria_bacterium_OLB17	1003
Jatropha_curcas	1003
Acidobacteria_bacterium_RIFCSPLOWO2_12_FULL_67_14b	1001
Dictyostelium_purpureum	997
Pseudonocardia_sp._CNS-139	995
Populus_euphratica	993
Ricinus_communis	990
Planctomicrobium_piriforme	986
Rhodococcus	979
Dictyostelium_discoideum_AX4	978
Patulibacter_medicamentivorans	976
Daphnia_magna	975
Silvibacterium_bohemicum	973
Dictyostelium_fasciculatum	972
Sphingobacteriales_bacterium_50-39	972
Flavihumibacter_solisilvae	961
Rhodospirillales_bacterium_URHD0017	957
bacterium_Ellin514	951
Populus_trichocarpa	946
Ichthyophthirius_multifiliis	945
Segetibacter_koreensis	942
Roseimaritima_ulvae	942
Rhodopirellula_europaea	941
Nicotiana_attenuata	934
Acidobacteria_bacterium_RIFCSPLOWO2_12_FULL_60_22	931
Microcystis_aeruginosa	928
Stigmatella_aurantiaca	924
Stylonychia_lemnae	908
Bradyrhizobium_valentinum	907
Acidobacteriaceae_bacterium_KBS_89	906
Pedosphaera_parvula	904
Flavisolibacter_sp._LCS9	901
Beta_vulgaris_subsp._vulgaris	895
Nicotiana_sylvestris	883
Acidobacteria_bacterium_RIFCSPLOWO2_12_FULL_68_19	881
Cnuella_takakiae	878
Kouleothrix_aurantiaca	875
Pseudomonas	869
Minicystis_rosea	866
Acidobacteria_bacterium_13_1_40CM_4_58_4	864
Acidobacteria_bacterium_KBS_146	863
Sesamum_indicum	861
Acidobacteria_bacterium_RIFCSPLOWO2_02_FULL_68_18	860
Belnapia_rosea	860
Acidobacteria_bacterium_RIFCSPLOWO2_02_FULL_61_28	857
Methylobacterium_aquaticum	853
Salinispora_pacifica	852
Filimonas_lacunae	851
Flavihumibacter_sp._ZG627	849
Acidobacterium_ailaaui	846
Ziziphus_jujuba	843
Acidobacteriaceae_bacterium_URHE0068	839
Acidobacteria_bacterium_RIFCSPLOWO2_02_FULL_67_21	838
Sphingobacteriales_bacterium_44-61	836
Nicotiana_tomentosiformis	834
Rhizobium	833
Acidobacteriaceae_bacterium_TAA166	832
Chondromyces_crocatus	831
Rhodopirellula_maiorica_SM1	831
Flavihumibacter_petaseus_NBRC_106054	830
Flavihumibacter_petaseus	830
Citrus_clementina	819
Acidobacteria_bacterium_RIFCSPLOWO2_12_FULL_67_14	818
Pseudocohnilembus_persalinus	811
Burkholderia_ubonensis	810
Patulibacter_minatonensis	809
Cajanus_cajan	802
Acidobacteria_bacterium_13_2_20CM_57_17	802
Flavisolibacter_ginsengisoli_DSM_18119	799
Verrucomicrobium_spinosum	798
Rhodopirellula_islandica	794
Roseiflexus_sp._RS-1	793
Glycine_soja	787
Setaria_italica	787
Flavisolibacter_ginsengisoli	787
Acidobacteriales_bacterium_59-55	784
Ancylostoma_ceylanicum	784
Rhodoplanes_sp._Z2-YC6860	780
Terrimonas_ferruginea	777
Vigna_angularis	776
Candidatus_Entotheonella_sp._TSY1	774
Sphingobacteriales_bacterium_40-81	772
Granulicella_mallensis_MP5ACTX8	770
Granulicella_mallensis	769
Azospirillum_brasilense	769
Mycobacterium_abscessus	768
Rhodopirellula_sp._SWK7	768
Sorangium_cellulosum_So0157-2	768
Reticulomyxa_filosa	768
Erythranthe_guttata	766
Planctopirus_sp._JC280	766
Sphingobacteriales_bacterium_48-107	766
Medicago_truncatula	764
Sorangium_cellulosum_So_ce56	762
Sphingobacteriales_bacterium_46-32	761
Rhodopirellula_maiorica	761
Acidobacteria_bacterium_13_2_20CM_2_57_6	758
Planctopirus_limnophila_DSM_3776	757
Acidobacteria_bacterium_RIFCSPLOWO2_02_FULL_64_15	757
Acidobacteria_bacterium_13_1_40CM_3_65_5	754
Sinorhizobium_meliloti	753
Pseudonocardia_sp._SCN_72-86	753
Acidobacteria_bacterium_13_1_20CM_2_55_15	752
Candidatus_Entotheonella_sp._TSY2	752
Archangium_gephyra	750
Rhizopus_microsporus	750
Pseudonocardia_sp._SCN_72-51	750
Acidobacteria_bacterium_SCN_69-37	749
Amycolatopsis_orientalis	749
Rubinisphaera_brasiliensis_DSM_5305	747
Methylobacterium_extorquens	745
Acidobacteria_bacterium_13_1_40CM_3_56_11	743
Terriglobus_saanensis_SP1PR4	740
Acidobacteriales_bacterium_13_2_20CM_55_8	736
Bradyrhizobium_ottawaense	736
Sphingobacteriales_bacterium_44-15	734
Patulibacter_americanus	734
Acidobacteria_bacterium_13_2_20CM_2_66_4	734
Chloroflexi_bacterium_54-19	733
Marchantia_polymorpha	732
Granulicella_pectinivorans	731
Rubinisphaera_brasiliensis	730
Terriglobus_saanensis	728
Rhodospirillales_bacterium_70-18	726
Coccomyxa_subellipsoidea_C-169	726
Arachis_ipaensis	718
Exaiptasia_pallida	717
Pseudomonas_fluorescens	716
Acidobacteria_bacterium_13_1_40CM_2_56_11	715
Bradyrhizobium_jicamae	713
Planctopirus_limnophila	712
Strongylocentrotus_purpuratus	710
Inquilinus_limosus	708
Solanum_tuberosum	707
Pirellula_sp._SH-Sr6A	707
Sorghum_bicolor	705
Flavihumibacter_sp._CACIAM_22H1	704
Pseudonocardia_sp._P2	703
Tarenaya_hassleriana	702
Ananas_comosus	699
Thermoleophilum_album	697
Verrucomicrobium_sp._BvORR034	695
Hyalangium_minutum	692
Solirubrobacterales_bacterium_67-14	692
Solanum_lycopersicum	692
Mesorhizobium_plurifarium	689
Verrucomicrobium_sp._BvORR106	687
Parafilimonas_terrae	686
Gemmatirosa_kalamazoonesis	684
Branchiostoma_floridae	683
Roseiflexus_castenholzii_DSM_13941	682
Capsaspora_owczarzaki_ATCC_30864	679
Prunus_mume	678
Acidobacteriales_bacterium_13_1_40CM_3_55_5	676
Bradyrhizobium_paxllaeri	676
Roseiflexus_castenholzii	674
Granulicella_tundricola_MP5ACTX9	672
Sandaracinus_amylolyticus	670
Actinoplanes_globisporus	670
Salinispora_arenicola	669
Chondromyces_apiculatus_DSM_436	669
Arachis_duranensis	669
Afipia_sp._GAS231	668
Cucumis_melo	667
Labilithrix_luteola	663
Terriglobus_roseus_DSM_18391	662
Chondromyces_apiculatus	662
Granulicella_tundricola	662
Bradyrhizobium_icense	661
Terracidiphilus_gabretensis	660
Terriglobus_sp._TAA_43	660
Cucumis_sativus	659
Prunus_persica	657
Bradyrhizobium_retamae	656
Acidobacteria_bacterium_RIFCSPLOWO2_12_FULL_65_11	655
Bradyrhizobium_sp._LMTR_3	655
Sphingobacteriales_bacterium_SCN_48-20	654
Solanum_pennellii	643
Raphanus_sativus	642
Auxenochlorella_protothecoides	638
Lechevalieria_aerocolonigenes	637
Fragaria_vesca_subsp._vesca	634
Acidobacteria_bacterium_13_1_20CM_58_21	634
Solirubrobacterales_bacterium_70-9	633
Pseudomonas_aeruginosa	629
Actinoplanes_subtropicus	626
Myxococcales_bacterium_68-20	625
Rhodopirellula_baltica_SWK14	618
Hydrobacter_penzbergensis	617
Bradyrhizobium_canariense	614
Bradyrhizobium_yuanmingense	614
Bradyrhizobium_sp._URHA0002	613
Alphaproteobacteria_bacterium_13_2_20CM_2_64_7	612
Acidobacteria_bacterium_13_1_40CM_3_55_6	612
Capsicum_annuum	611
Saccoglossus_kowalevskii	611
Acidobacterium_capsulatum_ATCC_51196	611
Rhodopirellula_baltica_SH_1	611
Acidobacteria_bacterium_RIFCSPLOWO2_12_FULL_54_10	611
bacterium_JKG1	604
Fischerella_muscicola	604
Actinoplanes_sp._N902-109	603
Planctomycetes_bacterium_RBG_16_64_12	602
Methylobacterium_populi	602
Vigna_radiata_var._radiata	600
Rhodopirellula_baltica_WH47	600
Acidobacterium_capsulatum	599
Roseomonas_gilardii	599
Planctomycetaceae_bacterium_FC18	599
Limulus_polyphemus	596
Bryocella_elongata	595
Alphaproteobacteria_bacterium_65-37	595
Rhodopirellula_baltica_SH28	594
Ktedonobacter_racemifer	592
Rhodopirellula_europaea_6C	590
Bradyrhizobium_sp._URHD0069	590
Nostoc_punctiforme_PCC_73102	590
Bradyrhizobium_pachyrhizi	590
Moorea_producens	590
Archangium_sp._Cb_G35	589
Stigmatella_aurantiaca_DW4/3-1	588
Hassallia_byssoidea_VB512170	584
Mycobacterium_abscessus_subsp._abscessus	583
Nostoc_punctiforme	583
Rhodopirellula_europaea_SH398	583
Symbiodinium_microadriaticum	583
Nocardioides_sp._Root224	581
Nocardioides_sp._Root1257	578
Ktedonobacter_racemifer_DSM_44963	578
Bradyrhizobium_sp._LTSPM299	577
Salpingoeca_rosetta	577
Rhodopirellula_sallentina_SM41	576
Reyranella_massiliensis	573
Coffea_canephora	572
Mesorhizobium_ciceri	570
Cyprinus_carpio	570
Methylobacterium_platani	568
Rhizobacter_sp._OV335	566
Actinobacteria_bacterium_13_1_20CM_3_68_9	566
Oryza_sativa_Indica_Group	565
Phaseolus_vulgaris	561
Ralstonia_solanacearum	560
Rhodococcus_fascians	558
Geodermatophilus_obscurus	557
Nocardioides_sp._JS614	554
Rhodospirillales_bacterium_URHD0088	553
Nematostella_vectensis	550
Kutzneria_sp._744	548
Herpetosiphon_geysericola	546
Actinoplanes_friuliensis_DSM_7358	546
Cladophialophora_immunda	545
Actinomycetospora_chiangmaiensis	545
Actinoplanes_friuliensis	544
Terrimicrobium_sacchariphilum	543
Nostoc_sp._KVJ20	542
Brachypodium_distachyon	542
Acropora_digitifera	542
Bradyrhizobium_diazoefficiens	541
Acidobacteria_bacterium_13_1_20CM_4_56_7	541
Verrucomicrobia_bacterium_13_2_20CM_54_12	540
Phormidesmis_priestleyi	540
Neorhizobium_galegae	539
Aplysia_californica	539
Brassica_oleracea_var._oleracea	537
Chloroflexus_aurantiacus_J-10-fl	536
Chloroflexus_sp._Y-400-fl	536
Rhodopirellula_sallentina	534
Belnapia_moabensis	533
Exophiala_xenobiotica	532
Hyphomicrobium_denitrificans	530
Hydrotalea_flava	530
Nostoc_calcicola_FACHB-389	530
Haloferula_sp._BvORR071	530
Vigna_angularis_var._angularis	527
Chitinophaga_rupis	527
Chloracidobacterium_thermophilum_B	526
Chryseolinea_serpens	526
Herpetosiphon_aurantiacus_DSM_785	525
Chloroflexus_sp._isl-2	525
Cephalotus_follicularis	525
Oryza_brachyantha	523
Scytonema_sp._HK-05	523
Biomphalaria_glabrata	522
Rhizophagus_irregularis_DAOM_197198w	521
Verrucomicrobia_bacterium_13_1_20CM_4_54_11	521
Sphingobacteriales_bacterium_39-19	520
Capronia_semi-immersa	519
Thecamonas_trahens_ATCC_50062	518
Phytophthora_nicotianae	518
Rubripirellula_obstinata	517
Cicer_arietinum	516
Nostoc_calcicola	515
Octopus_bimaculoides	514
Mycobacterium_fortuitum	514
Brassica_rapa	513
Cladophialophora_bantiana_CBS_173.52	513
Tolypothrix_sp._PCC_7601	513
Frankia	512
Nocardioides_halotolerans	512
Stenotrophomonas_maltophilia	511
Bradyrhizobium_sp._LTSP885	511
actinobacterium_acAcidi	510
Fonsecaea_pedrosoi_CBS_271.37	510
Asinibacterium_sp._OR43	509
Salmo_salar	508
Niastella_sp._SCN_39-18	508
Chloroflexus_aggregans_DSM_9485	507
Rhizobacter_sp._Root404	506
Belnapia_sp._F-4-1	505
Actinoplanes_awajinensis_subsp._mycoplanecinus	504
Chloroflexus_aggregans	504
Asinibacterium_sp._OR53	503
Nocardioides_sp._URHA0032	503
Cladophialophora_psammophila_CBS_110553	503
Gonium_pectorale	502
Aphanomyces_astaci	502
Archangium_violaceum	501
Acidisphaera_rubrifaciens	501
Chloroflexus_sp._MS-G	501
Actinoplanes_awajinensis	500
Morus_notabilis	499
Chloroflexus	499
Fonsecaea_multimorphosa_CBS_102226	498
Nitrosospira_multiformis	497
Methylibium_sp._CF059	497
Microvirga_massiliensis	496
Acidobacteria_bacterium_13_1_20CM_3_58_11	496
Chlamydomonas_reinhardtii	495
Caulobacter_henricii	494
Cystobacter_fuscus_DSM_2262	493
Rhodospirillaceae_bacterium_CCH5-H10	493
Nocardioides_lianchengensis	493
Chloroflexus_sp._Y-396-1	492
Volvox_carteri_f._nagariensis	492
Fonsecaea_nubica	491
Afipia	491
Oscillochloris_trichoides	489
Rhinocladiella_mackenziei_CBS_650.93	489
Fonsecaea_multimorphosa	489
Rhodococcus_opacus	489
Fonsecaea_monophora	487
Cystobacter_ferrugineus	486
Xenopus_laevis	486
Fimbriimonas_ginsengisoli_Gsoil_348	486
Lottia_gigantea	486
Cystobacter_fuscus	485
Phytophthora_parasitica_INRA-310	483
Oscillochloris_trichoides_DG-6	483
Phytophthora_parasitica_P1569	482
Phytophthora_parasitica_P10297	482
Fimbriimonas_ginsengisoli	482
Bradyrhizobium_sp._th.b2	481
Fonsecaea_erecta	478
Bdellovibrio_bacteriovorus	477
Ilumatobacter_coccineus_YM16-304	475
Phytophthora_parasitica_P1976	475
Saprolegnia_diclina_VS20	473
Nocardioides_sp._CF8	473
Aphanomyces_invadans	471
Nocardioides_psychrotolerans	469
Exophiala_oligosperma	468
Sphingomonas_wittichii	467
Parasteatoda_tepidariorum	467
Ilumatobacter_coccineus	466
Sphaerobacter_thermophilus	465
Microvirga_sp._V5/3M	465
Acidobacteria_bacterium_RIFCSPLOWO2_02_FULL_59_13	465
Sphaerobacter_thermophilus_DSM_20745	465
Actinoplanes_sp._SE50/110	464
Nocardioides_szechwanensis	463
Cryptosporangium_aurantiacum	460
Exophiala_sideris	460
Phytophthora_parasitica_CJ01A1	459
Verrucomicrobia_bacterium_13_1_20CM_54_28	459
Acidobacteriales_bacterium_13_2_20CM_2_55_5	459
Chitinophaga_filiformis	458
Kribbella_catacumbae	457
Nocardioides_sp._URHA0020	456
Trifolium_subterraneum	456
Myxococcus_hansupus	455
Sinorhizobium_fredii	453
Verrucomicrobia_bacterium_13_1_20CM_3_54_17	453
Pseudomonas_putida	452
Saprolegnia_parasitica_CBS_223.65	451
Chlorella_variabilis	450
Chitinophaga_sp._YR627	449
Scytonema_hofmannii_PCC_7110	449
Myxococcus_xanthus	447
Chitinophaga_pinensis_DSM_2588	446
Chlorogloeopsis_fritschii	446
Hordeum_vulgare_subsp._vulgare	446
Ilumatobacter_nonamiensis	446
Actinoplanes_sp._TFC3	445
Corallococcus_coralloides	445
Bradyrhizobium_sp._R5	445
Scytonema_hofmannii	444
Bradyrhizobium_sp.	444
Exophiala_aquamarina_CBS_119918	444
Rhizobiales_bacterium_GAS191	443
Bradyrhizobium_sp._NAS96.2	442
Methylobacterium_radiotolerans	442
Chitinophaga_niabensis	442
Emiliania_huxleyi_CCMP1516	442
Chitinophaga_pinensis	442
Capitella_teleta	442
Azospirillum_lipoferum	441
Naegleria_gruberi	439
Calothrix_sp._PCC_7507	439
Ardenticatena_maritima	438
Actinoplanes_missouriensis_431	438
Sphingobium_yanoikuyae	436
Actinoplanes_philippinensis	436
Cladophialophora_carrionii	436
Cladophialophora_carrionii_CBS_160.54	436
Corallococcus_coralloides_DSM_2259	436
Rhizobacter_sp._Root1238	434
Capronia_coronata_CBS_617.96	433
Jatrophihabitans_endophyticus	432
Alphaproteobacteria_bacterium_RIFCSPHIGHO2_12_FULL_66_14	432
Rhizobacter_sp._Root16D2	431
Streptomyces_thermoautotrophicus	431
Capronia_epimyces_CBS_606.96	430
Xenopus_tropicalis	430
Rhizobacter_sp._Root29	430
Kibdelosporangium_sp._MJ126-NF4	429
Skermanella_aerolata_KACC_11604	428
Mycobacterium_asiaticum	427
Skermanella_aerolata	427
Bradyrhizobium_sp._Ai1a-2	427
Sphingobacteriia_bacterium_RIFOXYC2_FULL_35_18	426
Acidisphaera_rubrifaciens_HS-AP3	426
Actinoplanes_missouriensis	425
Achromobacter_xylosoxidans	424
Exophiala_spinifera	424
Burkholderia_cepacia	424
Rubrivivax_gelatinosus	423
Marmoricola_sp._URHB0036	423
Phaeodactylum_tricornutum_CCAP_1055/1	423
Dactylosporangium_aurantiacum	423
Actinoplanes_utahensis	423
Archangium_violaceum_Cb_vi76	423
Burkholderia_pseudomallei	422
Guillardia_theta_CCMP2712	422
Leptolyngbya_sp._JSC-1	422
Bradyrhizobium_sp._DFCI-1	420
Methylibium_sp._YR605	420
Caulobacter_vibrioides	420
Exophiala_dermatitidis_NIH/UT8656	420
Acidobacteria_bacterium_13_1_20CM_2_60_10	420
Spinacia_oleracea	420
Verrucomicrobia_bacterium_13_2_20CM_55_10	420
Gemmatimonadetes_bacterium_13_1_40CM_4_69_8	419
Rhizobiales_bacterium_GAS113	419
Chitinophaga_jiangningensis	417
Niabella_ginsenosidivorans	417
Cladophialophora_yegresii_CBS_114405	417
Methylibium_sp._CF468	417
Brugia_malayi	417
Cyanobacteria_bacterium_13_1_40CM_2_61_4	416
Agrobacterium_tumefaciens	416
Microcoleus_sp._PCC_7113	416
Pseudomonas_syringae	414
Acidobacteria_bacterium_13_2_20CM_57_7	413
Skermanella_stibiiresistens	412
Rhizobacter	412
Sphingobacteriia_bacterium_RIFOXYD2_FULL_35_12	411
Bradyrhizobium_sp._BR_10303	411
Verrucomicrobia_bacterium_61-8	411
Opitutus_terrae_PB90-1	411
Bradyrhizobium_sp._UASWS1016	411
Mycobacterium_rhodesiae	410
Bosea_vaviloviae	410
Skermanella_stibiiresistens_SB22	410
Stigmatella_erecta	410
Vitrella_brassicaformis_CCMP3155	409
Ectocarpus_siliculosus	409
Plasmodiophora_brassicae	409
Myxococcus_fulvus_124B02	407
Actinomadura_madurae	405
Chitinophaga_sp._CF118	405
Opitutus_terrae	405
Couchioplanes_caeruleus_subsp._caeruleus	404
Chitinophaga_sancti	403
Couchioplanes_caeruleus	402
Mortierella_verticillata_NRRL_6337	402
Chthonomonas_calidirosea_T49	402
Chloroflexi_bacterium_OLB15	400
Fischerella_sp._PCC_9605	400
Candidatus_Microthrix_parvicella	399
Microvirga_lotononidis	397
Tolypothrix_campylonemoides	397
Acidobacteria_bacterium_13_1_40CM_2_60_7	396
Caenorhabditis_elegans	396
Planctomycetaceae_bacterium_SCGC_AG-212-D15	395
Phytophthora_sojae	395
Dorcoceras_hygrometricum	393
Sediminibacterium_sp._C3	393
Galerina_marginata_CBS_339.88	393
Monoraphidium_neglectum	393
Homo_sapiens	392
Nocardioides_sp._Soil777	392
Planctomyces_sp._SCGC_AG-212-M04	391
Mus_musculus	390
Nocardioides_sp._Leaf285	386
Chitinophaga_sp._YR573	385
Bacillus_cereus	384
Agrobacterium_rhizogenes	384
Polyangium]_brachysporum	384
Rhodococcus_erythropolis	383
Rhizophagus_irregularis_DAOM_181602	383
Nocardioides_sp._Soil805	383
Planctomycetes_bacterium_RBG_13_63_9	382
Caldilinea_aerophila_DSM_14535_=_NBRC_104270	382
Spizellomyces_punctatus_DAOM_BR117	381
Nannocystis_exedens	381
Caldilinea_aerophila	381
Glonium_stellatum	380
Monosiga_brevicollis_MX1	380
Gemmatimonas_phototrophica	379
Actinoplanes_rectilineatus	379
Chitinophaga_arvensicola	378
Nocardioides_sp._Leaf307	378
Roseomonas_stagni_DSM_19981	378
Aquincola_tertiaricarbonis	376
Micromonospora_carbonacea	376
Tolypothrix_bouteillei	376
Haliangium_ochraceum_DSM_14365	375
Nostoc_sp._PCC_7120	375
Allokutzneria_albata	375
Bradyrhizobium_elkanii_587	374
Acidobacteria_bacterium_RIFCSPLOWO2_12_FULL_59_11	374
Escherichia_coli	374
Saccharothrix_sp._NRRL_B-16348	374
Exophiala_mesophila	374
Orchesella_cincta	374
Spirosoma_endophyticum	373
Dendroctonus_ponderosae	373
Candidatus_Kryptonium_thompsoni	373
Sediminibacterium_salmoneum	373
Spirosoma_linguale_DSM_74	372
Planctomycetes_bacterium_RBG_16_64_10	371
Trichinella_pseudospiralis	371
Myxococcus_stipitatus_DSM_14675	371
Phenylobacterium	371
Streptosporangium_roseum	369
Niabella_drilacis	368
Kribbella_flavida_DSM_17836	368
Cylindrospermum_stagnale_PCC_7417	367
Nocardioides_exalbidus	367
Haliangium_ochraceum	367
Actinobacteria_bacterium_IMCC26256	367
Actinobacteria_bacterium_IMCC26207	367
Zostera_marina	367
Methylobacterium_nodulans_ORS_2060	366
Cenococcum_geophilum_1.58	366
Tolypothrix_campylonemoides_VB511288	366
Myxococcus_fulvus_HW-1	366
Spirosoma_panaciterrae	365
Myxococcus_virescens	365
Sphingomonas_sanguinis	365
Kribbella_flavida	365
Cylindrospermum_stagnale	364
Niabella_aurantiaca	364
Kutzneria_albida	364
Roseomonas_rosea	363
Rhizobiales_bacterium_GAS188	363
Myxococcus_stipitatus	363
Asanoa_ishikariensis	362
Actinoplanes_derwentensis	361
Microbispora_rosea	361
Perkinsus_marinus_ATCC_50983	361
Methylobacterium_nodulans	360
Nocardioides_sp._Root140	360
Niabella_soli_DSM_19437	360
Microvirga_lupini	359
Chroococcidiopsis_thermalis_PCC_7203	359
Acetobacteraceae_bacterium_AT-5844	359
Spirosoma_spitsbergense	358
Spirosoma_sp._48-14	358
Armatimonadetes_bacterium_55-13	358
Nocardioides_sp._Root151	358
Nocardioides_dokdonensis_FR1436	357
Nocardioides_sp._Soil796	357
Chroococcidiopsis_thermalis	357
Burkholderiaceae	356
Rhizobacter_sp._Root1221	356
Mycobacterium_avium	355
Chloroflexi_bacterium_OLB13	355
Nocardioides_alpinus	355
Niabella_soli	355
Acidobacteria_bacterium_13_2_20CM_2_57_12	355
Hyphomicrobium_sp._MC1	354
Amphimedon_queenslandica	354
Amycolatopsis_mediterranei	354
Gemmatimonadetes_bacterium_SCN_70-22	352
Oscillatoriales_cyanobacterium_JSC-12	352
Kutzneria_albida_DSM_43870	352
Rhodococcus_rhodnii	352
Hyphomicrobium_facile	352
Frankia_sp._Iso899	351
Hypsizygus_marmoreus	351
Phialocephala_subalpina	351
Nocardioides_dokdonensis	351
Eutrema_salsugineum	350
Scytonema_hofmanni]_UTEX_B_1581	349
Nodularia_spumigena	349
Mortierella_elongata_AG-77	349
Hyphomicrobium_sp._CS1BSMeth3	348
Phytophthora_infestans_T30-4	348
Tardiphaga_sp._OK245	347
Nostoc_sp._NIES-3756	346
Myxococcus_xanthus_DK_1622	344
Ktedonobacter_sp._13_2_20CM_53_11	344
Bradyrhizobium_sp._ARR65	343
Pimelobacter_simplex	343
Scleropages_formosus	343
Planctomycetes_bacterium_SCN_63-9	342
Nitrolancea_hollandica	342
Nitrolancea_hollandica_Lb	342
Sinocyclocheilus_grahami	342
Streptoalloteichus_hindustanus	342
Capsella_rubella	341
Pseudomonas_stutzeri	341
Methylibium_sp._NZG	341
Chitinophaga_terrae_Kim_and_Jung_2007	341
Candidatus_Handelsmanbacteria_bacterium_RIFCSPLOWO2_12_FULL_64_10	341
Spirosoma_radiotolerans	340
Cyphellophora_europaea_CBS_101466	340
Priapulus_caudatus	340
Chrysochromulina_sp._CCMP291	338
Bradyrhizobium_embrapense	337
Fibrisoma_limi_BUZ_3	337
Mycobacterium_sp._JS623	337
Chloroflexi_bacterium_13_1_20CM_2_59_7	337
Tolypothrix_bouteillei_VB521301	336
Fibrisoma_limi	336
Janthinobacterium_lividum	335
Bradyrhizobium_viridifuturi	335
Amycolatopsis_mediterranei_S699	335
Roseomonas_sp._TAS13	335
Sphingopyxis	334
Ideonella_sakaiensis	333
Bosea_sp._BIWAKO-01	333
Nostoc_sp._PCC_7107	333
Gemmatimonas_aurantiaca_T-27	332
Serendipita_vermifera_MAFF_305830	332
Methylobacterium_variabile	331
Gemmatimonas_aurantiaca	330
Aedes_albopictus	330
Elioraea_tepidiphila	329
Nocardioides_jensenii	329
Cynara_cardunculus_var._scolymus	329
Stegodyphus_mimosarum	328
Rhizopus_delemar_RA_99-880	326
Anabaena_variabilis_ATCC_29413	326
Piloderma_croceum_F_1598	326
Micromonospora_chokoriensis	326
Actinophytocola_xanthii	325
Bradyrhizobium_sp._Tv2a-2	325
Trypanosoma_cruzi	325
Ardenticatena	325
Ostreococcus_tauri	325
Spirosoma_luteum	324
Methylobacterium_salsuginis	324
Lepidopterella_palustris_CBS_459.81	323
Geminicoccus_roseus	323
Leptolyngbya_sp._NIES-2104	323
Hydra_vulgaris	323
Frankia_inefficax	322
Mycobacterium_chubuense	322
Loa_loa	322
Albugo_candida	321
Opitutus_sp._GAS368	320
Azohydromonas_australica	320
Fibulorhizoctonia_sp._CBS_109695	320
Thermobaculum_terrenum_ATCC_BAA-798	319
Chelatococcus	319
Bradyrhizobium_sp._BTAi1	319
Burkholderiales_bacterium_JOSHI_001	319
Nostoc_sp._PCC_7524	319
Tardiphaga_sp._Vaf07	318
Nostoc_sp._MBR_210	318
Bradyrhizobium_sp._ORS_278	318
Sinocyclocheilus_anshuiensis	318
Thermobaculum_terrenum	317
Bacteroidetes_bacterium_46-16	317
Alloactinosynnema_sp._L-07	317
Nocardioides_sp._Root122	317
Homalodisca_liturata	317
Rhizoctonia_solani_AG-1_IB	317
Methylobacterium_sp._174MFSha1.1	316
Kibdelosporangium_phytohabitans	316
Cuerna_arida	315
Bradyrhizobium_sp._NFR13	314
Sinocyclocheilus_rhinocerous	314
Verrucomicrobia_bacterium_13_2_20CM_2_54_15	314
Bodo_saltans	313
Hyphomicrobium_sp._GJ21	312
Cupriavidus_necator	312
Actinophytocola_xinjiangensis	312
Acidobacteria_bacterium_13_1_20CM_4_57_11	312
Variibacter_gotjawalensis	311
Acidobacteria_bacterium_RIFCSPLOWO2_02_FULL_60_20	311
Comamonas_testosteroni	311
Laccaria_amethystina_LaAM-08-1	311
Gloeocapsa_sp._PCC_7428	311
Rhodovulum_sp._PH10	310
Saccharothrix_sp._CB00851	309
Inquilinus_limosus_MP06	309
Oscillatoria_sp._PCC_10802	309
Hyphomicrobium_sp._99	309
Arabidopsis_lyrata_subsp._lyrata	309
Roseomonas_aerilata	308
Mastigocladopsis_repens	308
Fragilariopsis_cylindrus_CCMP1102	308
Rhizobium_etli	308
Ciona_intestinalis	308
Lentzea_violacea	308
Methylobacterium_sp._4-46	308
Mycobacterium_kansasii	308
Microvirga_vignae	307
Achromobacter_sp.	307
Micromonospora_auratinigra	307
Phialocephala_scopiformis	306
Allomyces_macrogynus_ATCC_38327	306
Nocardioides_sp._Soil797	305
Tribolium_castaneum	305
Scytonema_tolypothrichoides	304
Opitutaceae_bacterium_TSB47	304
Anabaena_sp._39858	304
Nocardioides_sp._Soil774	304
Phormidium_ambiguum	303
Roseomonas	303
Armatimonadetes_bacterium_CG2_30_66_41	303
Microvirga_sp._BSC39	303
Phormidium_ambiguum_IAM_M-71	303
Micromonas_commoda	303
Cryptosporangium_arvum	302
Nostoc_piscinale	302
Lentzea_flaviverrucosa	302
Amycolatopsis_thermoflava	301
Bradyrhizobium_sp._ORS_375	301
Scytonema_millei_VB511283	300
Arsenicibacter_rosenii	300
Amycolatopsis_sacchari	299
Kibdelosporangium_aridum	299
Scytonema_millei	299
Bradyrhizobium_sp._STM_3843	298
Danio_rerio	298
Thalassiosira_pseudonana_CCMP1335	298
Opitutaceae_bacterium_IG16b	297
Mycobacterium_sp._URHB0044	297
Mycobacterium_mucogenicum	297
Rhizobium_phaseoli	296
Graphocephala_atropunctata	296
Plicaturopsis_crispa_FD-325_SS-3	296
Methylobacterium_sp._Leaf456	296
Sclerotinia_sclerotiorum_1980_UF-70	296
Pseudolabrys_sp._Root1462	296
Plasmopara_halstedii	296
Genlisea_aurea	295
Afipia_felis	294
Tetranychus_urticae	294
Thermorudis_peleae	294
Bradyrhizobium_liaoningense	293
Marmoricola_scoriae	293
Oidiodendron_maius_Zn	293
Hyphomicrobium_zavarzinii	293
Hypholoma_sublateritium_FD-334_SS-4	293
Caenorhabditis_briggsae	293
Nostoc_piscinale_CENA21	292
Calothrix_sp._HK-06	292
Chelatococcus_daeguensis	292
Chloroflexi_bacterium_13_1_40CM_55_7	292
Mycobacterium_sp._ACS1612	292
Bosea_sp._LC85	292
Methylibium_sp._Root1272	292
Candidatus_Kryptobacter_tengchongensis	291
Nocardia_sp._NRRL_S-836	291
Bradyrhizobium_sp._STM_3809	291
Mycobacterium_iranicum	291
Sphingomonas_sp._ERG5	291
Ralstonia_pickettii	290
Methylobacterium_extorquens_CM4	290
Coleofasciculus_chthonoplastes_PCC_7420	290
Hebeloma_cylindrosporum_h7	290
Mycobacterium_gordonae	289
Dyadobacter_sp._50-39	289
Sporocytophaga_myxococcoides	289
Thermomicrobium_roseum_DSM_5159	289
Scytonema_tolypothrichoides_VB-61278	289
Candidatus_Rokubacteria_bacterium_13_1_40CM_68_15	288
Mycobacterium_smegmatis	288
Leptolyngbya_sp._NIES-3755	288
Rhodococcus_jostii	288
Methylobacterium_populi_BJ001	287
Dehalococcoides_mccartyi	287
Oscillatoria]_sp._PCC_6506	287
Methylobacterium_sp._AMS5	287
Amycolatopsis_mediterranei_U32	286
Bacillus	286
Dyadobacter_soli	285
Coniosporium_apollinis_CBS_100218	285
Bacteria	285
Friedmanniella_luteola	285
Methylobacterium_extorquens_AM1	284
Lentzea_waywayandensis	284
Amycolatopsis_mediterranei_RB	284
Burkholderia	284
Afipia_sp._P52-10	284
Sphingomonas_asaccharolytica	284
Dictyostelium_discoideum	283
Thermomicrobium_roseum	283
Actinopolymorpha_alba	283
Rhizobiales_bacterium_YIM_77505	282
Roseomonas_cervicalis_ATCC_49957	282
Larimichthys_crocea	282
Sphingomonas_mali	282
Frankia_sp._BMG5.36	280
Mycobacterium_colombiense	280
Granulibacter_bethesdensis_CGDNIH1	279
Hyphomicrobium_denitrificans_1NES1	279
Candidatus_Rokubacteria_bacterium_13_1_20CM_4_68_9	279
Polaromonas_sp._JS666	279
Lechevalieria_fradiae	279
Granulibacter_bethesdensis_CGDNIH2	278
Saccharopolyspora_shandongensis	278
Geodermatophilus_ruber	278
Verticillium_longisporum	278
Thermogemmatispora_carboxidivorans	278
Dyadobacter_sp._SG02	278
Acidiphilium_multivorum_AIU301	278
Nitrospira_moscoviensis	278
Caenorhabditis_brenneri	278
Methylobacterium_extorquens_DM4	277
Lichtheimia_ramosa	277
Bradyrhizobium_diazoefficiens_USDA_110	277
Acidobacteria_bacterium_RIFCSPHIGHO2_02_FULL_67_57	277
Dongia_sp._URHE0060	277
Hyphomicrobium_denitrificans_ATCC_51888	277
Betaproteobacteria_bacterium_RIFCSPLOWO2_12_FULL_62_58	277
Laccaria_bicolor_S238N-H82	277
Actinokineospora_spheciospongiae	277
Thermogemmatispora_onikobensis	277
Jiangella_alkaliphila	276
Granulibacter_bethesdensis_CGDNIH3	276
Oscillatoria_nigro-viridis	276
Sphingomonas_taxi	276
Methylibium_petroleiphilum_PM1	275
Frankia_sp._EUN1h	275
Methylobacterium_extorquens_DSM_13060	275
Actinobacteria_bacterium_13_2_20CM_2_66_6	275
Mycobacterium_peregrinum	275
Bacteroidetes_bacterium_43-93	275
Oscillatoria_nigro-viridis_PCC_7112	274
Beijerinckia_sp._28-YEA-48	274
Bradyrhizobium_sp._DOA9	274
Marmoricola_sp._Leaf446	274
Granulibacter_bethesdensis_CGDNIH4	273
Enhygromyxa_salina	273
Jaapia_argillacea_MUCL_33604	273
Burkholderia_cenocepacia	273
Fortiea_contorta	273
Actinobacteria_bacterium_13_2_20CM_68_14	273
Methylibium_sp._T29-B	272
Acidobacteria_bacterium_13_1_20CM_2_57_8	272
Absidia_glauca	272
Fibrella_aestuarina_BUZ_2	272
Candidatus_Microthrix_parvicella_RN1	272
Methylobacterium_extorquens_PA1	272
Methylobacterium_sp._Leaf122	272
Methylobacterium_sp._Leaf92	272
Gemmatimonadetes_bacterium_13_2_20CM_2_69_23	272
Pygocentrus_nattereri	272
Fischerella_sp._NIES-3754	272
Methyloferula_stellata	272
Lichtheimia_corymbifera_JMRC:FSU:9682	271
Methylobacterium_sp._Leaf121	271
Methylobacterium_sp._Leaf119	271
Acidobacteria_bacterium_13_1_40CM_4_61_5	271
Rhizobiales_bacterium_64-17	271
Micromonospora_purpureochromogenes	271
Toxocara_canis	271
Bradyrhizobium_sp._ORS_285	271
Kaistia_sp._SCN_65-12	271
Methylomonas_methanica	271
Acidobacteria_bacterium_13_1_40CM_2_64_6	270
Pyrenochaeta_sp._DS3sAY3a	270
Thalassiosira_oceanica	270
Fibrella_aestuarina	270
Amycolatopsis_keratiniphila	270
Kamptonema	270
Lentzea_albidocapillata	269
Frankineae_bacterium_MT45	269
Alloactinosynnema_album	268
Deltaproteobacteria_bacterium_RIFCSPLOWO2_12_FULL_60_19	268
Hyphomicrobium	268
Acetobacter_pasteurianus	268
Dyadobacter_fermentans_DSM_18053	268
Ramazzottius_varieornatus	268
Paraphaeosphaeria_sporulosa	268
Bradyrhizobium_oligotrophicum_S58	268
Methylobacterium_tarhaniae	268
Ensifer_adhaerens	268
Cricetulus_griseus	268
Mucor_circinelloides_f._circinelloides_1006PhL	267
Legionella_pneumophila	267
Coleofasciculus_chthonoplastes	267
Alternaria_alternata	267
Lentzea_guizhouensis	267
Hapalosiphon_sp._MRB220	267
Mycobacterium_obuense	267
Candidatus_Rokubacteria_bacterium_13_1_40CM_4_69_5	266
Variovorax_sp._WDL1	266
Calothrix_sp._PCC_7103	266
Hyphomicrobium_sp._NDB2Meth4	265
Mastigocoleus_testarum	265
Amycolatopsis_vancoresmycina	265
Anaeromyxobacter_sp._Fw109-5	264
Saccharothrix_espanaensis_DSM_44229	264
Rhizobiales_bacterium_62-47	264
Rhizobiales_bacterium_62-17	264
Clastoptera_arizonana	264
Aegilops_tauschii	263
Pelomonas_sp._Root1237	263
Amycolatopsis_taiwanensis	263
Lechevalieria_xinjiangensis	263
Lentzea_albida	263
Hyphomicrobium_sp._CS1GBMeth3	263
Mastigocoleus_testarum_BC008	263
Azospirillum_brasilense_Sp245	263
Dyadobacter_fermentans	262
Aliterella_atlantica	262
Methylobacterium_sp._Leaf90	262
Mesorhizobium_alhagi_CCNWXJ12-2	262
Leptolyngbya_boryana	262
Cupriavidus_basilensis	262
Acidobacteria_bacterium_RIFCSPHIGHO2_01_FULL_67_28	262
Cyanothece_sp._PCC_7425	262
Nannochloropsis_gaditana	262
Rubrivivax_gelatinosus_IL144	261
Nocardioides_sp._Root79	261
Dichanthelium_oligosanthes	261
Saccharopolyspora_erythraea	261
Nocardioides_terrae	260
Afipia_broomeae_ATCC_49717	260
Caenorhabditis_remanei	260
Bradyrhizobium_sp._BR_10245	260
Methylobacterium_sp._Leaf123	260
Anaeromyxobacter_dehalogenans	260
Amycolatopsis_xylanica	260
Bradyrhizobium_sp._S23321	260
Pelomonas_sp._Root1217	259
Pyrenophora_teres_f._teres_0-1	259
Acidiphilium_sp._JA12-A1	259
Serpula_lacrymans_var._lacrymans_S7.3	259
Nocardioides_sp._Root240	259
Amycolatopsis_pretoriensis	259
Amycolatopsis_sp._ATCC_39116	259
Mucilaginibacter_sp._OK098	259
Chitinophaga_costaii	258
Methylocapsa_aurea	258
Pleurotus_ostreatus_PC15	258
Stemphylium_lycopersici	258
Azospirillum_thiophilum	258
Roseomonas_cervicalis	258
Agrobacterium_vitis	258
Microvirga_guangxiensis	258
Haemonchus_contortus	257
Bradyrhizobium_oligotrophicum	257
Bradyrhizobium_sp._Ec3.3	257
unclassified_Betaproteobacteria_(miscellaneous)	257
Actinopolymorpha_cephalotaxi	257
Bordetella_bronchiseptica	256
Acidobacteria_bacterium_Mor1	256
Macrophomina_phaseolina_MS6	256
Microbispora_sp._ATCC_PTA-5024	256
Microlunatus_phosphovorus_NM-1	255
Herbidospora_cretacea	255
beta_proteobacterium_AAP121	255
Acidobacteria_bacterium_13_1_40CM_2_56_5	255
Methylobacterium_sp._ap11	255
Lentzea_jiangxiensis	255
Sphingomonas_pruni	255
Sphingomonas_sp._YR710	255
Ensifer	255
Moniliophthora_roreri_MCA_2997	254
Arabis_alpina	254
Methylobacterium_sp._GXF4	254
Roseomonas_mucosa	254
Oncorhynchus_mykiss	254
Friedmanniella_flava	254
Mesorhizobium_alhagi	253
Caulobacter	253
Leptolyngbya_sp._O-77	253
Bradyrhizobium_sp._YR681	253
Mycobacterium_sp._Root135	253
Cyanothece_sp._PCC_7822	253
Armatimonadetes_bacterium_GXS	253
Pedobacter_steynii	252
beta_proteobacterium_AAP65	252
Stagonospora_sp._SRC1lsM3a	252
Jiangella_alba	252
Gymnopus_luxurians_FD-317_M1	252
Hyphomicrobium_sulfonivorans	251
Anaerolinea_thermolimosa	251
Geodermatophilaceae_bacterium_URHB0062	251
Bradyrhizobium_arachidis	251
Burkholderia_gladioli	251
Dyadobacter_koreensis	251
Methylibium_sp._T29	251
Candidatus_Filomicrobium_marinum	251
Opitutaceae_bacterium_TAV5	251
Ictalurus_punctatus	250
Geodermatophilaceae_bacterium_URHB0048	250
Fischerella_major_NIES-592	250
Rhodopseudomonas_sp._AAP120	250
Xanthomonas_translucens	250
Saccharothrix_espanaensis	250
Moniliophthora_roreri	250
Lysobacter_antibioticus	250
Nitrosomonas_communis	250
Methylobacterium_platani_JCM_14648	250
Rudanella_lutea	250
Rhizobium_tropici	249
Saccharothrix_syringae	249
Actinobacteria_bacterium_13_1_20CM_3_71_11	249
Saccharopolyspora_erythraea_NRRL_2338	249
Amycolatopsis_balhimycina	249
Micromonospora_pattaloongensis	248
Mesorhizobium_sp._F7	248
Actinobacteria_bacterium_13_1_20CM_4_69_9	248
Methylobacterium_sp._MB200	248
Micromonospora_cremea	247
Catalinimonas_alkaloidigena	247
Sphingomonas_haloaromaticamans	247
Aureococcus_anophagefferens	247
Gelatoporia_subvermispora_B	246
Sphingomonadaceae	246
Methylobacterium_pseudosasicola	246
Dyadobacter_beijingensis	246
Rhynchosporium_agropyri	246
Bradyrhizobium_japonicum_SEMIA_5079	246
Saccharothrix_sp._NRRL_B-16314	246
beta_proteobacterium_AAP51	246
Fischerella_sp._PCC_9431	246
Nocardioides_sp._Root614	246
Nocardioides_sp._Root682	246
Hyalella_azteca	246
Methylobacterium_sp._yr596	246
Azohydromonas_lata	245
Paraburkholderia_phenazinium	245
Microlunatus_phosphovorus	245
Rhynchosporium_commune	245
Methylocella_silvestris_BL2	245
Betaproteobacteria_bacterium_RIFCSPLOWO2_12_FULL_62_13	245
Mucor_circinelloides_f._lusitanicus_CBS_277.49	244
Rhynchosporium_secalis	244
Methylobacterium_sp._ARG-1	244
Armatimonadetes_bacterium_CG2_30_59_28	244
Phycomyces_blakesleeanus_NRRL_1555(-)	244
Serpula_lacrymans_var._lacrymans_S7.9	244
Methylocella_silvestris	244
Sphingomonas_sp._Leaf357	244
Acidiphilium_sp._PM	244
Candidatus_Rokubacteria_bacterium_13_1_40CM_4_67_11	244
Micromonas_pusilla_CCMP1545	243
Amycolatopsis_methanolica_239	243
Acidiphilium_rubrum	243
Bradyrhizobiaceae_bacterium_SG-6C	243
Sphingomonas_sanxanigenens_DSM_19645_=_NX02	243
Leptolyngbya_boryana_dg5	243
Leptolyngbya_boryana_IAM_M-101	243
Microcoleus_vaginatus_FGP-2	242
Albugo_laibachii_Nc14	242
Verrucomicrobiaceae_bacterium_GAS474	242
Saccharopolyspora_erythraea_D	242
Anabaena_cylindrica_PCC_7122	242
Acidimicrobiia_bacterium_BACL6_MAG-120322-bin79	241
Roseateles_depolymerans	241
Bipolaris_sorokiniana_ND90Pr	241
Hydrococcus_rivularis_NIES-593	241
Friedmanniella_sagamiharensis	241
Acidiphilium_angustum	241
Caballeronia_glathei	241
Oscillatoriales_cyanobacterium_'hensonii'	241
Acidiphilium_cryptum_JF-5	241
Fischerella_sp._JSC-11	241
Armatimonadetes_bacterium_DC	240
Nonomuraea_solani	240
Acetobacter_malorum	240
Glarea_lozoyensis_ATCC_20868	240
Acidithrix_ferrooxidans	240
Methylobacterium_sp._Leaf86	240
alpha_proteobacterium_BAL199	240
Micromonospora_rhizosphaerae	240
Azospirillum_sp._B510	239
Alphaproteobacteria_bacterium_13_1_20CM_3_64_12	239
Nocardioides_sp._Root190	239
Collimonas_arenae	239
Rhodopseudomonas_palustris_BisB18	239
Anaerolineae_bacterium_SG8_19	239
Ktedonobacter_sp._13_1_20CM_3_54_15	239
Marmoricola_aequoreus	238
Crinalium_epipsammum	238
Chroogloeocystis_siderophila_5.2_s.c.1	238
Actinobacteria_bacterium_13_2_20CM_2_71_6	238
Callorhinchus_milii	238
Nonomuraea_jiangxiensis	238
Gluconobacter_oxydans	238
Amblyomma_aureolatum	238
Fischerella	238
Candidatus_Brocadia_sinica	238
Crinalium_epipsammum_PCC_9333	237
Methylocapsa_palsarum	237
Lepisosteus_oculatus	237
Komagataeibacter_xylinus	237
Actinopolymorpha_singaporensis	237
Bemisia_tabaci	237
Micromonospora_sp._CB01531	237
Pyrenophora_tritici-repentis_Pt-1C-BFP	236
Phialophora_attae	236
Bosea_sp._Root483D1	236
Sporichthya_polymorpha	236
Methylobacterium_mesophilicum_SR1.6/6	236
Coprinopsis_cinerea_okayama7#130	235
Anabaena_cylindrica	235
Daphnia_pulex	235
Sphingomonas_sp._MM-1	235
Mucor_ambiguus	235
Aliterella_atlantica_CENA595	234
Chelatococcus_sp._CO-6	234
Ramlibacter_tataouinensis	234
Acidobacteria_bacterium_RIFCSPLOWO2_12_FULL_66_10	234
Desertifilum_sp._IPPAS_B-1220	233
Methylobacterium_sp._190mf	233
Pleurocapsa_sp._PCC_7327	233
Rubrivivax_benzoatilyticus	233
Acidimicrobiia_bacterium_BACL6_MAG-120910-bin40	233
Azospirillum_lipoferum_4B	233
Sphingomonas_phyllosphaerae	232
Nocardioides_sp._J54	232
Candidatus_Rokubacteria_bacterium_13_1_40CM_2_68_8	232
Gloeophyllum_trabeum_ATCC_11539	232
Amycolatopsis_saalfeldensis	231
Sphingomonas_sanxanigenens	231
Methylobacterium_sp._Leaf125	231
Streptomyces_purpurogeneiscleroticus	231
Methylobacterium_sp._77	231
Mesorhizobium_sp._LSHC420B00	231
Hydrococcus_rivularis	231
Methylobacterium_sp._UNC378MF	231
Oscillatoriales_cyanobacterium_MTP1	230
Sphingomonas_sp._Root1294	230
Komagataeibacter_europaeus	230
Sphingomonas_sp._Root720	230
Bradyrhizobium_japonicum_USDA_6	230
Microcoleus_vaginatus	230
Bordetella_pertussis	230
Serendipita_indica_DSM_11827	229
Cyanobacteria_bacterium_13_1_20CM_4_61_6	229
Latimeria_chalumnae	229
Methylobacterium_mesophilicum	229
Chloroflexi_bacterium_RBG_16_57_11	229
Methylobacterium_sp._Leaf91	229
Smittium_mucronatum	229
Amycolatopsis_vancoresmycina_DSM_44592	229
Hamadaea_tsunoensis	229
Saccharopolyspora_hirsuta	228
Bipolaris_oryzae_ATCC_44560	228
Streptomyces_mirabilis	228
Alloactinosynnema_iranicum	228
Bellilinea_caldifistulae	228
Afipia_sp._Root123D2	228
Bradyrhizobium_sp._OK095	228
Bradyrhizobium_sp._LTSP857	228
Acidobacteria_bacterium_RBG_16_70_10	228
Arachidicoccus_sp._BS20	227
Amycolatopsis_tolypomycina	227
Halyomorpha_halys	227
Sphingomonas_sp._Root50	227
Saccharopolyspora_antimicrobica	227
Methylobacterium_sp._Leaf85	227
Nocardioides_luteus	227
Helobdella_robusta	227
Mesorhizobium_sp._YR577	227
Poecilia_formosa	227
Chroogloeocystis_siderophila	226
Nodularia_spumigena_CCY9414	226
Acidobacteria_bacterium_13_1_40CM_2_68_5	226
Mycobacterium_vulneris	226
Mycobacterium_chelonae	226
Arachidicoccus_rhizosphaerae	226
Saccharopolyspora_jiangxiensis	226
Nocardioides_sp._Iso805N	226
Burkholderiales_bacterium_RIFCSPHIGHO2_12_FULL_69_20	226
Methylobacterium_sp._UNCCL125	226
Caballeronia_sordidicola	226
Asanoa_ferruginea	226
Actinokineospora_terrae	226
Pleurocapsa_minor	226
Nakamurella_multipartita_DSM_44233	226
Bipolaris_maydis_C5	226
Bosea_sp._DSM_18164	226
Rhagoletis_zephyria	225
Bipolaris_victoriae_FI3	225
Rubritepida_flocculans	225
Methylobacterium_sp._Leaf117	225
Rubrivivax_benzoatilyticus_JA2_=_ATCC_BAA-35	225
Variovorax_sp._URHB0020	225
Bradyrhizobium_sp._LTSP849	225
Parastagonospora_nodorum_SN15	225
Bipolaris_zeicola_26-R-13	224
Saccharopolyspora_rectivirgula	224
Parasitella_parasitica	224
Triticum_urartu	224
Bipolaris_maydis_ATCC_48331	224
Microvirga_flocculans	224
Neorhizobium_galegae_bv._officinalis	223
Trametes_cinnabarina	223
Rubrivivax_sp._SCN_70-15	223
Obba_rivulosa	223
uncultured_soil_bacterium	223
Choanephora_cucurbitarum	223
Setosphaeria_turcica_Et28A	223
Amycolatopsis_australiensis	223
Armatimonadetes_bacterium_GBS	223
Bradyrhizobium_sp._Rc2d	222
Streptomyces_sp._AA4	222
Verrucomicrobiae_bacterium_DG1235	222
Ascochyta_rabiei	222
Streptomyces_griseus	222
Streptomyces_regensis	222
Vulgatibacter_incomptus	222
Lentisphaerae_bacterium_RIFOXYA12_64_32	222
Micromonospora_inositola	221
Methylobacterium_sp._Leaf104	221
Methylobacterium_sp._Leaf108	221
Variovorax_sp._YR216	221
Bradyrhizobium_sp._Gha	221
Diplodia_corticola	220
Oreochromis_niloticus	220
Phycisphaera_mikurensis	220
Moorea_producens_PAL-8-15-08-1	220
Phycisphaera_mikurensis_NBRC_102666	220
Nakamurella_multipartita	220
Methylocapsa_acidiphila	220
Pseudomonas_psychrotolerans	220
Actinokineospora_inagensis	220
Methylobacterium_phyllosphaerae	220
Methylobacterium_brachiatum	220
Rubrobacter_xylanophilus_DSM_9941	220
Termitomyces_sp._J132	219
Alligator_mississippiensis	219
Rattus_norvegicus	219
Longilinea_arvoryzae	219
Neolentinus_lepideus_HHB14362_ss-1	219
Dyadobacter_sp._Leaf189	219
Afipia_clevelandensis_ATCC_49720	219
Runella_slithyformis_DSM_19594	219
Chelatococcus_sambhunathii	219
Moorella_thermoacetica	218
Methylobacterium_sp._13MFTsu3.1M2	218
Bradyrhizobium_sp._WSM2254	218
Rubritalea_squalenifaciens_DSM_18772	218
Hydnomerulius_pinastri_MD-312	218
Hyphomicrobium_nitrativorans_NL23	218
Candidatus_Rokubacteria_bacterium_13_1_40CM_69_27	218
Dyadobacter_crusticola	218
Afipia_clevelandensis	218
Actinokineospora_enzanensis	218
Opitutaceae_bacterium_TAV1	218
Betaproteobacteria_bacterium_RIFCSPLOWO2_12_FULL_65_14	217
Neorhizobium_galegae_bv._orientalis	217
Runella_zeae	217
Xanthomonas_campestris	217
Candidatus_Rokubacteria_bacterium_13_2_20CM_2_64_8	217
Amycolatopsis_rifamycinica	217
Mycena_chlorophos	217
Bradyrhizobium_sp._AS23.2	217
Rubrobacter_xylanophilus	217
Micromonospora_sp._NRRL_B-16802	217
Runella_slithyformis	217
Rhodocista_sp._MIMtkB3	217
Verruconis_gallopava	217
Mycobacterium_phlei	216
Methylobacterium_sp._Leaf93	216
Gemmatimonadetes_bacterium_13_1_20CM_4_69_16	216
Hyphomicrobium_nitrativorans	216
Nocardioides_sp._YR527	216
Bosea_lupini	216
Methylobacterium_sp._CCH5-D2	216
Micromonospora_lupini_str._Lupac_08	216
Paraburkholderia_fungorum	216
Anaerolineae_bacterium_SM23__63	216
Rubrobacter_radiotolerans	215
Methylobacterium_phyllostachyos	215
Trametes_versicolor_FP-101664_SS1	215
Bradyrhizobium_sp._WSM1253	215
Rhodococcus_ruber	215
Labrenzia_aggregata	215
Actinokineospora_bangkokensis	214
Betaproteobacteria_bacterium_GR16-43	214
Methylobacterium_sp._Leaf361	214
Methylobacterium_sp._Leaf113	214
Janthinobacterium_sp._CG23_2	214
Betaproteobacteria_bacterium_RIFCSPLOWO2_02_64_14	214
Oscillatoria_acuminata	214
Marssonina_brunnea_f._sp._'multigermtubi'_MB_m1	214
Mycobacterium_tusciae	213
Pelomonas	213
Kryptolebias_marmoratus	213
Methylobacterium_sp._ME121	213
Candidatus_Rokubacteria_bacterium_13_1_20CM_4_70_14	213
Oscillatoria_acuminata_PCC_6304	213
Ancylostoma_duodenale	213
Saccharopolyspora_flava	213
Nitrosospira_briensis	213
Bosea_sp._OK403	212
Gammaproteobacteria_bacterium_SG8_31	212
Gloeobacter_kilaueensis	212
Methylobacterium_sp._Leaf106	212
Haliscomenobacter_hydrossis_DSM_1100	212
Gloeobacter_kilaueensis_JS1	212
Pelomonas_sp._Root662	211
Pelomonas_sp._Root405	211
Haliscomenobacter_hydrossis	211
Mycobacterium_conceptionense	211
Methylobacterium_sp._Leaf111	211
Plesiocystis_pacifica_SIR-1	211
Actinobacteria_bacterium_RBG_16_68_12	211
Saccharopolyspora_spinosa	210
Bradyrhizobiaceae	210
Moorea_producens_JHB	210
Pelomonas_sp._Root1444	210
Mitsuaria_sp._PDC51	210
Takifugu_rubripes	210
Mucilaginibacter_gossypiicola	210
Mesorhizobium_amorphae_CCNWGS0123	210
Sphingomonas_wittichii_RW1	210
Leptosphaeria_maculans_JN3	210
Planktothrix_agardhii	209
Sphingomonas_sp._SRS2	209
Methylobacterium_radiotolerans_JCM_2831	209
Mucilaginibacter_pineti	209
Actinomadura_echinospora	209
Methylobacterium_sp._Leaf399	209
Rhodopseudomonas_palustris_HaA2	209
Methylopila_sp._73B	209
Nicrophorus_vespilloides	209
Methylobacterium_sp._yr668	209
Mycobacterium_rhodesiae_NBB3	209
Acetobacter_tropicalis	208
Tistrella_mobilis	208
Methylobacterium_sp._Leaf89	208
Actinobacteria	208
Filomicrobium_insigne	208
Bosea_sp._WAO	208
Methylobacterium_sp._UNC300MFChir4.1	208
Mycobacterium_chlorophenolicum	208
Methylobacterium_sp._GXS13	208
Runella_limosa	208
Botrytis_cinerea_BcDW1	207
Hippocampus_comes	207
Bradyrhizobium_sp._NAS80.1	207
Levilinea_saccharolytica	207
Oesophagostomum_dentatum	207
Mastigocladus_laminosus_UU774	207
Plesiocystis_pacifica	207
Beijerinckia_indica_subsp._indica_ATCC_9039	207
Candidatus_Aminicenantes_bacterium_RBG_16_63_16	207
Trichoplax_adhaerens	206
Wuchereria_bancrofti	206
Nocardioides_insulae	206
Geodermatophilus_siccatus	206
Amycolatopsis_nigrescens	206
marine_actinobacterium_MedAcidi-G3	206
Necator_americanus	206
Batrachochytrium_dendrobatidis_JEL423	206
Rhodopseudomonas_palustris_BisA53	206
Trametes_pubescens	206
Rhizoctonia_solani	206
Mesorhizobium_sp._L48C026A00	206
Myxococcales_bacterium_SG8_38_1	205
Nocardioidaceae_bacterium_Broad-1	205
Sphingomonas_changbaiensis_NBRC_104936	205
Rhizopogon_vinicolor_AM-OR11-026	205
Anabaena_sp._PCC_7108	205
Methylobacterium_sp._Leaf465	205
Modestobacter_marinus	205
Verrucomicrobia_bacterium_SCGC_AAA168-F10	205
Amycolatopsis_methanolica	205
Azospirillum_halopraeferens	205
Paenibacillus_polymyxa	205
Methylobacterium_sp._275MFSha3.1	204
Methylobacterium_oryzae_CBMB20	204
Candidatus_Nitrospira_nitrificans	204
Gonapodya_prolifera_JEL478	204
Afipia_massiliensis	204
Gemmatimonadetes_bacterium_13_2_20CM_69_27	204
Punctularia_strigosozonata_HHB-11173_SS5	204
Gemmatimonadetes_bacterium_13_1_20CM_4_66_11	203
Mesorhizobium_sp._LSJC280B00	203
Paenibacillus	203
Methylobacterium_sp._Leaf466	203
Esox_lucius	203
Anaerolinea_thermophila	203
Acaryochloris_marina_MBIC11017	203
Cyprinodon_variegatus	203
Ktedonobacter_sp._13_2_20CM_2_56_8	202
Collimonas_fungivorans	202
Mesorhizobium_sp._SOD10	202
Beijerinckia_indica	202
Frankia_sp._R43	202
uncultured_organism	202
Sphingomonas_sp._Root710	202
Gammaproteobacteria_bacterium_13_2_20CM_66_19	202
Acidocella_sp._MX-AZ02	202
Poecilia_mexicana	202
Lentisphaerae_bacterium_RIFOXYB12_FULL_65_16	201
Streptosporangium_canum	201
Papilio_xuthus	201
Nitrobacter_sp._Nb-311A	201
Bradyrhizobium_sp._WSM471	201
Mesorhizobium_sp._LNHC232B00	201
Gloeobacter_violaceus	201
Bradyrhizobium_neotropicale	201
Gloeobacter_violaceus_PCC_7421	201
Cimex_lectularius	201
Nocardioides_alkalitolerans	200
Terrabacter_sp._28	200
Hyphomicrobium_sp._SCN_65-11	200
Sphingomonas_paucimobilis	200
Humibacillus_sp._DSM_29435	200
Sphingobium	200
Mucilaginibacter_gossypii	200
Mucilaginibacter_sp._NFR10	200
Sphingomonas_sp._SCN_67-18	200
Mucilaginibacter_polytrichastri	199
Dyadobacter_alkalitolerans	199
Acidimicrobiia_bacterium_BACL6_MAG-120924-bin43	199
Mesorhizobium_sp._ORS3359	199
Sphingomonas_sp._Ndbn-20	199
Burkholderia_territorii	199
Lyngbya_sp._PCC_8106	199
Micromonospora_echinaurantiaca	199
Methylobacterium_sp._Leaf94	199
Bradyrhizobium_sp._WSM1743	199
Pseudorhodoferax_sp._Leaf267	199
Micromonospora_lupini	198
Mesorhizobium_amorphae	198
Methylibium	198
Diachasma_alloeum	198
bacterium_UASB270	198
Sphingomonas_changbaiensis	198
Anaerolineae_bacterium_CG2_30_64_16	198
Daedalea_quercina_L-15889	198
Jiangella_sp._DSM_45060	198
Rhodothermus_marinus	197
Sphingomonas_sp._67-36	197
Verrucomicrobia_bacterium_IMCC26134	197
Streptomyces_rimosus	197
Sphingomonas_sp._Y57	197
Neofusicoccum_parvum_UCRNP2	197
Actinoalloteichus_sp._GBA129-24	197
Frankia_sp._QA3	197
Flammeovirgaceae_bacterium_311	197
Microlunatus_soli	197
Bradyrhizobium_stylosanthis	197
Anoplophora_glabripennis	197
Acidocella_aminolytica_101_=_DSM_11237	197
Variovorax_sp._CF079	196
Rhizobium/Agrobacterium_group	196
Gluconacetobacter_diazotrophicus_PA1_5	196
Phaeospirillum_fulvum	196
Haplochromis_burtoni	196
Nonomuraea_sp._ATCC_39727	196
Methylobacterium_sp._Leaf88	196
Roseateles_sp._YR242	196
Bradyrhizobium_sp._cf659	196
Synechocystis_sp._PCC_7509	196
Phycicoccus_cremeus	196
Phenylobacterium_sp._Root700	196
Micromonospora_saelicesensis	196
Mucilaginibacter_sp._OK268	196
Lates_calcarifer	195
Phenylobacterium_sp._RIFCSPHIGHO2_01_FULL_69_31	195
Phycisphaerae_bacterium_SG8_4	195
Sclerotinia_sclerotiorum_1980	195
Mycobacterium_rhodesiae_JS60	195
Sphingomonas_sp._PAMC_26605	195
Botrytis_cinerea_B05.10	195
Phycisphaerae_bacterium_SM23_30	195
Sphaeroforma_arctica_JP610	195
Planctomycetes_bacterium_GWF2_41_51	195
Verrucomicrobia_bacterium_13_2_20CM_2_54_15_9cls	195
Mycobacterium_brisbanense	195
Mucilaginibacter_sp._OK283	195
Actinoalloteichus_sp._ADI127-7	195
Sphingomonas_sp._KC8	194
Frankia_sp._EUN1f	194
Bradyrhizobium_sp._Ghvi	194
Methyloligella_halotolerans	194
Frankia_sp._EAN1pec	194
Mycobacterium_sp._SWH-M3	194
Rhizobiales_bacterium_CCH3-A5	194
Azospirillum_sp._B506	194
Sphingomonas_sp._OK281	194
Micromonospora_rifamycinica	194
Mycobacterium_sp._1482268.1	194
Poecilia_latipinna	194
Agrilus_planipennis	194
Bosea_sp._RAC05	193
Sphingomonas_hengshuiensis	193
Bradyrhizobium_sp._CCH5-F6	193
Burkholderia_vietnamiensis	193
Sphingomonas_sp._Root241	193
Streptosporangium_roseum_DSM_43021	193
Nocardia_brasiliensis	193
Bradyrhizobium_diazoefficiens_SEMIA_5080	193
Leucoagaricus_sp._SymC.cos	192
Myxococcales_bacterium_SG8_38	192
Mesorhizobium_sp._ORS3324	192
Rhodococcus_rhodochrous	192
Micromonospora_krabiensis	192
Oscillatoriales_cyanobacterium_USR001	192
Rhodopseudomonas_pseudopalustris	192
Micromonospora	192
Zootermopsis_nevadensis	192
Amycolatopsis_sp._MJM2582	192
Astyanax_mexicanus	192
Exidia_glandulosa_HHB12029	191
Trichogramma_pretiosum	191
Mycobacterium_sp._1274761.0	191
Amycolatopsis_sp._M39	191
Micromonospora_sp._ATCC_39149	191
Geodermatophilaceae_bacterium_URHA0031	190
Moorea_producens_3L	190
Stereum_hirsutum_FP-91666_SS1	190
Acaryochloris_marina	190
Mucilaginibacter_lappiensis	190
Catelliglobosispora_koreensis	190
Ascaris_suum	190
Fomitopsis_pinicola_FP-58527_SS1	190
Maylandia_zebra	190
Fischerella_sp._PCC_9339	190
Cellulosimicrobium_cellulans	190
Methylobacterium_gossipiicola	190
Bosea_lathyri	190
Mesorhizobium_sp._AA22	189
Teredinibacter_turnerae	189
Fusarium_fujikuroi	189
Phenylobacterium_zucineum	189
Sphingopyxis_macrogoltabida	189
Micromonospora_coriariae	189
Acidiphilium	189
Aureimonas_ureilytica	189
Endocarpon_pusillum_Z07020	189
Trypanosoma_cruzi_strain_CL_Brener	189
Gluconobacter_japonicus	189
Fundulus_heteroclitus	189
Variovorax_sp._HW608	189
Rhodopseudomonas_palustris_BisB5	189
Dichomitus_squalens_LYAD-421_SS1	188
Chloroflexi_bacterium_RBG_16_54_18	188
Leptolyngbya_valderiana_BDU_20041	188
Mycobacterium_porcinum	188
Bradyrhizobium_manausense	188
Geodermatophilus_obscurus_DSM_43160	188
Caulobacter_sp._K31	188
Anaerolineae_bacterium_SM23_84	188
Bacteriodetes_bacterium_13_1_20CM_4_60_6	188
Aminobacter_aminovorans	188
Cynoglossus_semilaevis	188
Bosea_sp._PAMC_26642	188
Bosea_sp._UNC402CLCol	187
Sphingomonas_sp._PAMC_26617	187
Pannonibacter_phragmitetus	187
Streptomyces_scabiei	187
Methylobacterium_sp._Leaf99	187
Bradyrhizobium_sp._WSM3983	187
Acetobacteraceae_bacterium_SCN_69-10	187
Bradyrhizobium_sp._AT1	187
Mesorhizobium_sp._STM_4661	187
bacterium_YEK0313	187
Ixodes_scapularis	187
synthetic_construct	187
Batrachochytrium_dendrobatidis_JAM81	187
Jiangella_muralis	186
Nitrospira_defluvii	186
Gemmatimonas_sp._SM23_52	186
Pseudomonas_chlororaphis	186
Prosthecomicrobium_hirschii	186
Sphingomonas_sp._UNC305MFCol5.2	186
Sphingomonas_sp._S5-249	186
Phlebiopsis_gigantea_11061_1_CR5-6	186
Sphingobacteriales_bacterium_41-5	186
Acidobacteria_bacterium_13_1_40CM_4_57_6	186
Actinosynnema_mirum_DSM_43827	186
Phenylobacterium_zucineum_HLK1	185
Bradyrhizobium_sp._err11	185
Phycicoccus_sp._Root563	185
Botrytis_cinerea_T4	185
Streptomyces_antibioticus	185
Myxosarcina_sp._GI1	185
Phycicoccus_sp._Soil802	185
Gemmatimonadetes_bacterium_13_2_20CM_2_65_7	185
Methylobacterium_sp._10	185
Phenylobacterium_sp._SCN_70-31	185
Sphingomonas_sp._66-10	185
Gemmatimonadetes_bacterium_13_1_40CM_3_66_12	185
Sphingomonas_panacis	185
Rhizobium_gallicum	184
Phycicoccus_sp._Soil803	184
Geodermatophilus_amargosae	184
Methylobacterium_sp._Leaf112	184
Gemmatimonas_sp._SG8_28	184
Micromonospora_parva	184
Sphingomonas_sp._ABOJV	184
candidate_division_NC10_bacterium_CSP1-5	184
Sphingomonas_sp._Ag1	184
Amycolatopsis_japonica	184
Burkholderia_stagnalis	183
Pantholops_hodgsonii	183
Mycobacterium_neoaurum	183
Paraburkholderia_caribensis	183
Grifola_frondosa	183
Nanorana_parkeri	183
Methyloceanibacter_caenitepidi	183
Beijerinckia_mobilis	183
Bradyrhizobium_sp._Cp5.3	183
Rufibacter_tibetensis	182
Sphingomonas_sp._67-41	182
Acidobacteria_bacterium_13_2_20CM_56_17	182
candidate_division_NC10_bacterium_RIFCSPLOWO2_02_FULL_66_22	182
Amanita_muscaria_Koide_BX008	182
Micromonospora_mirobrigensis	182
Micromonospora_pallida	181
Mycobacterium_mageritense_DSM_44476_=_CIP_104973	181
Chloroflexi_bacterium_13_1_40CM_4_68_4	181
Cephus_cinctus	181
Methylobacterium_sp._Leaf469	181
Methylobacterium_sp._Leaf102	181
candidate_division_NC10_bacterium_RIFCSPLOWO2_12_FULL_66_18	181
Amycolatopsis_regifaucium	181
Leptolyngbya_valderiana	181
Phycicoccus_sp._Root101	181
Massilia_timonae	180
Phenylobacterium_sp._Root1290	180
Phenylobacterium_sp._Root1277	180
Pedobacter_sp._V48	180
Candidatus_Thiodiazotropha_endoloripes	180
Mesorhizobium_opportunistum_WSM2075	180
Clostridium_botulinum	180
uncultured_Clostridium_sp.	180
Paxillus_involutus_ATCC_200175	180
Burkholderia_multivorans	180
Ostreococcus_lucimarinus_CCE9901	180
Candidatus_Jettenia_caeni	180
Ktedonobacter_sp._13_1_20CM_4_53_11	180
Gemmatimonadetes_bacterium_13_1_40CM_69_22	180
Trichinella_spiralis	180
Xylona_heveae_TC161	180
Phenylobacterium_sp._Root77	180
Acidocella_aminolytica	180
Streptomyces_acidiscabies	179
Suillus_luteus_UH-Slu-Lm8-n1	179
Colletotrichum_incanum	179
Diplodia_seriata	179
Phycisphaerae_bacterium_SM23_33	179
Cryptosporangium_arvum_DSM_44712	179
Methylobacter_tundripaludum	179
Amycolatopsis_sp._CB00013	179
Nevskia_soli	179
Leptolyngbya_sp._PCC_7375	178
Mastigocladus_laminosus	178
Dyella_japonica	178
Mitsuaria_sp._7	178
Nitrobacter_hamburgensis_X14	178
Rhodococcus_equi	178
Alphaproteobacteria_bacterium_64-11	178
Rhodopseudomonas_palustris_CGA009	178
Candidatus_Rokubacteria_bacterium_GWC2_70_16	178
Trichuris_suis	178
Moorea_bouillonii_PNG5-198	178
Phycicoccus_dokdonensis	178
Methylomonas_koyamae	178
Sphaerobolus_stellatus_SS14	177
Azospirillum_sp._B4	177
Bosea_sp._117	177
Micromonospora_zamorensis	177
Sphingomonas_echinoides	177
Microtetraspora_glauca	177
Rhodopseudomonas_palustris_TIE-1	177
Heterobasidion_irregulare_TC_32-1	177
Acidobacteria_bacterium_RIFCSPHIGHO2_12_FULL_67_30	177
Mesorhizobium_metallidurans_STM_2683	177
Rhizopogon_vesiculosus	177
Achromobacter	177
Acidimicrobium_sp._BACL17_MAG-120924-bin0	177
Moorea_producens_NAK12DEC93-3La	176
Nothobranchius_furzeri	176
Sclerotinia_borealis_F-4128	176
Rivularia_sp._PCC_7116	176
Candidatus_Rokubacteria_bacterium_13_1_20CM_2_68_19	176
Geodermatophilus_poikilotrophus	176
Trichormus_sp._NMC-1	176
Rhodopseudomonas_sp._B29	176
Variovorax_boronicumulans	176
Rhodospirillum_centenum_SW	176
Synechococcus_sp._PCC_7335	176
Actinosynnema_mirum	176
Micromonospora_avicenniae	176
Blastochloris_viridis	176
Tetrasphaera_japonica_T1-X7	176
Phlebia_centrifuga	176
Labrys_sp._WJW	176
Calothrix_parietina	176
Schizophyllum_commune_H4-8	175
Frankia_sp._G2	175
Verrucomicrobia_bacterium_RIFCSPHIGHO2_12_FULL_41_10	175
Rhodococcus_sp._LB1	175
Actinoalloteichus	175
Amycolatopsis_lurida	175
Amycolatopsis_jejuensis	175
Candidatus_Rokubacteria_bacterium_RIFCSPLOWO2_12_FULL_73_47	175
Steroidobacter_denitrificans	175
Acidimicrobium_sp._BACL17_MAG-120823-bin42	175
Rhodospirillum_centenum	175
Verrucomicrobia_bacterium_RIFCSPLOWO2_12_FULL_64_8	174
Methylibium_petroleiphilum	174
Micromonospora_siamensis	174
Bosea_sp._Root381	174
Oceanibaculum_indicum_P24	174
Nitrobacter_hamburgensis	174
Oceanibaculum_pacificum	174
Rhodopseudomonas_palustris_DX-1	174
Methylobacterium_sp._Leaf87	174
Methylobacterium_sp._Leaf100	174
Micromonospora_viridifaciens	174
Mesorhizobium_sp._LNHC252B00	174
Paxillus_rubicundulus_Ve08.2h10	174
Amycolatopsis_benzoatilytica	174
Bradyrhizobium_sp._Rc3b	173
Mesorhizobium_sp._URHC0008	173
Actinomadura_hibisca	173
Candidatus_Xiphinematobacter_sp._Idaho_Grape	173
Mucilaginibacter_sp._L294	173
Strongyloides_ratti	173
Nevskia_ramosa	173
Ornatilinea_apprima	173
Amycolatopsis_azurea_DSM_43854	173
Thermanaerothrix_daxensis	173
Amycolatopsis_lurida_NRRL_2430	173
Methylosinus	173
Bradyrhizobium_sp._G22	173
Methyloceanibacter_superfactus	173
Amycolatopsis_orientalis_HCCB10007	173
Acinetobacter_baumannii	173
Micromonospora_echinospora	173
Verrucomicrobia_bacterium_13_1_40CM_4_54_4	172
Rhizoctonia_solani_123E	172
Mucilaginibacter_paludis_DSM_18603	172
Mycobacterium_rutilum	172
Bradyrhizobium_sp._CCGE-LA001	172
Calothrix_sp._PCC_6303	172
Gemmatimonadetes_bacterium_13_1_20CM_69_28	172
Austrofundulus_limnaeus	172
Nasonia_vitripennis	172
Cerapachys_biroi	172
Gluconacetobacter_diazotrophicus	172
Dictyocaulus_viviparus	172
Limnoraphis_robusta	172
Streptosporangium_amethystogenes	172
Planomonospora_sphaerica	171
Ochrobactrum_anthropi	171
Actinomadura_chibensis	171
Mitsuaria_chitosanitabida	171
Mesorhizobium_sp._Root102	171
Rhodococcus_wratislaviensis	171
Afipia_broomeae	171
Planctomycetes_bacterium_RBG_16_55_9	171
Rhizobiales_bacterium_NRL2	171
Variovorax_sp._OV329	171
Candidatus_Rokubacteria_bacterium_GWA2_70_23	170
Bradyrhizobium_sp._WSM2793	170
Mycobacterium_gilvum	170
Acidimicrobium_sp._BACL27_MAG-120823-bin4	170
Sphingomonas_sp._MCT13	170
Lotus_japonicus	170
Sphingomonas_sp._Leaf412	170
Gemmatimonadetes_bacterium_RIFCSPLOWO2_12_FULL_68_9	170
Geodermatophilus_africanus	170
Stegastes_partitus	170
Hydrocarboniphaga_effusa_AP103	170
Candidatus_Rokubacteria_bacterium_13_1_40CM_4_69_39	170
Geodermatophilus_nigrescens	170
Mesorhizobium_qingshengii	169
Pisolithus_tinctorius_Marx_270	169
Geodermatophilus_sp._DSM_45219	169
Candidatus_Rokubacteria_bacterium_13_1_40CM_3_69_38	169
Micromonospora_chersina	169
Herbidospora_mongoliensis	169
Micromonospora_chaiyaphumensis	169
Caulobacter_sp._AP07	169
Mesorhizobium_sp._Root695	169
Nakamurella_lactea	169
Kaistia_soli_DSM_19436	169
Mesorhizobium_loti_NZP2037	169
Noviherbaspirillum_sp._Root189	169
Granulicella_sp._SCN_62-9	169
Nodularia_spumigena_CENA596	169
Mycobacterium_smegmatis_str._MC2_155	169
Mucilaginibacter_paludis	169
Amycolatopsis_halophila	169
Bradyrhizobium_sp._DOA1	169
Athalia_rosae	169
uncultured_Acidobacteria_bacterium	169
Siphonobacter_aquaeclarae	168
Micromonospora_sp._HK10	168
Anaeromyxobacter_sp._RBG_16_69_14	168
Candidatus_Rokubacteria_bacterium_RIFCSPLOWO2_02_FULL_73_56	168
Conidiobolus_coronatus_NRRL_28638	168
Clostridioides_difficile	168
Rhizoctonia_solani_AG-3_Rhs1AP	168
Pundamilia_nyererei	168
Agaricus_bisporus_var._burnettii_JB137-S8	167
Saccharomonospora_marina_XMU15	167
Sphingomonas_sp._PAMC_26621	167
Amycolatopsis	167
Planctomycetes_bacterium_GWF2_42_9	167
Sphingomonas_sp._Leaf208	167
Anaeromyxobacter_sp._K	167
Mycobacterium_setense	167
Dyella_jiangningensis	167
Rufibacter_roseus	167
Nakamurella_panacisegetis	167
Oligotropha_carboxidovorans_OM5	167
Kaistia_soli	167
Sphingomonas_sp._PR090111-T3T-6A	167
Micromonospora_haikouensis	166
Laetiporus_sulphureus_93-53	166
Tetrasphaera_japonica	166
Hydrocarboniphaga_effusa	166
Oceanibaculum_indicum	166
Botryobasidium_botryosum_FD-172_SS1	166
Planctomycetes_bacterium_SM23_25	166
Azorhizobium_doebereinerae	166
Sphingomonas_sp._Leaf198	166
Rhizobiales_bacterium_65-9	166
Mesorhizobium_sp._LCM_4577	166
[truncated: 39,848 more rows]

## Sheet: % of species distribution
No of species	No of top hits	No of transcripts	% of the species
4927	1	4927	43.7334
1855	2	3710	16.4655
990	3	2970	8.7875
640	4	2560	5.68081
458	5	2290	4.06533
340	6	2040	3.01793
228	7	1596	2.02379
212	8	1696	1.88177
162	9	1458	1.43795
134	10	1340	1.18942
132	11	1452	1.17167
112	12	1344	0.994142
79	13	1027	0.701225
76	14	1064	0.674596
57	15	855	0.505947
44	16	704	0.390556
45	17	765	0.399432
34	18	612	0.301793
46	19	874	0.408308
24	20	480	0.21303
39	21	819	0.346174
31	22	682	0.275164
36	23	828	0.319546
31	24	744	0.275164
25	25	625	0.221907
26	26	676	0.230783
11	27	297	0.0976389
20	28	560	0.177525
10	29	290	0.0887626
13	30	390	0.115391
13	31	403	0.115391
17	32	544	0.150897
10	33	330	0.0887626
18	34	612	0.159773
11	35	385	0.0976389
21	36	756	0.186402
8	37	296	0.0710101
8	38	304	0.0710101
15	39	585	0.133144
7	40	280	0.0621339
13	41	533	0.115391
6	42	252	0.0532576
7	43	301	0.0621339
5	44	220	0.0443813
4	45	180	0.0355051
3	46	138	0.0266288
5	47	235	0.0443813
8	48	384	0.0710101
6	49	294	0.0532576
10	50	500	0.0887626
10	51	510	0.0887626
5	52	260	0.0443813
6	53	318	0.0532576
5	54	270	0.0443813
4	55	220	0.0355051
7	56	392	0.0621339
7	57	399	0.0621339
8	58	464	0.0710101
3	59	177	0.0266288
3	60	180	0.0266288
1	61	61	0.00887626
3	62	186	0.0266288
2	63	126	0.0177525
6	64	384	0.0532576
4	65	260	0.0355051
4	66	264	0.0355051
2	67	134	0.0177525
3	68	204	0.0266288
3	69	207	0.0266288
4	70	280	0.0355051
2	71	142	0.0177525
3	72	216	0.0266288
4	73	292	0.0355051
1	74	74	0.00887626
2	77	154	0.0177525
4	78	312	0.0355051
1	80	80	0.00887626
1	81	81	0.00887626
2	82	164	0.0177525
4	83	332	0.0355051
2	84	168	0.0177525
4	85	340	0.0355051
1	87	87	0.00887626
3	89	267	0.0266288
2	90	180	0.0177525
1	91	91	0.00887626
1	92	92	0.00887626
2	93	186	0.0177525
2	94	188	0.0177525
1	95	95	0.00887626
3	96	288	0.0266288
1	97	97	0.00887626
1	98	98	0.00887626
1	99	99	0.00887626
1	100	100	0.00887626
2	101	202	0.0177525
1	102	102	0.00887626
1	103	103	0.00887626
1	104	104	0.00887626
1	105	105	0.00887626
1	106	106	0.00887626
1	107	107	0.00887626
1	108	108	0.00887626
3	109	327	0.0266288
4	111	444	0.0355051
2	113	226	0.0177525
1	114	114	0.00887626
1	116	116	0.00887626
1	118	118	0.00887626
1	120	120	0.00887626
1	121	121	0.00887626
1	122	122	0.00887626
1	124	124	0.00887626
1	127	127	0.00887626
2	128	256	0.0177525
2	131	262	0.0177525
1	133	133	0.00887626
2	139	278	0.0177525
1	140	140	0.00887626
1	142	142	0.00887626
1	145	145	0.00887626
2	149	298	0.0177525
1	150	150	0.00887626
1	152	152	0.00887626
2	154	308	0.0177525
1	155	155	0.00887626
1	160	160	0.00887626
1	161	161	0.00887626
1	170	170	0.00887626
3	171	513	0.0266288
1	178	178	0.00887626
3	182	546	0.0266288
1	183	183	0.00887626
1	186	186	0.00887626
1	192	192	0.00887626
1	193	193	0.00887626
1	206	206	0.00887626
1	207	207	0.00887626
1	210	210	0.00887626
1	213	213	0.00887626
1	217	217	0.00887626
1	218	218	0.00887626
1	220	220	0.00887626
1	221	221	0.00887626
1	223	223	0.00887626
1	232	232	0.00887626
1	245	245	0.00887626
1	252	252	0.00887626
1	263	263	0.00887626
1	265	265	0.00887626
1	268	268	0.00887626
1	291	291	0.00887626
1	295	295	0.00887626
1	297	297	0.00887626
1	302	302	0.00887626
1	354	354	0.00887626
1	359	359	0.00887626
1	393	393	0.00887626
1	411	411	0.00887626
1	418	418	0.00887626
1	421	421	0.00887626
1	431	431	0.00887626
1	462	462	0.00887626
1	471	471	0.00887626
1	479	479	0.00887626
1	507	507	0.00887626
1	601	601	0.00887626
1	629	629	0.00887626
1	656	656	0.00887626
1	671	671	0.00887626
1	705	705	0.00887626
1	723	723	0.00887626
1	3181	3181	0.00887626
11266	26788	81040	100

## Sheet: evalue_distribution
E-Value (1e-X)	Hits	% of hits with respective evalue
0	0	0
1	0	0
2	0	0
3	0	0
4	26720	2.17719
5	27660	2.25378
6	27313	2.22551
7	27039	2.20318
8	26779	2.182
9	26304	2.1433
10	26142	2.1301
11	25750	2.09815
12	26146	2.13042
13	26790	2.1829
14	26384	2.14981	293027	23.8763
15	26009	2.11926
16	25720	2.09571
17	26003	2.11877
18	25261	2.05831
19	25205	2.05375
20	24967	2.03435
21	24934	2.03167
22	23626	1.92509
23	23591	1.92224
24	23833	1.94195
25	23934	1.95018
26	23456	1.91124
27	23294	1.89804
28	23034	1.87685
29	22525	1.83538	365392	29.7728
30	22219	1.81044
31	21203	1.72766
32	21504	1.75218
33	21266	1.73279
34	19934	1.62426
35	19728	1.60747
36	19460	1.58563
37	18746	1.52746
38	18631	1.51809
39	17890	1.45771
40	17989	1.46577
41	17389	1.41689
42	16943	1.38054
43	16788	1.36792
44	16421	1.33801	286111	23.3128
45	15865	1.29271
46	14990	1.22141
47	14310	1.166
48	13565	1.1053
49	12992	1.05861
50	12253	0.998396
51	11793	0.960914
52	11609	0.945921
53	10489	0.854662
54	9802	0.798684
55	9071	0.739121
56	8441	0.687787
57	8747	0.712721
58	8393	0.683876
59	7468	0.608506	169788	13.8346
60	7075	0.576483
61	6173	0.502987
62	5468	0.445542
63	4653	0.379134
64	4217	0.343608
65	3751	0.305638
66	3270	0.266445
67	3118	0.25406
68	2952	0.240534
69	2457	0.200201
70	2104	0.171438
71	1869	0.152289
72	1862	0.151719
73	1567	0.127682
74	1451	0.11823
75	1103	0.0898743
76	1043	0.0849854
77	1104	0.0899558
78	1218	0.0992447
79	1093	0.0890595
80	1222	0.0995707
81	1110	0.0904447
82	1128	0.0919114
83	1075	0.0875929
84	1026	0.0836003
85	1057	0.0861262
86	852	0.0694224
87	845	0.0688521
88	864	0.0704002
89	853	0.0695039
90	800	0.0651854
91	825	0.0672224
92	740	0.0602965
93	805	0.0655928
94	686	0.0558965
95	740	0.0602965
96	631	0.051415
97	635	0.0517409
98	647	0.0527187
99	622	0.0506816	74711	6.08758
100	656	0.053452
101	611	0.0497853
102	565	0.0460372
103	602	0.049052
104	598	0.0487261
105	495	0.0403335
106	469	0.0382149
107	451	0.0367483
108	522	0.0425335
109	502	0.0409038
110	522	0.0425335
111	569	0.0463631
112	404	0.0329186
113	407	0.0331631
114	363	0.0295779
115	398	0.0324297
116	445	0.0362594
117	361	0.0294149
118	393	0.0320223
119	414	0.0337334
120	351	0.0286001
121	303	0.024689
122	333	0.0271334
123	305	0.0248519
124	329	0.0268075
125	359	0.0292519
126	358	0.0291705
127	347	0.0282742
128	323	0.0263186
129	282	0.0229778
130	324	0.0264001
131	389	0.0316964
132	324	0.0264001
133	283	0.0230593
134	258	0.0210223
135	274	0.022326
136	291	0.0237112
137	238	0.0193927
138	272	0.022163
139	239	0.0194741
140	188	0.0153186
141	180	0.0146667
142	209	0.0170297
143	299	0.024363
144	294	0.0239556
145	291	0.0237112
146	265	0.0215927
147	224	0.0182519
148	233	0.0189852
149	261	0.0212667
150	247	0.020126
151	235	0.0191482
152	216	0.0176001
153	244	0.0198815
154	225	0.0183334
155	171	0.0139334
156	197	0.0160519
157	233	0.0189852
158	222	0.0180889
159	199	0.0162149
160	191	0.015563
161	191	0.015563
162	172	0.0140149
163	160	0.0130371
164	149	0.0121408
165	129	0.0105111
166	127	0.0103482
167	96	0.00782225
168	135	0.011
169	169	0.0137704
170	157	0.0127926
171	149	0.0121408
172	146	0.0118963
173	169	0.0137704
174	176	0.0143408
175	108	0.00880003
176	139	0.011326
177	138	0.0112445
178	179	0.0145852
179	161	0.0131186
180	14637	1.19265	23603	1.92321
