# Supplementary material for: Identification of Putative Precursor Genes for the Biosynthesis of Cannabinoid-Like Compound in Radula marginata
Source: Front Plant Sci. 2018 May 9;9:537. doi: 10.3389/fpls.2018.00537 (PMC5954354; doi:10.3389/fpls.2018.00537)
Supplement: Supplementary Data 2 — IntrerProScan protein signature list. [file Data_Sheet_2.XLSX]

## Sheet: familia_distribution
IPS Family	#Seqs
(IPR013126) Heat shock protein 70 family	399	Rm-Tct_826587_c0_g1_i1, Rm-Tct_135662_c0_g73_i1, Rm-Tct_131876_c6_g38_i1, Rm-Tct_135834_c6_g83_i1, Rm-Tct_48576_c0_g2_i1, Rm-Tct_822394_c0_g1_i1, Rm-Tct_776752_c0_g1_i1, Rm-Tct_14916_c0_g1_i1, Rm-Tct_128979_c0_g1_i20, Rm-Tct_131264_c10_g11_i1, Rm-Tct_853043_c0_g1_i1, Rm-Tct_1130147_c0_g1_i1, Rm-Tct_132810_c2_g1_i1, Rm-Tct_131128_c16_g3_i1, Rm-Tct_443032_c0_g1_i1, Rm-Tct_100837_c1_g1_i1, Rm-Tct_10…
(IPR002347) Short-chain dehydrogenase/reductase SDR	357	Rm-Tct_134263_c2_g2_i3, Rm-Tct_60933_c0_g1_i1, Rm-Tct_787150_c0_g1_i1, Rm-Tct_184552_c0_g1_i1, Rm-Tct_181050_c0_g1_i1, Rm-Tct_955974_c0_g1_i1, Rm-Tct_825376_c0_g1_i1, Rm-Tct_222444_c0_g1_i1, Rm-Tct_1057700_c0_g1_i1, Rm-Tct_602181_c0_g1_i1, Rm-Tct_537355_c0_g1_i1, Rm-Tct_376895_c0_g1_i1, Rm-Tct_519131_c0_g1_i1, Rm-Tct_897466_c0_g1_i1, Rm-Tct_135100_c4_g9_i1, Rm-Tct_899902_c0_g1_i1, Rm-Tct_578444_c…
(IPR002423) Chaperonin Cpn60/TCP-1 family	284	Rm-Tct_1129011_c0_g1_i1, Rm-Tct_133356_c3_g17_i1, Rm-Tct_130517_c3_g9_i1, Rm-Tct_130517_c3_g35_i1, Rm-Tct_135318_c11_g36_i1, Rm-Tct_132480_c0_g14_i1, Rm-Tct_786129_c0_g1_i1, Rm-Tct_318724_c0_g1_i1, Rm-Tct_134638_c11_g34_i1, Rm-Tct_639280_c0_g1_i1, Rm-Tct_847593_c0_g1_i1, Rm-Tct_130520_c3_g27_i1, Rm-Tct_130140_c3_g17_i1, Rm-Tct_133356_c1_g2_i1, Rm-Tct_131090_c5_g108_i1, Rm-Tct_272486_c0_g1_i1, Rm-…
(IPR015712) DNA-directed RNA polymerase, subunit 2	157	Rm-Tct_62559_c0_g1_i1, Rm-Tct_136366_c50_g22_i1, Rm-Tct_136366_c50_g39_i1, Rm-Tct_221389_c0_g1_i1, Rm-Tct_130955_c7_g1_i1, Rm-Tct_134692_c6_g5_i1, Rm-Tct_90575_c0_g2_i1, Rm-Tct_644567_c0_g1_i1, Rm-Tct_1110319_c0_g1_i1, Rm-Tct_134692_c6_g32_i1, Rm-Tct_486296_c0_g1_i1, Rm-Tct_135499_c4_g12_i1, Rm-Tct_717641_c0_g1_i1, Rm-Tct_135529_c4_g1_i2, Rm-Tct_130554_c0_g1_i1, Rm-Tct_702907_c0_g1_i1, Rm-Tct_595…
(IPR000484) Photosynthetic reaction centre, L/M	141	Rm-Tct_131535_c2_g19_i1, Rm-Tct_83223_c0_g4_i1, Rm-Tct_118746_c0_g5_i1, Rm-Tct_133624_c6_g34_i1, Rm-Tct_107613_c0_g1_i1, Rm-Tct_128007_c1_g3_i1, Rm-Tct_133624_c6_g63_i1, Rm-Tct_135765_c5_g11_i1, Rm-Tct_132420_c2_g14_i1, Rm-Tct_136347_c18_g4_i11, Rm-Tct_131266_c4_g20_i1, Rm-Tct_133636_c0_g2_i1, Rm-Tct_135765_c5_g25_i1, Rm-Tct_131535_c2_g11_i1, Rm-Tct_126546_c0_g1_i1, Rm-Tct_133636_c0_g21_i1, Rm-Tc…
(IPR001128) Cytochrome P450	138	Rm-Tct_645656_c0_g1_i1, Rm-Tct_116149_c0_g1_i1, Rm-Tct_175033_c0_g1_i1, Rm-Tct_483333_c0_g1_i1, Rm-Tct_1037684_c0_g1_i1, Rm-Tct_981611_c1_g1_i1, Rm-Tct_331488_c0_g1_i1, Rm-Tct_305860_c0_g1_i1, Rm-Tct_567727_c0_g1_i1, Rm-Tct_1106924_c0_g1_i1, Rm-Tct_992135_c0_g1_i1, Rm-Tct_907559_c0_g1_i1, Rm-Tct_169071_c0_g1_i1, Rm-Tct_372038_c0_g1_i1, Rm-Tct_444422_c0_g1_i1, Rm-Tct_227426_c0_g1_i1, Rm-Tct_111258…
(IPR011701) Major facilitator superfamily	132	Rm-Tct_561957_c0_g1_i1, Rm-Tct_46476_c0_g1_i1, Rm-Tct_1038491_c0_g1_i1, Rm-Tct_433809_c0_g1_i1, Rm-Tct_600549_c0_g1_i1, Rm-Tct_774213_c0_g1_i1, Rm-Tct_105855_c1_g4_i1, Rm-Tct_1006673_c0_g1_i1, Rm-Tct_1147976_c0_g1_i1, Rm-Tct_1009309_c0_g1_i1, Rm-Tct_522525_c0_g1_i1, Rm-Tct_412711_c0_g1_i1, Rm-Tct_659565_c0_g1_i1, Rm-Tct_662715_c0_g1_i1, Rm-Tct_256915_c0_g1_i1, Rm-Tct_176376_c0_g1_i1, Rm-Tct_90632…
(IPR001036) Acriflavin resistance protein	128	Rm-Tct_372338_c0_g1_i1, Rm-Tct_869131_c0_g1_i1, Rm-Tct_788545_c0_g1_i1, Rm-Tct_524712_c0_g1_i1, Rm-Tct_138878_c0_g1_i1, Rm-Tct_644181_c0_g1_i1, Rm-Tct_496172_c0_g1_i1, Rm-Tct_712868_c0_g1_i1, Rm-Tct_1061325_c0_g1_i1, Rm-Tct_733142_c0_g1_i1, Rm-Tct_981198_c0_g1_i1, Rm-Tct_1103942_c0_g1_i1, Rm-Tct_232256_c0_g1_i1, Rm-Tct_92364_c0_g2_i1, Rm-Tct_956435_c0_g1_i1, Rm-Tct_230777_c0_g1_i1, Rm-Tct_794633_…
(IPR027065) Lon protease	127	Rm-Tct_758801_c0_g1_i1, Rm-Tct_132374_c2_g1_i1, Rm-Tct_512741_c0_g1_i1, Rm-Tct_740977_c0_g1_i1, Rm-Tct_504715_c0_g1_i1, Rm-Tct_1158322_c0_g1_i1, Rm-Tct_72113_c1_g1_i1, Rm-Tct_566032_c0_g1_i1, Rm-Tct_135784_c4_g15_i2, Rm-Tct_2182_c0_g1_i1, Rm-Tct_388646_c0_g1_i1, Rm-Tct_136317_c7_g6_i1, Rm-Tct_135694_c7_g65_i1, Rm-Tct_1022625_c0_g1_i1, Rm-Tct_48166_c0_g1_i1, Rm-Tct_392748_c0_g1_i1, Rm-Tct_54527_c0…
(IPR005746) Thioredoxin	101	Rm-Tct_22233_c0_g3_i1, Rm-Tct_1152270_c0_g1_i1, Rm-Tct_1014926_c0_g1_i1, Rm-Tct_125800_c1_g13_i1, Rm-Tct_129958_c9_g8_i1, Rm-Tct_853678_c0_g1_i1, Rm-Tct_901099_c0_g1_i1, Rm-Tct_691171_c0_g1_i1, Rm-Tct_8751_c0_g2_i1, Rm-Tct_260699_c0_g1_i1, Rm-Tct_1145384_c0_g1_i1, Rm-Tct_783606_c0_g1_i1, Rm-Tct_134382_c2_g13_i1, Rm-Tct_126870_c1_g7_i1, Rm-Tct_5128_c0_g1_i1, Rm-Tct_501691_c0_g1_i1, Rm-Tct_129329_c…
(IPR010869) Protein of unknown function DUF1501	100	Rm-Tct_995524_c0_g1_i1, Rm-Tct_307223_c0_g1_i1, Rm-Tct_1119159_c0_g1_i1, Rm-Tct_751384_c0_g1_i1, Rm-Tct_670891_c0_g1_i1, Rm-Tct_248129_c0_g1_i1, Rm-Tct_737990_c0_g1_i1, Rm-Tct_236194_c0_g1_i1, Rm-Tct_511959_c0_g1_i1, Rm-Tct_756568_c0_g1_i1, Rm-Tct_182305_c0_g1_i1, Rm-Tct_1079994_c0_g1_i1, Rm-Tct_792581_c0_g1_i1, Rm-Tct_385233_c0_g1_i1, Rm-Tct_894630_c0_g1_i1, Rm-Tct_1117120_c0_g1_i1, Rm-Tct_24989…
(IPR001806) Small GTPase superfamily	91	Rm-Tct_979046_c0_g1_i1, Rm-Tct_528987_c0_g1_i1, Rm-Tct_859114_c0_g1_i1, Rm-Tct_610627_c0_g1_i1, Rm-Tct_371905_c0_g1_i1, Rm-Tct_1057981_c0_g1_i1, Rm-Tct_274859_c0_g1_i1, Rm-Tct_614042_c0_g1_i1, Rm-Tct_284227_c0_g1_i1, Rm-Tct_452941_c0_g1_i1, Rm-Tct_499711_c0_g1_i1, Rm-Tct_784631_c0_g1_i1, Rm-Tct_888480_c0_g1_i1, Rm-Tct_1114392_c0_g1_i1, Rm-Tct_941486_c0_g1_i1, Rm-Tct_531358_c0_g1_i1, Rm-Tct_856120…
(IPR001404) Heat shock protein Hsp90 family	91	Rm-Tct_852537_c0_g1_i1, Rm-Tct_355690_c0_g1_i1, Rm-Tct_82014_c0_g1_i1, Rm-Tct_132580_c8_g1_i1, Rm-Tct_294749_c0_g1_i1, Rm-Tct_605941_c0_g1_i1, Rm-Tct_800113_c0_g1_i1, Rm-Tct_161828_c0_g1_i1, Rm-Tct_874788_c0_g1_i1, Rm-Tct_69188_c0_g1_i1, Rm-Tct_105996_c3_g1_i1, Rm-Tct_620117_c0_g1_i1, Rm-Tct_1106550_c0_g1_i1, Rm-Tct_292247_c0_g1_i1, Rm-Tct_1126875_c0_g1_i1, Rm-Tct_3752_c0_g1_i1, Rm-Tct_129632_c3_…
(IPR004000) Actin family	88	Rm-Tct_130878_c7_g38_i1, Rm-Tct_481912_c0_g1_i1, Rm-Tct_133734_c5_g16_i1, Rm-Tct_47675_c0_g1_i1, Rm-Tct_130878_c7_g9_i1, Rm-Tct_103818_c0_g2_i1, Rm-Tct_98432_c0_g1_i1, Rm-Tct_135629_c6_g27_i1, Rm-Tct_131878_c1_g46_i1, Rm-Tct_134513_c1_g9_i1, Rm-Tct_130203_c2_g1_i1, Rm-Tct_135629_c6_g27_i2, Rm-Tct_133170_c8_g18_i1, Rm-Tct_130203_c2_g11_i1, Rm-Tct_20725_c0_g1_i1, Rm-Tct_135629_c6_g32_i1, Rm-Tct_130…
(IPR005814) Aminotransferase class-III	86	Rm-Tct_462535_c0_g1_i1, Rm-Tct_596998_c0_g1_i1, Rm-Tct_572055_c0_g1_i1, Rm-Tct_1046949_c0_g1_i1, Rm-Tct_925106_c0_g1_i1, Rm-Tct_1105814_c0_g1_i1, Rm-Tct_182999_c0_g1_i1, Rm-Tct_194817_c0_g1_i1, Rm-Tct_982993_c1_g1_i1, Rm-Tct_600846_c0_g1_i1, Rm-Tct_850804_c0_g1_i1, Rm-Tct_220659_c0_g1_i1, Rm-Tct_839484_c0_g1_i1, Rm-Tct_254544_c0_g1_i1, Rm-Tct_168338_c0_g1_i1, Rm-Tct_809571_c0_g1_i1, Rm-Tct_812454…
(IPR011453) Protein of unknown function DUF1559	86	Rm-Tct_181822_c0_g1_i1, Rm-Tct_1153301_c0_g1_i1, Rm-Tct_505822_c0_g1_i1, Rm-Tct_932760_c0_g1_i1, Rm-Tct_176673_c0_g1_i1, Rm-Tct_194771_c0_g1_i1, Rm-Tct_527448_c0_g1_i1, Rm-Tct_1098519_c0_g1_i1, Rm-Tct_59539_c0_g1_i1, Rm-Tct_425752_c0_g1_i1, Rm-Tct_22191_c0_g1_i1, Rm-Tct_1072191_c0_g1_i1, Rm-Tct_381398_c0_g1_i1, Rm-Tct_806544_c0_g1_i1, Rm-Tct_1090247_c0_g1_i1, Rm-Tct_825756_c0_g1_i1, Rm-Tct_108252…
(IPR031107) Small heat shock protein HSP20	82	Rm-Tct_970080_c0_g1_i1, Rm-Tct_130431_c3_g2_i1, Rm-Tct_74679_c0_g2_i1, Rm-Tct_126911_c2_g2_i1, Rm-Tct_10530_c0_g1_i1, Rm-Tct_135588_c6_g15_i2, Rm-Tct_110664_c0_g1_i1, Rm-Tct_126260_c0_g2_i1, Rm-Tct_61882_c2_g1_i1, Rm-Tct_129951_c1_g6_i1, Rm-Tct_135588_c6_g53_i1, Rm-Tct_359748_c0_g1_i1, Rm-Tct_122423_c1_g1_i1, Rm-Tct_114297_c0_g4_i1, Rm-Tct_129951_c1_g12_i1, Rm-Tct_380490_c0_g1_i1, Rm-Tct_261990_c…
(IPR010255) Haem peroxidase	78	Rm-Tct_979723_c0_g1_i1, Rm-Tct_438432_c0_g1_i1, Rm-Tct_1038914_c0_g1_i1, Rm-Tct_134918_c4_g11_i1, Rm-Tct_22173_c0_g1_i1, Rm-Tct_106817_c0_g3_i1, Rm-Tct_272599_c0_g1_i1, Rm-Tct_824753_c0_g1_i1, Rm-Tct_763570_c0_g1_i1, Rm-Tct_133039_c0_g1_i1, Rm-Tct_133039_c0_g5_i1, Rm-Tct_788325_c0_g1_i1, Rm-Tct_134918_c3_g5_i1, Rm-Tct_402900_c0_g1_i1, Rm-Tct_88592_c0_g1_i1, Rm-Tct_1079007_c0_g1_i1, Rm-Tct_131922_…
(IPR001280) Photosystem I PsaA/PsaB	78	Rm-Tct_135344_c3_g14_i1, Rm-Tct_130945_c0_g2_i1, Rm-Tct_134286_c2_g25_i1, Rm-Tct_135712_c1_g12_i1, Rm-Tct_959680_c0_g1_i1, Rm-Tct_134362_c6_g4_i1, Rm-Tct_134994_c1_g4_i1, Rm-Tct_135712_c1_g1_i5, Rm-Tct_134994_c1_g4_i3, Rm-Tct_134994_c1_g4_i4, Rm-Tct_134120_c0_g3_i1, Rm-Tct_130617_c5_g8_i1, Rm-Tct_135712_c1_g1_i4, Rm-Tct_135712_c1_g1_i2, Rm-Tct_134523_c3_g2_i2, Rm-Tct_134523_c3_g2_i1, Rm-Tct_10609…
(IPR011971) Conserved hypothetical protein CHP02284	78	Rm-Tct_328192_c0_g1_i1, Rm-Tct_673413_c0_g1_i1, Rm-Tct_479613_c0_g1_i1, Rm-Tct_1048030_c0_g1_i1, Rm-Tct_983143_c0_g1_i1, Rm-Tct_325615_c0_g1_i1, Rm-Tct_417548_c0_g1_i1, Rm-Tct_1046732_c0_g1_i1, Rm-Tct_111857_c0_g1_i1, Rm-Tct_212580_c0_g1_i1, Rm-Tct_125360_c1_g2_i1, Rm-Tct_7733_c1_g1_i1, Rm-Tct_120072_c0_g4_i1, Rm-Tct_125360_c2_g1_i1, Rm-Tct_1048128_c0_g1_i1, Rm-Tct_123128_c2_g5_i1, Rm-Tct_128364_…
(IPR000709) Leu/Ile/Val-binding protein	78	Rm-Tct_775853_c0_g1_i1, Rm-Tct_1081156_c0_g1_i1, Rm-Tct_645650_c0_g1_i1, Rm-Tct_434414_c0_g1_i1, Rm-Tct_714026_c0_g1_i1, Rm-Tct_560672_c0_g1_i1, Rm-Tct_850794_c0_g1_i1, Rm-Tct_418735_c0_g1_i1, Rm-Tct_331859_c0_g1_i1, Rm-Tct_208281_c0_g1_i1, Rm-Tct_823152_c0_g1_i1, Rm-Tct_935503_c0_g1_i1, Rm-Tct_1025916_c0_g1_i1, Rm-Tct_23382_c2_g1_i1, Rm-Tct_1010892_c0_g1_i1, Rm-Tct_664687_c0_g1_i1, Rm-Tct_391841…
(IPR017998) Chaperone tailless complex polypeptide 1 (TCP-1)	74	Rm-Tct_136127_c8_g52_i1, Rm-Tct_135435_c5_g96_i1, Rm-Tct_131090_c5_g79_i1, Rm-Tct_553340_c0_g1_i1, Rm-Tct_129173_c0_g13_i2, Rm-Tct_130517_c3_g9_i1, Rm-Tct_621350_c0_g1_i1, Rm-Tct_130517_c3_g35_i1, Rm-Tct_136127_c7_g20_i7, Rm-Tct_135379_c7_g49_i1, Rm-Tct_132480_c0_g14_i1, Rm-Tct_786129_c0_g1_i1, Rm-Tct_1139153_c0_g1_i1, Rm-Tct_134638_c11_g34_i1, Rm-Tct_136127_c7_g20_i1, Rm-Tct_124518_c0_g2_i1, Rm-…
(IPR001940) Peptidase S1C	73	Rm-Tct_345762_c0_g1_i1, Rm-Tct_299280_c0_g1_i1, Rm-Tct_481042_c0_g1_i1, Rm-Tct_834917_c0_g1_i1, Rm-Tct_162534_c0_g1_i1, Rm-Tct_1150690_c0_g1_i1, Rm-Tct_119922_c2_g1_i1, Rm-Tct_86974_c2_g1_i1, Rm-Tct_543556_c0_g1_i1, Rm-Tct_23589_c0_g1_i1, Rm-Tct_744610_c0_g1_i1, Rm-Tct_767867_c0_g1_i1, Rm-Tct_414496_c0_g1_i1, Rm-Tct_76799_c0_g1_i1, Rm-Tct_1090722_c0_g1_i1, Rm-Tct_50217_c1_g1_i1, Rm-Tct_138260_c0_…
(IPR019956) Ubiquitin	73	Rm-Tct_34290_c0_g2_i1, Rm-Tct_103301_c0_g1_i1, Rm-Tct_548053_c0_g1_i1, Rm-Tct_67631_c0_g3_i1, Rm-Tct_134919_c13_g6_i1, Rm-Tct_195860_c0_g1_i1, Rm-Tct_132489_c0_g1_i24, Rm-Tct_80912_c0_g1_i1, Rm-Tct_133106_c10_g7_i3, Rm-Tct_133106_c10_g7_i2, Rm-Tct_132439_c1_g1_i13, Rm-Tct_133106_c10_g11_i1, Rm-Tct_42650_c0_g2_i1, Rm-Tct_130570_c10_g16_i1, Rm-Tct_134919_c10_g1_i1, Rm-Tct_130570_c9_g13_i1, Rm-Tct_1…
(IPR005828) Major facilitator, sugar transporter-like	73	Rm-Tct_481339_c0_g1_i1, Rm-Tct_87210_c0_g1_i1, Rm-Tct_577456_c0_g1_i1, Rm-Tct_281389_c0_g1_i1, Rm-Tct_135469_c0_g3_i1, Rm-Tct_526041_c0_g1_i1, Rm-Tct_766545_c0_g1_i1, Rm-Tct_671425_c0_g1_i1, Rm-Tct_388560_c0_g1_i1, Rm-Tct_624169_c0_g1_i1, Rm-Tct_134749_c0_g2_i6, Rm-Tct_520963_c0_g1_i1, Rm-Tct_127072_c2_g1_i1, Rm-Tct_714390_c0_g1_i1, Rm-Tct_1070847_c0_g1_i1, Rm-Tct_604831_c0_g1_i1, Rm-Tct_1068922_…
(IPR000110) Ribosomal protein S1	72	Rm-Tct_136303_c20_g28_i1, Rm-Tct_360358_c0_g1_i1, Rm-Tct_1032231_c0_g1_i1, Rm-Tct_126367_c1_g9_i1, Rm-Tct_130048_c3_g12_i1, Rm-Tct_1132098_c0_g1_i1, Rm-Tct_132790_c4_g31_i1, Rm-Tct_133086_c4_g89_i1, Rm-Tct_128974_c3_g42_i1, Rm-Tct_620874_c0_g1_i1, Rm-Tct_122468_c0_g7_i1, Rm-Tct_136303_c20_g3_i1, Rm-Tct_126367_c1_g17_i1, Rm-Tct_133086_c4_g89_i2, Rm-Tct_133086_c4_g18_i1, Rm-Tct_35998_c0_g1_i1, Rm-T…
(IPR001753) Crotonase superfamily	71	Rm-Tct_405201_c0_g1_i1, Rm-Tct_131762_c0_g1_i2, Rm-Tct_1033384_c0_g1_i1, Rm-Tct_103871_c3_g1_i1, Rm-Tct_1086330_c0_g2_i1, Rm-Tct_463627_c0_g1_i1, Rm-Tct_776773_c0_g1_i1, Rm-Tct_480486_c0_g1_i1, Rm-Tct_133659_c0_g4_i10, Rm-Tct_629349_c0_g1_i1, Rm-Tct_132688_c4_g1_i1, Rm-Tct_1002603_c0_g1_i1, Rm-Tct_325113_c0_g1_i1, Rm-Tct_1134588_c0_g1_i1, Rm-Tct_132688_c4_g17_i1, Rm-Tct_862066_c0_g1_i1, Rm-Tct_98…
(IPR003673) CoA-transferase family III	71	Rm-Tct_370485_c0_g1_i1, Rm-Tct_349232_c0_g1_i1, Rm-Tct_411221_c0_g1_i1, Rm-Tct_758476_c0_g1_i1, Rm-Tct_666313_c0_g1_i1, Rm-Tct_135980_c0_g41_i1, Rm-Tct_633795_c0_g1_i1, Rm-Tct_889140_c0_g1_i1, Rm-Tct_670584_c0_g1_i1, Rm-Tct_1096185_c0_g1_i1, Rm-Tct_5029_c0_g1_i1, Rm-Tct_277099_c0_g1_i1, Rm-Tct_195404_c0_g1_i1, Rm-Tct_895700_c0_g1_i1, Rm-Tct_17278_c0_g1_i1, Rm-Tct_472264_c0_g1_i1, Rm-Tct_490586_c0…
(IPR026983) Dynein heavy chain	70	Rm-Tct_935487_c0_g1_i1, Rm-Tct_243294_c0_g1_i1, Rm-Tct_753850_c0_g1_i1, Rm-Tct_422452_c0_g1_i1, Rm-Tct_153287_c0_g1_i1, Rm-Tct_549160_c0_g1_i1, Rm-Tct_1110347_c0_g1_i1, Rm-Tct_846655_c0_g1_i1, Rm-Tct_790872_c0_g1_i1, Rm-Tct_788079_c0_g1_i1, Rm-Tct_414999_c0_g1_i1, Rm-Tct_1058172_c0_g1_i1, Rm-Tct_813635_c0_g1_i1, Rm-Tct_693948_c0_g1_i1, Rm-Tct_614320_c0_g1_i1, Rm-Tct_878173_c0_g1_i1, Rm-Tct_162556…
(IPR008462) CsbD-like	66	Rm-Tct_644279_c0_g1_i1, Rm-Tct_130503_c0_g7_i1, Rm-Tct_733323_c0_g1_i1, Rm-Tct_12793_c0_g1_i1, Rm-Tct_385548_c0_g1_i1, Rm-Tct_294461_c0_g1_i1, Rm-Tct_962590_c0_g1_i1, Rm-Tct_893026_c0_g1_i1, Rm-Tct_87475_c0_g2_i1, Rm-Tct_791780_c0_g1_i1, Rm-Tct_2130_c0_g2_i1, Rm-Tct_115210_c0_g2_i1, Rm-Tct_569858_c0_g2_i1, Rm-Tct_12735_c0_g1_i1, Rm-Tct_561011_c0_g1_i1, Rm-Tct_1145274_c0_g1_i1, Rm-Tct_313785_c0_g1…
(IPR025566) Protein of unknown function DUF4331	62	Rm-Tct_627601_c0_g1_i1, Rm-Tct_1105829_c0_g1_i1, Rm-Tct_560470_c0_g1_i1, Rm-Tct_338990_c0_g1_i1, Rm-Tct_369122_c0_g1_i1, Rm-Tct_367235_c0_g1_i1, Rm-Tct_87644_c1_g1_i1, Rm-Tct_590548_c0_g1_i1, Rm-Tct_263325_c0_g1_i1, Rm-Tct_325498_c0_g1_i1, Rm-Tct_336745_c0_g1_i1, Rm-Tct_783858_c0_g1_i1, Rm-Tct_845306_c0_g1_i1, Rm-Tct_954245_c0_g1_i1, Rm-Tct_1055880_c0_g1_i1, Rm-Tct_535183_c0_g1_i1, Rm-Tct_737406_…
(IPR001270) ClpA/B family	62	Rm-Tct_108554_c0_g2_i1, Rm-Tct_133862_c1_g1_i1, Rm-Tct_133186_c0_g1_i5, Rm-Tct_750087_c0_g1_i1, Rm-Tct_129711_c0_g1_i2, Rm-Tct_110961_c0_g1_i1, Rm-Tct_861833_c0_g1_i1, Rm-Tct_189923_c0_g1_i1, Rm-Tct_170248_c0_g1_i1, Rm-Tct_134780_c0_g1_i5, Rm-Tct_788073_c0_g1_i1, Rm-Tct_128234_c5_g2_i1, Rm-Tct_134780_c0_g1_i2, Rm-Tct_128234_c7_g12_i1, Rm-Tct_134780_c0_g1_i7, Rm-Tct_44592_c0_g1_i1, Rm-Tct_134780_c…
(IPR018684) Protein of unknown function DUF2171	58	Rm-Tct_490748_c0_g1_i1, Rm-Tct_1151001_c0_g1_i1, Rm-Tct_712577_c0_g1_i1, Rm-Tct_179483_c0_g1_i1, Rm-Tct_114758_c0_g2_i1, Rm-Tct_86859_c0_g1_i1, Rm-Tct_752250_c0_g1_i1, Rm-Tct_989452_c0_g1_i1, Rm-Tct_132930_c5_g10_i1, Rm-Tct_133720_c9_g1_i1, Rm-Tct_98456_c0_g1_i1, Rm-Tct_130163_c5_g1_i1, Rm-Tct_455656_c0_g1_i1, Rm-Tct_124599_c2_g1_i1, Rm-Tct_804406_c0_g1_i1, Rm-Tct_132953_c8_g3_i1, Rm-Tct_986975_c…
(IPR001241) DNA topoisomerase, type IIA	54	Rm-Tct_125906_c15_g1_i1, Rm-Tct_132955_c15_g2_i1, Rm-Tct_341186_c0_g1_i1, Rm-Tct_543684_c0_g1_i1, Rm-Tct_593049_c0_g1_i1, Rm-Tct_610186_c0_g1_i1, Rm-Tct_239210_c0_g1_i1, Rm-Tct_1059010_c0_g1_i1, Rm-Tct_329541_c0_g1_i1, Rm-Tct_14652_c0_g1_i1, Rm-Tct_1117435_c0_g1_i1, Rm-Tct_132955_c7_g9_i1, Rm-Tct_90647_c0_g5_i1, Rm-Tct_607515_c0_g1_i1, Rm-Tct_245373_c0_g1_i1, Rm-Tct_63875_c0_g1_i1, Rm-Tct_554809_…
(IPR005064) Bordetella uptake gene	54	Rm-Tct_1162875_c0_g1_i1, Rm-Tct_610229_c0_g1_i1, Rm-Tct_405795_c0_g1_i1, Rm-Tct_775838_c0_g1_i1, Rm-Tct_925605_c0_g1_i1, Rm-Tct_450730_c0_g1_i1, Rm-Tct_117567_c2_g1_i1, Rm-Tct_599257_c0_g1_i1, Rm-Tct_305241_c0_g1_i1, Rm-Tct_1102320_c0_g1_i1, Rm-Tct_1134894_c0_g1_i1, Rm-Tct_1020330_c0_g1_i1, Rm-Tct_121592_c4_g1_i1, Rm-Tct_902401_c0_g1_i1, Rm-Tct_635776_c0_g1_i1, Rm-Tct_944750_c0_g1_i1, Rm-Tct_1350…
(IPR009187) Non-homologous end joining protein Ku, prokaryotic type	54	Rm-Tct_741879_c0_g1_i1, Rm-Tct_550637_c0_g1_i1, Rm-Tct_50422_c0_g2_i1, Rm-Tct_350497_c0_g1_i1, Rm-Tct_1157196_c0_g1_i1, Rm-Tct_814718_c0_g1_i1, Rm-Tct_995781_c0_g1_i1, Rm-Tct_506614_c0_g1_i1, Rm-Tct_703705_c0_g1_i1, Rm-Tct_767094_c0_g1_i1, Rm-Tct_276878_c0_g1_i1, Rm-Tct_733844_c0_g1_i1, Rm-Tct_868596_c0_g1_i1, Rm-Tct_215099_c0_g1_i1, Rm-Tct_379720_c0_g1_i1, Rm-Tct_36526_c0_g1_i1, Rm-Tct_415667_c0…
(IPR016092) FeS cluster insertion protein	53	Rm-Tct_64087_c0_g1_i1, Rm-Tct_597177_c0_g1_i1, Rm-Tct_136050_c5_g20_i1, Rm-Tct_220597_c0_g1_i1, Rm-Tct_1143410_c0_g1_i1, Rm-Tct_1092871_c0_g1_i1, Rm-Tct_133506_c4_g3_i1, Rm-Tct_964884_c0_g1_i1, Rm-Tct_51316_c0_g1_i1, Rm-Tct_138090_c0_g1_i1, Rm-Tct_12006_c0_g1_i1, Rm-Tct_129471_c2_g1_i1, Rm-Tct_1062697_c0_g1_i1, Rm-Tct_9649_c0_g2_i1, Rm-Tct_518781_c0_g1_i1, Rm-Tct_120517_c3_g6_i1, Rm-Tct_1069069_c…
(IPR017039) Virulence factor BrkB	52	Rm-Tct_850724_c0_g1_i1, Rm-Tct_563185_c0_g1_i1, Rm-Tct_652526_c0_g1_i1, Rm-Tct_860554_c0_g1_i1, Rm-Tct_377200_c0_g1_i1, Rm-Tct_504378_c0_g1_i1, Rm-Tct_1061591_c0_g1_i1, Rm-Tct_606597_c0_g1_i1, Rm-Tct_848407_c0_g1_i1, Rm-Tct_555967_c0_g2_i1, Rm-Tct_320922_c0_g1_i1, Rm-Tct_828419_c0_g1_i1, Rm-Tct_356507_c0_g1_i1, Rm-Tct_102188_c0_g1_i1, Rm-Tct_838453_c0_g1_i1, Rm-Tct_889582_c0_g1_i1, Rm-Tct_269884_…
(IPR018028) Catalase, mono-functional, haem-containing	52	Rm-Tct_100993_c0_g1_i1, Rm-Tct_1083894_c0_g1_i1, Rm-Tct_633146_c0_g1_i1, Rm-Tct_640200_c0_g1_i1, Rm-Tct_296473_c0_g1_i1, Rm-Tct_548549_c0_g1_i1, Rm-Tct_750115_c0_g1_i1, Rm-Tct_354071_c0_g1_i1, Rm-Tct_169638_c0_g1_i1, Rm-Tct_1030844_c0_g1_i1, Rm-Tct_126859_c3_g1_i1, Rm-Tct_445170_c0_g1_i1, Rm-Tct_406458_c0_g1_i1, Rm-Tct_1045924_c0_g1_i1, Rm-Tct_124959_c0_g4_i1, Rm-Tct_133998_c3_g2_i2, Rm-Tct_22211…
(IPR013538) Activator of Hsp90 ATPase homologue 1-like	52	Rm-Tct_271832_c0_g1_i1, Rm-Tct_163831_c0_g1_i1, Rm-Tct_803575_c0_g1_i1, Rm-Tct_1153650_c0_g1_i1, Rm-Tct_838353_c0_g1_i1, Rm-Tct_793544_c0_g1_i1, Rm-Tct_845753_c0_g1_i1, Rm-Tct_120340_c0_g6_i1, Rm-Tct_702674_c0_g1_i1, Rm-Tct_776991_c0_g1_i1, Rm-Tct_894080_c0_g1_i1, Rm-Tct_270780_c0_g1_i1, Rm-Tct_838852_c0_g1_i1, Rm-Tct_598959_c0_g1_i1, Rm-Tct_447886_c0_g1_i1, Rm-Tct_414258_c0_g1_i1, Rm-Tct_810089_…
(IPR000103) Pyridine nucleotide-disulphide oxidoreductase, class-II	52	Rm-Tct_135968_c5_g6_i1, Rm-Tct_530484_c0_g1_i1, Rm-Tct_1001913_c0_g1_i1, Rm-Tct_1101985_c0_g1_i1, Rm-Tct_135968_c5_g16_i1, Rm-Tct_134412_c6_g37_i1, Rm-Tct_939734_c1_g1_i1, Rm-Tct_134412_c6_g18_i1, Rm-Tct_107033_c1_g1_i1, Rm-Tct_124725_c0_g4_i1, Rm-Tct_131289_c1_g6_i1, Rm-Tct_333285_c0_g1_i1, Rm-Tct_847565_c0_g1_i1, Rm-Tct_134412_c6_g40_i1, Rm-Tct_913206_c0_g1_i1, Rm-Tct_1087834_c0_g1_i1, Rm-Tct_1…
(IPR016920) Uncharacterised conserved protein UCP029477	51	Rm-Tct_328192_c0_g1_i1, Rm-Tct_673413_c0_g1_i1, Rm-Tct_479613_c0_g1_i1, Rm-Tct_983143_c0_g1_i1, Rm-Tct_325615_c0_g1_i1, Rm-Tct_1046732_c0_g1_i1, Rm-Tct_111857_c0_g1_i1, Rm-Tct_212580_c0_g1_i1, Rm-Tct_125360_c1_g2_i1, Rm-Tct_7733_c1_g1_i1, Rm-Tct_120072_c0_g4_i1, Rm-Tct_125360_c2_g1_i1, Rm-Tct_123128_c2_g5_i1, Rm-Tct_128364_c0_g6_i1, Rm-Tct_99713_c0_g2_i1, Rm-Tct_104611_c0_g1_i1, Rm-Tct_127423_c1_…
(IPR011447) Protein of unknown function DUF1552	50	Rm-Tct_512300_c0_g1_i1, Rm-Tct_1120097_c0_g1_i1, Rm-Tct_476426_c0_g1_i1, Rm-Tct_692082_c0_g1_i1, Rm-Tct_639149_c0_g1_i1, Rm-Tct_544023_c0_g1_i1, Rm-Tct_645040_c0_g1_i1, Rm-Tct_828841_c0_g1_i1, Rm-Tct_68616_c1_g1_i1, Rm-Tct_1010396_c0_g1_i1, Rm-Tct_782359_c0_g1_i1, Rm-Tct_840097_c0_g1_i1, Rm-Tct_1161027_c0_g1_i1, Rm-Tct_1129047_c0_g1_i1, Rm-Tct_440756_c0_g1_i1, Rm-Tct_647617_c0_g1_i1, Rm-Tct_63555…
(IPR012162) Polyribonucleotide nucleotidyltransferase	49	Rm-Tct_500032_c0_g1_i1, Rm-Tct_136062_c11_g17_i5, Rm-Tct_992288_c0_g1_i1, Rm-Tct_1157034_c0_g1_i1, Rm-Tct_73669_c0_g3_i1, Rm-Tct_346085_c0_g1_i1, Rm-Tct_598934_c0_g1_i1, Rm-Tct_45148_c0_g1_i1, Rm-Tct_107024_c0_g2_i1, Rm-Tct_79171_c1_g1_i1, Rm-Tct_135068_c5_g5_i1, Rm-Tct_134795_c8_g18_i1, Rm-Tct_367654_c0_g1_i1, Rm-Tct_136062_c11_g31_i1, Rm-Tct_831285_c0_g1_i1, Rm-Tct_302944_c0_g1_i1, Rm-Tct_12456…
(IPR003423) Outer membrane efflux protein	49	Rm-Tct_577263_c0_g1_i1, Rm-Tct_1019157_c0_g1_i1, Rm-Tct_711859_c0_g1_i1, Rm-Tct_1142397_c0_g1_i1, Rm-Tct_400391_c0_g1_i1, Rm-Tct_285925_c0_g1_i1, Rm-Tct_284178_c0_g1_i1, Rm-Tct_478016_c0_g1_i1, Rm-Tct_1121896_c0_g1_i1, Rm-Tct_578986_c0_g1_i1, Rm-Tct_188721_c0_g1_i1, Rm-Tct_621004_c0_g1_i1, Rm-Tct_304910_c0_g1_i1, Rm-Tct_1044947_c0_g1_i1, Rm-Tct_1160663_c0_g1_i1, Rm-Tct_673099_c0_g1_i1, Rm-Tct_922…
(IPR006059) Solute-binding family 1	49	Rm-Tct_959331_c0_g1_i1, Rm-Tct_1150243_c0_g1_i1, Rm-Tct_1026006_c0_g1_i1, Rm-Tct_665576_c0_g1_i1, Rm-Tct_978763_c0_g1_i1, Rm-Tct_551711_c0_g1_i1, Rm-Tct_46613_c1_g1_i1, Rm-Tct_964651_c0_g1_i1, Rm-Tct_441505_c0_g1_i1, Rm-Tct_630729_c0_g1_i1, Rm-Tct_193961_c1_g1_i1, Rm-Tct_86552_c0_g3_i1, Rm-Tct_539112_c0_g1_i1, Rm-Tct_616497_c0_g1_i1, Rm-Tct_482073_c0_g1_i1, Rm-Tct_122802_c1_g1_i1, Rm-Tct_403073_c…
(IPR003430) Methane/phenol/toluene hydroxylase	49	Rm-Tct_136032_c7_g36_i1, Rm-Tct_1085980_c0_g1_i1, Rm-Tct_49750_c0_g3_i1, Rm-Tct_118584_c0_g1_i1, Rm-Tct_136354_c53_g33_i1, Rm-Tct_136354_c55_g26_i1, Rm-Tct_136354_c55_g7_i1, Rm-Tct_136032_c7_g65_i1, Rm-Tct_136354_c53_g7_i1, Rm-Tct_122622_c0_g5_i2, Rm-Tct_129542_c4_g10_i1, Rm-Tct_136032_c7_g16_i1, Rm-Tct_136354_c55_g91_i1, Rm-Tct_136354_c55_g53_i1, Rm-Tct_136354_c55_g53_i3, Rm-Tct_127304_c0_g10_i1…
(IPR020471) Aldo/keto reductase	49	Rm-Tct_132272_c1_g3_i4, Rm-Tct_132272_c1_g3_i7, Rm-Tct_135248_c1_g18_i1, Rm-Tct_132272_c1_g3_i8, Rm-Tct_128923_c2_g1_i1, Rm-Tct_128923_c2_g1_i4, Rm-Tct_192536_c0_g1_i1, Rm-Tct_1021319_c0_g1_i1, Rm-Tct_460167_c0_g1_i1, Rm-Tct_96393_c0_g2_i1, Rm-Tct_1023841_c0_g1_i1, Rm-Tct_1163426_c0_g1_i1, Rm-Tct_615438_c0_g1_i1, Rm-Tct_748903_c0_g1_i1, Rm-Tct_402252_c0_g1_i1, Rm-Tct_1009943_c0_g1_i1, Rm-Tct_6375…
(IPR001851) ABC transporter, permease	48	Rm-Tct_324765_c0_g1_i1, Rm-Tct_317647_c0_g1_i1, Rm-Tct_458294_c0_g1_i1, Rm-Tct_837872_c0_g1_i1, Rm-Tct_899523_c0_g1_i1, Rm-Tct_1082340_c0_g1_i1, Rm-Tct_894747_c0_g1_i1, Rm-Tct_149259_c0_g1_i1, Rm-Tct_648380_c0_g1_i1, Rm-Tct_331312_c0_g1_i1, Rm-Tct_539678_c0_g1_i1, Rm-Tct_882287_c0_g1_i1, Rm-Tct_266161_c0_g1_i1, Rm-Tct_383177_c0_g1_i1, Rm-Tct_35017_c0_g1_i1, Rm-Tct_650295_c0_g1_i1, Rm-Tct_562138_c…
(IPR006249) Aconitase/Iron-responsive element-binding protein 2	47	Rm-Tct_1151996_c0_g1_i1, Rm-Tct_136237_c16_g10_i2, Rm-Tct_261867_c0_g1_i1, Rm-Tct_54368_c1_g1_i1, Rm-Tct_136237_c16_g35_i2, Rm-Tct_108551_c0_g4_i1, Rm-Tct_192462_c0_g1_i1, Rm-Tct_914348_c0_g1_i1, Rm-Tct_681845_c0_g1_i1, Rm-Tct_136237_c16_g10_i1, Rm-Tct_127900_c2_g11_i1, Rm-Tct_245665_c0_g1_i1, Rm-Tct_136237_c16_g21_i1, Rm-Tct_938424_c0_g1_i1, Rm-Tct_1065166_c0_g1_i1, Rm-Tct_317025_c0_g1_i1, Rm-Tc…
(IPR009642) Protein of unknown function DUF1236	46	Rm-Tct_134591_c3_g70_i1, Rm-Tct_242812_c0_g1_i1, Rm-Tct_134591_c3_g68_i1, Rm-Tct_132872_c5_g35_i1, Rm-Tct_134591_c3_g22_i1, Rm-Tct_132411_c8_g30_i1, Rm-Tct_132872_c5_g14_i1, Rm-Tct_909729_c0_g1_i1, Rm-Tct_131844_c0_g10_i1, Rm-Tct_132872_c5_g37_i1, Rm-Tct_128424_c1_g12_i1, Rm-Tct_129320_c1_g15_i1, Rm-Tct_133462_c0_g38_i1, Rm-Tct_132872_c5_g5_i1, Rm-Tct_106153_c0_g4_i1, Rm-Tct_129320_c1_g19_i1, Rm-…
(IPR002020) Citrate synthase	46	Rm-Tct_726228_c0_g1_i1, Rm-Tct_693385_c0_g1_i1, Rm-Tct_626953_c0_g1_i1, Rm-Tct_634918_c0_g1_i1, Rm-Tct_129526_c10_g2_i1, Rm-Tct_728833_c0_g1_i1, Rm-Tct_103449_c1_g2_i1, Rm-Tct_133722_c2_g3_i1, Rm-Tct_118663_c1_g4_i1, Rm-Tct_397260_c0_g1_i1, Rm-Tct_535188_c0_g1_i1, Rm-Tct_701927_c0_g1_i1, Rm-Tct_136025_c4_g34_i5, Rm-Tct_789939_c0_g1_i1, Rm-Tct_433866_c0_g1_i1, Rm-Tct_1014925_c0_g1_i1, Rm-Tct_32012…
(IPR000825) SUF system FeS cluster assembly, SufBD	46	Rm-Tct_82379_c0_g2_i1, Rm-Tct_126112_c5_g34_i1, Rm-Tct_512165_c0_g1_i1, Rm-Tct_65451_c1_g1_i1, Rm-Tct_614970_c0_g1_i1, Rm-Tct_458443_c0_g1_i1, Rm-Tct_1122007_c0_g1_i1, Rm-Tct_75418_c0_g1_i1, Rm-Tct_121863_c0_g7_i1, Rm-Tct_999948_c0_g1_i1, Rm-Tct_126112_c5_g4_i1, Rm-Tct_126112_c5_g38_i2, Rm-Tct_114883_c0_g1_i1, Rm-Tct_569010_c0_g1_i1, Rm-Tct_490806_c0_g1_i1, Rm-Tct_443353_c0_g1_i1, Rm-Tct_741313_c…
(IPR001844) Chaperonin Cpn60	46	Rm-Tct_131359_c5_g27_i1, Rm-Tct_135318_c11_g28_i1, Rm-Tct_135318_c11_g53_i1, Rm-Tct_1129011_c0_g1_i1, Rm-Tct_133356_c3_g17_i1, Rm-Tct_133356_c4_g17_i1, Rm-Tct_117571_c0_g2_i1, Rm-Tct_135318_c11_g36_i1, Rm-Tct_131634_c6_g1_i1, Rm-Tct_135834_c8_g1_i1, Rm-Tct_135318_c11_g41_i2, Rm-Tct_132263_c0_g1_i1, Rm-Tct_117571_c0_g6_i1, Rm-Tct_307193_c0_g1_i1, Rm-Tct_123899_c0_g4_i1, Rm-Tct_131634_c5_g1_i1, Rm-…
(IPR006298) GTP-binding protein TypA	45	Rm-Tct_1107893_c0_g1_i1, Rm-Tct_774974_c0_g1_i1, Rm-Tct_1051156_c0_g1_i1, Rm-Tct_44163_c0_g2_i1, Rm-Tct_219231_c0_g1_i1, Rm-Tct_1116890_c0_g1_i1, Rm-Tct_1002482_c0_g1_i1, Rm-Tct_1041865_c0_g1_i1, Rm-Tct_55111_c0_g2_i1, Rm-Tct_1030213_c0_g1_i1, Rm-Tct_37031_c0_g4_i1, Rm-Tct_228179_c0_g1_i1, Rm-Tct_73727_c0_g2_i1, Rm-Tct_934214_c1_g1_i1, Rm-Tct_104616_c2_g1_i1, Rm-Tct_12390_c0_g1_i1, Rm-Tct_54421_c…
(IPR008209) Phosphoenolpyruvate carboxykinase, GTP-utilising	44	Rm-Tct_130409_c0_g4_i1, Rm-Tct_799706_c0_g1_i1, Rm-Tct_125698_c12_g9_i1, Rm-Tct_129276_c0_g3_i1, Rm-Tct_125698_c11_g6_i1, Rm-Tct_973651_c0_g1_i1, Rm-Tct_10367_c0_g2_i1, Rm-Tct_135495_c9_g6_i5, Rm-Tct_114930_c0_g2_i1, Rm-Tct_135495_c9_g16_i1, Rm-Tct_136319_c15_g22_i1, Rm-Tct_114160_c1_g1_i1, Rm-Tct_619277_c0_g1_i1, Rm-Tct_125698_c16_g1_i1, Rm-Tct_129276_c0_g10_i1, Rm-Tct_114930_c0_g6_i1, Rm-Tct_12…
(IPR001865) Ribosomal protein S2	44	Rm-Tct_89650_c0_g2_i1, Rm-Tct_500067_c0_g1_i1, Rm-Tct_110349_c0_g4_i1, Rm-Tct_131491_c8_g10_i1, Rm-Tct_136133_c13_g74_i1, Rm-Tct_136133_c13_g91_i1, Rm-Tct_495814_c0_g1_i1, Rm-Tct_136133_c13_g39_i1, Rm-Tct_741441_c0_g1_i1, Rm-Tct_136133_c13_g14_i1, Rm-Tct_946674_c0_g1_i1, Rm-Tct_222789_c0_g1_i1, Rm-Tct_136133_c13_g6_i1, Rm-Tct_1040085_c0_g1_i1, Rm-Tct_908488_c0_g1_i1, Rm-Tct_64390_c0_g1_i1, Rm-Tct…
(IPR000763) Catalase-peroxidase haem	44	Rm-Tct_992086_c0_g1_i1, Rm-Tct_134918_c1_g2_i1, Rm-Tct_979723_c0_g1_i1, Rm-Tct_1038914_c0_g1_i1, Rm-Tct_134918_c4_g11_i1, Rm-Tct_22173_c0_g1_i1, Rm-Tct_106817_c0_g3_i1, Rm-Tct_769975_c0_g1_i1, Rm-Tct_102298_c0_g2_i1, Rm-Tct_272599_c0_g1_i1, Rm-Tct_359021_c0_g1_i1, Rm-Tct_1104196_c0_g1_i1, Rm-Tct_345536_c1_g1_i1, Rm-Tct_35933_c0_g1_i1, Rm-Tct_106817_c0_g1_i1, Rm-Tct_134918_c3_g5_i1, Rm-Tct_124569_…
(IPR011603) 2-oxoglutarate dehydrogenase E1 component	44	Rm-Tct_854638_c0_g1_i1, Rm-Tct_866733_c0_g1_i1, Rm-Tct_832756_c0_g1_i1, Rm-Tct_136066_c12_g49_i1, Rm-Tct_655443_c0_g1_i1, Rm-Tct_637498_c0_g1_i1, Rm-Tct_136066_c12_g53_i1, Rm-Tct_622763_c0_g1_i1, Rm-Tct_981420_c0_g1_i1, Rm-Tct_737254_c0_g1_i1, Rm-Tct_91200_c0_g1_i1, Rm-Tct_855718_c0_g1_i1, Rm-Tct_319002_c0_g1_i1, Rm-Tct_968012_c0_g1_i1, Rm-Tct_250457_c0_g1_i1, Rm-Tct_463394_c0_g1_i1, Rm-Tct_89526…
(IPR001585) Transaldolase/Fructose-6-phosphate aldolase	43	Rm-Tct_41993_c1_g1_i1, Rm-Tct_1119098_c0_g1_i1, Rm-Tct_1152324_c0_g1_i1, Rm-Tct_299507_c0_g1_i1, Rm-Tct_186839_c1_g1_i1, Rm-Tct_529554_c0_g1_i1, Rm-Tct_51726_c0_g1_i1, Rm-Tct_1019685_c0_g1_i1, Rm-Tct_276443_c0_g1_i1, Rm-Tct_617781_c0_g1_i1, Rm-Tct_118457_c0_g1_i1, Rm-Tct_128233_c0_g1_i2, Rm-Tct_827040_c0_g1_i1, Rm-Tct_952550_c0_g1_i1, Rm-Tct_345827_c0_g1_i1, Rm-Tct_1080268_c0_g1_i1, Rm-Tct_437896…
(IPR013128) Peptidase C1A	43	Rm-Tct_869200_c0_g1_i1, Rm-Tct_1029347_c0_g1_i1, Rm-Tct_1056629_c0_g1_i1, Rm-Tct_706266_c0_g1_i1, Rm-Tct_202375_c0_g1_i1, Rm-Tct_648273_c0_g1_i1, Rm-Tct_135676_c2_g8_i3, Rm-Tct_131118_c0_g2_i3, Rm-Tct_135676_c2_g8_i4, Rm-Tct_259934_c0_g1_i1, Rm-Tct_128840_c0_g1_i5, Rm-Tct_876958_c0_g1_i1, Rm-Tct_303523_c0_g1_i1, Rm-Tct_129933_c5_g1_i3, Rm-Tct_203298_c0_g1_i1, Rm-Tct_744316_c0_g1_i1, Rm-Tct_122196…
(IPR023562) Clp protease proteolytic subunit /Translocation-enhancing protein TepA	41	Rm-Tct_364211_c0_g1_i1, Rm-Tct_129461_c8_g6_i3, Rm-Tct_136348_c26_g1_i7, Rm-Tct_136348_c26_g1_i8, Rm-Tct_932890_c0_g1_i1, Rm-Tct_923011_c0_g1_i1, Rm-Tct_136348_c26_g1_i3, Rm-Tct_623102_c0_g1_i1, Rm-Tct_136348_c26_g1_i4, Rm-Tct_136348_c26_g1_i5, Rm-Tct_136317_c9_g58_i2, Rm-Tct_108527_c0_g1_i1, Rm-Tct_103637_c0_g2_i1, Rm-Tct_120900_c2_g1_i3, Rm-Tct_328163_c0_g1_i1, Rm-Tct_636017_c0_g1_i1, Rm-Tct_13…
(IPR005706) Ribosomal protein S2, bacteria/mitochondria/plastid	41	Rm-Tct_89650_c0_g2_i1, Rm-Tct_110349_c0_g4_i1, Rm-Tct_131491_c8_g10_i1, Rm-Tct_136133_c13_g74_i1, Rm-Tct_136133_c13_g91_i1, Rm-Tct_495814_c0_g1_i1, Rm-Tct_136133_c13_g39_i1, Rm-Tct_741441_c0_g1_i1, Rm-Tct_136133_c13_g14_i1, Rm-Tct_946674_c0_g1_i1, Rm-Tct_136133_c13_g6_i1, Rm-Tct_1040085_c0_g1_i1, Rm-Tct_908488_c0_g1_i1, Rm-Tct_64390_c0_g1_i1, Rm-Tct_136133_c13_g82_i1, Rm-Tct_133520_c1_g6_i5, Rm-T…
(IPR033247) Transketolase family	40	Rm-Tct_213490_c0_g1_i1, Rm-Tct_193854_c0_g1_i1, Rm-Tct_230221_c0_g1_i1, Rm-Tct_754403_c0_g1_i1, Rm-Tct_1160097_c0_g1_i1, Rm-Tct_724695_c0_g1_i1, Rm-Tct_392240_c0_g1_i1, Rm-Tct_135792_c3_g19_i1, Rm-Tct_136093_c15_g7_i2, Rm-Tct_1054635_c0_g1_i1, Rm-Tct_85595_c0_g2_i1, Rm-Tct_387770_c0_g1_i1, Rm-Tct_86577_c0_g1_i1, Rm-Tct_829547_c0_g1_i1, Rm-Tct_434090_c0_g1_i1, Rm-Tct_612203_c0_g1_i1, Rm-Tct_649684…
(IPR028427) Peptide methionine sulfoxide reductase	40	Rm-Tct_359010_c0_g1_i1, Rm-Tct_951_c0_g1_i1, Rm-Tct_375335_c0_g1_i1, Rm-Tct_931178_c0_g1_i1, Rm-Tct_454325_c0_g1_i1, Rm-Tct_901890_c0_g1_i1, Rm-Tct_1025104_c0_g1_i1, Rm-Tct_791811_c0_g1_i1, Rm-Tct_195488_c0_g1_i1, Rm-Tct_536492_c0_g1_i1, Rm-Tct_146321_c0_g1_i1, Rm-Tct_130436_c7_g1_i1, Rm-Tct_131192_c9_g4_i1, Rm-Tct_56373_c0_g1_i1, Rm-Tct_131192_c8_g14_i1, Rm-Tct_119626_c0_g1_i1, Rm-Tct_61493_c1_g…
(IPR015655) Protein phosphatase 2C family	40	Rm-Tct_776565_c0_g1_i1, Rm-Tct_87349_c0_g1_i1, Rm-Tct_384788_c0_g1_i1, Rm-Tct_126713_c0_g1_i2, Rm-Tct_740250_c0_g1_i1, Rm-Tct_620016_c0_g1_i1, Rm-Tct_421798_c0_g1_i1, Rm-Tct_132433_c0_g4_i10, Rm-Tct_334006_c0_g1_i1, Rm-Tct_949620_c0_g1_i1, Rm-Tct_867902_c0_g1_i1, Rm-Tct_132243_c1_g13_i4, Rm-Tct_814537_c0_g1_i1, Rm-Tct_552808_c0_g1_i1, Rm-Tct_2898_c0_g1_i1, Rm-Tct_199404_c0_g1_i1, Rm-Tct_383835_c0…
(IPR001907) ATP-dependent Clp protease proteolytic subunit	39	Rm-Tct_364211_c0_g1_i1, Rm-Tct_129461_c8_g6_i3, Rm-Tct_136348_c26_g1_i7, Rm-Tct_136348_c26_g1_i8, Rm-Tct_932890_c0_g1_i1, Rm-Tct_923011_c0_g1_i1, Rm-Tct_136348_c26_g1_i3, Rm-Tct_623102_c0_g1_i1, Rm-Tct_136348_c26_g1_i4, Rm-Tct_136348_c26_g1_i5, Rm-Tct_136317_c9_g58_i2, Rm-Tct_108527_c0_g1_i1, Rm-Tct_103637_c0_g2_i1, Rm-Tct_120900_c2_g1_i3, Rm-Tct_328163_c0_g1_i1, Rm-Tct_636017_c0_g1_i1, Rm-Tct_13…
(IPR029033) Histidine phosphatase superfamily	39	Rm-Tct_356693_c0_g1_i1, Rm-Tct_242484_c0_g1_i1, Rm-Tct_72369_c0_g1_i1, Rm-Tct_305416_c0_g1_i1, Rm-Tct_909040_c0_g1_i1, Rm-Tct_1162056_c0_g1_i1, Rm-Tct_276017_c0_g1_i1, Rm-Tct_921235_c0_g1_i1, Rm-Tct_765415_c0_g1_i1, Rm-Tct_732950_c0_g1_i1, Rm-Tct_138730_c0_g1_i1, Rm-Tct_1007348_c0_g1_i1, Rm-Tct_816962_c0_g1_i1, Rm-Tct_525406_c0_g1_i1, Rm-Tct_150980_c0_g1_i1, Rm-Tct_519848_c0_g1_i1, Rm-Tct_282860_…
(IPR004487) Clp protease, ATP-binding subunit ClpX	39	Rm-Tct_276176_c0_g1_i1, Rm-Tct_183635_c0_g1_i1, Rm-Tct_131857_c0_g1_i4, Rm-Tct_136317_c9_g12_i1, Rm-Tct_132834_c9_g12_i1, Rm-Tct_1086441_c0_g1_i1, Rm-Tct_131106_c11_g1_i1, Rm-Tct_136317_c9_g10_i1, Rm-Tct_249803_c1_g1_i1, Rm-Tct_136317_c9_g37_i3, Rm-Tct_1046053_c0_g1_i1, Rm-Tct_136317_c9_g37_i2, Rm-Tct_191656_c0_g1_i1, Rm-Tct_548735_c0_g1_i1, Rm-Tct_941710_c0_g1_i1, Rm-Tct_657288_c0_g1_i1, Rm-Tct_…
(IPR000883) Cytochrome c oxidase subunit I	38	Rm-Tct_933994_c0_g1_i1, Rm-Tct_135758_c5_g4_i6, Rm-Tct_356471_c0_g1_i1, Rm-Tct_795014_c0_g1_i1, Rm-Tct_114402_c1_g2_i1, Rm-Tct_135758_c5_g4_i3, Rm-Tct_135758_c5_g4_i4, Rm-Tct_1097070_c0_g1_i1, Rm-Tct_833857_c0_g1_i1, Rm-Tct_135758_c5_g4_i5, Rm-Tct_1117405_c0_g1_i1, Rm-Tct_16261_c1_g1_i1, Rm-Tct_136117_c12_g6_i1, Rm-Tct_645529_c0_g1_i1, Rm-Tct_627118_c0_g1_i1, Rm-Tct_365412_c0_g1_i1, Rm-Tct_647748…
(IPR000277) Cys/Met metabolism, pyridoxal phosphate-dependent enzyme	38	Rm-Tct_695520_c0_g1_i1, Rm-Tct_987936_c0_g1_i1, Rm-Tct_229703_c0_g1_i1, Rm-Tct_535952_c0_g1_i1, Rm-Tct_824341_c0_g1_i1, Rm-Tct_29988_c1_g1_i1, Rm-Tct_1059301_c0_g1_i1, Rm-Tct_750117_c0_g1_i1, Rm-Tct_704465_c0_g1_i1, Rm-Tct_128865_c1_g3_i1, Rm-Tct_1004811_c0_g1_i1, Rm-Tct_442075_c0_g1_i1, Rm-Tct_1042968_c0_g1_i1, Rm-Tct_392458_c0_g1_i1, Rm-Tct_1100887_c0_g1_i1, Rm-Tct_382962_c0_g1_i1, Rm-Tct_71629…
(IPR001930) Peptidase M1, alanine aminopeptidase/leukotriene A4 hydrolase	36	Rm-Tct_551732_c0_g1_i1, Rm-Tct_737542_c0_g1_i1, Rm-Tct_829279_c0_g1_i1, Rm-Tct_249850_c0_g1_i1, Rm-Tct_612967_c0_g1_i1, Rm-Tct_136051_c5_g1_i1, Rm-Tct_132266_c3_g1_i12, Rm-Tct_341744_c0_g1_i1, Rm-Tct_1074096_c0_g1_i1, Rm-Tct_481578_c0_g1_i1, Rm-Tct_146294_c0_g1_i1, Rm-Tct_143806_c0_g1_i1, Rm-Tct_234066_c0_g1_i1, Rm-Tct_798268_c0_g1_i1, Rm-Tct_1014603_c0_g1_i1, Rm-Tct_132266_c3_g1_i8, Rm-Tct_13226…
(IPR000043) Adenosylhomocysteinase-like	36	Rm-Tct_121324_c0_g1_i1, Rm-Tct_622650_c0_g1_i1, Rm-Tct_135286_c6_g3_i2, Rm-Tct_564061_c0_g1_i1, Rm-Tct_122362_c5_g8_i16, Rm-Tct_135286_c6_g5_i1, Rm-Tct_110683_c0_g4_i1, Rm-Tct_262896_c0_g1_i1, Rm-Tct_282697_c0_g1_i1, Rm-Tct_488808_c0_g1_i1, Rm-Tct_132849_c9_g1_i1, Rm-Tct_581025_c0_g1_i1, Rm-Tct_135500_c2_g1_i1, Rm-Tct_135500_c3_g8_i1, Rm-Tct_131781_c6_g7_i3, Rm-Tct_131781_c6_g9_i3, Rm-Tct_135286_…
(IPR002549) Transmembrane protein TqsA-like	36	Rm-Tct_420694_c0_g1_i1, Rm-Tct_1163941_c0_g1_i1, Rm-Tct_220017_c0_g1_i1, Rm-Tct_31651_c0_g1_i1, Rm-Tct_310516_c0_g1_i1, Rm-Tct_795904_c0_g1_i1, Rm-Tct_756585_c0_g1_i1, Rm-Tct_1062655_c0_g1_i1, Rm-Tct_806949_c0_g1_i1, Rm-Tct_750561_c0_g1_i1, Rm-Tct_393657_c0_g1_i1, Rm-Tct_316089_c0_g1_i1, Rm-Tct_680826_c0_g1_i1, Rm-Tct_1017710_c0_g1_i1, Rm-Tct_755910_c0_g1_i1, Rm-Tct_46317_c0_g2_i1, Rm-Tct_408175_…
(IPR003489) Ribosomal protein S30Ae/sigma 54 modulation protein	36	Rm-Tct_1013718_c0_g1_i1, Rm-Tct_33176_c0_g1_i1, Rm-Tct_939698_c0_g1_i1, Rm-Tct_954098_c0_g1_i1, Rm-Tct_763873_c0_g1_i1, Rm-Tct_554364_c0_g1_i1, Rm-Tct_885105_c0_g1_i1, Rm-Tct_522785_c0_g1_i1, Rm-Tct_1121993_c0_g1_i1, Rm-Tct_906613_c0_g1_i1, Rm-Tct_36378_c0_g1_i1, Rm-Tct_114047_c0_g2_i1, Rm-Tct_843184_c0_g1_i1, Rm-Tct_771612_c0_g1_i1, Rm-Tct_356317_c0_g1_i1, Rm-Tct_125523_c2_g11_i1, Rm-Tct_297150_…
(IPR001288) Translation initiation factor 3	35	Rm-Tct_203087_c0_g1_i1, Rm-Tct_116697_c0_g1_i1, Rm-Tct_131418_c8_g3_i1, Rm-Tct_541960_c0_g1_i1, Rm-Tct_129787_c2_g19_i1, Rm-Tct_135177_c2_g38_i1, Rm-Tct_135177_c2_g36_i1, Rm-Tct_130686_c5_g4_i1, Rm-Tct_100384_c0_g6_i1, Rm-Tct_92793_c0_g1_i1, Rm-Tct_129828_c0_g15_i1, Rm-Tct_32570_c1_g1_i1, Rm-Tct_119295_c1_g8_i1, Rm-Tct_131418_c8_g17_i1, Rm-Tct_452990_c0_g1_i1, Rm-Tct_129828_c0_g11_i1, Rm-Tct_1351…
(IPR001353) Proteasome, subunit alpha/beta	35	Rm-Tct_1100846_c0_g1_i1, Rm-Tct_243487_c0_g1_i1, Rm-Tct_123990_c0_g1_i9, Rm-Tct_199722_c0_g1_i1, Rm-Tct_291184_c0_g1_i1, Rm-Tct_711907_c0_g1_i1, Rm-Tct_929625_c0_g1_i1, Rm-Tct_110073_c0_g1_i1, Rm-Tct_342311_c0_g1_i1, Rm-Tct_122295_c0_g2_i5, Rm-Tct_995210_c0_g1_i1, Rm-Tct_135223_c1_g4_i5, Rm-Tct_4843_c0_g1_i1, Rm-Tct_872044_c0_g1_i1, Rm-Tct_617940_c0_g1_i1, Rm-Tct_942070_c0_g1_i1, Rm-Tct_125649_c5…
(IPR002133) S-adenosylmethionine synthetase	34	Rm-Tct_977426_c0_g1_i1, Rm-Tct_694918_c0_g1_i1, Rm-Tct_822555_c0_g1_i1, Rm-Tct_1069563_c0_g1_i1, Rm-Tct_944438_c0_g1_i1, Rm-Tct_87581_c0_g2_i1, Rm-Tct_49379_c0_g1_i1, Rm-Tct_282881_c0_g1_i1, Rm-Tct_979956_c0_g1_i1, Rm-Tct_551162_c0_g1_i1, Rm-Tct_808971_c0_g1_i1, Rm-Tct_285679_c0_g1_i1, Rm-Tct_884968_c0_g1_i1, Rm-Tct_58307_c0_g1_i1, Rm-Tct_902312_c0_g1_i1, Rm-Tct_1124174_c0_g1_i1, Rm-Tct_84031_c0_…
(IPR022812) Dynamin superfamily	33	Rm-Tct_369961_c0_g1_i1, Rm-Tct_254357_c0_g1_i1, Rm-Tct_695863_c0_g1_i1, Rm-Tct_983172_c0_g1_i1, Rm-Tct_633065_c0_g1_i1, Rm-Tct_418069_c0_g1_i1, Rm-Tct_1143408_c0_g1_i1, Rm-Tct_998878_c0_g1_i1, Rm-Tct_249654_c0_g1_i1, Rm-Tct_1029760_c0_g1_i1, Rm-Tct_891204_c0_g1_i1, Rm-Tct_645120_c0_g1_i1, Rm-Tct_445754_c0_g1_i1, Rm-Tct_135259_c2_g14_i1, Rm-Tct_954061_c0_g1_i1, Rm-Tct_129721_c1_g1_i1, Rm-Tct_62626…
(IPR005822) Ribosomal protein L13	33	Rm-Tct_130255_c3_g20_i1, Rm-Tct_126998_c1_g23_i1, Rm-Tct_314356_c0_g1_i1, Rm-Tct_135589_c2_g6_i1, Rm-Tct_67099_c0_g1_i1, Rm-Tct_15168_c0_g1_i1, Rm-Tct_453683_c0_g1_i1, Rm-Tct_529270_c0_g1_i1, Rm-Tct_114161_c0_g1_i1, Rm-Tct_130255_c3_g4_i1, Rm-Tct_1041211_c0_g1_i1, Rm-Tct_128333_c0_g3_i2, Rm-Tct_890124_c0_g1_i1, Rm-Tct_132595_c5_g5_i1, Rm-Tct_865454_c0_g1_i1, Rm-Tct_642388_c0_g1_i1, Rm-Tct_195142_…
(IPR004805) DNA polymerase III, alpha subunit	33	Rm-Tct_695780_c0_g1_i1, Rm-Tct_598580_c0_g1_i1, Rm-Tct_14081_c0_g1_i1, Rm-Tct_895961_c0_g1_i1, Rm-Tct_1031810_c0_g1_i1, Rm-Tct_270656_c0_g1_i1, Rm-Tct_590322_c0_g1_i1, Rm-Tct_821290_c0_g1_i1, Rm-Tct_441478_c0_g1_i1, Rm-Tct_765871_c0_g1_i1, Rm-Tct_848553_c0_g1_i1, Rm-Tct_1165037_c0_g1_i1, Rm-Tct_176810_c0_g1_i1, Rm-Tct_409967_c0_g1_i1, Rm-Tct_278192_c0_g1_i1, Rm-Tct_290104_c0_g1_i1, Rm-Tct_559642_…
(IPR006214) Bax inhibitor 1-related	33	Rm-Tct_128714_c5_g9_i1, Rm-Tct_1060078_c0_g1_i1, Rm-Tct_297343_c0_g1_i1, Rm-Tct_822833_c0_g1_i1, Rm-Tct_323966_c0_g1_i1, Rm-Tct_261751_c0_g1_i1, Rm-Tct_950359_c0_g1_i1, Rm-Tct_114045_c0_g1_i1, Rm-Tct_423082_c0_g1_i1, Rm-Tct_911462_c0_g1_i1, Rm-Tct_129059_c2_g1_i1, Rm-Tct_809177_c0_g1_i1, Rm-Tct_133126_c7_g2_i1, Rm-Tct_291583_c0_g1_i1, Rm-Tct_751324_c0_g1_i1, Rm-Tct_81283_c0_g2_i1, Rm-Tct_765092_c…
(IPR000120) Amidase	33	Rm-Tct_895886_c0_g1_i1, Rm-Tct_961282_c0_g1_i1, Rm-Tct_828466_c0_g1_i1, Rm-Tct_1101010_c0_g1_i1, Rm-Tct_919597_c0_g1_i1, Rm-Tct_781409_c0_g1_i1, Rm-Tct_1051651_c0_g1_i1, Rm-Tct_813976_c0_g1_i1, Rm-Tct_798449_c0_g1_i1, Rm-Tct_744319_c0_g1_i1, Rm-Tct_834721_c0_g1_i1, Rm-Tct_770120_c0_g1_i1, Rm-Tct_885750_c0_g1_i1, Rm-Tct_981365_c0_g1_i1, Rm-Tct_318016_c0_g1_i1, Rm-Tct_394899_c0_g1_i1, Rm-Tct_397395…
(IPR024712) Catalase, mono-functional, haem-containing, clade 2	32	Rm-Tct_100993_c0_g1_i1, Rm-Tct_462820_c0_g1_i1, Rm-Tct_315704_c0_g1_i1, Rm-Tct_790288_c0_g1_i1, Rm-Tct_395370_c0_g1_i1, Rm-Tct_338157_c0_g1_i1, Rm-Tct_483071_c0_g1_i1, Rm-Tct_548549_c0_g1_i1, Rm-Tct_905827_c0_g1_i1, Rm-Tct_863174_c0_g1_i1, Rm-Tct_665753_c0_g1_i1, Rm-Tct_190081_c0_g1_i1, Rm-Tct_793570_c0_g1_i1, Rm-Tct_406458_c0_g1_i1, Rm-Tct_820859_c0_g1_i1, Rm-Tct_1045924_c0_g1_i1, Rm-Tct_774229_…
(IPR000212) DNA helicase, UvrD/REP type	32	Rm-Tct_1005813_c0_g1_i1, Rm-Tct_256426_c0_g1_i1, Rm-Tct_902402_c0_g1_i1, Rm-Tct_219369_c0_g1_i1, Rm-Tct_81682_c1_g1_i1, Rm-Tct_1158929_c0_g1_i1, Rm-Tct_558545_c0_g1_i1, Rm-Tct_891714_c0_g1_i1, Rm-Tct_557136_c0_g1_i1, Rm-Tct_502113_c0_g1_i1, Rm-Tct_953477_c1_g1_i1, Rm-Tct_1090748_c0_g1_i1, Rm-Tct_843575_c0_g1_i1, Rm-Tct_77168_c0_g1_i1, Rm-Tct_678630_c0_g1_i1, Rm-Tct_1044639_c0_g1_i1, Rm-Tct_803695…
(IPR000380) DNA topoisomerase, type IA	32	Rm-Tct_1047978_c0_g1_i1, Rm-Tct_1043966_c0_g1_i1, Rm-Tct_792008_c0_g1_i1, Rm-Tct_96771_c1_g1_i1, Rm-Tct_73455_c0_g1_i1, Rm-Tct_715329_c0_g1_i1, Rm-Tct_411835_c0_g1_i1, Rm-Tct_103107_c0_g2_i1, Rm-Tct_717188_c0_g1_i1, Rm-Tct_42496_c0_g1_i1, Rm-Tct_502237_c0_g1_i1, Rm-Tct_557955_c0_g1_i1, Rm-Tct_397895_c0_g1_i1, Rm-Tct_1113900_c0_g1_i1, Rm-Tct_1125149_c0_g1_i1, Rm-Tct_498849_c0_g1_i1, Rm-Tct_106967_…
(IPR024623) Uncharacterised protein family YtxH	32	Rm-Tct_312373_c0_g1_i1, Rm-Tct_123529_c0_g3_i1, Rm-Tct_914749_c0_g1_i1, Rm-Tct_1144814_c0_g1_i1, Rm-Tct_442786_c0_g1_i1, Rm-Tct_577537_c0_g1_i1, Rm-Tct_907207_c0_g1_i1, Rm-Tct_903512_c0_g1_i1, Rm-Tct_36026_c0_g1_i1, Rm-Tct_29638_c0_g1_i1, Rm-Tct_213209_c0_g1_i1, Rm-Tct_390304_c0_g1_i1, Rm-Tct_462682_c0_g1_i1, Rm-Tct_953748_c0_g1_i1, Rm-Tct_714042_c0_g1_i1, Rm-Tct_148320_c0_g1_i1, Rm-Tct_66017_c0_…
(IPR004131) Pyrophosphate-energised proton pump	32	Rm-Tct_41193_c0_g1_i1, Rm-Tct_136022_c6_g71_i1, Rm-Tct_313142_c0_g1_i1, Rm-Tct_505828_c0_g1_i1, Rm-Tct_136022_c6_g79_i1, Rm-Tct_489463_c0_g1_i1, Rm-Tct_683407_c0_g1_i1, Rm-Tct_1117821_c0_g1_i1, Rm-Tct_446498_c0_g1_i1, Rm-Tct_480654_c1_g1_i1, Rm-Tct_954985_c0_g1_i1, Rm-Tct_1075110_c0_g1_i1, Rm-Tct_509792_c0_g1_i1, Rm-Tct_136022_c6_g24_i1, Rm-Tct_777650_c0_g1_i1, Rm-Tct_862579_c0_g1_i1, Rm-Tct_5985…
(IPR032808) DoxX family	32	Rm-Tct_369102_c0_g1_i1, Rm-Tct_60740_c0_g3_i1, Rm-Tct_117844_c2_g1_i1, Rm-Tct_705562_c0_g1_i1, Rm-Tct_133203_c1_g4_i1, Rm-Tct_832177_c0_g1_i1, Rm-Tct_749819_c0_g1_i1, Rm-Tct_894306_c0_g1_i1, Rm-Tct_98917_c0_g2_i1, Rm-Tct_60402_c0_g1_i1, Rm-Tct_924412_c0_g1_i1, Rm-Tct_604470_c0_g1_i1, Rm-Tct_479766_c0_g1_i1, Rm-Tct_1080191_c0_g1_i1, Rm-Tct_315752_c0_g1_i1, Rm-Tct_144254_c0_g1_i1, Rm-Tct_62243_c0_g…
(IPR002933) Peptidase M20	30	Rm-Tct_370675_c0_g1_i1, Rm-Tct_824454_c0_g1_i1, Rm-Tct_128298_c0_g2_i5, Rm-Tct_1053171_c0_g1_i1, Rm-Tct_726663_c0_g1_i1, Rm-Tct_358399_c0_g1_i1, Rm-Tct_1069068_c0_g1_i1, Rm-Tct_275893_c0_g1_i1, Rm-Tct_1125171_c0_g1_i1, Rm-Tct_123317_c0_g1_i1, Rm-Tct_943788_c0_g1_i1, Rm-Tct_1067411_c0_g1_i1, Rm-Tct_24391_c0_g1_i1, Rm-Tct_121683_c0_g1_i2, Rm-Tct_659788_c0_g1_i1, Rm-Tct_519034_c0_g1_i1, Rm-Tct_10300…
(IPR004807) UvrABC system, subunit B	30	Rm-Tct_259003_c0_g1_i1, Rm-Tct_376065_c0_g1_i1, Rm-Tct_77162_c0_g1_i1, Rm-Tct_184785_c0_g1_i1, Rm-Tct_1065501_c0_g1_i1, Rm-Tct_85670_c1_g1_i1, Rm-Tct_612618_c0_g1_i1, Rm-Tct_133558_c3_g2_i1, Rm-Tct_498627_c0_g1_i1, Rm-Tct_1077071_c0_g1_i1, Rm-Tct_326397_c0_g1_i1, Rm-Tct_1123470_c0_g1_i1, Rm-Tct_74530_c0_g1_i1, Rm-Tct_44986_c0_g1_i1, Rm-Tct_132451_c6_g6_i1, Rm-Tct_866315_c0_g1_i1, Rm-Tct_64410_c0_…
(IPR003718) OsmC/Ohr family	30	Rm-Tct_1021519_c0_g1_i1, Rm-Tct_720409_c0_g1_i1, Rm-Tct_1070280_c0_g1_i1, Rm-Tct_302860_c0_g1_i1, Rm-Tct_706342_c1_g1_i1, Rm-Tct_185742_c0_g1_i1, Rm-Tct_132978_c0_g4_i1, Rm-Tct_110813_c0_g1_i1, Rm-Tct_254849_c0_g1_i1, Rm-Tct_20485_c0_g1_i1, Rm-Tct_1027063_c0_g1_i1, Rm-Tct_709365_c0_g1_i1, Rm-Tct_772852_c0_g1_i1, Rm-Tct_596622_c0_g1_i1, Rm-Tct_287483_c0_g1_i1, Rm-Tct_1009602_c0_g1_i1, Rm-Tct_73333…
(IPR020831) Glyceraldehyde/Erythrose phosphate dehydrogenase family	30	Rm-Tct_133824_c1_g1_i5, Rm-Tct_522096_c0_g1_i1, Rm-Tct_1001171_c0_g1_i1, Rm-Tct_870326_c0_g1_i1, Rm-Tct_700280_c0_g1_i1, Rm-Tct_823531_c0_g1_i1, Rm-Tct_32729_c0_g1_i1, Rm-Tct_105378_c2_g3_i1, Rm-Tct_1035488_c0_g1_i1, Rm-Tct_1051078_c0_g1_i1, Rm-Tct_1159245_c0_g1_i1, Rm-Tct_282621_c0_g1_i1, Rm-Tct_92786_c0_g1_i1, Rm-Tct_458852_c0_g1_i1, Rm-Tct_794819_c0_g1_i1, Rm-Tct_1093014_c0_g1_i1, Rm-Tct_13359…
(IPR000600) ROK family	29	Rm-Tct_622301_c0_g1_i1, Rm-Tct_1008964_c0_g1_i1, Rm-Tct_391565_c0_g1_i1, Rm-Tct_199843_c0_g1_i1, Rm-Tct_562749_c0_g1_i1, Rm-Tct_916586_c0_g1_i1, Rm-Tct_802472_c0_g1_i1, Rm-Tct_555091_c0_g1_i1, Rm-Tct_206272_c0_g1_i1, Rm-Tct_586535_c0_g1_i1, Rm-Tct_335078_c0_g1_i1, Rm-Tct_912854_c0_g1_i1, Rm-Tct_972332_c0_g1_i1, Rm-Tct_333196_c0_g1_i1, Rm-Tct_507847_c0_g1_i1, Rm-Tct_35336_c0_g1_i1, Rm-Tct_362155_c…
(IPR001282) Glucose-6-phosphate dehydrogenase	29	Rm-Tct_670004_c0_g1_i1, Rm-Tct_136041_c6_g7_i1, Rm-Tct_126728_c0_g1_i2, Rm-Tct_929170_c0_g1_i1, Rm-Tct_490984_c0_g1_i1, Rm-Tct_937790_c0_g1_i1, Rm-Tct_129120_c3_g1_i1, Rm-Tct_135121_c3_g19_i1, Rm-Tct_913725_c0_g1_i1, Rm-Tct_728004_c0_g1_i1, Rm-Tct_937228_c0_g1_i1, Rm-Tct_299162_c0_g1_i1, Rm-Tct_215366_c0_g1_i1, Rm-Tct_440672_c0_g1_i1, Rm-Tct_138427_c0_g1_i1, Rm-Tct_886746_c0_g1_i1, Rm-Tct_136041_…
(IPR014917) Protein of unknown function DUF1800	29	Rm-Tct_649472_c0_g1_i1, Rm-Tct_1079306_c0_g1_i1, Rm-Tct_667526_c0_g1_i1, Rm-Tct_577352_c0_g1_i1, Rm-Tct_1051545_c0_g1_i1, Rm-Tct_999322_c0_g1_i1, Rm-Tct_295126_c0_g1_i1, Rm-Tct_355217_c0_g1_i1, Rm-Tct_589102_c0_g1_i1, Rm-Tct_44681_c0_g1_i1, Rm-Tct_129824_c0_g2_i1, Rm-Tct_602193_c0_g1_i1, Rm-Tct_1142247_c0_g1_i1, Rm-Tct_129824_c0_g6_i1, Rm-Tct_681680_c0_g1_i1, Rm-Tct_783353_c0_g1_i1, Rm-Tct_80413_…
(IPR024936) Cyclophilin-type peptidyl-prolyl cis-trans isomerase	29	Rm-Tct_118283_c4_g1_i1, Rm-Tct_129639_c0_g1_i4, Rm-Tct_607503_c0_g1_i1, Rm-Tct_1028578_c0_g1_i1, Rm-Tct_523974_c0_g1_i1, Rm-Tct_92925_c0_g4_i1, Rm-Tct_169230_c0_g1_i1, Rm-Tct_974146_c0_g1_i1, Rm-Tct_1087758_c0_g1_i1, Rm-Tct_130802_c1_g7_i1, Rm-Tct_268711_c0_g1_i1, Rm-Tct_505468_c0_g1_i1, Rm-Tct_225774_c0_g1_i1, Rm-Tct_850288_c0_g1_i1, Rm-Tct_331924_c0_g1_i1, Rm-Tct_1134602_c0_g1_i1, Rm-Tct_310078…
(IPR006032) Ribosomal protein S12/S23	29	Rm-Tct_335984_c0_g1_i1, Rm-Tct_126241_c1_g20_i1, Rm-Tct_135149_c5_g1_i1, Rm-Tct_132627_c6_g25_i1, Rm-Tct_381857_c0_g1_i1, Rm-Tct_126241_c1_g22_i1, Rm-Tct_126241_c1_g26_i1, Rm-Tct_136319_c13_g5_i1, Rm-Tct_94384_c0_g1_i1, Rm-Tct_126241_c1_g6_i1, Rm-Tct_126241_c1_g8_i1, Rm-Tct_132627_c6_g15_i1, Rm-Tct_113529_c0_g8_i1, Rm-Tct_108797_c1_g1_i1, Rm-Tct_130589_c2_g1_i1, Rm-Tct_126241_c1_g15_i1, Rm-Tct_13…
(IPR004665) Transcription termination factor Rho	29	Rm-Tct_135949_c9_g2_i1, Rm-Tct_537488_c0_g1_i1, Rm-Tct_1070954_c0_g1_i1, Rm-Tct_1150811_c0_g1_i1, Rm-Tct_134432_c8_g4_i1, Rm-Tct_124536_c8_g7_i1, Rm-Tct_822468_c0_g1_i1, Rm-Tct_193838_c0_g1_i1, Rm-Tct_135949_c9_g21_i1, Rm-Tct_94325_c0_g1_i1, Rm-Tct_116243_c1_g1_i1, Rm-Tct_1050232_c0_g1_i1, Rm-Tct_47786_c0_g1_i1, Rm-Tct_638969_c0_g1_i1, Rm-Tct_135949_c9_g3_i1, Rm-Tct_124336_c1_g3_i1, Rm-Tct_135949…
(IPR000653) DegT/DnrJ/EryC1/StrS aminotransferase	29	Rm-Tct_993604_c0_g1_i1, Rm-Tct_104846_c5_g1_i1, Rm-Tct_895396_c0_g1_i1, Rm-Tct_245222_c0_g1_i1, Rm-Tct_829834_c0_g1_i1, Rm-Tct_1046615_c0_g1_i1, Rm-Tct_886244_c0_g1_i1, Rm-Tct_526293_c0_g1_i1, Rm-Tct_910621_c0_g1_i1, Rm-Tct_564936_c0_g1_i1, Rm-Tct_385488_c0_g1_i1, Rm-Tct_297814_c0_g1_i1, Rm-Tct_1040689_c0_g1_i1, Rm-Tct_936343_c0_g1_i1, Rm-Tct_794339_c0_g1_i1, Rm-Tct_939716_c0_g1_i1, Rm-Tct_106243…
(IPR002171) Ribosomal protein L2	29	Rm-Tct_108740_c0_g7_i1, Rm-Tct_620990_c0_g1_i1, Rm-Tct_385880_c0_g1_i1, Rm-Tct_344388_c0_g1_i1, Rm-Tct_584142_c0_g1_i1, Rm-Tct_134394_c7_g1_i1, Rm-Tct_100491_c0_g1_i1, Rm-Tct_574782_c0_g1_i1, Rm-Tct_130143_c1_g2_i1, Rm-Tct_1146714_c0_g1_i1, Rm-Tct_133471_c0_g1_i1, Rm-Tct_560149_c0_g1_i1, Rm-Tct_1099928_c0_g1_i1, Rm-Tct_211353_c0_g1_i1, Rm-Tct_942525_c0_g1_i1, Rm-Tct_92044_c0_g1_i1, Rm-Tct_495278_…
(IPR007341) Transglycosylase-associated protein	28	Rm-Tct_96983_c0_g3_i1, Rm-Tct_31936_c0_g1_i1, Rm-Tct_1027097_c0_g1_i1, Rm-Tct_466622_c0_g1_i1, Rm-Tct_918933_c0_g1_i1, Rm-Tct_116994_c0_g5_i1, Rm-Tct_200722_c0_g1_i1, Rm-Tct_90831_c0_g1_i1, Rm-Tct_588225_c0_g1_i1, Rm-Tct_107814_c0_g1_i1, Rm-Tct_96983_c0_g1_i1, Rm-Tct_103441_c0_g4_i1, Rm-Tct_404408_c0_g1_i1, Rm-Tct_112130_c1_g1_i1, Rm-Tct_694565_c0_g1_i1, Rm-Tct_973563_c0_g1_i1, Rm-Tct_114446_c0_g…
(IPR001461) Aspartic peptidase A1 family	28	Rm-Tct_790066_c0_g1_i1, Rm-Tct_1093222_c0_g1_i1, Rm-Tct_704718_c0_g1_i1, Rm-Tct_452132_c0_g1_i1, Rm-Tct_133863_c3_g3_i1, Rm-Tct_317341_c0_g1_i1, Rm-Tct_130800_c0_g2_i1, Rm-Tct_919551_c0_g1_i1, Rm-Tct_739797_c0_g1_i1, Rm-Tct_341346_c0_g1_i1, Rm-Tct_615660_c0_g1_i1, Rm-Tct_737589_c0_g1_i1, Rm-Tct_568113_c0_g1_i1, Rm-Tct_167280_c0_g1_i1, Rm-Tct_129381_c0_g1_i7, Rm-Tct_135188_c7_g1_i5, Rm-Tct_396746_…
(IPR020581) Glycine cleavage system P protein	28	Rm-Tct_814834_c0_g1_i1, Rm-Tct_120330_c2_g1_i1, Rm-Tct_542067_c0_g1_i1, Rm-Tct_135832_c3_g2_i1, Rm-Tct_651895_c0_g1_i1, Rm-Tct_871554_c0_g1_i1, Rm-Tct_652279_c0_g1_i1, Rm-Tct_889567_c0_g1_i1, Rm-Tct_1100315_c0_g1_i1, Rm-Tct_517113_c0_g1_i1, Rm-Tct_220692_c0_g1_i1, Rm-Tct_515444_c0_g1_i1, Rm-Tct_593803_c0_g1_i1, Rm-Tct_1097207_c0_g1_i1, Rm-Tct_1064275_c0_g1_i1, Rm-Tct_973079_c0_g1_i1, Rm-Tct_81339…
(IPR002220) DapA-like	28	Rm-Tct_797591_c0_g1_i1, Rm-Tct_240458_c0_g1_i1, Rm-Tct_222838_c0_g1_i1, Rm-Tct_1034897_c0_g1_i1, Rm-Tct_868027_c0_g1_i1, Rm-Tct_397255_c0_g1_i1, Rm-Tct_393741_c0_g1_i1, Rm-Tct_886963_c0_g1_i1, Rm-Tct_196113_c0_g1_i1, Rm-Tct_755962_c0_g1_i1, Rm-Tct_522809_c0_g1_i1, Rm-Tct_583112_c0_g1_i1, Rm-Tct_534444_c0_g1_i1, Rm-Tct_273187_c0_g1_i1, Rm-Tct_299209_c0_g1_i1, Rm-Tct_278832_c0_g1_i1, Rm-Tct_1110490…
(IPR028364) Ribosomal protein L1/ribosomal biogenesis protein	28	Rm-Tct_64461_c0_g1_i1, Rm-Tct_943890_c0_g1_i1, Rm-Tct_831468_c0_g1_i1, Rm-Tct_1011159_c0_g1_i1, Rm-Tct_936605_c0_g1_i1, Rm-Tct_268072_c0_g1_i1, Rm-Tct_117389_c0_g9_i1, Rm-Tct_66169_c1_g1_i1, Rm-Tct_700234_c0_g1_i1, Rm-Tct_388969_c0_g1_i1, Rm-Tct_206062_c0_g1_i1, Rm-Tct_913041_c0_g1_i1, Rm-Tct_136366_c45_g42_i1, Rm-Tct_1139568_c0_g1_i1, Rm-Tct_910819_c0_g1_i1, Rm-Tct_113089_c1_g3_i1, Rm-Tct_117914…
(IPR000235) Ribosomal protein S5/S7	28	Rm-Tct_131240_c4_g20_i1, Rm-Tct_136319_c16_g67_i5, Rm-Tct_729110_c0_g1_i1, Rm-Tct_546124_c0_g1_i1, Rm-Tct_68250_c0_g2_i1, Rm-Tct_132008_c5_g8_i1, Rm-Tct_134597_c9_g1_i1, Rm-Tct_715151_c0_g1_i1, Rm-Tct_1069900_c0_g1_i1, Rm-Tct_1119289_c0_g1_i1, Rm-Tct_687360_c0_g1_i1, Rm-Tct_729572_c0_g1_i1, Rm-Tct_132008_c5_g4_i1, Rm-Tct_133470_c2_g11_i1, Rm-Tct_397853_c0_g1_i1, Rm-Tct_264811_c0_g1_i1, Rm-Tct_135…
(IPR005823) Ribosomal protein L13, bacterial-type	28	Rm-Tct_130255_c3_g20_i1, Rm-Tct_126998_c1_g23_i1, Rm-Tct_314356_c0_g1_i1, Rm-Tct_135589_c2_g6_i1, Rm-Tct_67099_c0_g1_i1, Rm-Tct_15168_c0_g1_i1, Rm-Tct_453683_c0_g1_i1, Rm-Tct_529270_c0_g1_i1, Rm-Tct_114161_c0_g1_i1, Rm-Tct_130255_c3_g4_i1, Rm-Tct_1041211_c0_g1_i1, Rm-Tct_890124_c0_g1_i1, Rm-Tct_132595_c5_g5_i1, Rm-Tct_865454_c0_g1_i1, Rm-Tct_135589_c2_g3_i1, Rm-Tct_118024_c0_g5_i1, Rm-Tct_130112_…
(IPR006539) P-type ATPase, subfamily IV	28	Rm-Tct_128257_c0_g2_i14, Rm-Tct_463285_c0_g1_i1, Rm-Tct_703222_c0_g1_i1, Rm-Tct_134091_c0_g1_i10, Rm-Tct_1007655_c0_g1_i1, Rm-Tct_1100244_c0_g1_i1, Rm-Tct_741787_c0_g1_i1, Rm-Tct_1021432_c0_g1_i1, Rm-Tct_124893_c0_g1_i1, Rm-Tct_762099_c0_g1_i1, Rm-Tct_1103098_c0_g1_i1, Rm-Tct_313083_c0_g1_i1, Rm-Tct_424203_c0_g1_i1, Rm-Tct_860195_c0_g1_i1, Rm-Tct_920490_c0_g1_i1, Rm-Tct_159854_c0_g1_i1, Rm-Tct_11…
(IPR000092) Polyprenyl synthetase	27	Rm-Tct_925660_c0_g1_i1, Rm-Tct_738240_c0_g1_i1, Rm-Tct_1122068_c0_g1_i1, Rm-Tct_77426_c0_g1_i2, Rm-Tct_1163376_c0_g1_i1, Rm-Tct_1074249_c0_g1_i1, Rm-Tct_951873_c0_g1_i1, Rm-Tct_712409_c0_g1_i1, Rm-Tct_621367_c0_g1_i1, Rm-Tct_164649_c0_g1_i1, Rm-Tct_186871_c0_g1_i1, Rm-Tct_496394_c0_g1_i1, Rm-Tct_813333_c0_g1_i1, Rm-Tct_1102906_c0_g1_i1, Rm-Tct_410742_c0_g1_i1, Rm-Tct_301847_c0_g1_i1, Rm-Tct_28126…
(IPR010240) Cysteine desulfurase IscS	27	Rm-Tct_533718_c0_g1_i1, Rm-Tct_21514_c1_g1_i1, Rm-Tct_128561_c0_g1_i1, Rm-Tct_723038_c0_g1_i1, Rm-Tct_1071749_c0_g1_i1, Rm-Tct_509915_c0_g1_i1, Rm-Tct_471724_c0_g1_i1, Rm-Tct_776487_c0_g1_i1, Rm-Tct_984470_c0_g1_i1, Rm-Tct_285976_c0_g1_i1, Rm-Tct_542174_c0_g1_i1, Rm-Tct_108437_c0_g1_i2, Rm-Tct_108437_c0_g1_i1, Rm-Tct_21514_c0_g1_i1, Rm-Tct_974845_c0_g1_i1, Rm-Tct_370558_c0_g1_i1, Rm-Tct_1145969_c…
(IPR000932) Photosystem antenna protein-like	27	Rm-Tct_126135_c2_g3_i2, Rm-Tct_133485_c1_g1_i1, Rm-Tct_1065370_c0_g1_i1, Rm-Tct_76039_c1_g1_i1, Rm-Tct_135752_c4_g15_i1, Rm-Tct_134201_c2_g3_i1, Rm-Tct_134201_c1_g1_i1, Rm-Tct_136347_c19_g5_i3, Rm-Tct_1090098_c0_g1_i1, Rm-Tct_136347_c19_g1_i3, Rm-Tct_124629_c0_g1_i1, Rm-Tct_766003_c0_g1_i1, Rm-Tct_44700_c0_g1_i1, Rm-Tct_123449_c0_g2_i1, Rm-Tct_103299_c0_g3_i1, Rm-Tct_997627_c0_g1_i1, Rm-Tct_13392…
(IPR000740) GrpE nucleotide exchange factor	27	Rm-Tct_335220_c0_g1_i1, Rm-Tct_55650_c0_g2_i1, Rm-Tct_643590_c0_g1_i1, Rm-Tct_121326_c1_g1_i1, Rm-Tct_378422_c0_g1_i1, Rm-Tct_316243_c0_g1_i1, Rm-Tct_408201_c0_g1_i1, Rm-Tct_1054439_c0_g1_i1, Rm-Tct_223665_c0_g1_i1, Rm-Tct_61093_c0_g1_i1, Rm-Tct_889249_c0_g1_i1, Rm-Tct_907172_c0_g1_i1, Rm-Tct_345033_c0_g1_i1, Rm-Tct_868340_c0_g1_i1, Rm-Tct_836372_c0_g1_i1, Rm-Tct_601634_c0_g1_i1, Rm-Tct_256397_c0…
(IPR002401) Cytochrome P450, E-class, group I	27	Rm-Tct_128829_c0_g1_i1, Rm-Tct_116149_c0_g1_i1, Rm-Tct_519056_c0_g1_i1, Rm-Tct_1106924_c0_g1_i1, Rm-Tct_372038_c0_g1_i1, Rm-Tct_686439_c0_g1_i1, Rm-Tct_619317_c0_g1_i1, Rm-Tct_1074480_c0_g1_i1, Rm-Tct_135252_c4_g1_i10, Rm-Tct_134784_c0_g2_i1, Rm-Tct_79218_c0_g2_i1, Rm-Tct_108382_c0_g2_i1, Rm-Tct_997085_c0_g1_i1, Rm-Tct_123418_c0_g1_i1, Rm-Tct_125545_c0_g1_i1, Rm-Tct_674026_c0_g1_i1, Rm-Tct_618678…
(IPR002510) Metalloprotease TldD/PmbA	27	Rm-Tct_908349_c0_g1_i1, Rm-Tct_1052133_c0_g1_i1, Rm-Tct_609939_c0_g1_i1, Rm-Tct_272455_c0_g1_i1, Rm-Tct_634798_c0_g1_i1, Rm-Tct_1114294_c0_g1_i1, Rm-Tct_1024773_c0_g1_i1, Rm-Tct_993834_c0_g1_i1, Rm-Tct_1017526_c0_g1_i1, Rm-Tct_133556_c1_g5_i1, Rm-Tct_682672_c0_g1_i1, Rm-Tct_559948_c0_g1_i1, Rm-Tct_891901_c0_g1_i1, Rm-Tct_160441_c0_g1_i1, Rm-Tct_40059_c0_g2_i1, Rm-Tct_833550_c0_g1_i1, Rm-Tct_10289…
(IPR002320) Threonine-tRNA ligase, class IIa	27	Rm-Tct_1160635_c0_g1_i1, Rm-Tct_88339_c0_g2_i1, Rm-Tct_230236_c0_g1_i1, Rm-Tct_71592_c0_g2_i1, Rm-Tct_115439_c1_g1_i1, Rm-Tct_550968_c0_g1_i1, Rm-Tct_591325_c0_g1_i1, Rm-Tct_206904_c0_g1_i1, Rm-Tct_494416_c0_g1_i1, Rm-Tct_135866_c3_g10_i1, Rm-Tct_131519_c0_g1_i4, Rm-Tct_725714_c0_g1_i1, Rm-Tct_1080340_c0_g1_i1, Rm-Tct_915797_c0_g1_i1, Rm-Tct_104228_c0_g1_i1, Rm-Tct_665441_c0_g1_i1, Rm-Tct_660594_…
(IPR006689) Small GTPase superfamily, ARF/SAR type	26	Rm-Tct_132520_c0_g3_i1, Rm-Tct_779482_c0_g1_i1, Rm-Tct_432728_c0_g1_i1, Rm-Tct_503162_c0_g1_i1, Rm-Tct_933253_c0_g1_i1, Rm-Tct_132520_c0_g1_i1, Rm-Tct_132520_c0_g5_i5, Rm-Tct_132520_c0_g1_i2, Rm-Tct_841703_c0_g1_i1, Rm-Tct_306665_c0_g1_i1, Rm-Tct_453428_c0_g1_i1, Rm-Tct_970082_c1_g1_i1, Rm-Tct_381808_c0_g1_i1, Rm-Tct_959641_c0_g1_i1, Rm-Tct_641695_c0_g1_i1, Rm-Tct_1117724_c0_g1_i1, Rm-Tct_784649_…
(IPR002397) Cytochrome P450, B-class	26	Rm-Tct_833606_c0_g1_i1, Rm-Tct_1120863_c0_g1_i1, Rm-Tct_483333_c0_g1_i1, Rm-Tct_417930_c0_g1_i1, Rm-Tct_298711_c0_g1_i1, Rm-Tct_486327_c0_g1_i1, Rm-Tct_585994_c0_g1_i1, Rm-Tct_1087232_c0_g1_i1, Rm-Tct_220644_c0_g1_i1, Rm-Tct_764849_c0_g1_i1, Rm-Tct_716856_c0_g1_i1, Rm-Tct_1104565_c0_g1_i1, Rm-Tct_872830_c0_g1_i1, Rm-Tct_841471_c0_g1_i1, Rm-Tct_223224_c0_g1_i1, Rm-Tct_992234_c0_g1_i1, Rm-Tct_92553…
(IPR001757) P-type ATPase	26	Rm-Tct_125875_c0_g1_i3, Rm-Tct_128257_c0_g2_i14, Rm-Tct_724660_c0_g1_i1, Rm-Tct_134091_c0_g1_i10, Rm-Tct_1100244_c0_g1_i1, Rm-Tct_514566_c0_g1_i1, Rm-Tct_124893_c0_g1_i1, Rm-Tct_836468_c0_g1_i1, Rm-Tct_487587_c0_g1_i1, Rm-Tct_424203_c0_g1_i1, Rm-Tct_749145_c0_g1_i1, Rm-Tct_131505_c0_g1_i15, Rm-Tct_878161_c0_g1_i1, Rm-Tct_132950_c0_g4_i1, Rm-Tct_465816_c0_g1_i1, Rm-Tct_982649_c0_g1_i1, Rm-Tct_3914…
(IPR002293) Amino acid/polyamine transporter I	26	Rm-Tct_579364_c0_g1_i1, Rm-Tct_1157647_c0_g1_i1, Rm-Tct_318956_c0_g1_i1, Rm-Tct_440025_c0_g1_i1, Rm-Tct_329002_c0_g1_i1, Rm-Tct_488973_c0_g1_i1, Rm-Tct_129144_c0_g1_i4, Rm-Tct_1150655_c0_g1_i1, Rm-Tct_1021403_c0_g1_i1, Rm-Tct_715305_c0_g1_i1, Rm-Tct_294394_c0_g1_i1, Rm-Tct_713951_c0_g1_i1, Rm-Tct_886836_c0_g1_i1, Rm-Tct_134521_c0_g2_i2, Rm-Tct_772575_c0_g1_i1, Rm-Tct_477367_c0_g1_i1, Rm-Tct_84700…
(IPR015876) Acyl-CoA desaturase	26	Rm-Tct_960596_c0_g1_i1, Rm-Tct_119739_c3_g3_i1, Rm-Tct_196866_c0_g1_i1, Rm-Tct_125070_c0_g2_i2, Rm-Tct_1088180_c0_g1_i1, Rm-Tct_970256_c0_g1_i1, Rm-Tct_81699_c0_g2_i1, Rm-Tct_113374_c0_g1_i2, Rm-Tct_412265_c0_g1_i1, Rm-Tct_186717_c0_g1_i1, Rm-Tct_837837_c0_g1_i1, Rm-Tct_1006821_c0_g2_i1, Rm-Tct_514414_c0_g1_i1, Rm-Tct_131916_c0_g1_i1, Rm-Tct_125694_c0_g6_i1, Rm-Tct_63777_c0_g1_i1, Rm-Tct_710304_c…
(IPR001697) Pyruvate kinase	26	Rm-Tct_994472_c0_g1_i1, Rm-Tct_1057186_c0_g1_i1, Rm-Tct_16908_c0_g1_i1, Rm-Tct_327350_c0_g1_i1, Rm-Tct_277921_c0_g1_i1, Rm-Tct_869126_c0_g1_i1, Rm-Tct_357767_c0_g1_i1, Rm-Tct_613011_c0_g1_i1, Rm-Tct_159811_c0_g1_i1, Rm-Tct_285991_c0_g1_i1, Rm-Tct_113780_c0_g1_i1, Rm-Tct_557341_c0_g1_i1, Rm-Tct_275707_c0_g1_i1, Rm-Tct_1146897_c0_g1_i1, Rm-Tct_829121_c0_g1_i1, Rm-Tct_781445_c0_g1_i1, Rm-Tct_904673_…
(IPR001672) Phosphoglucose isomerase (PGI)	26	Rm-Tct_138881_c0_g1_i1, Rm-Tct_24378_c0_g1_i1, Rm-Tct_875480_c0_g1_i1, Rm-Tct_838425_c0_g1_i1, Rm-Tct_853869_c0_g1_i1, Rm-Tct_12241_c0_g2_i1, Rm-Tct_814436_c0_g1_i1, Rm-Tct_132765_c0_g1_i1, Rm-Tct_315517_c0_g1_i1, Rm-Tct_536412_c0_g1_i1, Rm-Tct_430606_c0_g1_i1, Rm-Tct_1164256_c0_g1_i1, Rm-Tct_251866_c0_g1_i1, Rm-Tct_1108995_c0_g1_i1, Rm-Tct_724042_c0_g1_i1, Rm-Tct_557161_c0_g1_i1, Rm-Tct_338888_c…
(IPR002327) Cytochrome c, class IA/ IB	26	Rm-Tct_248257_c0_g1_i1, Rm-Tct_604941_c0_g1_i1, Rm-Tct_1151892_c0_g1_i1, Rm-Tct_471728_c0_g1_i1, Rm-Tct_666702_c0_g1_i1, Rm-Tct_546219_c0_g1_i1, Rm-Tct_47946_c0_g1_i1, Rm-Tct_434710_c0_g1_i1, Rm-Tct_915666_c0_g1_i1, Rm-Tct_17227_c0_g2_i1, Rm-Tct_245405_c0_g1_i1, Rm-Tct_32705_c0_g3_i1, Rm-Tct_182959_c0_g1_i1, Rm-Tct_1085619_c0_g1_i1, Rm-Tct_370691_c0_g1_i1, Rm-Tct_1152499_c0_g1_i1, Rm-Tct_1069781_…
(IPR001816) Translation elongation factor EFTs/EF1B	26	Rm-Tct_261994_c0_g1_i1, Rm-Tct_1062790_c0_g1_i1, Rm-Tct_99653_c1_g1_i1, Rm-Tct_1022510_c0_g1_i1, Rm-Tct_833370_c0_g1_i1, Rm-Tct_502972_c0_g1_i1, Rm-Tct_67866_c0_g2_i1, Rm-Tct_124840_c0_g1_i1, Rm-Tct_1163474_c0_g1_i1, Rm-Tct_99128_c0_g2_i1, Rm-Tct_380891_c0_g1_i1, Rm-Tct_191640_c0_g1_i1, Rm-Tct_178181_c0_g1_i1, Rm-Tct_338850_c0_g1_i1, Rm-Tct_551716_c0_g1_i1, Rm-Tct_782134_c2_g1_i1, Rm-Tct_115312_c…
(IPR023566) Peptidyl-prolyl cis-trans isomerase, FKBP-type	25	Rm-Tct_783657_c0_g1_i1, Rm-Tct_1111264_c0_g1_i1, Rm-Tct_122195_c0_g1_i5, Rm-Tct_946351_c0_g1_i1, Rm-Tct_1138585_c0_g1_i1, Rm-Tct_130920_c1_g2_i2, Rm-Tct_1141794_c0_g1_i1, Rm-Tct_770538_c0_g1_i1, Rm-Tct_118362_c0_g1_i3, Rm-Tct_1086793_c0_g1_i1, Rm-Tct_128825_c0_g1_i6, Rm-Tct_59400_c0_g2_i1, Rm-Tct_799110_c0_g1_i1, Rm-Tct_119841_c0_g1_i1, Rm-Tct_433132_c0_g1_i1, Rm-Tct_766927_c0_g1_i1, Rm-Tct_41534…
(IPR002208) SecY/SEC61-alpha family	25	Rm-Tct_1089110_c0_g1_i1, Rm-Tct_762686_c0_g1_i1, Rm-Tct_135916_c3_g8_i1, Rm-Tct_239456_c0_g1_i1, Rm-Tct_223882_c0_g1_i1, Rm-Tct_997417_c0_g1_i1, Rm-Tct_892154_c0_g1_i1, Rm-Tct_794218_c0_g1_i1, Rm-Tct_288155_c0_g1_i1, Rm-Tct_623395_c0_g1_i1, Rm-Tct_501597_c0_g1_i1, Rm-Tct_135916_c3_g32_i1, Rm-Tct_135916_c3_g36_i1, Rm-Tct_120400_c0_g3_i2, Rm-Tct_135916_c3_g20_i1, Rm-Tct_752045_c0_g1_i1, Rm-Tct_8542…
(IPR000185) Protein translocase subunit SecA	25	Rm-Tct_872883_c0_g1_i1, Rm-Tct_125880_c3_g1_i1, Rm-Tct_198184_c0_g1_i1, Rm-Tct_40853_c0_g1_i1, Rm-Tct_101243_c1_g1_i1, Rm-Tct_256126_c0_g1_i1, Rm-Tct_898155_c0_g1_i1, Rm-Tct_135875_c3_g6_i1, Rm-Tct_127516_c1_g1_i1, Rm-Tct_683243_c0_g1_i1, Rm-Tct_85434_c1_g1_i1, Rm-Tct_1039917_c0_g1_i1, Rm-Tct_373426_c0_g1_i1, Rm-Tct_468379_c0_g1_i1, Rm-Tct_135875_c3_g12_i1, Rm-Tct_199646_c0_g1_i1, Rm-Tct_899527_c…
(IPR025182) RNA polymerase-binding protein RbpA	25	Rm-Tct_134176_c4_g62_i1, Rm-Tct_341151_c0_g1_i1, Rm-Tct_134176_c4_g10_i1, Rm-Tct_111057_c1_g2_i1, Rm-Tct_134176_c4_g16_i2, Rm-Tct_129675_c0_g8_i1, Rm-Tct_134176_c4_g28_i1, Rm-Tct_486267_c0_g1_i1, Rm-Tct_715746_c0_g1_i1, Rm-Tct_130312_c1_g8_i1, Rm-Tct_124510_c3_g5_i1, Rm-Tct_134176_c4_g7_i2, Rm-Tct_55159_c0_g1_i1, Rm-Tct_134176_c4_g7_i1, Rm-Tct_877752_c0_g1_i1, Rm-Tct_134176_c4_g4_i1, Rm-Tct_13417…
(IPR009937) Putative Actinobacterial Holin-X, holin superfamily III	24	Rm-Tct_462355_c0_g1_i1, Rm-Tct_1071290_c0_g1_i1, Rm-Tct_74870_c0_g1_i1, Rm-Tct_827483_c0_g1_i1, Rm-Tct_644353_c0_g1_i1, Rm-Tct_930410_c0_g1_i1, Rm-Tct_523483_c0_g1_i1, Rm-Tct_1049483_c0_g1_i1, Rm-Tct_459545_c0_g1_i1, Rm-Tct_173773_c0_g1_i1, Rm-Tct_134246_c0_g1_i1, Rm-Tct_940331_c0_g1_i1, Rm-Tct_150286_c0_g1_i1, Rm-Tct_1112867_c0_g1_i1, Rm-Tct_1160620_c0_g1_i1, Rm-Tct_1151116_c0_g1_i1, Rm-Tct_5487…
(IPR001085) Serine hydroxymethyltransferase	24	Rm-Tct_615820_c0_g1_i1, Rm-Tct_1149914_c0_g1_i1, Rm-Tct_1020162_c1_g1_i1, Rm-Tct_130461_c6_g11_i8, Rm-Tct_197796_c0_g1_i1, Rm-Tct_1090926_c0_g1_i1, Rm-Tct_117243_c0_g5_i1, Rm-Tct_135705_c12_g1_i1, Rm-Tct_773677_c0_g1_i1, Rm-Tct_259673_c0_g1_i1, Rm-Tct_53093_c1_g1_i1, Rm-Tct_1150038_c0_g1_i1, Rm-Tct_1020162_c0_g1_i1, Rm-Tct_1035535_c1_g1_i1, Rm-Tct_642705_c0_g1_i1, Rm-Tct_758481_c0_g1_i1, Rm-Tct_9…
(IPR001189) Manganese/iron superoxide dismutase	24	Rm-Tct_41033_c1_g1_i1, Rm-Tct_217786_c0_g1_i1, Rm-Tct_153549_c0_g1_i1, Rm-Tct_1071498_c0_g1_i1, Rm-Tct_362455_c0_g1_i1, Rm-Tct_1062409_c0_g2_i1, Rm-Tct_112084_c1_g1_i1, Rm-Tct_130225_c7_g1_i1, Rm-Tct_65149_c3_g1_i1, Rm-Tct_60946_c0_g1_i1, Rm-Tct_60946_c0_g2_i1, Rm-Tct_26373_c0_g1_i1, Rm-Tct_135091_c1_g44_i1, Rm-Tct_1158474_c0_g1_i1, Rm-Tct_130225_c7_g15_i1, Rm-Tct_86653_c0_g1_i1, Rm-Tct_135091_c1…
(IPR022796) Chlorophyll A-B binding protein	24	Rm-Tct_1021807_c0_g1_i1, Rm-Tct_134837_c5_g3_i1, Rm-Tct_1113552_c0_g1_i1, Rm-Tct_509271_c0_g1_i1, Rm-Tct_3095_c0_g1_i1, Rm-Tct_911060_c0_g1_i1, Rm-Tct_74078_c0_g2_i1, Rm-Tct_133143_c0_g1_i1, Rm-Tct_161107_c0_g1_i1, Rm-Tct_68378_c0_g1_i1, Rm-Tct_123795_c0_g1_i2, Rm-Tct_17461_c0_g2_i1, Rm-Tct_121871_c0_g2_i1, Rm-Tct_108457_c0_g2_i1, Rm-Tct_64915_c0_g2_i1, Rm-Tct_64915_c0_g1_i1, Rm-Tct_115060_c0_g2_…
(IPR005477) Deoxyxylulose-5-phosphate synthase	24	Rm-Tct_494168_c0_g1_i1, Rm-Tct_87304_c1_g1_i1, Rm-Tct_355740_c0_g1_i1, Rm-Tct_556427_c0_g1_i1, Rm-Tct_93452_c0_g2_i1, Rm-Tct_862580_c0_g1_i1, Rm-Tct_616021_c0_g1_i1, Rm-Tct_124627_c0_g1_i5, Rm-Tct_322905_c0_g1_i1, Rm-Tct_862210_c0_g1_i1, Rm-Tct_1126297_c0_g1_i1, Rm-Tct_386534_c0_g1_i1, Rm-Tct_13444_c1_g1_i1, Rm-Tct_1104974_c0_g1_i1, Rm-Tct_109634_c0_g2_i1, Rm-Tct_125471_c0_g2_i1, Rm-Tct_448152_c0…
(IPR006243) Photosystem I PsaA	24	Rm-Tct_130945_c0_g2_i1, Rm-Tct_135712_c1_g11_i1, Rm-Tct_134523_c2_g17_i1, Rm-Tct_135712_c1_g12_i1, Rm-Tct_134523_c2_g15_i1, Rm-Tct_135712_c1_g1_i5, Rm-Tct_135712_c1_g7_i1, Rm-Tct_134523_c3_g1_i7, Rm-Tct_747302_c0_g1_i1, Rm-Tct_84950_c0_g1_i1, Rm-Tct_1160820_c0_g1_i1, Rm-Tct_134523_c3_g2_i1, Rm-Tct_134523_c2_g6_i1, Rm-Tct_135712_c1_g21_i1, Rm-Tct_430938_c0_g1_i1, Rm-Tct_134523_c3_g1_i3, Rm-Tct_260…
(IPR003473) Quinolinate synthetase A	23	Rm-Tct_223945_c0_g1_i1, Rm-Tct_509971_c0_g1_i1, Rm-Tct_606123_c0_g1_i1, Rm-Tct_435671_c0_g1_i1, Rm-Tct_890905_c0_g1_i1, Rm-Tct_472767_c0_g1_i1, Rm-Tct_908111_c0_g1_i1, Rm-Tct_497528_c0_g1_i1, Rm-Tct_29092_c0_g1_i1, Rm-Tct_1117145_c0_g1_i1, Rm-Tct_673752_c0_g1_i1, Rm-Tct_259385_c0_g1_i1, Rm-Tct_81445_c0_g1_i1, Rm-Tct_925100_c0_g1_i1, Rm-Tct_1087498_c0_g1_i1, Rm-Tct_634106_c0_g1_i1, Rm-Tct_98037_c0…
(IPR016496) GTPase HflX	23	Rm-Tct_1007711_c0_g1_i1, Rm-Tct_134941_c6_g4_i1, Rm-Tct_52942_c0_g2_i1, Rm-Tct_679655_c0_g1_i1, Rm-Tct_356997_c0_g1_i1, Rm-Tct_937026_c0_g1_i1, Rm-Tct_1081605_c0_g1_i1, Rm-Tct_1024250_c0_g1_i1, Rm-Tct_114430_c0_g3_i1, Rm-Tct_1114792_c0_g1_i1, Rm-Tct_134941_c6_g40_i1, Rm-Tct_134941_c6_g22_i1, Rm-Tct_1107980_c0_g1_i1, Rm-Tct_807151_c0_g1_i1, Rm-Tct_789109_c0_g1_i1, Rm-Tct_134941_c6_g21_i2, Rm-Tct_1…
(IPR000565) DNA topoisomerase, type IIA, subunit B	23	Rm-Tct_432522_c0_g1_i1, Rm-Tct_125906_c15_g1_i1, Rm-Tct_629259_c0_g1_i1, Rm-Tct_245373_c0_g1_i1, Rm-Tct_341186_c0_g1_i1, Rm-Tct_593049_c0_g1_i1, Rm-Tct_116014_c0_g6_i1, Rm-Tct_1115479_c0_g1_i1, Rm-Tct_422966_c0_g1_i1, Rm-Tct_717866_c0_g1_i1, Rm-Tct_794995_c0_g1_i1, Rm-Tct_1059010_c0_g1_i1, Rm-Tct_329541_c0_g1_i1, Rm-Tct_1117435_c0_g1_i1, Rm-Tct_135159_c14_g1_i1, Rm-Tct_135159_c6_g42_i1, Rm-Tct_90…
(IPR000811) Glycosyl transferase, family 35	23	Rm-Tct_393361_c0_g1_i1, Rm-Tct_873857_c0_g1_i1, Rm-Tct_886467_c0_g1_i1, Rm-Tct_233014_c0_g1_i1, Rm-Tct_220809_c0_g1_i1, Rm-Tct_760874_c0_g1_i1, Rm-Tct_1018832_c0_g1_i1, Rm-Tct_573625_c0_g1_i1, Rm-Tct_50607_c0_g1_i1, Rm-Tct_682282_c0_g1_i1, Rm-Tct_767474_c0_g1_i1, Rm-Tct_886003_c0_g1_i1, Rm-Tct_1037296_c0_g1_i1, Rm-Tct_761564_c0_g1_i1, Rm-Tct_65034_c0_g1_i1, Rm-Tct_1067701_c0_g1_i1, Rm-Tct_734506_…
(IPR022801) Ribosomal protein S4/S9	23	Rm-Tct_6419_c0_g1_i1, Rm-Tct_561153_c0_g1_i1, Rm-Tct_113564_c1_g1_i1, Rm-Tct_1164289_c0_g1_i1, Rm-Tct_49365_c0_g1_i1, Rm-Tct_506201_c0_g1_i1, Rm-Tct_52078_c0_g2_i1, Rm-Tct_121301_c0_g5_i1, Rm-Tct_132715_c3_g5_i1, Rm-Tct_961389_c0_g1_i1, Rm-Tct_26847_c0_g1_i1, Rm-Tct_992748_c0_g1_i1, Rm-Tct_185445_c0_g1_i1, Rm-Tct_113401_c0_g1_i1, Rm-Tct_130793_c5_g2_i2, Rm-Tct_130793_c5_g2_i1, Rm-Tct_135022_c3_g1…
(IPR013078) Histidine phosphatase superfamily, clade-1	23	Rm-Tct_145983_c0_g1_i1, Rm-Tct_858473_c0_g1_i1, Rm-Tct_356693_c0_g1_i1, Rm-Tct_242484_c0_g1_i1, Rm-Tct_305416_c0_g1_i1, Rm-Tct_707224_c0_g1_i1, Rm-Tct_909040_c0_g1_i1, Rm-Tct_1162056_c0_g1_i1, Rm-Tct_921235_c0_g1_i1, Rm-Tct_389894_c0_g1_i1, Rm-Tct_765415_c0_g1_i1, Rm-Tct_959436_c0_g1_i1, Rm-Tct_139699_c0_g1_i1, Rm-Tct_132623_c0_g1_i11, Rm-Tct_732950_c0_g1_i1, Rm-Tct_669091_c0_g1_i1, Rm-Tct_122671…
(IPR002067) Mitochondrial carrier protein	23	Rm-Tct_1115855_c0_g1_i1, Rm-Tct_103394_c0_g1_i2, Rm-Tct_616506_c0_g1_i1, Rm-Tct_116769_c2_g1_i5, Rm-Tct_103394_c0_g1_i5, Rm-Tct_125498_c0_g1_i3, Rm-Tct_882697_c0_g1_i1, Rm-Tct_132346_c0_g5_i1, Rm-Tct_116769_c2_g1_i2, Rm-Tct_116769_c2_g1_i1, Rm-Tct_872083_c0_g1_i1, Rm-Tct_132346_c0_g4_i6, Rm-Tct_200473_c0_g1_i1, Rm-Tct_389374_c0_g1_i1, Rm-Tct_117252_c0_g1_i2, Rm-Tct_913140_c0_g1_i1, Rm-Tct_941742_…
(IPR005215) Trigger factor	23	Rm-Tct_809998_c0_g1_i1, Rm-Tct_1162163_c0_g1_i1, Rm-Tct_1062352_c0_g1_i1, Rm-Tct_136317_c8_g15_i1, Rm-Tct_619142_c0_g1_i1, Rm-Tct_1121757_c0_g1_i1, Rm-Tct_312041_c0_g1_i1, Rm-Tct_875221_c0_g1_i1, Rm-Tct_328167_c0_g1_i1, Rm-Tct_1165017_c0_g1_i1, Rm-Tct_433543_c0_g1_i1, Rm-Tct_109992_c0_g1_i1, Rm-Tct_314298_c0_g1_i1, Rm-Tct_105825_c2_g1_i1, Rm-Tct_337953_c0_g1_i1, Rm-Tct_955498_c0_g1_i1, Rm-Tct_708…
(IPR001544) Aminotransferase class IV	23	Rm-Tct_119199_c1_g1_i1, Rm-Tct_125656_c0_g1_i3, Rm-Tct_987968_c0_g1_i1, Rm-Tct_177134_c0_g1_i1, Rm-Tct_958230_c0_g1_i1, Rm-Tct_950415_c0_g1_i1, Rm-Tct_1026788_c0_g1_i1, Rm-Tct_540793_c0_g1_i1, Rm-Tct_802677_c0_g1_i1, Rm-Tct_359114_c0_g1_i1, Rm-Tct_117082_c0_g1_i3, Rm-Tct_850668_c0_g1_i1, Rm-Tct_334050_c0_g1_i1, Rm-Tct_326047_c0_g1_i1, Rm-Tct_823202_c0_g1_i1, Rm-Tct_1164727_c0_g1_i1, Rm-Tct_377434…
(IPR013765) DNA recombination and repair protein RecA	23	Rm-Tct_505832_c0_g1_i1, Rm-Tct_92005_c0_g1_i1, Rm-Tct_1130654_c0_g1_i1, Rm-Tct_135189_c14_g1_i1, Rm-Tct_1705_c1_g1_i1, Rm-Tct_46915_c0_g1_i1, Rm-Tct_112272_c3_g1_i1, Rm-Tct_865177_c0_g1_i1, Rm-Tct_693894_c0_g1_i1, Rm-Tct_485750_c0_g1_i1, Rm-Tct_9962_c0_g1_i1, Rm-Tct_637848_c0_g1_i1, Rm-Tct_784662_c0_g1_i1, Rm-Tct_502765_c0_g1_i1, Rm-Tct_328240_c0_g1_i1, Rm-Tct_17366_c0_g2_i1, Rm-Tct_333187_c0_g1_…
(IPR020818) GroES chaperonin family	22	Rm-Tct_1030846_c0_g1_i1, Rm-Tct_344664_c0_g1_i1, Rm-Tct_68032_c0_g1_i1, Rm-Tct_193904_c0_g1_i1, Rm-Tct_68032_c0_g1_i2, Rm-Tct_36897_c0_g2_i1, Rm-Tct_108733_c1_g1_i1, Rm-Tct_585917_c0_g1_i1, Rm-Tct_135042_c11_g27_i1, Rm-Tct_36783_c0_g1_i1, Rm-Tct_131103_c1_g17_i1, Rm-Tct_32823_c0_g1_i1, Rm-Tct_582100_c0_g1_i1, Rm-Tct_131103_c1_g14_i1, Rm-Tct_122351_c0_g1_i1, Rm-Tct_136127_c7_g16_i1, Rm-Tct_136127_…
(IPR000581) Dihydroxy-acid/6-phosphogluconate dehydratase	22	Rm-Tct_858850_c0_g1_i1, Rm-Tct_407229_c0_g1_i1, Rm-Tct_133140_c0_g6_i1, Rm-Tct_170883_c0_g1_i1, Rm-Tct_131235_c0_g4_i1, Rm-Tct_574301_c0_g1_i1, Rm-Tct_135179_c1_g3_i9, Rm-Tct_710124_c0_g1_i1, Rm-Tct_306611_c0_g1_i1, Rm-Tct_1140529_c0_g1_i1, Rm-Tct_159696_c0_g1_i1, Rm-Tct_945034_c0_g1_i1, Rm-Tct_1106359_c0_g1_i1, Rm-Tct_188616_c0_g1_i1, Rm-Tct_1057520_c0_g1_i1, Rm-Tct_22969_c0_g1_i1, Rm-Tct_833184…
(IPR001734) Sodium/solute symporter	22	Rm-Tct_1130932_c0_g1_i1, Rm-Tct_1075715_c0_g1_i1, Rm-Tct_146261_c0_g1_i1, Rm-Tct_653067_c0_g1_i1, Rm-Tct_1094219_c0_g1_i1, Rm-Tct_935879_c0_g1_i1, Rm-Tct_1051371_c0_g1_i1, Rm-Tct_380845_c0_g1_i1, Rm-Tct_1018222_c1_g1_i1, Rm-Tct_138278_c0_g1_i1, Rm-Tct_486849_c0_g1_i1, Rm-Tct_127127_c1_g4_i1, Rm-Tct_1018222_c0_g1_i1, Rm-Tct_126180_c0_g2_i2, Rm-Tct_35759_c0_g1_i1, Rm-Tct_25901_c1_g1_i1, Rm-Tct_1355…
(IPR003451) 4-hydroxy-3-methylbut-2-enyl diphosphate reductase	22	Rm-Tct_352319_c0_g1_i1, Rm-Tct_93501_c1_g2_i1, Rm-Tct_85366_c0_g2_i1, Rm-Tct_824828_c0_g1_i1, Rm-Tct_610416_c0_g1_i1, Rm-Tct_474421_c0_g1_i1, Rm-Tct_132279_c5_g1_i8, Rm-Tct_134462_c1_g1_i1, Rm-Tct_410153_c0_g1_i1, Rm-Tct_132279_c5_g1_i4, Rm-Tct_714841_c0_g1_i1, Rm-Tct_132279_c5_g1_i6, Rm-Tct_475585_c0_g1_i1, Rm-Tct_93501_c0_g1_i1, Rm-Tct_132279_c5_g1_i7, Rm-Tct_565954_c0_g1_i1, Rm-Tct_557358_c0_g…
(IPR019405) Lactonase, 7-bladed beta propeller	22	Rm-Tct_622188_c0_g1_i1, Rm-Tct_718652_c0_g1_i1, Rm-Tct_371652_c0_g1_i1, Rm-Tct_369996_c0_g1_i1, Rm-Tct_527368_c0_g1_i1, Rm-Tct_552558_c0_g1_i1, Rm-Tct_629173_c0_g1_i1, Rm-Tct_374331_c0_g1_i1, Rm-Tct_555977_c0_g1_i1, Rm-Tct_851200_c0_g1_i1, Rm-Tct_786620_c0_g1_i1, Rm-Tct_752596_c0_g1_i1, Rm-Tct_510815_c0_g1_i1, Rm-Tct_983774_c0_g1_i1, Rm-Tct_1034315_c0_g1_i1, Rm-Tct_308968_c0_g1_i1, Rm-Tct_1066556…
(IPR000447) FAD-dependent glycerol-3-phosphate dehydrogenase	22	Rm-Tct_765052_c0_g1_i1, Rm-Tct_136174_c7_g16_i1, Rm-Tct_136174_c7_g6_i1, Rm-Tct_657944_c0_g1_i1, Rm-Tct_322825_c0_g1_i1, Rm-Tct_316627_c0_g1_i1, Rm-Tct_819710_c0_g1_i1, Rm-Tct_662847_c0_g1_i1, Rm-Tct_115156_c1_g2_i3, Rm-Tct_136174_c7_g21_i1, Rm-Tct_136174_c7_g22_i1, Rm-Tct_1082972_c0_g1_i1, Rm-Tct_298181_c0_g1_i1, Rm-Tct_902868_c0_g1_i1, Rm-Tct_1016488_c0_g1_i1, Rm-Tct_136174_c7_g37_i3, Rm-Tct_64…
(IPR002119) Histone H2A	22	Rm-Tct_776758_c0_g1_i1, Rm-Tct_83714_c0_g2_i1, Rm-Tct_131477_c0_g13_i1, Rm-Tct_131477_c0_g33_i1, Rm-Tct_79136_c0_g2_i1, Rm-Tct_563489_c0_g1_i1, Rm-Tct_75278_c0_g1_i1, Rm-Tct_131477_c0_g17_i1, Rm-Tct_131477_c0_g16_i1, Rm-Tct_471310_c0_g1_i1, Rm-Tct_131477_c0_g7_i1, Rm-Tct_131477_c0_g2_i2, Rm-Tct_131477_c0_g1_i1, Rm-Tct_131477_c0_g2_i1, Rm-Tct_124869_c0_g1_i4, Rm-Tct_130488_c0_g3_i1, Rm-Tct_130488_…
(IPR000597) Ribosomal protein L3	22	Rm-Tct_851325_c0_g1_i1, Rm-Tct_547541_c0_g1_i1, Rm-Tct_49833_c0_g1_i1, Rm-Tct_135998_c14_g15_i2, Rm-Tct_798590_c0_g1_i1, Rm-Tct_853021_c0_g1_i1, Rm-Tct_299513_c0_g1_i1, Rm-Tct_398373_c1_g1_i1, Rm-Tct_983952_c0_g1_i1, Rm-Tct_932355_c0_g1_i1, Rm-Tct_674923_c0_g1_i1, Rm-Tct_1148247_c0_g1_i1, Rm-Tct_451913_c0_g1_i1, Rm-Tct_980794_c0_g1_i1, Rm-Tct_108938_c0_g2_i1, Rm-Tct_790615_c0_g1_i1, Rm-Tct_631776…
(IPR027939) NMT1/THI5 family	22	Rm-Tct_177846_c0_g1_i1, Rm-Tct_385164_c0_g1_i1, Rm-Tct_924230_c0_g1_i1, Rm-Tct_419866_c0_g1_i1, Rm-Tct_122133_c0_g6_i1, Rm-Tct_660331_c0_g1_i1, Rm-Tct_1108740_c0_g1_i1, Rm-Tct_90442_c0_g1_i1, Rm-Tct_396956_c0_g1_i1, Rm-Tct_283478_c0_g1_i1, Rm-Tct_560335_c0_g1_i1, Rm-Tct_899234_c0_g1_i1, Rm-Tct_304659_c0_g1_i1, Rm-Tct_483822_c0_g1_i1, Rm-Tct_1033246_c0_g1_i1, Rm-Tct_444228_c0_g1_i1, Rm-Tct_334827_…
(IPR020636) Calcium/calmodulin-dependent/calcium-dependent protein kinase	22	Rm-Tct_471786_c0_g1_i1, Rm-Tct_565101_c0_g1_i1, Rm-Tct_1005309_c0_g1_i1, Rm-Tct_257529_c0_g1_i1, Rm-Tct_609958_c0_g1_i1, Rm-Tct_384164_c0_g1_i1, Rm-Tct_684955_c0_g1_i1, Rm-Tct_758594_c0_g1_i1, Rm-Tct_996715_c0_g2_i1, Rm-Tct_994915_c0_g1_i1, Rm-Tct_749476_c0_g1_i1, Rm-Tct_216220_c0_g1_i1, Rm-Tct_728693_c0_g1_i1, Rm-Tct_761209_c0_g1_i1, Rm-Tct_681365_c0_g1_i1, Rm-Tct_929417_c0_g1_i1, Rm-Tct_1139976…
(IPR008775) Phytanoyl-CoA dioxygenase	21	Rm-Tct_1138798_c0_g1_i1, Rm-Tct_412031_c0_g1_i1, Rm-Tct_118934_c0_g2_i1, Rm-Tct_588037_c0_g1_i1, Rm-Tct_700568_c0_g1_i1, Rm-Tct_643087_c0_g1_i1, Rm-Tct_812344_c0_g1_i1, Rm-Tct_112918_c0_g1_i2, Rm-Tct_922662_c0_g1_i1, Rm-Tct_415884_c0_g1_i1, Rm-Tct_1104288_c0_g1_i1, Rm-Tct_1060488_c0_g1_i1, Rm-Tct_310877_c0_g1_i1, Rm-Tct_177246_c0_g1_i1, Rm-Tct_203570_c0_g1_i1, Rm-Tct_131126_c0_g1_i1, Rm-Tct_70760…
(IPR026585) Alpha-1,4-glucan:maltose-1-phosphate maltosyltransferase	21	Rm-Tct_791531_c0_g1_i1, Rm-Tct_1045871_c0_g1_i1, Rm-Tct_644175_c0_g1_i1, Rm-Tct_121463_c0_g6_i1, Rm-Tct_1044440_c0_g1_i1, Rm-Tct_414901_c1_g1_i1, Rm-Tct_60961_c1_g1_i1, Rm-Tct_727012_c0_g1_i1, Rm-Tct_64637_c1_g1_i1, Rm-Tct_774444_c0_g1_i1, Rm-Tct_64637_c0_g1_i1, Rm-Tct_158303_c0_g1_i1, Rm-Tct_61689_c0_g2_i1, Rm-Tct_604286_c0_g1_i1, Rm-Tct_1040944_c0_g1_i1, Rm-Tct_677072_c0_g1_i1, Rm-Tct_9766_c0_g…
(IPR000394) RNA polymerase sigma factor 54	21	Rm-Tct_723555_c0_g1_i1, Rm-Tct_888812_c0_g1_i1, Rm-Tct_832190_c0_g1_i1, Rm-Tct_1019530_c0_g1_i1, Rm-Tct_743176_c0_g1_i1, Rm-Tct_871963_c0_g1_i1, Rm-Tct_889545_c0_g1_i1, Rm-Tct_1156383_c0_g1_i1, Rm-Tct_821490_c0_g1_i1, Rm-Tct_1048037_c0_g1_i1, Rm-Tct_1073201_c0_g1_i1, Rm-Tct_958982_c0_g1_i1, Rm-Tct_379927_c0_g1_i1, Rm-Tct_956532_c0_g1_i1, Rm-Tct_1128885_c0_g1_i1, Rm-Tct_222336_c0_g1_i1, Rm-Tct_528…
(IPR005679) Ribosomal protein S12, bacterial-type	21	Rm-Tct_132627_c6_g24_i1, Rm-Tct_84236_c1_g1_i1, Rm-Tct_136319_c13_g8_i1, Rm-Tct_126241_c1_g20_i1, Rm-Tct_135149_c5_g1_i1, Rm-Tct_132627_c6_g25_i1, Rm-Tct_113529_c1_g1_i1, Rm-Tct_381857_c0_g1_i1, Rm-Tct_126241_c1_g22_i1, Rm-Tct_473471_c0_g1_i1, Rm-Tct_126241_c1_g26_i1, Rm-Tct_136319_c13_g5_i1, Rm-Tct_126241_c1_g9_i1, Rm-Tct_386016_c0_g1_i1, Rm-Tct_126241_c1_g6_i1, Rm-Tct_126241_c1_g8_i1, Rm-Tct_13…
(IPR000944) Transcription regulator Rrf2-type	21	Rm-Tct_277210_c0_g1_i1, Rm-Tct_19601_c0_g1_i1, Rm-Tct_804369_c0_g1_i1, Rm-Tct_1053016_c0_g1_i1, Rm-Tct_48260_c0_g2_i1, Rm-Tct_1047325_c0_g1_i1, Rm-Tct_731309_c0_g1_i1, Rm-Tct_575624_c0_g1_i1, Rm-Tct_238009_c0_g1_i1, Rm-Tct_475868_c0_g1_i1, Rm-Tct_1007492_c0_g1_i1, Rm-Tct_568052_c0_g1_i1, Rm-Tct_1118486_c0_g1_i1, Rm-Tct_383945_c0_g1_i1, Rm-Tct_121015_c1_g1_i1, Rm-Tct_682975_c0_g1_i1, Rm-Tct_289816…
(IPR001564) Nucleoside diphosphate kinase	21	Rm-Tct_1051391_c0_g1_i1, Rm-Tct_133048_c1_g1_i1, Rm-Tct_988423_c0_g1_i1, Rm-Tct_193696_c0_g1_i1, Rm-Tct_1032279_c0_g1_i1, Rm-Tct_152287_c0_g1_i1, Rm-Tct_200540_c0_g1_i1, Rm-Tct_126380_c3_g1_i1, Rm-Tct_253772_c0_g1_i1, Rm-Tct_1126484_c0_g1_i1, Rm-Tct_1010449_c0_g1_i1, Rm-Tct_642114_c0_g1_i1, Rm-Tct_563567_c0_g1_i1, Rm-Tct_903354_c0_g1_i1, Rm-Tct_437067_c0_g1_i1, Rm-Tct_377270_c0_g1_i1, Rm-Tct_9844…
(IPR000425) Major intrinsic protein	21	Rm-Tct_98141_c0_g1_i2, Rm-Tct_741984_c0_g1_i1, Rm-Tct_928621_c0_g1_i1, Rm-Tct_1096178_c0_g1_i1, Rm-Tct_228092_c1_g1_i1, Rm-Tct_1050011_c0_g1_i1, Rm-Tct_122951_c0_g1_i1, Rm-Tct_1015224_c0_g1_i1, Rm-Tct_122951_c0_g1_i2, Rm-Tct_324786_c0_g1_i1, Rm-Tct_1162044_c0_g1_i1, Rm-Tct_728543_c0_g1_i1, Rm-Tct_99439_c0_g1_i1, Rm-Tct_131298_c2_g1_i7, Rm-Tct_443733_c0_g1_i1, Rm-Tct_1119781_c0_g1_i1, Rm-Tct_73522…
(IPR001576) Phosphoglycerate kinase	21	Rm-Tct_52207_c0_g1_i1, Rm-Tct_1095580_c0_g1_i1, Rm-Tct_149431_c0_g1_i1, Rm-Tct_1136614_c0_g1_i1, Rm-Tct_337910_c0_g1_i1, Rm-Tct_301170_c0_g1_i1, Rm-Tct_320632_c0_g1_i1, Rm-Tct_79453_c0_g1_i1, Rm-Tct_305775_c1_g1_i1, Rm-Tct_238540_c0_g1_i1, Rm-Tct_335285_c0_g1_i1, Rm-Tct_628110_c0_g1_i1, Rm-Tct_26669_c1_g1_i1, Rm-Tct_383647_c0_g1_i1, Rm-Tct_1038973_c0_g1_i1, Rm-Tct_79217_c0_g3_i1, Rm-Tct_332739_c0…
(IPR010279) Protein of unknown function DUF883, ElaB	21	Rm-Tct_1106890_c0_g1_i1, Rm-Tct_982782_c0_g1_i1, Rm-Tct_522497_c0_g1_i1, Rm-Tct_681059_c0_g1_i1, Rm-Tct_129162_c0_g7_i1, Rm-Tct_643838_c0_g1_i1, Rm-Tct_129162_c0_g11_i1, Rm-Tct_70902_c1_g1_i1, Rm-Tct_379995_c0_g1_i1, Rm-Tct_129162_c0_g13_i1, Rm-Tct_767841_c0_g1_i1, Rm-Tct_347165_c0_g1_i1, Rm-Tct_1072815_c0_g1_i1, Rm-Tct_860726_c0_g1_i1, Rm-Tct_348440_c0_g1_i1, Rm-Tct_1001204_c0_g1_i1, Rm-Tct_3253…
(IPR004480) Monothiol glutaredoxin-related	21	Rm-Tct_628570_c0_g1_i1, Rm-Tct_122280_c0_g3_i2, Rm-Tct_25483_c0_g1_i1, Rm-Tct_128832_c2_g1_i3, Rm-Tct_146270_c0_g1_i1, Rm-Tct_92579_c0_g1_i1, Rm-Tct_308983_c0_g1_i1, Rm-Tct_128832_c1_g6_i1, Rm-Tct_44103_c0_g1_i1, Rm-Tct_795217_c0_g1_i1, Rm-Tct_134338_c3_g6_i1, Rm-Tct_108682_c0_g2_i1, Rm-Tct_111914_c0_g1_i1, Rm-Tct_558169_c0_g1_i1, Rm-Tct_44103_c1_g1_i1, Rm-Tct_1106667_c0_g1_i1, Rm-Tct_106890_c0_g…
(IPR021135) Phosphoenolpyruvate carboxylase	21	Rm-Tct_675840_c0_g1_i1, Rm-Tct_115780_c0_g3_i1, Rm-Tct_500127_c0_g1_i1, Rm-Tct_896262_c0_g1_i1, Rm-Tct_228313_c0_g1_i1, Rm-Tct_924762_c0_g1_i1, Rm-Tct_960462_c0_g1_i1, Rm-Tct_879839_c0_g1_i1, Rm-Tct_846610_c0_g1_i1, Rm-Tct_334787_c0_g1_i1, Rm-Tct_650165_c0_g1_i1, Rm-Tct_208112_c0_g1_i1, Rm-Tct_325668_c1_g1_i1, Rm-Tct_765148_c0_g1_i1, Rm-Tct_55316_c1_g1_i1, Rm-Tct_714374_c0_g1_i1, Rm-Tct_515157_c0…
(IPR004888) Glycoside hydrolase family 63	21	Rm-Tct_875521_c0_g1_i1, Rm-Tct_996328_c0_g1_i1, Rm-Tct_134298_c1_g4_i1, Rm-Tct_867615_c0_g1_i1, Rm-Tct_134298_c1_g2_i1, Rm-Tct_134298_c1_g3_i4, Rm-Tct_473333_c0_g1_i1, Rm-Tct_627904_c0_g1_i1, Rm-Tct_1111324_c0_g1_i1, Rm-Tct_505308_c0_g1_i1, Rm-Tct_870722_c0_g1_i1, Rm-Tct_465543_c0_g1_i1, Rm-Tct_1142673_c0_g1_i1, Rm-Tct_528034_c0_g1_i1, Rm-Tct_1084477_c0_g1_i1, Rm-Tct_774092_c0_g1_i1, Rm-Tct_11424…
(IPR001563) Peptidase S10, serine carboxypeptidase	21	Rm-Tct_465319_c0_g1_i1, Rm-Tct_319859_c0_g1_i1, Rm-Tct_621964_c0_g1_i1, Rm-Tct_339445_c0_g1_i1, Rm-Tct_1002542_c0_g1_i1, Rm-Tct_315819_c0_g1_i1, Rm-Tct_486994_c0_g1_i1, Rm-Tct_128715_c0_g3_i2, Rm-Tct_169255_c0_g1_i1, Rm-Tct_211096_c0_g1_i1, Rm-Tct_284447_c0_g1_i1, Rm-Tct_775063_c0_g1_i1, Rm-Tct_1142987_c0_g1_i1, Rm-Tct_793348_c0_g1_i1, Rm-Tct_1113618_c0_g1_i1, Rm-Tct_127555_c0_g1_i20, Rm-Tct_1297…
(IPR001892) Ribosomal protein S13	20	Rm-Tct_374436_c0_g1_i1, Rm-Tct_921877_c0_g1_i1, Rm-Tct_132030_c0_g1_i2, Rm-Tct_132030_c0_g2_i3, Rm-Tct_86238_c0_g1_i1, Rm-Tct_119067_c0_g1_i4, Rm-Tct_366371_c0_g1_i1, Rm-Tct_1151284_c0_g1_i1, Rm-Tct_126674_c0_g3_i1, Rm-Tct_129570_c3_g15_i1, Rm-Tct_113876_c1_g1_i1, Rm-Tct_135438_c7_g20_i1, Rm-Tct_1015317_c0_g1_i1, Rm-Tct_1147618_c0_g1_i1, Rm-Tct_707667_c0_g1_i1, Rm-Tct_135438_c7_g30_i8, Rm-Tct_135…
(IPR000558) Histone H2B	20	Rm-Tct_782765_c0_g1_i1, Rm-Tct_132047_c1_g4_i1, Rm-Tct_132047_c2_g12_i2, Rm-Tct_120994_c0_g1_i1, Rm-Tct_106227_c0_g1_i1, Rm-Tct_455569_c0_g1_i1, Rm-Tct_106227_c0_g3_i1, Rm-Tct_132047_c2_g3_i2, Rm-Tct_81486_c0_g2_i1, Rm-Tct_132047_c2_g7_i1, Rm-Tct_132047_c2_g2_i2, Rm-Tct_106227_c0_g4_i1, Rm-Tct_132047_c0_g1_i1, Rm-Tct_132047_c2_g21_i1, Rm-Tct_107318_c0_g1_i1, Rm-Tct_132047_c1_g1_i1, Rm-Tct_132047_…
(IPR003918) NADH:ubiquinone oxidoreductase	20	Rm-Tct_149263_c0_g1_i1, Rm-Tct_1032519_c0_g1_i1, Rm-Tct_134612_c3_g9_i1, Rm-Tct_478462_c0_g1_i1, Rm-Tct_74735_c1_g1_i1, Rm-Tct_305429_c0_g1_i1, Rm-Tct_375635_c0_g1_i1, Rm-Tct_565330_c0_g1_i1, Rm-Tct_132502_c5_g2_i1, Rm-Tct_444892_c0_g1_i1, Rm-Tct_987177_c0_g1_i1, Rm-Tct_257532_c0_g1_i1, Rm-Tct_268322_c0_g1_i1, Rm-Tct_744890_c0_g1_i1, Rm-Tct_713926_c0_g1_i1, Rm-Tct_584041_c0_g1_i1, Rm-Tct_240992_c…
(IPR001019) Guanine nucleotide binding protein (G-protein), alpha subunit	20	Rm-Tct_713029_c0_g1_i1, Rm-Tct_793847_c0_g1_i1, Rm-Tct_830883_c0_g1_i1, Rm-Tct_377103_c0_g1_i1, Rm-Tct_685213_c0_g1_i1, Rm-Tct_1021966_c0_g1_i1, Rm-Tct_207120_c0_g1_i1, Rm-Tct_133995_c0_g4_i2, Rm-Tct_628992_c0_g1_i1, Rm-Tct_131113_c2_g2_i3, Rm-Tct_493898_c0_g1_i1, Rm-Tct_759891_c0_g1_i1, Rm-Tct_732754_c0_g1_i1, Rm-Tct_897224_c0_g1_i1, Rm-Tct_812231_c0_g1_i1, Rm-Tct_888537_c0_g1_i1, Rm-Tct_734780_…
(IPR006015) Universal stress protein A	20	Rm-Tct_635881_c0_g1_i1, Rm-Tct_480774_c0_g1_i1, Rm-Tct_826339_c0_g1_i1, Rm-Tct_666358_c0_g1_i1, Rm-Tct_15090_c0_g1_i1, Rm-Tct_109484_c0_g1_i1, Rm-Tct_668185_c0_g1_i1, Rm-Tct_463074_c0_g1_i1, Rm-Tct_556406_c0_g1_i1, Rm-Tct_1123442_c0_g1_i1, Rm-Tct_820149_c0_g1_i1, Rm-Tct_1147026_c0_g1_i1, Rm-Tct_1029525_c0_g1_i1, Rm-Tct_426111_c0_g1_i1, Rm-Tct_566370_c0_g1_i1, Rm-Tct_130631_c0_g1_i1, Rm-Tct_677039…
(IPR000101) Gamma-glutamyltranspeptidase	20	Rm-Tct_1153637_c0_g1_i1, Rm-Tct_341975_c0_g1_i1, Rm-Tct_1080317_c0_g1_i1, Rm-Tct_554630_c0_g1_i1, Rm-Tct_468388_c0_g1_i1, Rm-Tct_312250_c0_g1_i1, Rm-Tct_38155_c0_g1_i1, Rm-Tct_45283_c0_g1_i1, Rm-Tct_685869_c0_g1_i1, Rm-Tct_1147844_c0_g1_i1, Rm-Tct_300903_c0_g1_i1, Rm-Tct_159653_c1_g1_i1, Rm-Tct_928749_c0_g1_i1, Rm-Tct_940878_c0_g1_i1, Rm-Tct_749576_c0_g1_i1, Rm-Tct_906016_c0_g1_i1, Rm-Tct_608923_…
(IPR000702) Ribosomal protein L6	20	Rm-Tct_5315_c0_g1_i1, Rm-Tct_1133093_c0_g1_i1, Rm-Tct_305489_c0_g1_i1, Rm-Tct_119991_c1_g4_i1, Rm-Tct_261370_c0_g1_i1, Rm-Tct_37058_c0_g1_i1, Rm-Tct_120384_c0_g2_i1, Rm-Tct_571472_c0_g1_i1, Rm-Tct_308952_c0_g1_i1, Rm-Tct_560288_c0_g1_i1, Rm-Tct_585398_c0_g1_i1, Rm-Tct_707293_c0_g1_i1, Rm-Tct_515191_c0_g1_i1, Rm-Tct_263853_c0_g1_i1, Rm-Tct_115932_c0_g2_i1, Rm-Tct_1134340_c0_g1_i1, Rm-Tct_343754_c0…
(IPR011467) Protein of unknown function DUF1573	20	Rm-Tct_182072_c0_g1_i1, Rm-Tct_883727_c0_g1_i1, Rm-Tct_947229_c0_g1_i1, Rm-Tct_1153597_c0_g1_i1, Rm-Tct_328669_c0_g1_i1, Rm-Tct_375956_c0_g1_i1, Rm-Tct_1083522_c0_g1_i1, Rm-Tct_178044_c0_g1_i1, Rm-Tct_44997_c0_g1_i1, Rm-Tct_182744_c0_g1_i1, Rm-Tct_1007682_c0_g1_i1, Rm-Tct_471180_c0_g1_i1, Rm-Tct_393967_c0_g1_i1, Rm-Tct_686619_c0_g1_i1, Rm-Tct_875139_c0_g1_i1, Rm-Tct_194460_c0_g1_i1, Rm-Tct_549548…
(IPR002136) Ribosomal protein L4/L1e	20	Rm-Tct_647181_c0_g1_i1, Rm-Tct_567946_c0_g1_i1, Rm-Tct_513766_c0_g1_i1, Rm-Tct_600802_c0_g1_i1, Rm-Tct_583993_c0_g1_i1, Rm-Tct_132483_c0_g3_i1, Rm-Tct_778793_c0_g1_i1, Rm-Tct_783170_c0_g1_i1, Rm-Tct_778860_c0_g1_i1, Rm-Tct_468118_c0_g1_i1, Rm-Tct_637709_c0_g1_i1, Rm-Tct_788014_c0_g1_i1, Rm-Tct_219749_c0_g1_i1, Rm-Tct_347320_c0_g1_i1, Rm-Tct_26601_c0_g1_i1, Rm-Tct_134620_c13_g1_i1, Rm-Tct_1019541_…
(IPR010539) Protein of unknown function UCP009160	19	Rm-Tct_816562_c0_g1_i1, Rm-Tct_968958_c0_g1_i1, Rm-Tct_820147_c0_g1_i1, Rm-Tct_135628_c4_g9_i2, Rm-Tct_127507_c0_g1_i1, Rm-Tct_159594_c0_g1_i1, Rm-Tct_135628_c4_g9_i6, Rm-Tct_297311_c0_g1_i1, Rm-Tct_291146_c0_g1_i1, Rm-Tct_127507_c0_g7_i1, Rm-Tct_965915_c0_g1_i1, Rm-Tct_127507_c0_g5_i1, Rm-Tct_127507_c0_g3_i1, Rm-Tct_1002293_c0_g1_i1, Rm-Tct_777212_c0_g1_i1, Rm-Tct_123015_c0_g5_i1, Rm-Tct_551646_…
(IPR026847) Vacuolar protein sorting-associated protein 13	19	Rm-Tct_538161_c0_g1_i1, Rm-Tct_470257_c0_g1_i1, Rm-Tct_804470_c0_g1_i1, Rm-Tct_134213_c0_g1_i30, Rm-Tct_135776_c2_g1_i19, Rm-Tct_134155_c0_g1_i27, Rm-Tct_207877_c0_g1_i1, Rm-Tct_135776_c2_g1_i20, Rm-Tct_134155_c0_g1_i1, Rm-Tct_134213_c0_g1_i18, Rm-Tct_370284_c0_g1_i1, Rm-Tct_134155_c0_g1_i6, Rm-Tct_313397_c0_g1_i1, Rm-Tct_1032177_c0_g1_i1, Rm-Tct_609263_c0_g1_i1, Rm-Tct_513452_c0_g1_i1, Rm-Tct_10…
(IPR001001) DNA polymerase III, beta chain	19	Rm-Tct_632719_c0_g1_i1, Rm-Tct_936078_c0_g1_i1, Rm-Tct_1054792_c0_g1_i1, Rm-Tct_1156767_c0_g1_i1, Rm-Tct_602259_c1_g1_i1, Rm-Tct_616034_c0_g1_i1, Rm-Tct_900434_c0_g1_i1, Rm-Tct_426203_c0_g1_i1, Rm-Tct_715797_c0_g1_i1, Rm-Tct_873774_c0_g1_i1, Rm-Tct_602259_c0_g1_i1, Rm-Tct_570965_c0_g1_i1, Rm-Tct_590697_c0_g1_i1, Rm-Tct_66018_c0_g1_i1, Rm-Tct_113389_c0_g4_i1, Rm-Tct_803616_c0_g1_i1, Rm-Tct_787590_…
(IPR000119) Histone-like DNA-binding protein	19	Rm-Tct_53600_c0_g1_i1, Rm-Tct_1073922_c0_g1_i1, Rm-Tct_522145_c0_g1_i1, Rm-Tct_1141339_c0_g1_i1, Rm-Tct_815934_c0_g1_i1, Rm-Tct_43550_c0_g1_i1, Rm-Tct_50101_c0_g2_i1, Rm-Tct_528177_c0_g1_i1, Rm-Tct_590312_c0_g1_i1, Rm-Tct_671980_c0_g1_i1, Rm-Tct_391413_c0_g1_i1, Rm-Tct_908126_c0_g1_i1, Rm-Tct_764113_c0_g1_i1, Rm-Tct_867109_c0_g1_i1, Rm-Tct_103472_c0_g1_i1, Rm-Tct_573334_c0_g1_i1, Rm-Tct_403627_c0…
(IPR006685) Mechanosensitive ion channel MscS	19	Rm-Tct_875965_c0_g1_i1, Rm-Tct_876742_c0_g1_i1, Rm-Tct_394228_c0_g1_i1, Rm-Tct_450755_c0_g1_i1, Rm-Tct_571049_c0_g1_i1, Rm-Tct_936480_c0_g1_i1, Rm-Tct_102545_c0_g1_i1, Rm-Tct_391403_c0_g1_i1, Rm-Tct_487449_c0_g1_i1, Rm-Tct_388133_c0_g1_i1, Rm-Tct_1151813_c0_g1_i1, Rm-Tct_737717_c0_g1_i1, Rm-Tct_464274_c0_g1_i1, Rm-Tct_129736_c0_g1_i4, Rm-Tct_918044_c0_g1_i1, Rm-Tct_129736_c0_g1_i17, Rm-Tct_100352…
(IPR001344) Chlorophyll A-B binding protein, plant	19	Rm-Tct_1021807_c0_g1_i1, Rm-Tct_134837_c5_g3_i1, Rm-Tct_509271_c0_g1_i1, Rm-Tct_3095_c0_g1_i1, Rm-Tct_911060_c0_g1_i1, Rm-Tct_133143_c0_g1_i1, Rm-Tct_161107_c0_g1_i1, Rm-Tct_68378_c0_g1_i1, Rm-Tct_17461_c0_g2_i1, Rm-Tct_121871_c0_g2_i1, Rm-Tct_108457_c0_g2_i1, Rm-Tct_64915_c0_g2_i1, Rm-Tct_64915_c0_g1_i1, Rm-Tct_115060_c0_g2_i2, Rm-Tct_22602_c0_g1_i1, Rm-Tct_132075_c0_g2_i2, Rm-Tct_165427_c0_g1_i…
(IPR010634) Protein of unknown function DUF1223	19	Rm-Tct_1000096_c0_g1_i1, Rm-Tct_986341_c0_g1_i1, Rm-Tct_495089_c0_g1_i1, Rm-Tct_478040_c0_g1_i1, Rm-Tct_471440_c0_g1_i1, Rm-Tct_356253_c0_g1_i1, Rm-Tct_589970_c0_g1_i1, Rm-Tct_390631_c0_g1_i1, Rm-Tct_820422_c0_g1_i1, Rm-Tct_827891_c0_g1_i1, Rm-Tct_721316_c0_g1_i1, Rm-Tct_92653_c0_g2_i1, Rm-Tct_961784_c0_g1_i1, Rm-Tct_928779_c0_g1_i1, Rm-Tct_328448_c0_g1_i1, Rm-Tct_133978_c5_g1_i1, Rm-Tct_1051170_…
(IPR002876) Transcriptional regulator TACO1-like	19	Rm-Tct_1110951_c0_g1_i1, Rm-Tct_960447_c0_g1_i1, Rm-Tct_144897_c0_g1_i1, Rm-Tct_135124_c3_g6_i1, Rm-Tct_72051_c2_g1_i1, Rm-Tct_62279_c0_g1_i1, Rm-Tct_530406_c0_g1_i1, Rm-Tct_484341_c0_g1_i1, Rm-Tct_389089_c0_g1_i1, Rm-Tct_72051_c0_g2_i1, Rm-Tct_599428_c0_g1_i1, Rm-Tct_470246_c0_g1_i1, Rm-Tct_760801_c0_g1_i1, Rm-Tct_1153089_c0_g1_i1, Rm-Tct_381788_c0_g1_i1, Rm-Tct_589466_c0_g1_i1, Rm-Tct_563552_c0…
(IPR008514) Type VI secretion system effector, Hcp	19	Rm-Tct_481111_c0_g1_i1, Rm-Tct_877781_c0_g1_i1, Rm-Tct_879235_c0_g1_i1, Rm-Tct_566593_c0_g1_i1, Rm-Tct_260459_c0_g1_i1, Rm-Tct_391843_c0_g1_i1, Rm-Tct_579560_c0_g1_i1, Rm-Tct_680173_c0_g1_i1, Rm-Tct_461221_c0_g1_i1, Rm-Tct_537022_c0_g1_i1, Rm-Tct_596684_c0_g1_i1, Rm-Tct_262252_c0_g1_i1, Rm-Tct_175041_c0_g1_i1, Rm-Tct_279090_c0_g1_i1, Rm-Tct_680500_c0_g1_i1, Rm-Tct_541559_c0_g1_i1, Rm-Tct_408656_c…
(IPR010290) Transmembrane secretion effector	19	Rm-Tct_1035082_c0_g1_i1, Rm-Tct_761259_c0_g1_i1, Rm-Tct_771335_c0_g1_i1, Rm-Tct_857682_c0_g1_i1, Rm-Tct_305973_c0_g1_i1, Rm-Tct_244235_c0_g1_i1, Rm-Tct_170300_c0_g1_i1, Rm-Tct_325370_c0_g1_i1, Rm-Tct_16253_c0_g1_i1, Rm-Tct_912847_c0_g1_i1, Rm-Tct_669913_c0_g1_i1, Rm-Tct_984185_c0_g1_i1, Rm-Tct_68204_c0_g1_i1, Rm-Tct_1131443_c0_g1_i1, Rm-Tct_651944_c0_g1_i1, Rm-Tct_666285_c0_g1_i1, Rm-Tct_250743_c…
(IPR000217) Tubulin	19	Rm-Tct_408356_c0_g1_i1, Rm-Tct_114314_c0_g1_i4, Rm-Tct_135148_c1_g9_i1, Rm-Tct_375269_c0_g1_i1, Rm-Tct_356375_c0_g1_i1, Rm-Tct_687766_c0_g1_i1, Rm-Tct_124213_c2_g2_i1, Rm-Tct_12031_c1_g1_i1, Rm-Tct_90757_c2_g1_i1, Rm-Tct_582795_c0_g1_i1, Rm-Tct_56455_c0_g1_i1, Rm-Tct_190162_c0_g1_i1, Rm-Tct_323368_c0_g1_i1, Rm-Tct_469293_c0_g1_i1, Rm-Tct_98746_c0_g1_i1, Rm-Tct_473082_c0_g1_i1, Rm-Tct_1059239_c0_g…
(IPR004780) Signal recognition particle protein Ffh	19	Rm-Tct_1039315_c0_g1_i1, Rm-Tct_320098_c0_g1_i1, Rm-Tct_189710_c0_g1_i1, Rm-Tct_694209_c1_g1_i1, Rm-Tct_303034_c0_g1_i1, Rm-Tct_81946_c1_g1_i1, Rm-Tct_969772_c0_g1_i1, Rm-Tct_939685_c0_g1_i1, Rm-Tct_629828_c0_g1_i1, Rm-Tct_105543_c1_g1_i1, Rm-Tct_318832_c0_g1_i1, Rm-Tct_294738_c0_g1_i1, Rm-Tct_328468_c0_g1_i1, Rm-Tct_448172_c0_g1_i1, Rm-Tct_1127736_c0_g1_i1, Rm-Tct_1002265_c0_g1_i1, Rm-Tct_656491…
(IPR010121) Pyruvate, phosphate dikinase	19	Rm-Tct_718934_c0_g1_i1, Rm-Tct_1073703_c0_g1_i1, Rm-Tct_456014_c0_g1_i1, Rm-Tct_367094_c0_g1_i1, Rm-Tct_361544_c0_g1_i1, Rm-Tct_687316_c0_g1_i1, Rm-Tct_851676_c0_g1_i1, Rm-Tct_77072_c2_g1_i1, Rm-Tct_130394_c9_g1_i1, Rm-Tct_625651_c0_g1_i1, Rm-Tct_755224_c0_g1_i1, Rm-Tct_34962_c0_g4_i1, Rm-Tct_109282_c3_g1_i1, Rm-Tct_944820_c0_g1_i1, Rm-Tct_360188_c0_g1_i1, Rm-Tct_728827_c0_g1_i1, Rm-Tct_136247_c1…
(IPR020849) Small GTPase superfamily, Ras type	19	Rm-Tct_9105_c0_g1_i1, Rm-Tct_216653_c0_g1_i1, Rm-Tct_257454_c0_g1_i1, Rm-Tct_610627_c0_g1_i1, Rm-Tct_792154_c0_g1_i1, Rm-Tct_371905_c0_g1_i1, Rm-Tct_275068_c0_g1_i1, Rm-Tct_1153366_c0_g1_i1, Rm-Tct_856120_c0_g1_i1, Rm-Tct_299367_c0_g1_i1, Rm-Tct_270568_c0_g1_i1, Rm-Tct_497692_c0_g1_i1, Rm-Tct_379871_c0_g1_i1, Rm-Tct_290360_c0_g1_i1, Rm-Tct_296548_c0_g1_i1, Rm-Tct_691878_c0_g1_i1, Rm-Tct_538703_c0…
(IPR005809) Succinate--CoA synthetase, beta subunit	19	Rm-Tct_1110375_c0_g1_i1, Rm-Tct_507841_c0_g1_i1, Rm-Tct_98902_c0_g2_i1, Rm-Tct_879762_c0_g1_i1, Rm-Tct_587340_c0_g1_i1, Rm-Tct_708496_c0_g1_i1, Rm-Tct_848592_c0_g1_i1, Rm-Tct_89275_c1_g1_i1, Rm-Tct_825500_c0_g1_i1, Rm-Tct_625527_c0_g1_i1, Rm-Tct_554926_c0_g1_i1, Rm-Tct_879239_c0_g1_i1, Rm-Tct_1095816_c0_g1_i1, Rm-Tct_935951_c0_g1_i1, Rm-Tct_901600_c0_g1_i1, Rm-Tct_587749_c0_g1_i1, Rm-Tct_407309_c…
(IPR002177) DNA-binding protein Dps	19	Rm-Tct_128174_c0_g4_i1, Rm-Tct_107110_c0_g2_i1, Rm-Tct_94382_c0_g1_i1, Rm-Tct_240890_c0_g1_i1, Rm-Tct_128174_c0_g2_i1, Rm-Tct_120180_c0_g2_i1, Rm-Tct_596466_c0_g1_i1, Rm-Tct_127035_c1_g1_i1, Rm-Tct_127035_c1_g1_i2, Rm-Tct_969623_c0_g1_i1, Rm-Tct_77251_c0_g2_i1, Rm-Tct_703991_c0_g1_i1, Rm-Tct_129543_c0_g1_i1, Rm-Tct_619821_c0_g1_i1, Rm-Tct_58950_c0_g1_i1, Rm-Tct_827707_c0_g1_i1, Rm-Tct_965052_c0_g…
(IPR024156) Small GTPase superfamily, ARF type	19	Rm-Tct_959641_c0_g1_i1, Rm-Tct_132520_c0_g3_i1, Rm-Tct_641695_c0_g1_i1, Rm-Tct_503162_c0_g1_i1, Rm-Tct_933253_c0_g1_i1, Rm-Tct_132520_c0_g1_i1, Rm-Tct_132520_c0_g5_i5, Rm-Tct_132520_c0_g1_i2, Rm-Tct_841703_c0_g1_i1, Rm-Tct_784649_c0_g1_i1, Rm-Tct_306665_c0_g1_i1, Rm-Tct_886307_c0_g1_i1, Rm-Tct_453428_c0_g1_i1, Rm-Tct_130457_c2_g26_i1, Rm-Tct_519064_c0_g1_i1, Rm-Tct_970082_c1_g1_i1, Rm-Tct_52732_c…
(IPR000983) Bacterial general secretion pathway protein G-type pilin	19	Rm-Tct_908290_c0_g1_i1, Rm-Tct_188824_c0_g1_i1, Rm-Tct_849381_c0_g1_i1, Rm-Tct_911893_c0_g1_i1, Rm-Tct_334813_c0_g1_i1, Rm-Tct_98384_c0_g1_i1, Rm-Tct_949849_c0_g1_i1, Rm-Tct_750854_c0_g1_i1, Rm-Tct_74766_c1_g1_i1, Rm-Tct_1133190_c0_g1_i1, Rm-Tct_1090247_c0_g1_i1, Rm-Tct_1120424_c0_g1_i1, Rm-Tct_58892_c0_g1_i1, Rm-Tct_177673_c0_g1_i1, Rm-Tct_717618_c0_g1_i1, Rm-Tct_262629_c0_g1_i1, Rm-Tct_79567_c0…
(IPR005840) Ribosomal protein S12 methylthiotransferase RimO	19	Rm-Tct_1075197_c0_g1_i1, Rm-Tct_779659_c0_g1_i1, Rm-Tct_806045_c0_g1_i1, Rm-Tct_260887_c0_g1_i1, Rm-Tct_516607_c0_g1_i1, Rm-Tct_500507_c0_g1_i1, Rm-Tct_55566_c0_g1_i1, Rm-Tct_542665_c0_g1_i1, Rm-Tct_98496_c0_g3_i1, Rm-Tct_2349_c0_g1_i1, Rm-Tct_275194_c0_g1_i1, Rm-Tct_457385_c0_g1_i1, Rm-Tct_348106_c0_g1_i1, Rm-Tct_654302_c0_g1_i1, Rm-Tct_728808_c0_g1_i1, Rm-Tct_1116489_c0_g1_i1, Rm-Tct_859680_c0_…
(IPR012128) Phycobilisome, alpha/beta subunit	18	Rm-Tct_135765_c4_g1_i1, Rm-Tct_818672_c0_g1_i1, Rm-Tct_135765_c4_g4_i1, Rm-Tct_136347_c20_g7_i7, Rm-Tct_250962_c0_g1_i1, Rm-Tct_110977_c0_g2_i1, Rm-Tct_133468_c0_g25_i1, Rm-Tct_114401_c0_g5_i1, Rm-Tct_112962_c0_g3_i1, Rm-Tct_134747_c0_g1_i7, Rm-Tct_1117264_c0_g1_i1, Rm-Tct_133468_c0_g11_i1, Rm-Tct_1000233_c0_g1_i1, Rm-Tct_133468_c0_g15_i1, Rm-Tct_133468_c0_g10_i1, Rm-Tct_136347_c20_g7_i4, Rm-Tct_…
(IPR002571) Heat-inducible transcription repressor HrcA	18	Rm-Tct_133639_c7_g4_i1, Rm-Tct_328922_c0_g1_i1, Rm-Tct_207365_c0_g1_i1, Rm-Tct_201714_c1_g1_i1, Rm-Tct_1101853_c0_g1_i1, Rm-Tct_419982_c0_g1_i1, Rm-Tct_598108_c0_g1_i1, Rm-Tct_369259_c0_g1_i1, Rm-Tct_135143_c2_g13_i1, Rm-Tct_421134_c0_g1_i1, Rm-Tct_694899_c0_g1_i1, Rm-Tct_135143_c2_g34_i1, Rm-Tct_1132057_c0_g1_i1, Rm-Tct_334900_c0_g1_i1, Rm-Tct_135143_c2_g39_i1, Rm-Tct_721439_c0_g1_i1, Rm-Tct_531…
(IPR019904) Peroxiredoxin OsmC	18	Rm-Tct_1021519_c0_g1_i1, Rm-Tct_287483_c0_g1_i1, Rm-Tct_185742_c0_g1_i1, Rm-Tct_1009602_c0_g1_i1, Rm-Tct_280085_c0_g1_i1, Rm-Tct_134898_c4_g1_i1, Rm-Tct_797060_c0_g1_i1, Rm-Tct_554258_c0_g1_i1, Rm-Tct_110813_c0_g1_i1, Rm-Tct_20485_c0_g1_i1, Rm-Tct_172092_c0_g1_i1, Rm-Tct_841377_c0_g1_i1, Rm-Tct_550223_c0_g1_i1, Rm-Tct_338968_c0_g1_i1, Rm-Tct_565048_c0_g1_i1, Rm-Tct_709365_c0_g1_i1, Rm-Tct_772852_…
(IPR006336) Glutamate--cysteine ligase, GCS2	18	Rm-Tct_92358_c3_g1_i1, Rm-Tct_269594_c0_g1_i1, Rm-Tct_1001826_c0_g1_i1, Rm-Tct_926249_c0_g1_i1, Rm-Tct_114886_c2_g1_i1, Rm-Tct_956986_c0_g1_i1, Rm-Tct_590194_c0_g1_i1, Rm-Tct_23055_c0_g1_i1, Rm-Tct_166568_c0_g1_i1, Rm-Tct_325244_c0_g1_i1, Rm-Tct_1084082_c0_g1_i1, Rm-Tct_803807_c0_g1_i1, Rm-Tct_1157037_c0_g1_i1, Rm-Tct_409904_c0_g1_i1, Rm-Tct_1145468_c0_g1_i1, Rm-Tct_357743_c0_g1_i1, Rm-Tct_102228…
(IPR012255) Electron transfer flavoprotein, beta subunit	18	Rm-Tct_124485_c0_g7_i1, Rm-Tct_124485_c0_g2_i1, Rm-Tct_190217_c0_g1_i1, Rm-Tct_906372_c0_g1_i1, Rm-Tct_578807_c0_g1_i1, Rm-Tct_647171_c0_g1_i1, Rm-Tct_159740_c0_g1_i1, Rm-Tct_124485_c0_g9_i1, Rm-Tct_748487_c0_g1_i1, Rm-Tct_84335_c2_g1_i1, Rm-Tct_597373_c0_g1_i1, Rm-Tct_128225_c1_g2_i1, Rm-Tct_576484_c0_g1_i1, Rm-Tct_1120924_c0_g1_i1, Rm-Tct_874763_c0_g1_i1, Rm-Tct_66104_c0_g1_i1, Rm-Tct_389312_c0…
(IPR002312) Aspartyl/Asparaginyl-tRNA synthetase, class IIb	18	Rm-Tct_695716_c0_g1_i1, Rm-Tct_153796_c0_g1_i1, Rm-Tct_166820_c0_g1_i1, Rm-Tct_995448_c0_g1_i1, Rm-Tct_465093_c0_g1_i1, Rm-Tct_457285_c0_g1_i1, Rm-Tct_125052_c0_g1_i1, Rm-Tct_433566_c0_g1_i1, Rm-Tct_1057513_c0_g1_i1, Rm-Tct_1076094_c0_g1_i1, Rm-Tct_863596_c0_g1_i1, Rm-Tct_911245_c0_g1_i1, Rm-Tct_475717_c0_g1_i1, Rm-Tct_558223_c0_g1_i1, Rm-Tct_864153_c0_g1_i1, Rm-Tct_174002_c0_g1_i1, Rm-Tct_921851…
(IPR002218) tRNA uridine 5-carboxymethylaminomethyl modification enzyme MnmG-related	18	Rm-Tct_618462_c0_g1_i1, Rm-Tct_1117227_c0_g1_i1, Rm-Tct_688855_c0_g1_i1, Rm-Tct_883874_c0_g1_i1, Rm-Tct_266690_c0_g1_i1, Rm-Tct_122889_c1_g7_i1, Rm-Tct_668169_c0_g1_i1, Rm-Tct_610117_c0_g1_i1, Rm-Tct_1108502_c0_g1_i1, Rm-Tct_1090950_c0_g1_i1, Rm-Tct_47749_c0_g2_i1, Rm-Tct_71513_c0_g1_i1, Rm-Tct_631295_c0_g1_i1, Rm-Tct_739719_c0_g1_i1, Rm-Tct_415277_c0_g2_i1, Rm-Tct_498081_c0_g1_i1, Rm-Tct_370237_…
(IPR019587) Polyketide cyclase/dehydrase	18	Rm-Tct_126783_c0_g1_i1, Rm-Tct_379489_c0_g1_i1, Rm-Tct_812496_c0_g1_i1, Rm-Tct_130787_c0_g3_i6, Rm-Tct_568364_c0_g1_i1, Rm-Tct_118431_c0_g2_i1, Rm-Tct_123186_c0_g1_i2, Rm-Tct_170079_c0_g1_i1, Rm-Tct_328868_c0_g1_i1, Rm-Tct_484075_c0_g1_i1, Rm-Tct_252143_c0_g1_i1, Rm-Tct_976659_c0_g1_i1, Rm-Tct_702930_c0_g1_i1, Rm-Tct_597749_c0_g1_i1, Rm-Tct_670659_c0_g1_i1, Rm-Tct_1045201_c0_g1_i1, Rm-Tct_426943_…
(IPR004294) Carotenoid oxygenase	18	Rm-Tct_1043025_c0_g1_i1, Rm-Tct_1059765_c0_g1_i1, Rm-Tct_211579_c0_g1_i1, Rm-Tct_402969_c0_g1_i1, Rm-Tct_711634_c0_g1_i1, Rm-Tct_1082717_c0_g1_i1, Rm-Tct_484944_c0_g1_i1, Rm-Tct_1139103_c0_g1_i1, Rm-Tct_1076241_c0_g1_i1, Rm-Tct_777154_c0_g1_i1, Rm-Tct_437847_c0_g1_i1, Rm-Tct_424239_c0_g1_i1, Rm-Tct_135229_c1_g2_i2, Rm-Tct_942986_c0_g1_i1, Rm-Tct_304237_c0_g1_i1, Rm-Tct_966990_c0_g1_i1, Rm-Tct_302…
(IPR024791) Cytochrome c oxidase subunit III	18	Rm-Tct_1160942_c0_g1_i1, Rm-Tct_720870_c0_g1_i1, Rm-Tct_542181_c0_g1_i1, Rm-Tct_296452_c0_g1_i1, Rm-Tct_662628_c0_g1_i1, Rm-Tct_634636_c0_g1_i1, Rm-Tct_242892_c0_g1_i1, Rm-Tct_235383_c0_g1_i1, Rm-Tct_643411_c0_g1_i1, Rm-Tct_324168_c0_g1_i1, Rm-Tct_1040142_c0_g1_i1, Rm-Tct_14791_c1_g1_i1, Rm-Tct_22724_c0_g1_i1, Rm-Tct_781837_c0_g1_i1, Rm-Tct_573319_c0_g1_i1, Rm-Tct_1094453_c0_g1_i1, Rm-Tct_124898_…
(IPR003400) Biopolymer transport protein ExbD/TolR	18	Rm-Tct_609930_c0_g1_i1, Rm-Tct_908071_c0_g1_i1, Rm-Tct_350877_c0_g1_i1, Rm-Tct_89817_c0_g3_i1, Rm-Tct_695030_c0_g1_i1, Rm-Tct_270987_c0_g1_i1, Rm-Tct_210464_c0_g1_i1, Rm-Tct_741365_c0_g1_i1, Rm-Tct_539739_c0_g1_i1, Rm-Tct_80899_c0_g1_i1, Rm-Tct_763083_c0_g1_i1, Rm-Tct_380353_c0_g1_i1, Rm-Tct_1116290_c0_g1_i1, Rm-Tct_1029621_c0_g1_i1, Rm-Tct_178818_c0_g1_i1, Rm-Tct_175902_c0_g1_i1, Rm-Tct_259241_c…
(IPR007157) PspA/IM30	18	Rm-Tct_106512_c1_g3_i2, Rm-Tct_123419_c3_g7_i1, Rm-Tct_1135380_c0_g1_i1, Rm-Tct_134172_c2_g2_i2, Rm-Tct_136232_c10_g1_i1, Rm-Tct_136232_c10_g3_i1, Rm-Tct_427094_c0_g1_i1, Rm-Tct_436425_c0_g1_i1, Rm-Tct_804449_c0_g1_i1, Rm-Tct_908177_c0_g1_i1, Rm-Tct_573344_c0_g1_i1, Rm-Tct_365459_c0_g1_i1, Rm-Tct_111402_c0_g1_i2, Rm-Tct_468461_c0_g1_i1, Rm-Tct_880937_c0_g1_i1, Rm-Tct_374783_c0_g1_i1, Rm-Tct_84478…
(IPR000462) CDP-alcohol phosphatidyltransferase	17	Rm-Tct_959160_c0_g1_i1, Rm-Tct_912524_c0_g1_i1, Rm-Tct_131840_c0_g3_i1, Rm-Tct_840851_c0_g1_i1, Rm-Tct_1134786_c0_g1_i1, Rm-Tct_93142_c0_g3_i1, Rm-Tct_798548_c0_g1_i1, Rm-Tct_1126112_c0_g1_i1, Rm-Tct_434875_c0_g1_i1, Rm-Tct_907655_c0_g1_i1, Rm-Tct_572255_c0_g1_i1, Rm-Tct_830704_c0_g1_i1, Rm-Tct_308992_c0_g1_i1, Rm-Tct_330825_c0_g1_i1, Rm-Tct_442822_c0_g1_i1, Rm-Tct_1006170_c0_g1_i1, Rm-Tct_106824…
(IPR010269) Type VI secretion protein, EvpB/VC_A0108, tail sheath	17	Rm-Tct_330253_c0_g1_i1, Rm-Tct_815999_c0_g1_i1, Rm-Tct_1026917_c0_g1_i1, Rm-Tct_621042_c0_g1_i1, Rm-Tct_746080_c0_g1_i1, Rm-Tct_373240_c0_g1_i1, Rm-Tct_938175_c0_g1_i1, Rm-Tct_529808_c0_g1_i1, Rm-Tct_261038_c0_g1_i1, Rm-Tct_920761_c0_g1_i1, Rm-Tct_345022_c0_g1_i1, Rm-Tct_461572_c0_g1_i1, Rm-Tct_783444_c0_g1_i1, Rm-Tct_1110109_c0_g1_i1, Rm-Tct_585005_c0_g1_i1, Rm-Tct_1040170_c0_g2_i1, Rm-Tct_72906…
(IPR000941) Enolase	17	Rm-Tct_520222_c0_g1_i1, Rm-Tct_625672_c0_g1_i1, Rm-Tct_374475_c0_g1_i1, Rm-Tct_133185_c1_g3_i3, Rm-Tct_975012_c0_g1_i1, Rm-Tct_717826_c0_g1_i1, Rm-Tct_107335_c0_g5_i1, Rm-Tct_797091_c0_g1_i1, Rm-Tct_774602_c0_g1_i1, Rm-Tct_717718_c0_g1_i1, Rm-Tct_43348_c0_g1_i1, Rm-Tct_1043398_c0_g1_i1, Rm-Tct_635287_c0_g1_i1, Rm-Tct_1018941_c0_g1_i1, Rm-Tct_128800_c0_g1_i6, Rm-Tct_870239_c0_g1_i1, Rm-Tct_1014924…
(IPR002305) Aminoacyl-tRNA synthetase, class Ic	17	Rm-Tct_639253_c0_g1_i1, Rm-Tct_1052754_c0_g1_i1, Rm-Tct_167352_c0_g1_i1, Rm-Tct_587820_c0_g1_i1, Rm-Tct_206163_c0_g1_i1, Rm-Tct_580181_c0_g1_i1, Rm-Tct_878080_c0_g1_i1, Rm-Tct_21408_c1_g1_i1, Rm-Tct_838211_c0_g1_i1, Rm-Tct_354735_c0_g1_i1, Rm-Tct_1096291_c0_g1_i1, Rm-Tct_422369_c0_g1_i1, Rm-Tct_843682_c0_g1_i1, Rm-Tct_568257_c0_g1_i1, Rm-Tct_460990_c0_g1_i1, Rm-Tct_1048568_c0_g1_i1, Rm-Tct_993485…
(IPR008914) Phosphatidylethanolamine-binding protein	17	Rm-Tct_255860_c0_g1_i1, Rm-Tct_610248_c0_g1_i1, Rm-Tct_698604_c0_g1_i1, Rm-Tct_739241_c0_g1_i1, Rm-Tct_132329_c0_g4_i1, Rm-Tct_152135_c0_g1_i1, Rm-Tct_740393_c0_g1_i1, Rm-Tct_1080053_c0_g1_i1, Rm-Tct_967785_c0_g1_i1, Rm-Tct_1113155_c0_g1_i1, Rm-Tct_134390_c3_g5_i1, Rm-Tct_899399_c0_g1_i1, Rm-Tct_794263_c0_g1_i1, Rm-Tct_220783_c0_g1_i1, Rm-Tct_477191_c0_g1_i1, Rm-Tct_134390_c3_g20_i1, Rm-Tct_35929…
(IPR005956) 4-hydroxyphenylpyruvate dioxygenase	17	Rm-Tct_654333_c0_g1_i1, Rm-Tct_716780_c0_g1_i1, Rm-Tct_686222_c0_g1_i1, Rm-Tct_516109_c0_g1_i1, Rm-Tct_722014_c0_g1_i1, Rm-Tct_372355_c0_g1_i1, Rm-Tct_1096214_c0_g1_i1, Rm-Tct_208759_c0_g1_i1, Rm-Tct_8609_c0_g1_i1, Rm-Tct_937509_c0_g1_i1, Rm-Tct_18445_c0_g1_i1, Rm-Tct_133730_c2_g2_i1, Rm-Tct_61645_c1_g1_i1, Rm-Tct_483214_c0_g1_i1, Rm-Tct_361962_c0_g1_i1, Rm-Tct_158666_c0_g1_i1, Rm-Tct_705750_c0_g…
(IPR000754) Ribosomal protein S9	17	Rm-Tct_43192_c0_g1_i1, Rm-Tct_542257_c0_g1_i1, Rm-Tct_1132375_c0_g1_i1, Rm-Tct_871185_c0_g1_i1, Rm-Tct_422068_c0_g1_i1, Rm-Tct_582401_c0_g1_i1, Rm-Tct_228582_c0_g1_i1, Rm-Tct_721823_c0_g1_i1, Rm-Tct_53712_c0_g1_i1, Rm-Tct_701436_c0_g1_i1, Rm-Tct_135589_c2_g29_i1, Rm-Tct_76970_c0_g1_i1, Rm-Tct_793539_c0_g1_i1, Rm-Tct_257001_c0_g1_i1, Rm-Tct_188210_c0_g1_i1, Rm-Tct_598159_c0_g1_i1, Rm-Tct_135589_c2…
(IPR019927) Ribosomal protein L3, bacterial/organelle-type	17	Rm-Tct_598181_c0_g1_i1, Rm-Tct_49833_c0_g1_i1, Rm-Tct_135998_c14_g15_i2, Rm-Tct_117387_c0_g2_i1, Rm-Tct_117387_c0_g1_i1, Rm-Tct_798590_c0_g1_i1, Rm-Tct_299513_c0_g1_i1, Rm-Tct_134228_c9_g12_i1, Rm-Tct_298099_c0_g1_i1, Rm-Tct_1043765_c0_g1_i1, Rm-Tct_84456_c0_g1_i1, Rm-Tct_108938_c0_g2_i1, Rm-Tct_461474_c0_g1_i1, Rm-Tct_134228_c9_g3_i1, Rm-Tct_134228_c9_g4_i1, Rm-Tct_600179_c0_g1_i1, Rm-Tct_808521…
(IPR005677) Fumarate hydratase, class II	17	Rm-Tct_117421_c0_g1_i1, Rm-Tct_495364_c0_g1_i1, Rm-Tct_680632_c0_g1_i1, Rm-Tct_642801_c0_g1_i1, Rm-Tct_1130624_c0_g1_i1, Rm-Tct_277593_c0_g1_i1, Rm-Tct_791627_c0_g1_i1, Rm-Tct_382514_c0_g1_i1, Rm-Tct_85440_c2_g1_i1, Rm-Tct_581469_c0_g1_i1, Rm-Tct_1143411_c0_g1_i1, Rm-Tct_726900_c0_g1_i1, Rm-Tct_550043_c0_g1_i1, Rm-Tct_494277_c0_g1_i1, Rm-Tct_149615_c0_g1_i1, Rm-Tct_57154_c0_g1_i1, Rm-Tct_195830_c…
(IPR003694) NAD(+) synthetase	17	Rm-Tct_644304_c0_g1_i1, Rm-Tct_539347_c0_g1_i1, Rm-Tct_260399_c0_g1_i1, Rm-Tct_135826_c1_g10_i1, Rm-Tct_582010_c0_g1_i1, Rm-Tct_514751_c0_g1_i1, Rm-Tct_1008555_c0_g1_i1, Rm-Tct_1129023_c0_g1_i1, Rm-Tct_645864_c0_g1_i1, Rm-Tct_1122752_c0_g1_i1, Rm-Tct_1036774_c0_g1_i1, Rm-Tct_813937_c0_g1_i1, Rm-Tct_717271_c0_g1_i1, Rm-Tct_703047_c0_g1_i1, Rm-Tct_866681_c0_g1_i1, Rm-Tct_912692_c0_g1_i1, Rm-Tct_520…
(IPR005675) Citramalate synthase	17	Rm-Tct_47440_c1_g1_i1, Rm-Tct_1130445_c0_g1_i1, Rm-Tct_901707_c0_g1_i1, Rm-Tct_123281_c0_g1_i1, Rm-Tct_597832_c0_g1_i1, Rm-Tct_136148_c5_g8_i3, Rm-Tct_123281_c0_g3_i1, Rm-Tct_305300_c0_g1_i1, Rm-Tct_31452_c0_g2_i1, Rm-Tct_953200_c0_g1_i1, Rm-Tct_298051_c0_g1_i1, Rm-Tct_918098_c0_g1_i1, Rm-Tct_459401_c0_g1_i1, Rm-Tct_136148_c5_g10_i1, Rm-Tct_995751_c0_g1_i1, Rm-Tct_1125594_c0_g1_i1, Rm-Tct_336423_…
(IPR003700) Ketopantoate hydroxymethyltransferase	17	Rm-Tct_1130536_c0_g1_i1, Rm-Tct_779878_c0_g1_i1, Rm-Tct_105734_c0_g5_i1, Rm-Tct_1000374_c0_g1_i1, Rm-Tct_119377_c0_g2_i2, Rm-Tct_135450_c4_g10_i1, Rm-Tct_87860_c0_g2_i1, Rm-Tct_576344_c0_g1_i1, Rm-Tct_249537_c0_g1_i1, Rm-Tct_135450_c4_g20_i1, Rm-Tct_135450_c4_g23_i5, Rm-Tct_135450_c4_g23_i1, Rm-Tct_135450_c4_g26_i1, Rm-Tct_962178_c0_g1_i1, Rm-Tct_178232_c0_g1_i1, Rm-Tct_135450_c4_g28_i1, Rm-Tct_1…
(IPR005709) Ribosomal protein S4, bacterial-type	17	Rm-Tct_6419_c0_g1_i1, Rm-Tct_561153_c0_g1_i1, Rm-Tct_113564_c1_g1_i1, Rm-Tct_1164289_c0_g1_i1, Rm-Tct_49365_c0_g1_i1, Rm-Tct_506201_c0_g1_i1, Rm-Tct_121301_c0_g5_i1, Rm-Tct_132715_c3_g5_i1, Rm-Tct_961389_c0_g1_i1, Rm-Tct_992748_c0_g1_i1, Rm-Tct_185445_c0_g1_i1, Rm-Tct_113401_c0_g1_i1, Rm-Tct_135022_c3_g18_i1, Rm-Tct_136365_c44_g21_i2, Rm-Tct_135022_c3_g8_i1, Rm-Tct_136365_c44_g21_i1, Rm-Tct_13374…
(IPR000771) Fructose-bisphosphate aldolase, class-II	17	Rm-Tct_635355_c0_g1_i1, Rm-Tct_1063330_c0_g1_i1, Rm-Tct_535152_c0_g1_i1, Rm-Tct_276530_c0_g2_i1, Rm-Tct_128106_c1_g2_i1, Rm-Tct_851152_c0_g1_i1, Rm-Tct_151534_c0_g1_i1, Rm-Tct_1116470_c0_g1_i1, Rm-Tct_653006_c0_g1_i1, Rm-Tct_918435_c0_g1_i1, Rm-Tct_148689_c0_g1_i1, Rm-Tct_662104_c0_g1_i1, Rm-Tct_133082_c0_g2_i3, Rm-Tct_136011_c6_g10_i1, Rm-Tct_545968_c0_g1_i1, Rm-Tct_896150_c0_g1_i1, Rm-Tct_68214…
(IPR000850) Adenylate kinase/UMP-CMP kinase	17	Rm-Tct_622418_c0_g1_i1, Rm-Tct_290231_c0_g1_i1, Rm-Tct_467018_c0_g1_i1, Rm-Tct_1028974_c0_g1_i1, Rm-Tct_407164_c0_g1_i1, Rm-Tct_1148373_c0_g1_i1, Rm-Tct_481374_c0_g1_i1, Rm-Tct_1133371_c0_g1_i1, Rm-Tct_438382_c0_g1_i1, Rm-Tct_297639_c0_g1_i1, Rm-Tct_131458_c0_g3_i4, Rm-Tct_992445_c0_g1_i1, Rm-Tct_133937_c0_g5_i10, Rm-Tct_596403_c0_g1_i1, Rm-Tct_259514_c0_g1_i1, Rm-Tct_989719_c0_g1_i1, Rm-Tct_1126…
(IPR003337) Trehalose-phosphatase	17	Rm-Tct_835673_c0_g1_i1, Rm-Tct_168323_c0_g1_i1, Rm-Tct_477452_c0_g1_i1, Rm-Tct_128820_c0_g1_i1, Rm-Tct_1053197_c0_g1_i1, Rm-Tct_130994_c0_g1_i3, Rm-Tct_130994_c0_g2_i1, Rm-Tct_356959_c0_g1_i1, Rm-Tct_630393_c0_g1_i1, Rm-Tct_998064_c0_g1_i1, Rm-Tct_331986_c0_g1_i1, Rm-Tct_737108_c0_g1_i1, Rm-Tct_931926_c0_g1_i1, Rm-Tct_484943_c0_g1_i1, Rm-Tct_414189_c0_g1_i1, Rm-Tct_321964_c0_g1_i1, Rm-Tct_1036511…
(IPR001787) Ribosomal protein L21	17	Rm-Tct_126660_c2_g15_i1, Rm-Tct_126660_c2_g14_i1, Rm-Tct_126660_c2_g16_i1, Rm-Tct_136199_c1_g5_i2, Rm-Tct_126660_c2_g5_i1, Rm-Tct_1088844_c0_g1_i1, Rm-Tct_327331_c0_g1_i1, Rm-Tct_98998_c0_g2_i1, Rm-Tct_126660_c2_g18_i1, Rm-Tct_118017_c0_g2_i1, Rm-Tct_126660_c2_g14_i2, Rm-Tct_126660_c2_g11_i1, Rm-Tct_126660_c2_g3_i1, Rm-Tct_80535_c1_g1_i1, Rm-Tct_859088_c0_g1_i1, Rm-Tct_501932_c0_g1_i1, Rm-Tct_103…
(IPR026082) ABC transporter A, ABCA	17	Rm-Tct_934981_c0_g1_i1, Rm-Tct_234333_c0_g1_i1, Rm-Tct_562787_c0_g1_i1, Rm-Tct_211564_c0_g1_i1, Rm-Tct_1055144_c0_g1_i1, Rm-Tct_722139_c0_g1_i1, Rm-Tct_527486_c0_g1_i1, Rm-Tct_203427_c0_g1_i1, Rm-Tct_1107141_c0_g1_i1, Rm-Tct_413821_c0_g1_i1, Rm-Tct_615802_c0_g1_i1, Rm-Tct_460589_c0_g1_i1, Rm-Tct_775217_c0_g1_i1, Rm-Tct_706353_c0_g1_i1, Rm-Tct_582729_c0_g1_i1, Rm-Tct_226569_c0_g1_i1, Rm-Tct_564356…
(IPR002302) Leucine-tRNA ligase	17	Rm-Tct_506724_c0_g1_i1, Rm-Tct_77922_c0_g1_i1, Rm-Tct_85618_c1_g1_i1, Rm-Tct_569253_c0_g1_i1, Rm-Tct_365491_c0_g1_i1, Rm-Tct_135970_c2_g30_i1, Rm-Tct_1146406_c0_g1_i1, Rm-Tct_1046950_c0_g1_i1, Rm-Tct_695875_c0_g1_i1, Rm-Tct_806889_c0_g1_i1, Rm-Tct_112792_c5_g1_i1, Rm-Tct_643318_c0_g1_i1, Rm-Tct_132966_c1_g1_i2, Rm-Tct_639496_c0_g1_i1, Rm-Tct_809961_c0_g1_i1, Rm-Tct_150291_c0_g1_i1, Rm-Tct_528343_…
(IPR000801) Putative esterase	17	Rm-Tct_457690_c0_g1_i1, Rm-Tct_1143257_c0_g1_i1, Rm-Tct_65748_c0_g3_i1, Rm-Tct_1116664_c0_g1_i1, Rm-Tct_283158_c0_g1_i1, Rm-Tct_107746_c0_g1_i1, Rm-Tct_1051716_c0_g1_i1, Rm-Tct_558644_c0_g1_i1, Rm-Tct_905712_c0_g1_i1, Rm-Tct_207487_c0_g1_i1, Rm-Tct_839302_c0_g1_i1, Rm-Tct_181742_c0_g1_i1, Rm-Tct_803368_c0_g1_i1, Rm-Tct_250112_c0_g1_i1, Rm-Tct_127820_c1_g1_i2, Rm-Tct_1127942_c0_g1_i1, Rm-Tct_37970…
(IPR006130) Aspartate/ornithine carbamoyltransferase	17	Rm-Tct_672853_c0_g1_i1, Rm-Tct_810680_c0_g1_i1, Rm-Tct_184961_c0_g1_i1, Rm-Tct_1128580_c0_g1_i1, Rm-Tct_675573_c0_g1_i1, Rm-Tct_447355_c0_g1_i1, Rm-Tct_174158_c0_g1_i1, Rm-Tct_378083_c0_g1_i1, Rm-Tct_562524_c0_g1_i1, Rm-Tct_834557_c0_g1_i1, Rm-Tct_455516_c0_g1_i1, Rm-Tct_65939_c0_g2_i1, Rm-Tct_716971_c0_g1_i1, Rm-Tct_984183_c0_g1_i1, Rm-Tct_747792_c0_g1_i1, Rm-Tct_80694_c0_g1_i1, Rm-Tct_1022591_c…
(IPR001694) NADH:ubiquinone oxidoreductase, subunit 1/F420H2 oxidoreductase subunit H	17	Rm-Tct_655659_c0_g1_i1, Rm-Tct_1062492_c0_g1_i1, Rm-Tct_865248_c0_g1_i1, Rm-Tct_848343_c1_g1_i1, Rm-Tct_135138_c2_g1_i3, Rm-Tct_128664_c4_g9_i1, Rm-Tct_666261_c0_g1_i1, Rm-Tct_135307_c1_g57_i6, Rm-Tct_135307_c1_g57_i5, Rm-Tct_331499_c0_g1_i1, Rm-Tct_136257_c14_g7_i1, Rm-Tct_135307_c1_g57_i9, Rm-Tct_664263_c0_g1_i1, Rm-Tct_659042_c0_g1_i1, Rm-Tct_135307_c1_g57_i2, Rm-Tct_135307_c1_g57_i3, Rm-Tct_5…
(IPR001580) Calreticulin/calnexin	17	Rm-Tct_894595_c0_g1_i1, Rm-Tct_393028_c0_g1_i1, Rm-Tct_913923_c0_g1_i1, Rm-Tct_906951_c0_g1_i1, Rm-Tct_673993_c0_g1_i1, Rm-Tct_972957_c0_g1_i1, Rm-Tct_118168_c0_g1_i9, Rm-Tct_374246_c0_g1_i1, Rm-Tct_680035_c0_g1_i1, Rm-Tct_57740_c0_g1_i1, Rm-Tct_789291_c0_g1_i1, Rm-Tct_879099_c0_g1_i1, Rm-Tct_262583_c0_g1_i1, Rm-Tct_294625_c0_g1_i1, Rm-Tct_225226_c0_g1_i1, Rm-Tct_741350_c0_g1_i1, Rm-Tct_1144957_c…
(IPR028909) Ribosomal protein L21-like	17	Rm-Tct_126660_c2_g15_i1, Rm-Tct_126660_c2_g14_i1, Rm-Tct_126660_c2_g16_i1, Rm-Tct_136199_c1_g5_i2, Rm-Tct_126660_c2_g5_i1, Rm-Tct_1088844_c0_g1_i1, Rm-Tct_327331_c0_g1_i1, Rm-Tct_98998_c0_g2_i1, Rm-Tct_126660_c2_g18_i1, Rm-Tct_118017_c0_g2_i1, Rm-Tct_126660_c2_g14_i2, Rm-Tct_126660_c2_g11_i1, Rm-Tct_126660_c2_g3_i1, Rm-Tct_80535_c1_g1_i1, Rm-Tct_859088_c0_g1_i1, Rm-Tct_501932_c0_g1_i1, Rm-Tct_103…
(IPR021889) Protein of unknown function DUF3500	16	Rm-Tct_209554_c0_g1_i1, Rm-Tct_159887_c0_g1_i1, Rm-Tct_393820_c0_g1_i1, Rm-Tct_853290_c0_g1_i1, Rm-Tct_886758_c0_g1_i1, Rm-Tct_1106953_c0_g1_i1, Rm-Tct_744567_c0_g1_i1, Rm-Tct_316364_c0_g1_i1, Rm-Tct_1090313_c0_g1_i1, Rm-Tct_192374_c0_g1_i1, Rm-Tct_640969_c0_g1_i1, Rm-Tct_647529_c0_g1_i1, Rm-Tct_906376_c0_g1_i1, Rm-Tct_624076_c0_g1_i1, Rm-Tct_455707_c0_g1_i1, Rm-Tct_38867_c1_g1_i1
(IPR003737) N-acetylglucosaminyl phosphatidylinositol deacetylase-related	16	Rm-Tct_135889_c8_g27_i5, Rm-Tct_1081853_c0_g1_i1, Rm-Tct_135889_c8_g25_i1, Rm-Tct_135889_c8_g23_i1, Rm-Tct_378271_c0_g1_i1, Rm-Tct_518100_c0_g1_i1, Rm-Tct_123012_c0_g2_i1, Rm-Tct_126488_c4_g1_i1, Rm-Tct_172424_c0_g1_i1, Rm-Tct_126488_c3_g3_i1, Rm-Tct_1060472_c0_g1_i1, Rm-Tct_136117_c12_g6_i3, Rm-Tct_736040_c0_g1_i1, Rm-Tct_568071_c0_g1_i1, Rm-Tct_1146340_c0_g1_i1, Rm-Tct_356433_c0_g1_i1
(IPR000851) Ribosomal protein S5	16	Rm-Tct_100885_c0_g2_i1, Rm-Tct_647804_c0_g1_i1, Rm-Tct_941687_c0_g1_i1, Rm-Tct_84293_c2_g1_i1, Rm-Tct_126753_c0_g2_i1, Rm-Tct_558128_c0_g1_i1, Rm-Tct_270885_c0_g1_i1, Rm-Tct_232902_c0_g1_i1, Rm-Tct_890043_c0_g1_i1, Rm-Tct_1081050_c0_g1_i1, Rm-Tct_779505_c0_g1_i1, Rm-Tct_524653_c0_g1_i1, Rm-Tct_882559_c0_g1_i1, Rm-Tct_64077_c0_g1_i1, Rm-Tct_34965_c2_g1_i1, Rm-Tct_1036901_c0_g1_i1
(IPR034405) F420, menaquinone cofactor biosynthesis	16	Rm-Tct_1070290_c0_g1_i1, Rm-Tct_817558_c0_g1_i1, Rm-Tct_1158773_c0_g1_i1, Rm-Tct_434566_c0_g1_i1, Rm-Tct_1002648_c0_g1_i1, Rm-Tct_530723_c0_g1_i1, Rm-Tct_301258_c0_g1_i1, Rm-Tct_626781_c0_g1_i1, Rm-Tct_1099710_c0_g1_i1, Rm-Tct_247848_c0_g1_i1, Rm-Tct_725822_c0_g1_i1, Rm-Tct_199122_c0_g1_i1, Rm-Tct_484201_c0_g1_i1, Rm-Tct_361534_c0_g1_i1, Rm-Tct_387419_c0_g1_i1, Rm-Tct_133242_c0_g1_i1
(IPR003658) Anti-sigma factor antagonist	16	Rm-Tct_442766_c0_g1_i1, Rm-Tct_286489_c0_g1_i1, Rm-Tct_131091_c6_g18_i1, Rm-Tct_179692_c0_g1_i1, Rm-Tct_841445_c0_g1_i1, Rm-Tct_658914_c0_g1_i1, Rm-Tct_513441_c0_g1_i1, Rm-Tct_101542_c0_g1_i1, Rm-Tct_339414_c0_g1_i1, Rm-Tct_537954_c0_g1_i1, Rm-Tct_101543_c0_g3_i1, Rm-Tct_534280_c0_g1_i1, Rm-Tct_852966_c0_g1_i1, Rm-Tct_131091_c6_g12_i1, Rm-Tct_596328_c0_g1_i1, Rm-Tct_53974_c0_g1_i1
(IPR001765) Carbonic anhydrase	16	Rm-Tct_136161_c2_g1_i2, Rm-Tct_961500_c0_g1_i1, Rm-Tct_974988_c0_g1_i1, Rm-Tct_136161_c2_g1_i1, Rm-Tct_831578_c0_g1_i1, Rm-Tct_646790_c0_g1_i1, Rm-Tct_1132129_c0_g1_i1, Rm-Tct_125553_c0_g3_i2, Rm-Tct_203668_c0_g1_i1, Rm-Tct_125553_c0_g1_i3, Rm-Tct_746224_c0_g1_i1, Rm-Tct_222764_c0_g1_i1, Rm-Tct_741221_c0_g1_i1, Rm-Tct_34963_c0_g1_i1, Rm-Tct_313557_c0_g1_i1, Rm-Tct_494321_c0_g1_i1
(IPR033756) Flagellum site-determining protein YlxH/ Fe-S cluster assembling factor NBP35	16	Rm-Tct_739218_c0_g1_i1, Rm-Tct_895236_c0_g1_i1, Rm-Tct_148554_c0_g1_i1, Rm-Tct_428743_c0_g1_i1, Rm-Tct_413648_c1_g1_i1, Rm-Tct_105300_c0_g2_i1, Rm-Tct_336759_c0_g1_i1, Rm-Tct_523610_c0_g1_i1, Rm-Tct_586348_c0_g1_i1, Rm-Tct_388705_c0_g1_i1, Rm-Tct_134598_c8_g3_i15, Rm-Tct_773577_c0_g1_i1, Rm-Tct_136334_c15_g19_i1, Rm-Tct_134598_c8_g3_i11, Rm-Tct_525268_c0_g1_i1, Rm-Tct_634120_c0_g1_i1
(IPR002524) Cation efflux protein	16	Rm-Tct_147836_c0_g1_i1, Rm-Tct_161854_c0_g1_i1, Rm-Tct_185495_c0_g1_i1, Rm-Tct_647788_c0_g1_i1, Rm-Tct_390663_c0_g1_i1, Rm-Tct_1061757_c0_g1_i1, Rm-Tct_1041134_c0_g1_i1, Rm-Tct_521160_c0_g1_i1, Rm-Tct_862200_c0_g1_i1, Rm-Tct_647895_c0_g1_i1, Rm-Tct_826883_c0_g1_i1, Rm-Tct_1034394_c0_g1_i1, Rm-Tct_657576_c0_g1_i1, Rm-Tct_661447_c0_g1_i1, Rm-Tct_1140387_c0_g1_i1, Rm-Tct_880783_c0_g1_i1
(IPR000322) Glycoside hydrolase family 31	16	Rm-Tct_876284_c0_g1_i1, Rm-Tct_1072127_c0_g1_i1, Rm-Tct_225594_c0_g1_i1, Rm-Tct_726804_c0_g1_i1, Rm-Tct_479252_c0_g1_i1, Rm-Tct_687506_c0_g1_i1, Rm-Tct_1018527_c0_g1_i1, Rm-Tct_609208_c0_g1_i1, Rm-Tct_1087648_c0_g1_i1, Rm-Tct_271235_c0_g1_i1, Rm-Tct_757106_c0_g1_i1, Rm-Tct_631953_c0_g1_i1, Rm-Tct_255247_c0_g1_i1, Rm-Tct_209745_c0_g1_i1, Rm-Tct_1130800_c0_g1_i1, Rm-Tct_805830_c0_g1_i1
(IPR001951) Histone H4	16	Rm-Tct_757516_c0_g1_i1, Rm-Tct_125383_c0_g6_i1, Rm-Tct_125383_c0_g12_i1, Rm-Tct_131013_c0_g8_i1, Rm-Tct_384442_c0_g1_i1, Rm-Tct_11521_c0_g1_i1, Rm-Tct_131013_c0_g21_i1, Rm-Tct_776417_c0_g1_i1, Rm-Tct_120266_c1_g2_i1, Rm-Tct_1001922_c0_g1_i1, Rm-Tct_131013_c0_g10_i1, Rm-Tct_39968_c0_g2_i1, Rm-Tct_580272_c0_g1_i1, Rm-Tct_100470_c0_g1_i1, Rm-Tct_1078008_c0_g1_i1, Rm-Tct_131013_c0_g18_i1
(IPR007343) Uncharacterised protein family, zinc metallopeptidase putative	16	Rm-Tct_166903_c0_g1_i1, Rm-Tct_8738_c2_g1_i1, Rm-Tct_655988_c0_g1_i1, Rm-Tct_856767_c0_g1_i1, Rm-Tct_1019848_c0_g1_i1, Rm-Tct_724738_c0_g1_i1, Rm-Tct_58699_c0_g1_i1, Rm-Tct_142727_c0_g1_i1, Rm-Tct_726480_c0_g1_i1, Rm-Tct_502809_c0_g1_i1, Rm-Tct_938973_c0_g1_i1, Rm-Tct_135217_c4_g1_i1, Rm-Tct_312929_c0_g1_i1, Rm-Tct_1015822_c0_g1_i1, Rm-Tct_782132_c0_g1_i1, Rm-Tct_120323_c0_g2_i1
(IPR000589) Ribosomal protein S15	16	Rm-Tct_961041_c0_g1_i1, Rm-Tct_132463_c16_g1_i1, Rm-Tct_783383_c0_g1_i1, Rm-Tct_127141_c2_g2_i6, Rm-Tct_624414_c0_g1_i1, Rm-Tct_161405_c0_g1_i1, Rm-Tct_132997_c4_g4_i1, Rm-Tct_1035163_c0_g1_i1, Rm-Tct_182329_c0_g1_i1, Rm-Tct_1051494_c0_g1_i1, Rm-Tct_793905_c0_g1_i1, Rm-Tct_637394_c0_g1_i1, Rm-Tct_132463_c7_g10_i1, Rm-Tct_104328_c0_g3_i1, Rm-Tct_132463_c7_g12_i1, Rm-Tct_803853_c0_g1_i1
(IPR011692) Stress up-regulated Nod 19	16	Rm-Tct_135618_c1_g20_i1, Rm-Tct_135618_c1_g18_i1, Rm-Tct_135618_c1_g20_i2, Rm-Tct_1040219_c0_g1_i1, Rm-Tct_135618_c1_g24_i1, Rm-Tct_135618_c1_g2_i5, Rm-Tct_135618_c1_g2_i6, Rm-Tct_135618_c1_g2_i3, Rm-Tct_135618_c1_g2_i2, Rm-Tct_135618_c1_g1_i1, Rm-Tct_133704_c5_g10_i2, Rm-Tct_135618_c1_g5_i2, Rm-Tct_135618_c1_g3_i1, Rm-Tct_135618_c1_g5_i1, Rm-Tct_357531_c0_g1_i1, Rm-Tct_130594_c2_g1_i4
(IPR004347) Pup ligase/deamidase	16	Rm-Tct_98587_c0_g2_i1, Rm-Tct_898353_c0_g1_i1, Rm-Tct_133525_c4_g11_i1, Rm-Tct_61163_c1_g1_i1, Rm-Tct_691980_c0_g1_i1, Rm-Tct_1140801_c0_g1_i1, Rm-Tct_1097095_c0_g1_i1, Rm-Tct_133525_c4_g14_i5, Rm-Tct_135848_c2_g25_i1, Rm-Tct_1017839_c0_g1_i1, Rm-Tct_133525_c4_g9_i1, Rm-Tct_330264_c0_g1_i1, Rm-Tct_133525_c4_g18_i1, Rm-Tct_133525_c4_g5_i1, Rm-Tct_136179_c8_g6_i1, Rm-Tct_119535_c0_g6_i1
(IPR002213) UDP-glucuronosyl/UDP-glucosyltransferase	16	Rm-Tct_135583_c1_g3_i1, Rm-Tct_115826_c0_g1_i2, Rm-Tct_134358_c1_g1_i17, Rm-Tct_200495_c0_g1_i1, Rm-Tct_134890_c0_g8_i3, Rm-Tct_101708_c0_g1_i1, Rm-Tct_134890_c0_g11_i2, Rm-Tct_552240_c0_g1_i1, Rm-Tct_134608_c1_g6_i1, Rm-Tct_808467_c0_g1_i1, Rm-Tct_133690_c0_g2_i13, Rm-Tct_130304_c0_g1_i1, Rm-Tct_135583_c1_g3_i5, Rm-Tct_172853_c0_g1_i1, Rm-Tct_130304_c0_g1_i4, Rm-Tct_133690_c0_g2_i12
(IPR004753) Cell shape determining protein MreB	16	Rm-Tct_375851_c0_g1_i1, Rm-Tct_983269_c0_g1_i1, Rm-Tct_65549_c0_g2_i1, Rm-Tct_1055786_c0_g1_i1, Rm-Tct_857981_c0_g1_i1, Rm-Tct_223936_c0_g1_i1, Rm-Tct_401590_c0_g1_i1, Rm-Tct_565167_c0_g1_i1, Rm-Tct_1057554_c0_g1_i1, Rm-Tct_681129_c1_g1_i1, Rm-Tct_824008_c0_g1_i1, Rm-Tct_1015720_c0_g1_i1, Rm-Tct_684394_c0_g1_i1, Rm-Tct_681129_c2_g1_i1, Rm-Tct_162457_c0_g1_i1, Rm-Tct_92693_c0_g2_i1
(IPR006110) RNA polymerase, subunit omega/K/RPB6	16	Rm-Tct_21049_c0_g1_i1, Rm-Tct_96182_c1_g1_i1, Rm-Tct_646168_c0_g1_i1, Rm-Tct_1127899_c0_g1_i1, Rm-Tct_136183_c4_g1_i1, Rm-Tct_229684_c1_g1_i1, Rm-Tct_136158_c4_g11_i1, Rm-Tct_897894_c0_g1_i1, Rm-Tct_127967_c3_g8_i1, Rm-Tct_1150047_c0_g1_i1, Rm-Tct_127967_c2_g1_i1, Rm-Tct_392726_c0_g1_i1, Rm-Tct_1025683_c0_g1_i1, Rm-Tct_1072747_c0_g1_i1, Rm-Tct_689275_c0_g1_i1, Rm-Tct_295407_c0_g1_i1
(IPR001046) NRAMP family	15	Rm-Tct_670398_c0_g1_i1, Rm-Tct_140945_c0_g1_i1, Rm-Tct_827096_c0_g1_i1, Rm-Tct_832996_c0_g1_i1, Rm-Tct_1147814_c0_g1_i1, Rm-Tct_496304_c0_g1_i1, Rm-Tct_385189_c0_g1_i1, Rm-Tct_969601_c0_g1_i1, Rm-Tct_129529_c1_g1_i2, Rm-Tct_839575_c0_g1_i1, Rm-Tct_132540_c2_g5_i3, Rm-Tct_543629_c0_g1_i1, Rm-Tct_367595_c0_g1_i1, Rm-Tct_1130072_c0_g1_i1, Rm-Tct_781879_c0_g1_i1
(IPR004588) 4-hydroxy-3-methylbut-2-en-1-yl diphosphate synthase, bacterial-type	15	Rm-Tct_66087_c0_g1_i1, Rm-Tct_120823_c2_g10_i1, Rm-Tct_126189_c4_g4_i1, Rm-Tct_232311_c0_g1_i1, Rm-Tct_675662_c0_g1_i1, Rm-Tct_126189_c5_g1_i1, Rm-Tct_127275_c0_g1_i10, Rm-Tct_117160_c0_g2_i1, Rm-Tct_943000_c0_g1_i1, Rm-Tct_135953_c3_g33_i1, Rm-Tct_135649_c3_g1_i1, Rm-Tct_785750_c0_g1_i1, Rm-Tct_255164_c0_g1_i1, Rm-Tct_117160_c1_g3_i1, Rm-Tct_323507_c0_g1_i1
(IPR004165) Coenzyme A transferase family I	15	Rm-Tct_21144_c0_g1_i1, Rm-Tct_750281_c0_g1_i1, Rm-Tct_190524_c0_g1_i1, Rm-Tct_801110_c0_g1_i1, Rm-Tct_496492_c0_g1_i1, Rm-Tct_457850_c0_g1_i1, Rm-Tct_103189_c1_g1_i1, Rm-Tct_307867_c0_g1_i1, Rm-Tct_798655_c0_g1_i1, Rm-Tct_738406_c0_g1_i1, Rm-Tct_608198_c0_g1_i1, Rm-Tct_103189_c0_g2_i1, Rm-Tct_305124_c0_g1_i1, Rm-Tct_773624_c0_g1_i1, Rm-Tct_41264_c0_g1_i1
(IPR000164) Histone H3/CENP-A	15	Rm-Tct_127953_c0_g2_i1, Rm-Tct_130684_c0_g25_i1, Rm-Tct_422855_c0_g1_i1, Rm-Tct_134418_c0_g1_i4, Rm-Tct_447221_c0_g1_i1, Rm-Tct_130684_c0_g33_i1, Rm-Tct_78360_c2_g1_i1, Rm-Tct_93527_c0_g1_i1, Rm-Tct_126915_c1_g4_i1, Rm-Tct_130684_c0_g6_i2, Rm-Tct_707435_c0_g1_i1, Rm-Tct_130684_c0_g8_i1, Rm-Tct_861701_c0_g1_i1, Rm-Tct_130684_c0_g20_i1, Rm-Tct_951878_c0_g1_i1
(IPR005717) Ribosomal protein S7, bacterial/organellar-type	15	Rm-Tct_135750_c2_g3_i1, Rm-Tct_131240_c4_g20_i1, Rm-Tct_135750_c2_g3_i2, Rm-Tct_136319_c16_g67_i5, Rm-Tct_546124_c0_g1_i1, Rm-Tct_68250_c0_g2_i1, Rm-Tct_1133580_c0_g1_i1, Rm-Tct_132008_c5_g8_i1, Rm-Tct_132008_c1_g2_i1, Rm-Tct_134597_c9_g1_i1, Rm-Tct_131606_c7_g35_i1, Rm-Tct_1119289_c0_g1_i1, Rm-Tct_132008_c5_g26_i1, Rm-Tct_131606_c7_g33_i2, Rm-Tct_264811_c0_g1_i1
(IPR000537) UbiA prenyltransferase family	15	Rm-Tct_406879_c0_g1_i1, Rm-Tct_130857_c0_g1_i5, Rm-Tct_1116396_c0_g1_i1, Rm-Tct_564498_c0_g1_i1, Rm-Tct_130857_c0_g1_i7, Rm-Tct_418343_c0_g1_i1, Rm-Tct_286052_c0_g1_i1, Rm-Tct_134311_c2_g13_i1, Rm-Tct_1081881_c0_g1_i1, Rm-Tct_745195_c0_g1_i1, Rm-Tct_134207_c4_g4_i1, Rm-Tct_319095_c0_g1_i1, Rm-Tct_55746_c0_g1_i1, Rm-Tct_848726_c0_g1_i1, Rm-Tct_7571_c0_g1_i1
(IPR004033) UbiE/COQ5 methyltransferase	15	Rm-Tct_321595_c0_g1_i1, Rm-Tct_978340_c0_g1_i1, Rm-Tct_355723_c0_g1_i1, Rm-Tct_758718_c0_g1_i1, Rm-Tct_83137_c0_g2_i1, Rm-Tct_1102840_c0_g1_i1, Rm-Tct_227965_c0_g1_i1, Rm-Tct_1133711_c0_g1_i1, Rm-Tct_738004_c0_g1_i1, Rm-Tct_246291_c0_g1_i1, Rm-Tct_41378_c0_g2_i1, Rm-Tct_730055_c0_g1_i1, Rm-Tct_442286_c0_g1_i1, Rm-Tct_194067_c0_g1_i1, Rm-Tct_524856_c0_g1_i1
(IPR005946) Ribose-phosphate diphosphokinase	15	Rm-Tct_633934_c0_g1_i1, Rm-Tct_225830_c0_g1_i1, Rm-Tct_250757_c0_g1_i1, Rm-Tct_475929_c0_g1_i1, Rm-Tct_729229_c0_g1_i1, Rm-Tct_752263_c0_g1_i1, Rm-Tct_1153389_c0_g1_i1, Rm-Tct_84473_c0_g2_i1, Rm-Tct_120079_c0_g1_i7, Rm-Tct_1049758_c0_g1_i1, Rm-Tct_281543_c0_g1_i1, Rm-Tct_278883_c0_g1_i1, Rm-Tct_997931_c0_g1_i1, Rm-Tct_135868_c1_g16_i1, Rm-Tct_1150528_c0_g1_i1
(IPR001790) Ribosomal protein L10P	15	Rm-Tct_1023773_c0_g1_i1, Rm-Tct_616705_c0_g1_i1, Rm-Tct_113200_c0_g1_i1, Rm-Tct_634086_c0_g1_i1, Rm-Tct_695628_c0_g1_i1, Rm-Tct_866679_c0_g1_i1, Rm-Tct_378856_c0_g1_i1, Rm-Tct_178908_c0_g1_i1, Rm-Tct_133298_c0_g5_i1, Rm-Tct_789521_c0_g1_i1, Rm-Tct_134223_c2_g11_i1, Rm-Tct_106611_c2_g1_i1, Rm-Tct_625113_c0_g1_i1, Rm-Tct_1097433_c0_g1_i1, Rm-Tct_388907_c0_g1_i1
(IPR009049) Argininosuccinate lyase	15	Rm-Tct_636488_c0_g1_i1, Rm-Tct_1084640_c0_g1_i1, Rm-Tct_440862_c0_g1_i1, Rm-Tct_913502_c0_g1_i1, Rm-Tct_546601_c0_g1_i1, Rm-Tct_809718_c0_g1_i1, Rm-Tct_173882_c0_g1_i1, Rm-Tct_101485_c1_g1_i1, Rm-Tct_1081392_c0_g1_i1, Rm-Tct_1037503_c0_g1_i1, Rm-Tct_463382_c0_g1_i1, Rm-Tct_32411_c1_g1_i1, Rm-Tct_200577_c0_g1_i1, Rm-Tct_1141809_c0_g1_i1, Rm-Tct_240197_c0_g1_i1
(IPR034704) L28p-like	15	Rm-Tct_787695_c0_g1_i1, Rm-Tct_533538_c0_g1_i1, Rm-Tct_50407_c0_g1_i1, Rm-Tct_787695_c1_g1_i1, Rm-Tct_828802_c0_g1_i1, Rm-Tct_1019569_c0_g1_i1, Rm-Tct_911431_c0_g1_i1, Rm-Tct_875523_c0_g1_i1, Rm-Tct_737825_c0_g1_i1, Rm-Tct_83437_c0_g2_i1, Rm-Tct_134165_c3_g3_i1, Rm-Tct_851938_c0_g1_i1, Rm-Tct_261686_c0_g1_i1, Rm-Tct_931929_c0_g1_i1, Rm-Tct_55666_c0_g1_i1
(IPR006175) YjgF/YER057c/UK114 family	15	Rm-Tct_994316_c0_g1_i1, Rm-Tct_829333_c0_g1_i1, Rm-Tct_642612_c0_g1_i1, Rm-Tct_631276_c0_g1_i1, Rm-Tct_863390_c0_g1_i1, Rm-Tct_684025_c0_g1_i1, Rm-Tct_444794_c0_g2_i1, Rm-Tct_44060_c1_g1_i1, Rm-Tct_388532_c0_g1_i1, Rm-Tct_1068391_c0_g1_i1, Rm-Tct_613997_c0_g1_i1, Rm-Tct_151915_c0_g1_i1, Rm-Tct_135163_c0_g1_i13, Rm-Tct_746377_c0_g1_i1, Rm-Tct_885078_c0_g1_i1
(IPR008807) ROSMUCR transcriptional regulator	15	Rm-Tct_568626_c0_g1_i1, Rm-Tct_121510_c0_g6_i1, Rm-Tct_1020552_c0_g1_i1, Rm-Tct_1101042_c0_g1_i1, Rm-Tct_15343_c0_g1_i1, Rm-Tct_340424_c0_g1_i1, Rm-Tct_261824_c0_g1_i1, Rm-Tct_886289_c0_g1_i1, Rm-Tct_736103_c0_g1_i1, Rm-Tct_1019963_c0_g1_i1, Rm-Tct_881669_c0_g1_i1, Rm-Tct_15680_c0_g1_i1, Rm-Tct_690279_c0_g1_i1, Rm-Tct_571484_c0_g1_i1, Rm-Tct_1021280_c0_g1_i1
(IPR006439) HAD hydrolase, subfamily IA	15	Rm-Tct_291687_c0_g1_i1, Rm-Tct_620013_c0_g1_i1, Rm-Tct_994576_c0_g1_i1, Rm-Tct_812585_c0_g1_i1, Rm-Tct_880934_c0_g1_i1, Rm-Tct_608651_c0_g1_i1, Rm-Tct_941302_c0_g1_i1, Rm-Tct_890575_c0_g1_i1, Rm-Tct_391164_c0_g1_i1, Rm-Tct_133349_c2_g1_i2, Rm-Tct_134304_c0_g1_i16, Rm-Tct_369746_c0_g1_i1, Rm-Tct_1101242_c0_g1_i1, Rm-Tct_133593_c0_g3_i19, Rm-Tct_123144_c0_g1_i1
(IPR001714) Peptidase M24, methionine aminopeptidase	15	Rm-Tct_327993_c0_g1_i1, Rm-Tct_917134_c0_g1_i1, Rm-Tct_128005_c1_g4_i1, Rm-Tct_122686_c0_g1_i3, Rm-Tct_469462_c0_g1_i1, Rm-Tct_53809_c0_g2_i1, Rm-Tct_133229_c0_g1_i1, Rm-Tct_133229_c0_g1_i2, Rm-Tct_555775_c0_g1_i1, Rm-Tct_128936_c0_g1_i2, Rm-Tct_125260_c0_g1_i4, Rm-Tct_773541_c0_g1_i1, Rm-Tct_140393_c0_g1_i1, Rm-Tct_993561_c0_g1_i1, Rm-Tct_1076080_c0_g1_i1
(IPR010945) Malate dehydrogenase, type 2	15	Rm-Tct_651900_c0_g1_i1, Rm-Tct_901880_c0_g1_i1, Rm-Tct_651353_c0_g1_i1, Rm-Tct_304875_c0_g1_i1, Rm-Tct_124198_c1_g1_i1, Rm-Tct_113722_c0_g2_i3, Rm-Tct_129203_c0_g1_i2, Rm-Tct_131649_c5_g10_i1, Rm-Tct_20846_c0_g1_i1, Rm-Tct_337396_c0_g1_i1, Rm-Tct_131649_c5_g5_i1, Rm-Tct_718654_c0_g1_i1, Rm-Tct_1132763_c0_g1_i1, Rm-Tct_135315_c1_g1_i1, Rm-Tct_924636_c0_g1_i1
(IPR018422) Cation/H+ exchanger, CPA1 family	15	Rm-Tct_530280_c0_g1_i1, Rm-Tct_160294_c0_g1_i1, Rm-Tct_824736_c0_g1_i1, Rm-Tct_1040980_c0_g1_i1, Rm-Tct_271303_c0_g1_i1, Rm-Tct_981430_c0_g1_i1, Rm-Tct_328846_c0_g1_i1, Rm-Tct_911749_c0_g1_i1, Rm-Tct_785747_c0_g1_i1, Rm-Tct_303488_c0_g1_i1, Rm-Tct_1093914_c0_g1_i1, Rm-Tct_528131_c0_g1_i1, Rm-Tct_342485_c0_g1_i1, Rm-Tct_389249_c0_g1_i1, Rm-Tct_446052_c0_g1_i1
(IPR004732) Transaldolase type 2	15	Rm-Tct_41993_c1_g1_i1, Rm-Tct_1119098_c0_g1_i1, Rm-Tct_128108_c3_g4_i1, Rm-Tct_186839_c1_g1_i1, Rm-Tct_529554_c0_g1_i1, Rm-Tct_51726_c0_g1_i1, Rm-Tct_36996_c0_g1_i1, Rm-Tct_57370_c1_g1_i1, Rm-Tct_94977_c0_g2_i1, Rm-Tct_823364_c0_g1_i1, Rm-Tct_128233_c0_g1_i2, Rm-Tct_123783_c3_g1_i1, Rm-Tct_209743_c0_g1_i1, Rm-Tct_345827_c0_g1_i1, Rm-Tct_95048_c1_g1_i1
(IPR005656) MmgE/PrpD	15	Rm-Tct_124466_c0_g4_i1, Rm-Tct_787163_c0_g1_i1, Rm-Tct_582706_c0_g1_i1, Rm-Tct_172116_c0_g1_i1, Rm-Tct_515709_c0_g1_i1, Rm-Tct_440383_c0_g1_i1, Rm-Tct_1014563_c0_g1_i1, Rm-Tct_614153_c0_g1_i1, Rm-Tct_564957_c0_g1_i1, Rm-Tct_328256_c0_g1_i1, Rm-Tct_299763_c0_g1_i1, Rm-Tct_817253_c0_g1_i1, Rm-Tct_189451_c0_g1_i1, Rm-Tct_1158524_c0_g1_i1, Rm-Tct_393379_c0_g1_i1
(IPR002481) Ferric-uptake regulator	15	Rm-Tct_135700_c0_g1_i1, Rm-Tct_392364_c0_g1_i1, Rm-Tct_182256_c0_g1_i1, Rm-Tct_135105_c4_g1_i1, Rm-Tct_727161_c0_g1_i1, Rm-Tct_121300_c2_g1_i1, Rm-Tct_298123_c0_g1_i1, Rm-Tct_717958_c0_g1_i1, Rm-Tct_1098075_c0_g1_i1, Rm-Tct_125657_c0_g3_i1, Rm-Tct_524242_c1_g1_i1, Rm-Tct_539128_c0_g1_i1, Rm-Tct_1149857_c0_g1_i1, Rm-Tct_809724_c0_g1_i1, Rm-Tct_424944_c0_g1_i1
(IPR027652) Pre-mRNA-processing-splicing factor 8	15	Rm-Tct_130119_c0_g2_i11, Rm-Tct_911687_c0_g1_i1, Rm-Tct_993541_c0_g1_i1, Rm-Tct_1140189_c0_g1_i1, Rm-Tct_632868_c0_g1_i1, Rm-Tct_634469_c0_g1_i1, Rm-Tct_1074705_c0_g1_i1, Rm-Tct_1068776_c0_g1_i1, Rm-Tct_130119_c0_g2_i8, Rm-Tct_441337_c0_g1_i1, Rm-Tct_545474_c0_g1_i1, Rm-Tct_855992_c0_g1_i1, Rm-Tct_1135642_c0_g1_i1, Rm-Tct_684858_c0_g1_i1, Rm-Tct_616122_c0_g1_i1
(IPR000266) Ribosomal protein S17/S11	15	Rm-Tct_62246_c0_g1_i1, Rm-Tct_576038_c0_g1_i1, Rm-Tct_245891_c0_g1_i1, Rm-Tct_116465_c0_g2_i2, Rm-Tct_116465_c0_g1_i1, Rm-Tct_61397_c0_g2_i1, Rm-Tct_835086_c0_g1_i1, Rm-Tct_132091_c5_g15_i1, Rm-Tct_88883_c0_g1_i1, Rm-Tct_131875_c3_g2_i3, Rm-Tct_183476_c0_g1_i1, Rm-Tct_133659_c0_g3_i7, Rm-Tct_343244_c0_g1_i1, Rm-Tct_308434_c0_g1_i1, Rm-Tct_135178_c2_g9_i1
(IPR000308) 14-3-3 protein	15	Rm-Tct_1077845_c0_g1_i1, Rm-Tct_842782_c0_g1_i1, Rm-Tct_1075734_c0_g1_i1, Rm-Tct_32264_c0_g2_i1, Rm-Tct_737914_c0_g1_i1, Rm-Tct_208258_c0_g1_i1, Rm-Tct_484669_c0_g1_i1, Rm-Tct_121509_c0_g1_i2, Rm-Tct_727822_c0_g1_i1, Rm-Tct_170393_c0_g1_i1, Rm-Tct_759275_c0_g1_i1, Rm-Tct_10555_c0_g1_i1, Rm-Tct_184392_c0_g1_i1, Rm-Tct_97578_c0_g2_i1, Rm-Tct_7816_c1_g1_i1
(IPR012899) LTXXQ motif family protein	15	Rm-Tct_424788_c0_g1_i1, Rm-Tct_131737_c4_g1_i1, Rm-Tct_130548_c2_g2_i1, Rm-Tct_143634_c0_g1_i1, Rm-Tct_1077431_c0_g1_i1, Rm-Tct_101611_c1_g1_i1, Rm-Tct_135087_c4_g27_i1, Rm-Tct_943603_c0_g1_i1, Rm-Tct_379998_c0_g1_i1, Rm-Tct_578496_c0_g1_i1, Rm-Tct_650259_c0_g1_i1, Rm-Tct_643949_c0_g1_i1, Rm-Tct_131737_c2_g1_i1, Rm-Tct_931209_c0_g1_i1, Rm-Tct_120392_c0_g2_i1
(IPR000889) Glutathione peroxidase	14	Rm-Tct_742176_c0_g1_i1, Rm-Tct_919203_c0_g1_i1, Rm-Tct_733216_c0_g1_i1, Rm-Tct_86916_c0_g1_i1, Rm-Tct_724999_c0_g1_i1, Rm-Tct_587652_c0_g1_i1, Rm-Tct_875364_c0_g1_i1, Rm-Tct_58968_c0_g1_i1, Rm-Tct_576496_c0_g1_i1, Rm-Tct_392929_c0_g1_i1, Rm-Tct_836295_c0_g1_i1, Rm-Tct_53519_c0_g1_i1, Rm-Tct_69399_c0_g2_i1, Rm-Tct_1082546_c0_g1_i1
(IPR000741) Fructose-bisphosphate aldolase, class-I	14	Rm-Tct_935679_c0_g1_i1, Rm-Tct_84430_c0_g1_i1, Rm-Tct_194772_c0_g1_i1, Rm-Tct_433790_c0_g1_i1, Rm-Tct_336884_c0_g1_i1, Rm-Tct_485967_c0_g1_i1, Rm-Tct_244995_c0_g1_i1, Rm-Tct_160421_c0_g1_i1, Rm-Tct_124472_c0_g2_i2, Rm-Tct_131995_c0_g5_i2, Rm-Tct_1047689_c0_g1_i1, Rm-Tct_771704_c0_g1_i1, Rm-Tct_904114_c0_g1_i1, Rm-Tct_999292_c0_g1_i1
(IPR001902) SLC26A/SulP transporter	14	Rm-Tct_188703_c0_g1_i1, Rm-Tct_535763_c0_g1_i1, Rm-Tct_331306_c0_g1_i1, Rm-Tct_852334_c0_g1_i1, Rm-Tct_748440_c0_g1_i1, Rm-Tct_1145586_c0_g1_i1, Rm-Tct_23912_c0_g1_i1, Rm-Tct_482573_c0_g1_i1, Rm-Tct_102358_c0_g1_i3, Rm-Tct_212955_c0_g1_i1, Rm-Tct_290591_c0_g1_i1, Rm-Tct_975906_c0_g1_i1, Rm-Tct_829357_c0_g1_i1, Rm-Tct_126305_c0_g1_i1
(IPR011613) Glycoside hydrolase family 15/Phosphorylase b kinase regulatory chain family	14	Rm-Tct_240956_c0_g1_i1, Rm-Tct_462431_c0_g1_i1, Rm-Tct_112960_c0_g1_i1, Rm-Tct_412125_c0_g1_i1, Rm-Tct_1013670_c1_g1_i1, Rm-Tct_1127401_c0_g1_i1, Rm-Tct_714902_c0_g1_i1, Rm-Tct_963937_c0_g1_i1, Rm-Tct_691789_c0_g1_i1, Rm-Tct_254782_c0_g1_i1, Rm-Tct_631078_c0_g1_i1, Rm-Tct_745498_c0_g1_i1, Rm-Tct_534212_c0_g1_i1, Rm-Tct_73086_c1_g1_i1
(IPR001204) Phosphate transporter	14	Rm-Tct_888837_c0_g1_i1, Rm-Tct_28881_c0_g1_i1, Rm-Tct_120733_c0_g1_i1, Rm-Tct_84723_c0_g1_i1, Rm-Tct_86909_c0_g1_i1, Rm-Tct_53576_c0_g3_i1, Rm-Tct_1049144_c0_g1_i1, Rm-Tct_53576_c0_g1_i1, Rm-Tct_761556_c0_g1_i1, Rm-Tct_221756_c0_g1_i1, Rm-Tct_709020_c0_g1_i1, Rm-Tct_980033_c0_g2_i1, Rm-Tct_346241_c0_g1_i1, Rm-Tct_569636_c0_g1_i1
(IPR000568) ATP synthase, F0 complex, subunit A	14	Rm-Tct_625506_c0_g1_i1, Rm-Tct_154068_c0_g1_i1, Rm-Tct_1005409_c0_g2_i1, Rm-Tct_178917_c0_g1_i1, Rm-Tct_174911_c0_g1_i1, Rm-Tct_184608_c0_g1_i1, Rm-Tct_940403_c0_g1_i1, Rm-Tct_403330_c0_g1_i1, Rm-Tct_1142541_c0_g1_i1, Rm-Tct_902590_c0_g1_i1, Rm-Tct_314767_c0_g1_i1, Rm-Tct_618751_c0_g1_i1, Rm-Tct_85330_c0_g1_i1, Rm-Tct_681900_c0_g1_i1
(IPR004629) Glycosyl transferase WecB/TagA/CpsF	14	Rm-Tct_708187_c0_g1_i1, Rm-Tct_236637_c0_g1_i1, Rm-Tct_557436_c0_g1_i1, Rm-Tct_289791_c0_g1_i1, Rm-Tct_697215_c0_g1_i1, Rm-Tct_830074_c0_g1_i1, Rm-Tct_792846_c0_g1_i1, Rm-Tct_296117_c0_g1_i1, Rm-Tct_278236_c0_g1_i1, Rm-Tct_661962_c0_g1_i1, Rm-Tct_1155953_c0_g1_i1, Rm-Tct_979143_c0_g1_i1, Rm-Tct_919912_c0_g1_i1, Rm-Tct_503117_c0_g1_i1
(IPR011542) SUF system FeS cluster assembly, SufD	14	Rm-Tct_512165_c0_g1_i1, Rm-Tct_614970_c0_g1_i1, Rm-Tct_458443_c0_g1_i1, Rm-Tct_1122007_c0_g1_i1, Rm-Tct_801591_c0_g1_i1, Rm-Tct_999948_c0_g1_i1, Rm-Tct_878012_c0_g1_i1, Rm-Tct_490806_c0_g1_i1, Rm-Tct_443353_c0_g1_i1, Rm-Tct_649156_c0_g1_i1, Rm-Tct_328390_c0_g1_i1, Rm-Tct_693151_c0_g1_i1, Rm-Tct_134197_c0_g1_i14, Rm-Tct_943172_c0_g1_i1
(IPR001095) Acetyl-CoA carboxylase, alpha subunit	14	Rm-Tct_652314_c0_g1_i1, Rm-Tct_120161_c4_g1_i1, Rm-Tct_812708_c0_g1_i1, Rm-Tct_334036_c0_g1_i1, Rm-Tct_131597_c0_g1_i8, Rm-Tct_303885_c0_g1_i1, Rm-Tct_546737_c0_g1_i1, Rm-Tct_467605_c0_g1_i1, Rm-Tct_437659_c0_g1_i1, Rm-Tct_234972_c0_g1_i1, Rm-Tct_408165_c0_g1_i1, Rm-Tct_211551_c0_g1_i1, Rm-Tct_318643_c0_g1_i1, Rm-Tct_1057997_c0_g1_i1
(IPR004240) Nonaspanin (TM9SF)	14	Rm-Tct_136130_c1_g1_i2, Rm-Tct_136130_c1_g1_i3, Rm-Tct_891899_c0_g1_i1, Rm-Tct_136130_c1_g3_i1, Rm-Tct_112637_c0_g1_i2, Rm-Tct_136023_c5_g4_i10, Rm-Tct_112081_c0_g2_i1, Rm-Tct_112081_c0_g2_i2, Rm-Tct_136023_c5_g4_i8, Rm-Tct_428903_c0_g1_i1, Rm-Tct_646277_c0_g1_i1, Rm-Tct_434185_c0_g1_i1, Rm-Tct_58916_c0_g1_i1, Rm-Tct_967920_c0_g1_i1
(IPR001619) Sec1-like protein	14	Rm-Tct_356609_c0_g1_i1, Rm-Tct_616336_c0_g1_i1, Rm-Tct_711668_c0_g1_i1, Rm-Tct_133199_c0_g2_i1, Rm-Tct_1043483_c0_g1_i1, Rm-Tct_1024476_c0_g1_i1, Rm-Tct_202104_c0_g1_i1, Rm-Tct_331149_c0_g1_i1, Rm-Tct_979407_c0_g1_i1, Rm-Tct_807763_c0_g1_i1, Rm-Tct_631682_c0_g1_i1, Rm-Tct_1039888_c0_g1_i1, Rm-Tct_329834_c0_g1_i1, Rm-Tct_431054_c0_g1_i1
(IPR001929) Germin	14	Rm-Tct_128172_c0_g1_i6, Rm-Tct_128172_c0_g1_i2, Rm-Tct_128172_c0_g1_i10, Rm-Tct_71457_c0_g2_i2, Rm-Tct_132318_c2_g13_i4, Rm-Tct_132318_c2_g13_i5, Rm-Tct_132318_c2_g5_i2, Rm-Tct_132318_c2_g10_i1, Rm-Tct_132318_c2_g13_i3, Rm-Tct_1104631_c0_g1_i1, Rm-Tct_132318_c2_g14_i1, Rm-Tct_132318_c2_g15_i1, Rm-Tct_11040_c0_g1_i1, Rm-Tct_107754_c0_g2_i1
(IPR004468) CTP synthase	14	Rm-Tct_135900_c5_g2_i1, Rm-Tct_135900_c5_g19_i1, Rm-Tct_1104174_c0_g1_i1, Rm-Tct_1060416_c0_g1_i1, Rm-Tct_1107873_c0_g1_i1, Rm-Tct_867897_c0_g1_i1, Rm-Tct_747720_c0_g1_i1, Rm-Tct_1090155_c0_g1_i1, Rm-Tct_1011736_c0_g1_i1, Rm-Tct_586977_c0_g1_i1, Rm-Tct_103305_c0_g3_i1, Rm-Tct_537402_c0_g1_i1, Rm-Tct_261564_c0_g1_i1, Rm-Tct_362511_c0_g1_i1
(IPR003716) DNA-directed RNA polymerase, omega subunit	14	Rm-Tct_21049_c0_g1_i1, Rm-Tct_96182_c1_g1_i1, Rm-Tct_1127899_c0_g1_i1, Rm-Tct_136183_c4_g1_i1, Rm-Tct_229684_c1_g1_i1, Rm-Tct_136158_c4_g11_i1, Rm-Tct_897894_c0_g1_i1, Rm-Tct_127967_c3_g8_i1, Rm-Tct_1150047_c0_g1_i1, Rm-Tct_127967_c2_g1_i1, Rm-Tct_392726_c0_g1_i1, Rm-Tct_1025683_c0_g1_i1, Rm-Tct_689275_c0_g1_i1, Rm-Tct_295407_c0_g1_i1
(IPR002490) V-type ATPase, V0 complex, 116kDa subunit family	14	Rm-Tct_1056437_c0_g1_i1, Rm-Tct_1036789_c0_g1_i1, Rm-Tct_441071_c0_g1_i1, Rm-Tct_135145_c4_g1_i1, Rm-Tct_513790_c0_g1_i1, Rm-Tct_374418_c0_g1_i1, Rm-Tct_917390_c0_g1_i1, Rm-Tct_954796_c1_g1_i1, Rm-Tct_713763_c0_g1_i1, Rm-Tct_694944_c0_g1_i1, Rm-Tct_133213_c0_g2_i10, Rm-Tct_135145_c4_g21_i15, Rm-Tct_133213_c0_g2_i9, Rm-Tct_1063349_c0_g1_i1
(IPR015679) Phospholipase D family	14	Rm-Tct_529939_c0_g1_i1, Rm-Tct_825071_c0_g1_i1, Rm-Tct_125004_c0_g1_i6, Rm-Tct_942357_c0_g1_i1, Rm-Tct_125004_c0_g1_i5, Rm-Tct_331275_c0_g1_i1, Rm-Tct_592303_c0_g1_i1, Rm-Tct_492968_c0_g1_i1, Rm-Tct_366251_c0_g1_i1, Rm-Tct_125004_c0_g1_i1, Rm-Tct_304311_c0_g1_i1, Rm-Tct_125004_c0_g1_i3, Rm-Tct_481859_c0_g1_i1, Rm-Tct_93024_c0_g2_i1
(IPR003672) CobN/magnesium chelatase	14	Rm-Tct_3098_c0_g1_i1, Rm-Tct_51994_c0_g1_i1, Rm-Tct_12245_c0_g1_i1, Rm-Tct_387325_c0_g1_i1, Rm-Tct_777223_c0_g1_i1, Rm-Tct_412629_c0_g1_i1, Rm-Tct_556711_c0_g1_i1, Rm-Tct_134801_c0_g22_i10, Rm-Tct_135480_c0_g3_i1, Rm-Tct_824326_c0_g1_i1, Rm-Tct_134801_c0_g22_i7, Rm-Tct_778627_c0_g1_i1, Rm-Tct_949076_c0_g1_i1, Rm-Tct_631920_c0_g1_i1
(IPR006035) Ureohydrolase	14	Rm-Tct_943648_c0_g1_i1, Rm-Tct_557858_c0_g1_i1, Rm-Tct_301873_c0_g1_i1, Rm-Tct_1032092_c0_g1_i1, Rm-Tct_832221_c0_g1_i1, Rm-Tct_696549_c0_g1_i1, Rm-Tct_518713_c0_g1_i1, Rm-Tct_499368_c0_g1_i1, Rm-Tct_912780_c0_g1_i1, Rm-Tct_1032109_c0_g1_i1, Rm-Tct_269981_c0_g1_i1, Rm-Tct_646103_c0_g1_i1, Rm-Tct_542983_c0_g1_i1, Rm-Tct_456976_c0_g1_i1
(IPR003000) Sirtuin family	14	Rm-Tct_685029_c0_g1_i1, Rm-Tct_1144421_c0_g1_i1, Rm-Tct_624735_c0_g1_i1, Rm-Tct_1145648_c0_g1_i1, Rm-Tct_814623_c0_g1_i1, Rm-Tct_370540_c0_g1_i1, Rm-Tct_579840_c0_g1_i1, Rm-Tct_565467_c0_g1_i1, Rm-Tct_206300_c0_g1_i1, Rm-Tct_127951_c0_g2_i2, Rm-Tct_905751_c0_g1_i1, Rm-Tct_338397_c0_g1_i1, Rm-Tct_432089_c0_g1_i1, Rm-Tct_985637_c0_g1_i1
(IPR010296) Protein of unknown function DUF899, thioredoxin-like	14	Rm-Tct_872207_c0_g1_i1, Rm-Tct_326196_c0_g1_i1, Rm-Tct_128695_c0_g1_i2, Rm-Tct_950020_c0_g1_i1, Rm-Tct_922114_c0_g1_i1, Rm-Tct_260656_c0_g1_i1, Rm-Tct_765848_c0_g1_i1, Rm-Tct_259439_c0_g1_i1, Rm-Tct_879123_c0_g1_i1, Rm-Tct_135634_c3_g10_i4, Rm-Tct_1037490_c0_g1_i1, Rm-Tct_247397_c0_g1_i1, Rm-Tct_709044_c1_g1_i1, Rm-Tct_1038240_c0_g1_i1
(IPR000424) Primosome PriB/single-strand DNA-binding	14	Rm-Tct_901446_c0_g1_i1, Rm-Tct_874547_c0_g1_i1, Rm-Tct_1129027_c0_g1_i1, Rm-Tct_291429_c0_g1_i1, Rm-Tct_537185_c0_g1_i1, Rm-Tct_951131_c0_g1_i1, Rm-Tct_132700_c0_g1_i8, Rm-Tct_1153233_c0_g1_i1, Rm-Tct_238723_c0_g1_i1, Rm-Tct_474175_c0_g1_i1, Rm-Tct_816833_c0_g1_i1, Rm-Tct_601574_c0_g1_i1, Rm-Tct_132700_c0_g1_i10, Rm-Tct_118750_c0_g1_i1
(IPR007122) Villin/Gelsolin	14	Rm-Tct_1065937_c0_g1_i1, Rm-Tct_1126927_c0_g1_i1, Rm-Tct_1153346_c0_g1_i1, Rm-Tct_1161185_c0_g1_i1, Rm-Tct_515413_c0_g1_i1, Rm-Tct_1016731_c0_g1_i1, Rm-Tct_860442_c0_g1_i1, Rm-Tct_953444_c0_g1_i1, Rm-Tct_230290_c0_g1_i1, Rm-Tct_707169_c0_g1_i1, Rm-Tct_7374_c0_g1_i1, Rm-Tct_858038_c0_g1_i1, Rm-Tct_136369_c0_g1_i1, Rm-Tct_862824_c0_g1_i1
(IPR014434) Monothiol glutaredoxin	14	Rm-Tct_25483_c0_g1_i1, Rm-Tct_146270_c0_g1_i1, Rm-Tct_308983_c0_g1_i1, Rm-Tct_128832_c1_g6_i1, Rm-Tct_44103_c0_g1_i1, Rm-Tct_795217_c0_g1_i1, Rm-Tct_134338_c3_g6_i1, Rm-Tct_108682_c0_g2_i1, Rm-Tct_558169_c0_g1_i1, Rm-Tct_44103_c1_g1_i1, Rm-Tct_1106667_c0_g1_i1, Rm-Tct_826230_c0_g1_i1, Rm-Tct_848294_c0_g1_i1, Rm-Tct_116182_c1_g1_i1
(IPR034294) Aquaporin transporter	14	Rm-Tct_98141_c0_g1_i2, Rm-Tct_741984_c0_g1_i1, Rm-Tct_928621_c0_g1_i1, Rm-Tct_1096178_c0_g1_i1, Rm-Tct_1050011_c0_g1_i1, Rm-Tct_1015224_c0_g1_i1, Rm-Tct_122951_c0_g1_i2, Rm-Tct_324786_c0_g1_i1, Rm-Tct_443733_c0_g1_i1, Rm-Tct_1119781_c0_g1_i1, Rm-Tct_735226_c0_g1_i1, Rm-Tct_380002_c0_g1_i1, Rm-Tct_60655_c0_g3_i1, Rm-Tct_124256_c0_g1_i13
(IPR001207) Transposase, mutator type	14	Rm-Tct_787321_c0_g1_i1, Rm-Tct_818219_c0_g1_i1, Rm-Tct_503227_c0_g1_i1, Rm-Tct_181544_c0_g1_i1, Rm-Tct_782171_c0_g1_i1, Rm-Tct_337177_c0_g1_i1, Rm-Tct_898139_c0_g1_i1, Rm-Tct_336384_c0_g1_i1, Rm-Tct_356571_c0_g1_i1, Rm-Tct_21877_c0_g1_i1, Rm-Tct_620161_c0_g1_i1, Rm-Tct_266090_c0_g1_i1, Rm-Tct_297558_c0_g1_i1, Rm-Tct_217240_c0_g1_i1
(IPR002591) Type I phosphodiesterase/nucleotide pyrophosphatase/phosphate transferase	13	Rm-Tct_1064424_c0_g1_i1, Rm-Tct_247023_c0_g1_i1, Rm-Tct_684415_c0_g1_i1, Rm-Tct_879400_c0_g1_i1, Rm-Tct_809159_c0_g1_i1, Rm-Tct_610080_c0_g1_i1, Rm-Tct_911476_c0_g1_i1, Rm-Tct_346833_c0_g1_i1, Rm-Tct_890682_c0_g1_i1, Rm-Tct_879168_c0_g1_i1, Rm-Tct_589545_c0_g1_i1, Rm-Tct_140888_c0_g1_i1, Rm-Tct_1051203_c0_g1_i1
(IPR006321) Pilus retraction protein PilT	13	Rm-Tct_801189_c0_g1_i1, Rm-Tct_899758_c0_g1_i1, Rm-Tct_416265_c0_g1_i1, Rm-Tct_728323_c0_g1_i1, Rm-Tct_676795_c1_g1_i1, Rm-Tct_342541_c0_g1_i1, Rm-Tct_562760_c0_g1_i1, Rm-Tct_667186_c0_g1_i1, Rm-Tct_278588_c0_g1_i1, Rm-Tct_639780_c0_g1_i1, Rm-Tct_117008_c3_g1_i1, Rm-Tct_666416_c0_g1_i1, Rm-Tct_452397_c0_g1_i1
(IPR002033) Sec-independent periplasmic protein translocase TatC	13	Rm-Tct_406686_c0_g1_i1, Rm-Tct_135307_c0_g8_i6, Rm-Tct_645200_c0_g1_i1, Rm-Tct_135307_c0_g8_i3, Rm-Tct_944104_c0_g1_i1, Rm-Tct_667223_c0_g1_i1, Rm-Tct_1073193_c0_g1_i1, Rm-Tct_148213_c0_g1_i1, Rm-Tct_1140129_c0_g1_i1, Rm-Tct_443837_c0_g1_i1, Rm-Tct_889822_c0_g1_i1, Rm-Tct_137607_c0_g1_i1, Rm-Tct_66875_c0_g1_i1
(IPR001731) Delta-aminolevulinic acid dehydratase	13	Rm-Tct_84391_c2_g1_i1, Rm-Tct_568335_c0_g1_i1, Rm-Tct_589231_c0_g1_i1, Rm-Tct_100310_c2_g1_i1, Rm-Tct_1149868_c0_g1_i1, Rm-Tct_824620_c0_g1_i1, Rm-Tct_30745_c0_g1_i1, Rm-Tct_84534_c2_g1_i1, Rm-Tct_757060_c0_g1_i1, Rm-Tct_121396_c0_g1_i3, Rm-Tct_489081_c0_g1_i1, Rm-Tct_182907_c1_g1_i1, Rm-Tct_59401_c0_g1_i1
(IPR001807) Chloride channel, voltage gated	13	Rm-Tct_171106_c0_g1_i1, Rm-Tct_585203_c0_g1_i1, Rm-Tct_313134_c0_g1_i1, Rm-Tct_304113_c0_g1_i1, Rm-Tct_583773_c0_g1_i1, Rm-Tct_414003_c0_g1_i1, Rm-Tct_1076180_c0_g1_i1, Rm-Tct_1150396_c0_g1_i1, Rm-Tct_912105_c0_g1_i1, Rm-Tct_131630_c0_g1_i5, Rm-Tct_187372_c0_g1_i1, Rm-Tct_924286_c0_g1_i1, Rm-Tct_187585_c0_g1_i1
(IPR010061) Methylmalonate-semialdehyde dehydrogenase	13	Rm-Tct_1124096_c0_g1_i1, Rm-Tct_349646_c1_g1_i1, Rm-Tct_1132858_c0_g1_i1, Rm-Tct_389779_c0_g1_i1, Rm-Tct_412666_c0_g1_i1, Rm-Tct_136201_c14_g1_i1, Rm-Tct_835417_c0_g1_i1, Rm-Tct_359836_c0_g1_i1, Rm-Tct_131197_c5_g10_i1, Rm-Tct_644425_c0_g1_i1, Rm-Tct_1058250_c0_g1_i1, Rm-Tct_857653_c0_g1_i1, Rm-Tct_69682_c1_g1_i1
(IPR019307) RNA-binding protein AU-1/Ribonuclease E/G	13	Rm-Tct_135260_c6_g43_i1, Rm-Tct_655922_c0_g1_i1, Rm-Tct_135260_c6_g24_i1, Rm-Tct_624282_c0_g1_i1, Rm-Tct_336647_c0_g1_i1, Rm-Tct_28868_c1_g1_i1, Rm-Tct_1160773_c0_g1_i1, Rm-Tct_520439_c0_g1_i1, Rm-Tct_327823_c0_g1_i1, Rm-Tct_125501_c0_g8_i1, Rm-Tct_346980_c0_g1_i1, Rm-Tct_1154281_c0_g1_i1, Rm-Tct_979718_c0_g1_i1
(IPR018648) Protein of unknown function DUF2076	13	Rm-Tct_914239_c0_g1_i1, Rm-Tct_173097_c0_g1_i1, Rm-Tct_303518_c0_g1_i1, Rm-Tct_787063_c0_g1_i1, Rm-Tct_632354_c0_g1_i1, Rm-Tct_956035_c0_g1_i1, Rm-Tct_1106308_c0_g1_i1, Rm-Tct_553598_c0_g1_i1, Rm-Tct_475552_c0_g1_i1, Rm-Tct_408158_c0_g1_i1, Rm-Tct_582717_c0_g1_i1, Rm-Tct_522430_c0_g1_i1, Rm-Tct_1072607_c0_g1_i1
(IPR005290) Ribosomal protein S15, bacterial-type	13	Rm-Tct_961041_c0_g1_i1, Rm-Tct_132463_c16_g1_i1, Rm-Tct_783383_c0_g1_i1, Rm-Tct_624414_c0_g1_i1, Rm-Tct_161405_c0_g1_i1, Rm-Tct_132997_c4_g4_i1, Rm-Tct_1035163_c0_g1_i1, Rm-Tct_1051494_c0_g1_i1, Rm-Tct_637394_c0_g1_i1, Rm-Tct_132463_c7_g10_i1, Rm-Tct_104328_c0_g3_i1, Rm-Tct_132463_c7_g12_i1, Rm-Tct_803853_c0_g1_i1
(IPR004977) Ribosomal protein S25	13	Rm-Tct_19763_c0_g1_i1, Rm-Tct_532906_c0_g1_i1, Rm-Tct_928017_c0_g1_i1, Rm-Tct_1108336_c0_g1_i1, Rm-Tct_935500_c0_g1_i1, Rm-Tct_351692_c0_g1_i1, Rm-Tct_879923_c0_g1_i1, Rm-Tct_185513_c0_g1_i1, Rm-Tct_529882_c0_g1_i1, Rm-Tct_884316_c0_g1_i1, Rm-Tct_133506_c5_g4_i1, Rm-Tct_133506_c5_g1_i4, Rm-Tct_820237_c0_g1_i1
(IPR000639) Epoxide hydrolase-like	13	Rm-Tct_708842_c0_g1_i1, Rm-Tct_850633_c0_g1_i1, Rm-Tct_121926_c0_g1_i4, Rm-Tct_946832_c0_g1_i1, Rm-Tct_548920_c0_g1_i1, Rm-Tct_919123_c0_g1_i1, Rm-Tct_1029400_c0_g1_i1, Rm-Tct_133112_c3_g3_i1, Rm-Tct_445127_c0_g1_i1, Rm-Tct_127264_c6_g6_i1, Rm-Tct_542559_c0_g1_i1, Rm-Tct_765431_c0_g1_i1, Rm-Tct_709825_c0_g1_i1
(IPR029751) Ribosomal protein L25	13	Rm-Tct_102716_c0_g1_i1, Rm-Tct_762075_c0_g1_i1, Rm-Tct_952204_c0_g1_i1, Rm-Tct_850654_c0_g1_i1, Rm-Tct_906352_c0_g1_i1, Rm-Tct_158107_c0_g1_i1, Rm-Tct_323156_c0_g1_i1, Rm-Tct_813712_c0_g1_i1, Rm-Tct_1028441_c0_g1_i1, Rm-Tct_879295_c0_g1_i1, Rm-Tct_83343_c0_g1_i1, Rm-Tct_49755_c0_g1_i1, Rm-Tct_742585_c0_g1_i1
(IPR013005) 50S ribosomal protein uL4	13	Rm-Tct_647181_c0_g1_i1, Rm-Tct_567946_c0_g1_i1, Rm-Tct_513766_c0_g1_i1, Rm-Tct_583993_c0_g1_i1, Rm-Tct_778793_c0_g1_i1, Rm-Tct_778860_c0_g1_i1, Rm-Tct_788014_c0_g1_i1, Rm-Tct_219749_c0_g1_i1, Rm-Tct_26601_c0_g1_i1, Rm-Tct_134620_c13_g1_i1, Rm-Tct_898579_c0_g1_i1, Rm-Tct_639924_c0_g1_i1, Rm-Tct_231736_c0_g2_i1
(IPR023333) Proteasome B-type subunit	13	Rm-Tct_1100846_c0_g1_i1, Rm-Tct_243487_c0_g1_i1, Rm-Tct_125649_c5_g7_i1, Rm-Tct_828231_c0_g1_i1, Rm-Tct_711907_c0_g1_i1, Rm-Tct_659479_c0_g1_i1, Rm-Tct_259668_c0_g1_i1, Rm-Tct_354590_c0_g1_i1, Rm-Tct_110073_c0_g1_i1, Rm-Tct_122295_c0_g2_i5, Rm-Tct_82270_c0_g1_i1, Rm-Tct_115509_c0_g1_i4, Rm-Tct_1086428_c0_g1_i1
(IPR001269) tRNA-dihydrouridine synthase	13	Rm-Tct_681676_c0_g1_i1, Rm-Tct_776140_c0_g1_i1, Rm-Tct_442617_c0_g1_i1, Rm-Tct_964983_c0_g1_i1, Rm-Tct_1164655_c0_g1_i1, Rm-Tct_248573_c0_g1_i1, Rm-Tct_1042363_c0_g1_i1, Rm-Tct_1158203_c0_g1_i1, Rm-Tct_172136_c0_g1_i1, Rm-Tct_189112_c0_g1_i1, Rm-Tct_757434_c0_g1_i1, Rm-Tct_207279_c0_g1_i1, Rm-Tct_742636_c0_g1_i1
(IPR012131) Histidinol dehydrogenase	13	Rm-Tct_30667_c0_g1_i1, Rm-Tct_18123_c0_g1_i1, Rm-Tct_377193_c0_g1_i1, Rm-Tct_794241_c0_g1_i1, Rm-Tct_135109_c1_g5_i24, Rm-Tct_1017317_c0_g1_i1, Rm-Tct_578403_c0_g1_i1, Rm-Tct_882958_c0_g1_i1, Rm-Tct_135109_c1_g4_i1, Rm-Tct_712714_c0_g1_i1, Rm-Tct_574023_c0_g1_i1, Rm-Tct_591609_c0_g1_i1, Rm-Tct_372264_c0_g1_i1
(IPR003369) Sec-independent protein translocase protein TatA/B/E	13	Rm-Tct_123333_c0_g3_i1, Rm-Tct_29595_c1_g1_i1, Rm-Tct_109705_c0_g1_i3, Rm-Tct_10113_c0_g1_i1, Rm-Tct_45841_c0_g1_i1, Rm-Tct_121613_c0_g3_i1, Rm-Tct_520935_c0_g1_i1, Rm-Tct_741839_c0_g1_i1, Rm-Tct_1147223_c0_g1_i1, Rm-Tct_211270_c0_g1_i1, Rm-Tct_162526_c0_g1_i1, Rm-Tct_1056157_c0_g1_i1, Rm-Tct_472451_c0_g1_i1
(IPR004242) Transposon, En/Spm-like	13	Rm-Tct_136016_c5_g3_i1, Rm-Tct_1115067_c0_g1_i1, Rm-Tct_91712_c0_g1_i1, Rm-Tct_136210_c6_g28_i1, Rm-Tct_123389_c0_g3_i1, Rm-Tct_136348_c28_g1_i3, Rm-Tct_136348_c28_g1_i2, Rm-Tct_134728_c0_g1_i9, Rm-Tct_136016_c5_g2_i3, Rm-Tct_135760_c2_g1_i16, Rm-Tct_136348_c28_g3_i1, Rm-Tct_135760_c2_g1_i14, Rm-Tct_97291_c0_g3_i1
(IPR004506) tRNA-specific 2-thiouridylase	13	Rm-Tct_517502_c0_g1_i1, Rm-Tct_1017389_c0_g1_i1, Rm-Tct_287657_c0_g1_i1, Rm-Tct_223834_c0_g1_i1, Rm-Tct_566259_c0_g1_i1, Rm-Tct_180172_c0_g1_i1, Rm-Tct_205002_c0_g1_i1, Rm-Tct_796601_c0_g1_i1, Rm-Tct_809598_c0_g1_i1, Rm-Tct_509090_c0_g1_i1, Rm-Tct_1155890_c0_g1_i1, Rm-Tct_907358_c0_g1_i1, Rm-Tct_1097021_c0_g1_i1
(IPR021273) Protein of unknown function DUF2852	13	Rm-Tct_696267_c0_g1_i1, Rm-Tct_289624_c0_g1_i1, Rm-Tct_617772_c0_g1_i1, Rm-Tct_250281_c0_g1_i1, Rm-Tct_968907_c0_g1_i1, Rm-Tct_129755_c1_g1_i1, Rm-Tct_4013_c0_g1_i1, Rm-Tct_952850_c0_g1_i1, Rm-Tct_916482_c0_g1_i1, Rm-Tct_164642_c0_g1_i1, Rm-Tct_153433_c0_g1_i1, Rm-Tct_109062_c0_g3_i1, Rm-Tct_898608_c0_g1_i1
(IPR015433) Phosphatidylinositol kinase	13	Rm-Tct_1113830_c0_g1_i1, Rm-Tct_1133519_c0_g1_i1, Rm-Tct_540545_c0_g1_i1, Rm-Tct_919090_c0_g1_i1, Rm-Tct_939666_c0_g1_i1, Rm-Tct_972405_c0_g1_i1, Rm-Tct_372238_c0_g1_i1, Rm-Tct_133719_c2_g2_i6, Rm-Tct_877126_c0_g1_i1, Rm-Tct_219699_c0_g1_i1, Rm-Tct_283225_c0_g1_i1, Rm-Tct_1057442_c0_g1_i1, Rm-Tct_269263_c0_g1_i1
(IPR001278) Arginine-tRNA ligase	13	Rm-Tct_906271_c0_g1_i1, Rm-Tct_794007_c0_g1_i1, Rm-Tct_51944_c2_g1_i1, Rm-Tct_1017305_c0_g1_i1, Rm-Tct_959987_c0_g1_i1, Rm-Tct_820091_c0_g1_i1, Rm-Tct_660915_c0_g1_i1, Rm-Tct_19329_c0_g1_i1, Rm-Tct_334807_c0_g1_i1, Rm-Tct_778943_c0_g1_i1, Rm-Tct_1128928_c0_g1_i1, Rm-Tct_538356_c0_g1_i1, Rm-Tct_263523_c0_g1_i1
(IPR005704) Ribosomal protein S3, bacterial	13	Rm-Tct_136365_c45_g2_i1, Rm-Tct_117779_c0_g2_i1, Rm-Tct_869922_c0_g1_i1, Rm-Tct_833901_c0_g1_i1, Rm-Tct_995770_c0_g1_i1, Rm-Tct_759404_c0_g1_i1, Rm-Tct_1148433_c0_g1_i1, Rm-Tct_133696_c2_g12_i5, Rm-Tct_85354_c0_g1_i1, Rm-Tct_95323_c0_g1_i1, Rm-Tct_85788_c1_g1_i1, Rm-Tct_1076053_c0_g1_i1, Rm-Tct_51237_c0_g1_i1
(IPR019791) Haem peroxidase, animal	13	Rm-Tct_799114_c0_g1_i1, Rm-Tct_895366_c0_g1_i1, Rm-Tct_1165757_c0_g1_i1, Rm-Tct_824865_c0_g1_i1, Rm-Tct_617625_c0_g1_i1, Rm-Tct_763570_c0_g1_i1, Rm-Tct_537155_c0_g1_i1, Rm-Tct_634836_c0_g1_i1, Rm-Tct_466983_c0_g1_i1, Rm-Tct_402900_c0_g1_i1, Rm-Tct_891575_c0_g1_i1, Rm-Tct_1114769_c0_g1_i1, Rm-Tct_1012808_c0_g1_i1
(IPR003738) SOS response associated peptidase (SRAP)	13	Rm-Tct_22451_c0_g2_i1, Rm-Tct_581333_c0_g1_i1, Rm-Tct_169843_c0_g1_i1, Rm-Tct_888560_c0_g1_i1, Rm-Tct_540844_c0_g1_i1, Rm-Tct_570571_c0_g1_i1, Rm-Tct_512805_c0_g1_i1, Rm-Tct_463533_c0_g1_i1, Rm-Tct_794313_c0_g1_i1, Rm-Tct_1105959_c0_g1_i1, Rm-Tct_855626_c0_g1_i1, Rm-Tct_519644_c0_g1_i1, Rm-Tct_281930_c0_g1_i1
(IPR021309) Protein of unknown function DUF2892	13	Rm-Tct_206774_c0_g1_i1, Rm-Tct_1055513_c0_g1_i1, Rm-Tct_483428_c0_g1_i1, Rm-Tct_912158_c0_g1_i1, Rm-Tct_900266_c0_g1_i1, Rm-Tct_129759_c0_g2_i1, Rm-Tct_615955_c0_g1_i1, Rm-Tct_139720_c0_g1_i1, Rm-Tct_180010_c0_g1_i1, Rm-Tct_491076_c0_g1_i1, Rm-Tct_395720_c0_g1_i1, Rm-Tct_503256_c0_g1_i1, Rm-Tct_143789_c0_g1_i1
(IPR001957) Chromosomal replication control, initiator DnaA	13	Rm-Tct_435563_c0_g1_i1, Rm-Tct_454047_c0_g1_i1, Rm-Tct_285797_c0_g1_i1, Rm-Tct_845201_c0_g1_i1, Rm-Tct_212048_c0_g1_i1, Rm-Tct_658835_c0_g1_i1, Rm-Tct_1041106_c0_g1_i1, Rm-Tct_196069_c0_g1_i1, Rm-Tct_164806_c0_g1_i1, Rm-Tct_1138869_c0_g1_i1, Rm-Tct_63338_c0_g1_i1, Rm-Tct_497945_c0_g1_i1, Rm-Tct_62632_c0_g1_i1
(IPR001848) Ribosomal protein S10	13	Rm-Tct_451709_c0_g1_i1, Rm-Tct_126317_c0_g20_i1, Rm-Tct_850593_c0_g1_i1, Rm-Tct_322055_c0_g1_i1, Rm-Tct_1114828_c0_g1_i1, Rm-Tct_76794_c0_g1_i1, Rm-Tct_163269_c0_g1_i1, Rm-Tct_126317_c0_g7_i1, Rm-Tct_102472_c0_g1_i1, Rm-Tct_1148730_c0_g1_i1, Rm-Tct_126317_c0_g11_i1, Rm-Tct_130594_c2_g2_i4, Rm-Tct_130594_c2_g2_i2
(IPR026982) Dynein-1-alpha heavy chain, flagellar inner arm I1 complex	13	Rm-Tct_634513_c0_g1_i1, Rm-Tct_712980_c0_g1_i1, Rm-Tct_935487_c0_g1_i1, Rm-Tct_614320_c0_g1_i1, Rm-Tct_422452_c0_g1_i1, Rm-Tct_1010076_c0_g1_i1, Rm-Tct_1073506_c0_g1_i1, Rm-Tct_846655_c0_g1_i1, Rm-Tct_401219_c0_g1_i1, Rm-Tct_191006_c0_g1_i1, Rm-Tct_732080_c0_g1_i1, Rm-Tct_97463_c0_g1_i1, Rm-Tct_688332_c0_g1_i1
(IPR000286) Histone deacetylase superfamily	13	Rm-Tct_420051_c0_g1_i1, Rm-Tct_358772_c0_g1_i1, Rm-Tct_253087_c0_g1_i1, Rm-Tct_459110_c0_g1_i1, Rm-Tct_957382_c0_g1_i1, Rm-Tct_265089_c0_g1_i1, Rm-Tct_845586_c0_g1_i1, Rm-Tct_114494_c0_g1_i1, Rm-Tct_893226_c0_g1_i1, Rm-Tct_550680_c0_g1_i1, Rm-Tct_448827_c0_g1_i1, Rm-Tct_989457_c0_g1_i1, Rm-Tct_1096954_c0_g1_i1
(IPR000529) Ribosomal protein S6	13	Rm-Tct_810648_c0_g1_i1, Rm-Tct_383550_c1_g1_i1, Rm-Tct_366164_c0_g1_i1, Rm-Tct_238504_c0_g1_i1, Rm-Tct_344001_c0_g1_i1, Rm-Tct_64074_c0_g1_i1, Rm-Tct_132352_c4_g9_i1, Rm-Tct_59596_c0_g1_i1, Rm-Tct_142008_c0_g1_i1, Rm-Tct_135285_c8_g28_i1, Rm-Tct_109205_c0_g1_i1, Rm-Tct_23462_c0_g1_i1, Rm-Tct_135891_c14_g65_i4
(IPR000715) Glycosyl transferase, family 4	13	Rm-Tct_1106639_c0_g1_i1, Rm-Tct_150892_c0_g1_i1, Rm-Tct_695245_c0_g1_i1, Rm-Tct_604579_c0_g1_i1, Rm-Tct_445971_c0_g1_i1, Rm-Tct_580839_c0_g1_i1, Rm-Tct_1057382_c0_g1_i1, Rm-Tct_350871_c0_g1_i1, Rm-Tct_474327_c0_g1_i1, Rm-Tct_1074794_c0_g1_i1, Rm-Tct_1020948_c0_g1_i1, Rm-Tct_411582_c0_g1_i1, Rm-Tct_84064_c0_g1_i1
(IPR002692) Penicillin/cephalosporin acylase	13	Rm-Tct_331623_c0_g1_i1, Rm-Tct_282668_c0_g1_i1, Rm-Tct_422807_c0_g1_i1, Rm-Tct_981212_c0_g1_i1, Rm-Tct_230049_c0_g1_i1, Rm-Tct_216884_c0_g1_i1, Rm-Tct_234774_c0_g1_i1, Rm-Tct_136452_c0_g1_i1, Rm-Tct_710694_c0_g1_i1, Rm-Tct_914143_c0_g1_i1, Rm-Tct_1001004_c0_g1_i1, Rm-Tct_806760_c0_g1_i1, Rm-Tct_853562_c0_g1_i1
(IPR027038) Ran GTPase-activating protein	12	Rm-Tct_132023_c0_g5_i2, Rm-Tct_132952_c3_g5_i12, Rm-Tct_133666_c1_g1_i2, Rm-Tct_132952_c3_g4_i1, Rm-Tct_132952_c3_g3_i1, Rm-Tct_47950_c0_g2_i1, Rm-Tct_136103_c5_g8_i2, Rm-Tct_132952_c3_g5_i6, Rm-Tct_132952_c3_g15_i1, Rm-Tct_132952_c3_g11_i2, Rm-Tct_93670_c0_g1_i1, Rm-Tct_132952_c3_g11_i1
(IPR001852) Pyridoxal 5'-phosphate synthase subunit PdxS/SNZ	12	Rm-Tct_134820_c3_g56_i1, Rm-Tct_52736_c0_g1_i1, Rm-Tct_52736_c1_g1_i1, Rm-Tct_733150_c0_g1_i1, Rm-Tct_55963_c0_g1_i1, Rm-Tct_98670_c1_g3_i1, Rm-Tct_285465_c0_g1_i1, Rm-Tct_796460_c0_g1_i1, Rm-Tct_98670_c1_g1_i1, Rm-Tct_134820_c3_g38_i1, Rm-Tct_91611_c0_g1_i1, Rm-Tct_132874_c5_g1_i2
(IPR003846) Uncharacterised protein family UPF0061	12	Rm-Tct_439826_c0_g1_i1, Rm-Tct_765134_c0_g1_i1, Rm-Tct_209704_c0_g1_i1, Rm-Tct_724278_c0_g1_i1, Rm-Tct_120399_c0_g6_i1, Rm-Tct_467592_c0_g1_i1, Rm-Tct_861739_c0_g1_i1, Rm-Tct_782145_c0_g1_i1, Rm-Tct_1035482_c0_g1_i1, Rm-Tct_1006176_c0_g1_i1, Rm-Tct_125855_c0_g1_i8, Rm-Tct_548666_c0_g1_i1
(IPR001221) Phenol hydroxylase reductase	12	Rm-Tct_332235_c0_g1_i1, Rm-Tct_639809_c0_g1_i1, Rm-Tct_117216_c0_g1_i1, Rm-Tct_319011_c0_g1_i1, Rm-Tct_136354_c51_g1_i1, Rm-Tct_125346_c2_g4_i1, Rm-Tct_131504_c1_g3_i1, Rm-Tct_136354_c51_g3_i1, Rm-Tct_249050_c1_g1_i1, Rm-Tct_136354_c51_g2_i1, Rm-Tct_119810_c2_g1_i1, Rm-Tct_125346_c1_g5_i1
(IPR025841) Circularly permuted ATP-grasp type 2	12	Rm-Tct_970402_c0_g1_i1, Rm-Tct_535536_c0_g1_i1, Rm-Tct_859777_c0_g1_i1, Rm-Tct_493863_c0_g1_i1, Rm-Tct_1161410_c0_g1_i1, Rm-Tct_1007248_c0_g1_i1, Rm-Tct_1083316_c0_g1_i1, Rm-Tct_914401_c0_g1_i1, Rm-Tct_287077_c0_g1_i1, Rm-Tct_1026591_c0_g1_i1, Rm-Tct_432296_c0_g1_i1, Rm-Tct_124756_c0_g2_i1
(IPR009874) Protein of unknown function DUF1428	12	Rm-Tct_720881_c0_g1_i1, Rm-Tct_1164010_c0_g1_i1, Rm-Tct_20611_c0_g1_i1, Rm-Tct_123156_c6_g3_i1, Rm-Tct_41891_c0_g1_i1, Rm-Tct_314952_c0_g1_i1, Rm-Tct_133973_c3_g10_i1, Rm-Tct_487178_c0_g1_i1, Rm-Tct_900881_c0_g1_i1, Rm-Tct_84563_c0_g2_i1, Rm-Tct_768677_c0_g1_i1, Rm-Tct_911937_c1_g1_i1
(IPR001114) Adenylosuccinate synthetase	12	Rm-Tct_67663_c0_g1_i1, Rm-Tct_108279_c2_g1_i1, Rm-Tct_17252_c0_g1_i1, Rm-Tct_607748_c0_g1_i1, Rm-Tct_1046031_c0_g1_i1, Rm-Tct_447006_c0_g1_i1, Rm-Tct_584084_c0_g1_i1, Rm-Tct_916825_c0_g1_i1, Rm-Tct_667612_c0_g1_i1, Rm-Tct_362371_c0_g1_i1, Rm-Tct_1091919_c0_g1_i1, Rm-Tct_900768_c0_g1_i1
(IPR000652) Triosephosphate isomerase	12	Rm-Tct_859674_c0_g1_i1, Rm-Tct_406797_c0_g1_i1, Rm-Tct_310476_c0_g1_i1, Rm-Tct_381676_c0_g1_i1, Rm-Tct_782529_c0_g1_i1, Rm-Tct_1156400_c0_g1_i1, Rm-Tct_134377_c0_g2_i1, Rm-Tct_1106786_c0_g1_i1, Rm-Tct_134377_c0_g6_i4, Rm-Tct_15412_c0_g2_i1, Rm-Tct_856733_c0_g1_i1, Rm-Tct_208497_c0_g1_i1
(IPR002129) Pyridoxal phosphate-dependent decarboxylase	12	Rm-Tct_1114416_c0_g1_i1, Rm-Tct_509485_c0_g1_i1, Rm-Tct_177061_c0_g1_i1, Rm-Tct_131497_c0_g3_i10, Rm-Tct_132957_c3_g2_i9, Rm-Tct_1131597_c0_g1_i1, Rm-Tct_1162014_c0_g1_i1, Rm-Tct_936136_c0_g1_i1, Rm-Tct_148393_c0_g1_i1, Rm-Tct_1010913_c0_g1_i1, Rm-Tct_852918_c0_g1_i1, Rm-Tct_131497_c0_g3_i5
(IPR017959) Aspartyl/glutamyl-tRNA(Asn/Gln) amidotransferase, subunit B /E	12	Rm-Tct_447743_c0_g1_i1, Rm-Tct_526903_c0_g1_i1, Rm-Tct_415007_c0_g1_i1, Rm-Tct_224577_c0_g1_i1, Rm-Tct_366660_c0_g1_i1, Rm-Tct_1162511_c0_g1_i1, Rm-Tct_299962_c0_g1_i1, Rm-Tct_802912_c0_g1_i1, Rm-Tct_508716_c0_g1_i1, Rm-Tct_136607_c0_g1_i1, Rm-Tct_1030962_c0_g1_i1, Rm-Tct_249938_c0_g1_i1
(IPR002317) Serine-tRNA ligase, type1	12	Rm-Tct_751765_c0_g1_i1, Rm-Tct_829207_c0_g1_i1, Rm-Tct_287884_c0_g1_i1, Rm-Tct_853820_c0_g1_i1, Rm-Tct_979715_c0_g1_i1, Rm-Tct_825022_c0_g1_i1, Rm-Tct_338278_c0_g1_i1, Rm-Tct_1134846_c0_g1_i1, Rm-Tct_94266_c0_g1_i1, Rm-Tct_951875_c0_g1_i1, Rm-Tct_998747_c0_g1_i1, Rm-Tct_1145998_c0_g1_i1
(IPR011356) Peptidase M17, leucine aminopeptidase/peptidase B	12	Rm-Tct_122533_c3_g1_i1, Rm-Tct_466171_c0_g1_i1, Rm-Tct_286128_c0_g1_i1, Rm-Tct_902259_c0_g1_i1, Rm-Tct_127616_c0_g1_i2, Rm-Tct_1147979_c0_g1_i1, Rm-Tct_724524_c0_g1_i1, Rm-Tct_357989_c0_g2_i1, Rm-Tct_1085300_c0_g1_i1, Rm-Tct_135791_c3_g1_i1, Rm-Tct_877232_c0_g1_i1, Rm-Tct_472847_c0_g1_i1
(IPR019906) Ribosomal protein L6, bacterial-type	12	Rm-Tct_560288_c0_g1_i1, Rm-Tct_1133093_c0_g1_i1, Rm-Tct_119991_c1_g4_i1, Rm-Tct_261370_c0_g1_i1, Rm-Tct_585398_c0_g1_i1, Rm-Tct_707293_c0_g1_i1, Rm-Tct_37058_c0_g1_i1, Rm-Tct_115932_c0_g2_i1, Rm-Tct_120384_c0_g2_i1, Rm-Tct_1134340_c0_g1_i1, Rm-Tct_343754_c0_g1_i1, Rm-Tct_308952_c0_g1_i1
(IPR004463) UDP-3-O-acyl N-acetylglucosamine deacetylase	12	Rm-Tct_1063780_c0_g1_i1, Rm-Tct_668902_c0_g1_i1, Rm-Tct_337660_c0_g1_i1, Rm-Tct_365063_c0_g1_i1, Rm-Tct_844059_c0_g1_i1, Rm-Tct_863255_c0_g1_i1, Rm-Tct_614333_c0_g1_i1, Rm-Tct_1103391_c0_g1_i1, Rm-Tct_1072534_c0_g1_i1, Rm-Tct_565036_c0_g1_i1, Rm-Tct_631101_c0_g1_i1, Rm-Tct_515305_c0_g1_i1
(IPR029001) Inosine triphosphate pyrophosphatase-like	12	Rm-Tct_344418_c0_g1_i1, Rm-Tct_1150393_c0_g1_i1, Rm-Tct_648934_c0_g1_i1, Rm-Tct_381181_c0_g1_i1, Rm-Tct_255906_c0_g1_i1, Rm-Tct_424506_c0_g1_i1, Rm-Tct_1085055_c0_g1_i1, Rm-Tct_576095_c0_g1_i1, Rm-Tct_674388_c0_g1_i1, Rm-Tct_855454_c0_g1_i1, Rm-Tct_1130080_c0_g1_i1, Rm-Tct_1129519_c0_g1_i1
(IPR003578) Small GTPase superfamily, Rho type	12	Rm-Tct_741501_c1_g1_i1, Rm-Tct_979046_c0_g1_i1, Rm-Tct_646180_c0_g1_i1, Rm-Tct_763373_c0_g1_i1, Rm-Tct_772018_c0_g1_i1, Rm-Tct_274859_c0_g1_i1, Rm-Tct_221592_c1_g1_i1, Rm-Tct_94222_c1_g2_i1, Rm-Tct_1016216_c0_g1_i1, Rm-Tct_674775_c0_g1_i1, Rm-Tct_499711_c0_g1_i1, Rm-Tct_622874_c0_g1_i1
(IPR005372) Uncharacterised protein family UPF0182	12	Rm-Tct_378773_c0_g1_i1, Rm-Tct_755840_c0_g1_i1, Rm-Tct_656574_c0_g1_i1, Rm-Tct_230339_c0_g1_i1, Rm-Tct_912207_c0_g1_i1, Rm-Tct_1041735_c0_g1_i1, Rm-Tct_115858_c0_g1_i1, Rm-Tct_918664_c0_g1_i1, Rm-Tct_153447_c0_g1_i1, Rm-Tct_483455_c0_g1_i1, Rm-Tct_542145_c0_g1_i1, Rm-Tct_442039_c0_g1_i1
(IPR004344) Tubulin-tyrosine ligase/Tubulin polyglutamylase	12	Rm-Tct_333970_c0_g1_i1, Rm-Tct_727725_c0_g1_i1, Rm-Tct_1158226_c0_g1_i1, Rm-Tct_543196_c0_g1_i1, Rm-Tct_243766_c0_g1_i1, Rm-Tct_405672_c0_g1_i1, Rm-Tct_859372_c0_g1_i1, Rm-Tct_805796_c0_g1_i1, Rm-Tct_1143858_c0_g1_i1, Rm-Tct_322144_c0_g1_i1, Rm-Tct_515902_c0_g1_i1, Rm-Tct_447781_c0_g1_i1
(IPR008141) Alanine dehydrogenase	12	Rm-Tct_130680_c5_g3_i1, Rm-Tct_174914_c0_g1_i1, Rm-Tct_653476_c0_g1_i1, Rm-Tct_605851_c0_g1_i1, Rm-Tct_120470_c2_g2_i1, Rm-Tct_316674_c0_g1_i1, Rm-Tct_117254_c1_g1_i1, Rm-Tct_335074_c0_g1_i1, Rm-Tct_390373_c0_g1_i1, Rm-Tct_208993_c0_g1_i1, Rm-Tct_118347_c2_g2_i1, Rm-Tct_377833_c0_g1_i1
(IPR004378) Deazaflavin-dependent nitroreductase/F420H(2)-dependent quinone reductase	12	Rm-Tct_1006610_c0_g1_i1, Rm-Tct_991984_c0_g1_i1, Rm-Tct_65885_c0_g1_i1, Rm-Tct_121070_c0_g3_i1, Rm-Tct_888394_c0_g1_i1, Rm-Tct_749671_c0_g1_i1, Rm-Tct_121070_c0_g1_i1, Rm-Tct_938027_c0_g1_i1, Rm-Tct_166237_c0_g1_i1, Rm-Tct_491533_c0_g1_i1, Rm-Tct_201303_c0_g1_i1, Rm-Tct_1083401_c0_g1_i1
(IPR005294) ATP synthase, F1 complex, alpha subunit	12	Rm-Tct_21567_c0_g1_i1, Rm-Tct_662888_c0_g1_i1, Rm-Tct_136097_c4_g1_i2, Rm-Tct_883250_c0_g1_i1, Rm-Tct_833814_c0_g1_i1, Rm-Tct_92098_c1_g1_i1, Rm-Tct_98743_c0_g1_i1, Rm-Tct_1046492_c0_g1_i1, Rm-Tct_1071941_c0_g1_i1, Rm-Tct_214790_c0_g1_i1, Rm-Tct_132086_c6_g2_i2, Rm-Tct_365573_c0_g1_i1
(IPR019980) Ribosomal protein S13, bacterial-type	12	Rm-Tct_129570_c3_g15_i1, Rm-Tct_374436_c0_g1_i1, Rm-Tct_113876_c1_g1_i1, Rm-Tct_921877_c0_g1_i1, Rm-Tct_135438_c7_g20_i1, Rm-Tct_1147618_c0_g1_i1, Rm-Tct_135438_c7_g30_i8, Rm-Tct_86238_c0_g1_i1, Rm-Tct_135438_c7_g30_i5, Rm-Tct_135438_c7_g13_i1, Rm-Tct_119067_c0_g1_i4, Rm-Tct_126674_c0_g3_i1
(IPR001106) Aromatic amino acid lyase	12	Rm-Tct_994601_c0_g1_i1, Rm-Tct_1043603_c0_g1_i1, Rm-Tct_256026_c0_g1_i1, Rm-Tct_134426_c0_g3_i2, Rm-Tct_134426_c0_g3_i1, Rm-Tct_119947_c0_g1_i1, Rm-Tct_297621_c0_g1_i1, Rm-Tct_957246_c0_g1_i1, Rm-Tct_119257_c0_g1_i1, Rm-Tct_313657_c0_g1_i1, Rm-Tct_441084_c0_g1_i1, Rm-Tct_244322_c0_g1_i1
(IPR025187) Protein of unknown function DUF4112	12	Rm-Tct_959089_c0_g1_i1, Rm-Tct_870049_c0_g1_i1, Rm-Tct_89904_c0_g1_i1, Rm-Tct_216304_c0_g1_i1, Rm-Tct_297074_c0_g1_i1, Rm-Tct_813266_c0_g1_i1, Rm-Tct_213939_c0_g1_i1, Rm-Tct_813071_c0_g1_i1, Rm-Tct_1060492_c0_g1_i1, Rm-Tct_94730_c1_g3_i1, Rm-Tct_600641_c0_g1_i1, Rm-Tct_780026_c0_g1_i1
(IPR008183) Aldose 1-/Glucose-6-phosphate 1-epimerase	12	Rm-Tct_566670_c0_g1_i1, Rm-Tct_91031_c0_g1_i1, Rm-Tct_1051466_c0_g1_i1, Rm-Tct_465400_c0_g1_i1, Rm-Tct_927043_c0_g1_i1, Rm-Tct_234495_c0_g1_i1, Rm-Tct_128885_c0_g1_i3, Rm-Tct_821148_c0_g1_i1, Rm-Tct_229599_c0_g1_i1, Rm-Tct_184098_c0_g1_i1, Rm-Tct_133710_c0_g2_i4, Rm-Tct_1019818_c0_g1_i1
(IPR003692) Hydantoinase B/oxoprolinase	12	Rm-Tct_12869_c0_g1_i1, Rm-Tct_1162821_c0_g1_i1, Rm-Tct_858681_c0_g1_i1, Rm-Tct_441636_c0_g1_i1, Rm-Tct_294639_c0_g1_i1, Rm-Tct_682433_c0_g1_i1, Rm-Tct_540798_c0_g1_i1, Rm-Tct_773829_c0_g1_i1, Rm-Tct_327420_c0_g1_i1, Rm-Tct_287082_c0_g1_i1, Rm-Tct_554559_c0_g1_i1, Rm-Tct_312043_c0_g1_i1
(IPR002028) Tryptophan synthase, alpha chain	12	Rm-Tct_39434_c0_g1_i1, Rm-Tct_933698_c0_g1_i1, Rm-Tct_335388_c0_g1_i1, Rm-Tct_58532_c0_g1_i1, Rm-Tct_921400_c0_g1_i1, Rm-Tct_931210_c0_g1_i1, Rm-Tct_472108_c0_g1_i1, Rm-Tct_341749_c0_g1_i1, Rm-Tct_612252_c0_g1_i1, Rm-Tct_441041_c0_g1_i1, Rm-Tct_217159_c0_g1_i1, Rm-Tct_212405_c0_g1_i1
(IPR001593) Ribosomal protein S3Ae	12	Rm-Tct_130750_c0_g7_i1, Rm-Tct_141869_c0_g1_i1, Rm-Tct_854318_c0_g1_i1, Rm-Tct_812180_c0_g1_i1, Rm-Tct_748022_c0_g1_i1, Rm-Tct_83591_c0_g2_i1, Rm-Tct_1052115_c0_g1_i1, Rm-Tct_130606_c7_g3_i8, Rm-Tct_130606_c7_g3_i2, Rm-Tct_1071958_c0_g1_i1, Rm-Tct_180087_c0_g1_i1, Rm-Tct_130606_c7_g3_i1
(IPR003698) Lipoyl synthase	12	Rm-Tct_747624_c0_g1_i1, Rm-Tct_102138_c0_g3_i1, Rm-Tct_8980_c1_g1_i1, Rm-Tct_367498_c0_g1_i1, Rm-Tct_394112_c0_g1_i1, Rm-Tct_1096866_c0_g1_i1, Rm-Tct_135811_c1_g32_i1, Rm-Tct_135811_c1_g1_i1, Rm-Tct_110802_c1_g1_i1, Rm-Tct_76777_c0_g1_i1, Rm-Tct_119494_c1_g1_i1, Rm-Tct_626124_c0_g1_i1
(IPR004307) TspO/MBR-related protein	12	Rm-Tct_927604_c0_g1_i1, Rm-Tct_128678_c0_g1_i4, Rm-Tct_396716_c0_g1_i1, Rm-Tct_656968_c0_g1_i1, Rm-Tct_641654_c0_g1_i1, Rm-Tct_513997_c0_g1_i1, Rm-Tct_129574_c0_g2_i2, Rm-Tct_591825_c0_g1_i1, Rm-Tct_129574_c0_g2_i1, Rm-Tct_128678_c0_g1_i7, Rm-Tct_128678_c0_g1_i12, Rm-Tct_128678_c0_g1_i13
(IPR003385) Glycoside hydrolase, family 77	12	Rm-Tct_1036486_c0_g1_i1, Rm-Tct_697402_c0_g1_i1, Rm-Tct_197357_c0_g1_i1, Rm-Tct_514174_c0_g1_i1, Rm-Tct_232740_c0_g1_i1, Rm-Tct_421149_c0_g1_i1, Rm-Tct_761850_c0_g1_i1, Rm-Tct_157990_c0_g1_i1, Rm-Tct_429523_c0_g1_i1, Rm-Tct_571374_c0_g1_i1, Rm-Tct_183189_c0_g1_i1, Rm-Tct_282811_c0_g1_i1
(IPR003171) Methylenetetrahydrofolate reductase	12	Rm-Tct_1048793_c0_g1_i1, Rm-Tct_1035499_c0_g1_i1, Rm-Tct_796702_c0_g1_i1, Rm-Tct_622343_c0_g1_i1, Rm-Tct_639018_c0_g1_i1, Rm-Tct_748525_c0_g1_i1, Rm-Tct_381317_c0_g1_i1, Rm-Tct_1058697_c0_g1_i1, Rm-Tct_580244_c0_g1_i1, Rm-Tct_1022893_c0_g1_i1, Rm-Tct_280962_c0_g1_i1, Rm-Tct_134742_c6_g1_i1
(IPR016461) O-methyltransferase COMT-type	12	Rm-Tct_132025_c3_g1_i1, Rm-Tct_738004_c0_g1_i1, Rm-Tct_131721_c5_g3_i3, Rm-Tct_9123_c0_g1_i1, Rm-Tct_133997_c2_g1_i1, Rm-Tct_904611_c0_g1_i1, Rm-Tct_133997_c2_g1_i2, Rm-Tct_132040_c0_g3_i3, Rm-Tct_135147_c0_g10_i1, Rm-Tct_135147_c0_g4_i1, Rm-Tct_130551_c0_g3_i1, Rm-Tct_131260_c0_g1_i1
(IPR011473) Protein of unknown function DUF1579	12	Rm-Tct_391215_c0_g1_i1, Rm-Tct_354968_c0_g1_i1, Rm-Tct_178661_c0_g1_i1, Rm-Tct_544844_c0_g1_i1, Rm-Tct_98801_c1_g1_i1, Rm-Tct_754322_c0_g1_i1, Rm-Tct_467383_c0_g1_i1, Rm-Tct_230057_c0_g1_i1, Rm-Tct_176487_c0_g1_i1, Rm-Tct_855697_c0_g1_i1, Rm-Tct_145366_c0_g1_i1, Rm-Tct_149323_c0_g1_i1
(IPR011697) Peptidase C26	11	Rm-Tct_184966_c0_g1_i1, Rm-Tct_654489_c0_g1_i1, Rm-Tct_305114_c0_g1_i1, Rm-Tct_940214_c0_g1_i1, Rm-Tct_826609_c0_g1_i1, Rm-Tct_116594_c0_g1_i3, Rm-Tct_690029_c0_g1_i1, Rm-Tct_118238_c0_g1_i1, Rm-Tct_825278_c0_g1_i1, Rm-Tct_145583_c0_g1_i1, Rm-Tct_2545_c0_g1_i1
(IPR005485) Ribosomal protein L5 eukaryotic/L18 archaeal	11	Rm-Tct_999963_c0_g1_i1, Rm-Tct_201467_c0_g1_i1, Rm-Tct_407834_c0_g1_i1, Rm-Tct_1132073_c0_g1_i1, Rm-Tct_273932_c0_g1_i1, Rm-Tct_117568_c0_g1_i1, Rm-Tct_484769_c0_g1_i1, Rm-Tct_1045014_c0_g1_i1, Rm-Tct_797010_c0_g1_i1, Rm-Tct_960546_c0_g1_i1, Rm-Tct_993107_c0_g1_i1
(IPR003675) CAAX amino terminal protease	11	Rm-Tct_105548_c0_g2_i1, Rm-Tct_1110422_c0_g1_i1, Rm-Tct_1160435_c0_g1_i1, Rm-Tct_744920_c0_g1_i1, Rm-Tct_119751_c0_g1_i2, Rm-Tct_414765_c0_g1_i1, Rm-Tct_693843_c0_g1_i1, Rm-Tct_810309_c0_g1_i1, Rm-Tct_964144_c0_g1_i1, Rm-Tct_130950_c0_g1_i3, Rm-Tct_894884_c0_g1_i1
(IPR001854) Ribosomal protein L29/L36	11	Rm-Tct_635757_c0_g1_i1, Rm-Tct_710913_c0_g1_i1, Rm-Tct_235895_c0_g1_i1, Rm-Tct_985257_c0_g1_i1, Rm-Tct_515813_c0_g1_i1, Rm-Tct_1105534_c0_g1_i1, Rm-Tct_124400_c0_g2_i1, Rm-Tct_92604_c0_g1_i1, Rm-Tct_802092_c0_g1_i1, Rm-Tct_380555_c0_g1_i1, Rm-Tct_206039_c0_g1_i1
(IPR004730) Transaldolase type 1	11	Rm-Tct_17205_c1_g1_i1, Rm-Tct_373935_c0_g1_i1, Rm-Tct_276443_c0_g1_i1, Rm-Tct_567098_c0_g1_i1, Rm-Tct_624350_c0_g1_i1, Rm-Tct_990761_c0_g1_i1, Rm-Tct_952550_c0_g1_i1, Rm-Tct_277801_c0_g1_i1, Rm-Tct_437896_c0_g1_i1, Rm-Tct_936180_c0_g1_i1, Rm-Tct_206921_c0_g1_i1
(IPR007156) LemA	11	Rm-Tct_645696_c0_g1_i1, Rm-Tct_572788_c0_g1_i1, Rm-Tct_557084_c0_g1_i1, Rm-Tct_211630_c0_g1_i1, Rm-Tct_905548_c0_g1_i1, Rm-Tct_28946_c0_g2_i1, Rm-Tct_111463_c3_g1_i1, Rm-Tct_1059668_c0_g1_i1, Rm-Tct_978055_c0_g1_i1, Rm-Tct_1007152_c0_g1_i1, Rm-Tct_111463_c0_g2_i1
(IPR002587) Myo-inositol-1-phosphate synthase	11	Rm-Tct_1118275_c0_g1_i1, Rm-Tct_1011117_c0_g1_i1, Rm-Tct_782829_c0_g1_i1, Rm-Tct_474749_c0_g1_i1, Rm-Tct_188350_c0_g1_i1, Rm-Tct_115641_c0_g1_i1, Rm-Tct_217504_c0_g1_i1, Rm-Tct_647656_c0_g1_i1, Rm-Tct_1122299_c0_g1_i1, Rm-Tct_997305_c0_g1_i1, Rm-Tct_1087377_c1_g1_i1
(IPR002060) Squalene/phytoene synthase	11	Rm-Tct_1106015_c0_g1_i1, Rm-Tct_555168_c0_g1_i1, Rm-Tct_668094_c0_g1_i1, Rm-Tct_912811_c0_g1_i1, Rm-Tct_89308_c0_g1_i1, Rm-Tct_852583_c0_g1_i1, Rm-Tct_100667_c0_g2_i1, Rm-Tct_563702_c0_g1_i1, Rm-Tct_848977_c0_g1_i1, Rm-Tct_383944_c0_g1_i1, Rm-Tct_984500_c0_g1_i1
(IPR004403) Peptide chain release factor eRF1/aRF1	11	Rm-Tct_29554_c0_g1_i1, Rm-Tct_505458_c0_g1_i1, Rm-Tct_1085587_c0_g1_i1, Rm-Tct_1129445_c0_g1_i1, Rm-Tct_492457_c0_g1_i1, Rm-Tct_622248_c0_g1_i1, Rm-Tct_70807_c0_g2_i1, Rm-Tct_795201_c0_g1_i1, Rm-Tct_807516_c0_g1_i1, Rm-Tct_70807_c0_g1_i1, Rm-Tct_177172_c0_g1_i1
(IPR027031) Glycyl-tRNA synthetase/DNA polymerase subunit gamma-2	11	Rm-Tct_575212_c0_g1_i1, Rm-Tct_176660_c0_g1_i1, Rm-Tct_805182_c0_g1_i1, Rm-Tct_128477_c5_g4_i1, Rm-Tct_480365_c0_g1_i1, Rm-Tct_133110_c1_g1_i3, Rm-Tct_1157206_c0_g1_i1, Rm-Tct_983682_c0_g1_i1, Rm-Tct_128477_c5_g6_i1, Rm-Tct_250907_c0_g1_i1, Rm-Tct_640910_c0_g1_i1
(IPR003346) Transposase, IS116/IS110/IS902	11	Rm-Tct_821901_c0_g1_i1, Rm-Tct_1116287_c0_g1_i1, Rm-Tct_869825_c0_g1_i1, Rm-Tct_225489_c0_g1_i1, Rm-Tct_267498_c0_g1_i1, Rm-Tct_581067_c0_g1_i1, Rm-Tct_984379_c0_g1_i1, Rm-Tct_150993_c0_g1_i1, Rm-Tct_278035_c0_g1_i1, Rm-Tct_1070558_c0_g1_i1, Rm-Tct_334339_c0_g1_i1
(IPR024909) Cysteinyl-tRNA synthetase/mycothiol ligase	11	Rm-Tct_532447_c0_g1_i1, Rm-Tct_863157_c0_g1_i1, Rm-Tct_453135_c0_g1_i1, Rm-Tct_1116312_c0_g1_i1, Rm-Tct_1143440_c0_g1_i1, Rm-Tct_910086_c0_g1_i1, Rm-Tct_522507_c0_g1_i1, Rm-Tct_97765_c0_g3_i1, Rm-Tct_583142_c0_g1_i1, Rm-Tct_327467_c0_g1_i1, Rm-Tct_1124144_c0_g1_i1
(IPR007229) Nicotinate phosphoribosyltransferase family	11	Rm-Tct_231981_c0_g1_i1, Rm-Tct_931996_c0_g1_i1, Rm-Tct_1045128_c0_g1_i1, Rm-Tct_651010_c0_g1_i1, Rm-Tct_824098_c0_g1_i1, Rm-Tct_500049_c0_g1_i1, Rm-Tct_688708_c0_g1_i1, Rm-Tct_799831_c0_g1_i1, Rm-Tct_455958_c0_g1_i1, Rm-Tct_260466_c0_g1_i1, Rm-Tct_928241_c0_g1_i1
(IPR002528) Multi antimicrobial extrusion protein	11	Rm-Tct_1001337_c0_g1_i1, Rm-Tct_129950_c0_g1_i2, Rm-Tct_127348_c0_g1_i2, Rm-Tct_549389_c0_g1_i1, Rm-Tct_42427_c0_g1_i1, Rm-Tct_939255_c0_g1_i1, Rm-Tct_554655_c0_g1_i1, Rm-Tct_517195_c0_g1_i1, Rm-Tct_816180_c0_g1_i1, Rm-Tct_202832_c0_g1_i1, Rm-Tct_792566_c0_g1_i1
(IPR001465) Malate synthase	11	Rm-Tct_12999_c0_g2_i1, Rm-Tct_708736_c0_g1_i1, Rm-Tct_136221_c9_g6_i1, Rm-Tct_579044_c0_g1_i1, Rm-Tct_1158372_c0_g1_i1, Rm-Tct_749162_c0_g1_i1, Rm-Tct_90837_c1_g1_i1, Rm-Tct_549820_c0_g1_i1, Rm-Tct_356962_c0_g1_i1, Rm-Tct_301644_c0_g1_i1, Rm-Tct_828739_c0_g1_i1
(IPR007325) Kynurenine formamidase	11	Rm-Tct_1059188_c0_g1_i1, Rm-Tct_1124995_c0_g1_i1, Rm-Tct_1012054_c0_g1_i1, Rm-Tct_618055_c0_g1_i1, Rm-Tct_498510_c0_g1_i1, Rm-Tct_702801_c0_g1_i1, Rm-Tct_832292_c0_g1_i1, Rm-Tct_402111_c0_g1_i1, Rm-Tct_250854_c0_g1_i1, Rm-Tct_764702_c0_g1_i1, Rm-Tct_439607_c0_g1_i1
(IPR011344) Single-stranded DNA-binding protein	11	Rm-Tct_951131_c0_g1_i1, Rm-Tct_132700_c0_g1_i8, Rm-Tct_1153233_c0_g1_i1, Rm-Tct_901446_c0_g1_i1, Rm-Tct_874547_c0_g1_i1, Rm-Tct_238723_c0_g1_i1, Rm-Tct_1129027_c0_g1_i1, Rm-Tct_816833_c0_g1_i1, Rm-Tct_601574_c0_g1_i1, Rm-Tct_132700_c0_g1_i10, Rm-Tct_291429_c0_g1_i1
(IPR000109) Proton-dependent oligopeptide transporter family	11	Rm-Tct_113206_c0_g1_i1, Rm-Tct_136009_c3_g3_i2, Rm-Tct_168331_c0_g1_i1, Rm-Tct_99821_c0_g1_i1, Rm-Tct_136009_c3_g2_i2, Rm-Tct_136009_c3_g2_i6, Rm-Tct_136009_c3_g2_i7, Rm-Tct_422939_c0_g1_i1, Rm-Tct_679219_c0_g1_i1, Rm-Tct_93170_c0_g2_i3, Rm-Tct_87710_c0_g3_i1
(IPR004564) Outer membrane lipoprotein carrier protein LolA-like	11	Rm-Tct_1070486_c0_g1_i1, Rm-Tct_114500_c1_g1_i1, Rm-Tct_725778_c0_g1_i1, Rm-Tct_371563_c0_g1_i1, Rm-Tct_888254_c0_g1_i1, Rm-Tct_1159991_c0_g1_i1, Rm-Tct_308679_c0_g1_i1, Rm-Tct_391612_c0_g1_i1, Rm-Tct_525522_c0_g1_i1, Rm-Tct_657928_c0_g1_i1, Rm-Tct_300319_c0_g1_i1
(IPR001062) Transcription antitermination protein, NusG	11	Rm-Tct_136366_c45_g37_i1, Rm-Tct_30114_c0_g1_i1, Rm-Tct_1075546_c0_g1_i1, Rm-Tct_111708_c0_g1_i1, Rm-Tct_887303_c0_g1_i1, Rm-Tct_184315_c0_g1_i1, Rm-Tct_1019404_c0_g1_i1, Rm-Tct_81267_c1_g1_i1, Rm-Tct_136366_c45_g45_i1, Rm-Tct_136366_c45_g8_i1, Rm-Tct_136366_c45_g7_i1
(IPR004524) Aspartate-tRNA ligase, type 1	11	Rm-Tct_1076094_c0_g1_i1, Rm-Tct_695716_c0_g1_i1, Rm-Tct_153796_c0_g1_i1, Rm-Tct_166820_c0_g1_i1, Rm-Tct_995448_c0_g1_i1, Rm-Tct_475717_c0_g1_i1, Rm-Tct_558223_c0_g1_i1, Rm-Tct_125052_c0_g1_i1, Rm-Tct_174002_c0_g1_i1, Rm-Tct_921851_c0_g1_i1, Rm-Tct_1057513_c0_g1_i1
(IPR000796) Aspartate/other aminotransferase	11	Rm-Tct_1036348_c0_g1_i1, Rm-Tct_134095_c0_g4_i3, Rm-Tct_145361_c0_g1_i1, Rm-Tct_236529_c0_g1_i1, Rm-Tct_596735_c0_g1_i1, Rm-Tct_1072652_c0_g1_i1, Rm-Tct_1074613_c0_g1_i1, Rm-Tct_146809_c0_g1_i1, Rm-Tct_641919_c0_g1_i1, Rm-Tct_158703_c0_g1_i1, Rm-Tct_883743_c0_g1_i1
(IPR023332) Proteasome alpha-type subunit	11	Rm-Tct_127553_c0_g2_i4, Rm-Tct_135223_c1_g4_i5, Rm-Tct_942070_c0_g1_i1, Rm-Tct_123990_c0_g1_i9, Rm-Tct_199722_c0_g1_i1, Rm-Tct_291184_c0_g1_i1, Rm-Tct_114546_c0_g2_i1, Rm-Tct_1157077_c0_g1_i1, Rm-Tct_872044_c0_g1_i1, Rm-Tct_1053624_c0_g1_i1, Rm-Tct_126867_c0_g1_i9
(IPR023635) Peptide deformylase	11	Rm-Tct_351988_c0_g1_i1, Rm-Tct_490589_c0_g1_i1, Rm-Tct_848905_c0_g1_i1, Rm-Tct_359833_c0_g1_i1, Rm-Tct_957832_c0_g1_i1, Rm-Tct_531784_c0_g1_i1, Rm-Tct_259924_c0_g1_i1, Rm-Tct_660861_c0_g1_i1, Rm-Tct_890002_c0_g1_i1, Rm-Tct_1115986_c0_g1_i1, Rm-Tct_943685_c0_g1_i1
(IPR001971) Ribosomal protein S11	11	Rm-Tct_136365_c44_g52_i1, Rm-Tct_108588_c0_g5_i1, Rm-Tct_108588_c0_g1_i1, Rm-Tct_580533_c0_g1_i1, Rm-Tct_956565_c0_g1_i1, Rm-Tct_74275_c0_g1_i1, Rm-Tct_122736_c1_g1_i1, Rm-Tct_135913_c2_g6_i1, Rm-Tct_955466_c0_g1_i1, Rm-Tct_135913_c2_g3_i1, Rm-Tct_475640_c0_g1_i1
(IPR030564) Myotubularin family	11	Rm-Tct_998344_c0_g1_i1, Rm-Tct_812207_c0_g1_i1, Rm-Tct_478764_c0_g1_i1, Rm-Tct_215205_c0_g1_i1, Rm-Tct_629568_c0_g1_i1, Rm-Tct_824933_c0_g1_i1, Rm-Tct_82468_c1_g1_i1, Rm-Tct_1019729_c0_g1_i1, Rm-Tct_509673_c0_g1_i1, Rm-Tct_889091_c0_g1_i1, Rm-Tct_404059_c0_g1_i1
(IPR001972) Stomatin family	11	Rm-Tct_84104_c0_g2_i1, Rm-Tct_722472_c0_g1_i1, Rm-Tct_62527_c0_g1_i1, Rm-Tct_1070243_c0_g1_i1, Rm-Tct_129647_c0_g1_i2, Rm-Tct_739098_c0_g1_i1, Rm-Tct_265135_c0_g1_i1, Rm-Tct_80317_c1_g3_i1, Rm-Tct_661363_c0_g1_i1, Rm-Tct_811423_c0_g1_i1, Rm-Tct_194966_c0_g1_i1
(IPR000453) Chorismate synthase	11	Rm-Tct_170661_c0_g1_i1, Rm-Tct_128128_c0_g2_i3, Rm-Tct_47754_c0_g1_i1, Rm-Tct_128128_c0_g2_i12, Rm-Tct_1123490_c0_g1_i1, Rm-Tct_944099_c0_g1_i1, Rm-Tct_671756_c0_g1_i1, Rm-Tct_932625_c0_g1_i1, Rm-Tct_960880_c0_g1_i1, Rm-Tct_14910_c0_g1_i1, Rm-Tct_808917_c0_g1_i1
(IPR000911) Ribosomal protein L11/L12	11	Rm-Tct_1051408_c0_g1_i1, Rm-Tct_198426_c0_g1_i1, Rm-Tct_384858_c0_g1_i1, Rm-Tct_250610_c0_g1_i1, Rm-Tct_1145486_c0_g1_i1, Rm-Tct_131079_c8_g1_i1, Rm-Tct_130638_c12_g1_i1, Rm-Tct_925821_c0_g1_i1, Rm-Tct_208350_c0_g1_i1, Rm-Tct_671530_c0_g1_i1, Rm-Tct_427724_c0_g1_i1
(IPR007369) Peptidase A22B, signal peptide peptidase	11	Rm-Tct_129999_c0_g3_i1, Rm-Tct_505787_c0_g1_i1, Rm-Tct_136193_c4_g28_i1, Rm-Tct_136193_c4_g88_i1, Rm-Tct_136193_c4_g87_i1, Rm-Tct_1080889_c0_g1_i1, Rm-Tct_168475_c0_g1_i1, Rm-Tct_136193_c4_g91_i1, Rm-Tct_352091_c0_g1_i1, Rm-Tct_474086_c0_g1_i1, Rm-Tct_135270_c3_g1_i5
(IPR001577) Peptidase M8, leishmanolysin	11	Rm-Tct_252830_c0_g1_i1, Rm-Tct_1097955_c0_g1_i1, Rm-Tct_26320_c0_g1_i1, Rm-Tct_145426_c0_g1_i1, Rm-Tct_726566_c0_g1_i1, Rm-Tct_265246_c0_g1_i1, Rm-Tct_285277_c0_g1_i1, Rm-Tct_175757_c0_g1_i1, Rm-Tct_1014873_c0_g1_i1, Rm-Tct_884737_c0_g1_i1, Rm-Tct_940183_c0_g1_i1
(IPR001921) Ribosomal protein L7A/L8	11	Rm-Tct_501215_c0_g1_i1, Rm-Tct_917353_c0_g1_i1, Rm-Tct_358755_c0_g1_i1, Rm-Tct_131664_c2_g3_i2, Rm-Tct_802895_c0_g1_i1, Rm-Tct_921532_c0_g1_i1, Rm-Tct_1096232_c0_g1_i1, Rm-Tct_639897_c0_g1_i1, Rm-Tct_1087542_c0_g1_i1, Rm-Tct_274316_c0_g1_i1, Rm-Tct_809188_c0_g1_i1
(IPR010230) FeS cluster assembly SUF system, ATPase SufC	11	Rm-Tct_47278_c0_g1_i1, Rm-Tct_104714_c0_g2_i1, Rm-Tct_652060_c0_g1_i1, Rm-Tct_1162148_c0_g1_i1, Rm-Tct_128756_c6_g32_i1, Rm-Tct_26066_c0_g1_i1, Rm-Tct_509039_c0_g1_i1, Rm-Tct_126158_c3_g2_i1, Rm-Tct_631391_c0_g1_i1, Rm-Tct_231290_c0_g1_i1, Rm-Tct_650658_c0_g1_i1
(IPR007814) 1,2-phenylacetyl-CoA epoxidase, subunit A/C	11	Rm-Tct_706207_c0_g1_i1, Rm-Tct_216579_c0_g1_i1, Rm-Tct_128844_c0_g2_i1, Rm-Tct_344494_c0_g1_i1, Rm-Tct_194880_c0_g1_i1, Rm-Tct_471882_c0_g1_i1, Rm-Tct_135475_c3_g2_i1, Rm-Tct_1078590_c0_g1_i1, Rm-Tct_1109078_c0_g1_i1, Rm-Tct_650465_c0_g1_i1, Rm-Tct_15414_c0_g1_i1
(IPR011517) RNA polymerase sigma-70 ECF-like	10	Rm-Tct_863775_c0_g1_i1, Rm-Tct_771344_c0_g1_i1, Rm-Tct_1138393_c0_g1_i1, Rm-Tct_834051_c0_g1_i1, Rm-Tct_267745_c0_g1_i1, Rm-Tct_527946_c0_g1_i1, Rm-Tct_183895_c0_g1_i1, Rm-Tct_661687_c0_g1_i1, Rm-Tct_379679_c0_g1_i1, Rm-Tct_946169_c0_g1_i1
(IPR008567) 3-keto-5-aminohexanoate cleavage enzyme	10	Rm-Tct_1047996_c0_g1_i1, Rm-Tct_79627_c1_g1_i1, Rm-Tct_681892_c0_g1_i1, Rm-Tct_176240_c0_g1_i1, Rm-Tct_516927_c0_g1_i1, Rm-Tct_935_c1_g1_i1, Rm-Tct_240779_c0_g1_i1, Rm-Tct_1100524_c0_g1_i1, Rm-Tct_1079955_c0_g1_i1, Rm-Tct_854421_c0_g1_i1
(IPR013023) Ketol-acid reductoisomerase	10	Rm-Tct_309291_c0_g1_i1, Rm-Tct_127809_c0_g1_i4, Rm-Tct_191983_c0_g1_i1, Rm-Tct_60918_c0_g1_i1, Rm-Tct_237073_c0_g1_i1, Rm-Tct_120130_c5_g1_i1, Rm-Tct_588266_c0_g1_i1, Rm-Tct_631760_c0_g1_i1, Rm-Tct_126471_c8_g1_i1, Rm-Tct_938319_c0_g1_i1
(IPR020594) Ribosomal protein L9, bacteria/chloroplast	10	Rm-Tct_458590_c0_g1_i1, Rm-Tct_1158689_c0_g1_i1, Rm-Tct_905995_c0_g1_i1, Rm-Tct_135966_c3_g21_i1, Rm-Tct_128496_c0_g3_i1, Rm-Tct_692791_c0_g1_i1, Rm-Tct_377145_c0_g1_i1, Rm-Tct_335972_c0_g1_i1, Rm-Tct_754732_c0_g2_i1, Rm-Tct_1127078_c0_g1_i1
(IPR001441) Decaprenyl diphosphate synthase-like	10	Rm-Tct_438500_c0_g1_i1, Rm-Tct_1052746_c0_g1_i1, Rm-Tct_614887_c0_g1_i1, Rm-Tct_386584_c0_g1_i1, Rm-Tct_947426_c0_g1_i1, Rm-Tct_438553_c0_g1_i1, Rm-Tct_874151_c0_g1_i1, Rm-Tct_950932_c0_g1_i1, Rm-Tct_314604_c0_g1_i1, Rm-Tct_424818_c0_g1_i1
(IPR024950) Dual specificity phosphatase	10	Rm-Tct_1110515_c0_g1_i1, Rm-Tct_525483_c0_g1_i1, Rm-Tct_253542_c0_g1_i1, Rm-Tct_770441_c0_g1_i1, Rm-Tct_133343_c3_g14_i1, Rm-Tct_410481_c0_g1_i1, Rm-Tct_429709_c0_g1_i1, Rm-Tct_132516_c0_g1_i1, Rm-Tct_599132_c0_g1_i1, Rm-Tct_328612_c0_g1_i1
(IPR010281) Protein of unknown function DUF885	10	Rm-Tct_890689_c0_g1_i1, Rm-Tct_502357_c1_g1_i1, Rm-Tct_543215_c0_g1_i1, Rm-Tct_721752_c0_g1_i1, Rm-Tct_813588_c0_g1_i1, Rm-Tct_1017391_c0_g1_i1, Rm-Tct_1157605_c0_g1_i1, Rm-Tct_1129593_c0_g1_i1, Rm-Tct_930790_c0_g1_i1, Rm-Tct_565664_c0_g1_i1
(IPR001834) NADH:cytochrome b5 reductase (CBR)	10	Rm-Tct_219337_c0_g1_i1, Rm-Tct_421673_c0_g1_i1, Rm-Tct_135587_c1_g9_i1, Rm-Tct_917864_c0_g1_i1, Rm-Tct_250357_c0_g1_i1, Rm-Tct_135587_c1_g16_i1, Rm-Tct_133805_c5_g1_i7, Rm-Tct_131278_c0_g1_i3, Rm-Tct_135587_c1_g17_i1, Rm-Tct_135587_c1_g1_i1
(IPR005669) Thiosulphate/Sulfate-binding protein	10	Rm-Tct_579750_c0_g1_i1, Rm-Tct_318372_c0_g1_i1, Rm-Tct_753993_c0_g1_i1, Rm-Tct_915665_c0_g1_i1, Rm-Tct_67716_c2_g1_i1, Rm-Tct_985975_c0_g1_i1, Rm-Tct_623871_c0_g1_i1, Rm-Tct_1122147_c0_g1_i1, Rm-Tct_665145_c0_g1_i1, Rm-Tct_1029234_c0_g1_i1
(IPR000760) Inositol monophosphatase-like	10	Rm-Tct_858443_c0_g1_i1, Rm-Tct_365946_c0_g1_i1, Rm-Tct_183015_c0_g1_i1, Rm-Tct_843948_c0_g1_i1, Rm-Tct_165204_c0_g1_i1, Rm-Tct_613821_c0_g1_i1, Rm-Tct_1034708_c0_g1_i1, Rm-Tct_331187_c0_g1_i1, Rm-Tct_618580_c0_g1_i1, Rm-Tct_166316_c0_g1_i1
(IPR001857) Ribosomal protein L19	10	Rm-Tct_367139_c0_g1_i1, Rm-Tct_87123_c0_g2_i1, Rm-Tct_500421_c0_g1_i1, Rm-Tct_910917_c0_g1_i1, Rm-Tct_1137466_c0_g1_i1, Rm-Tct_716957_c0_g1_i1, Rm-Tct_103103_c1_g1_i1, Rm-Tct_392218_c0_g1_i1, Rm-Tct_133609_c2_g7_i2, Rm-Tct_109231_c0_g2_i1
(IPR001821) [NiFe]-hydrogenase, small subunit	10	Rm-Tct_33507_c0_g1_i1, Rm-Tct_157057_c0_g1_i1, Rm-Tct_136173_c8_g3_i1, Rm-Tct_112588_c0_g1_i1, Rm-Tct_136173_c8_g5_i5, Rm-Tct_60587_c1_g1_i1, Rm-Tct_115467_c0_g1_i1, Rm-Tct_115909_c0_g3_i1, Rm-Tct_1079045_c0_g1_i1, Rm-Tct_124933_c0_g14_i1
(IPR018389) TRAP transporter solute receptor DctP/TeaA	10	Rm-Tct_584048_c0_g1_i1, Rm-Tct_388553_c0_g1_i1, Rm-Tct_318746_c0_g1_i1, Rm-Tct_419043_c0_g1_i1, Rm-Tct_903687_c0_g1_i1, Rm-Tct_327955_c0_g1_i1, Rm-Tct_186783_c0_g1_i1, Rm-Tct_620283_c0_g1_i1, Rm-Tct_659581_c0_g1_i1, Rm-Tct_170541_c0_g1_i1
(IPR000890) Aliphatic acid kinase, short-chain	10	Rm-Tct_480457_c0_g1_i1, Rm-Tct_1084612_c0_g1_i1, Rm-Tct_634620_c0_g1_i1, Rm-Tct_1107233_c0_g1_i1, Rm-Tct_426261_c0_g1_i1, Rm-Tct_656896_c0_g1_i1, Rm-Tct_1033383_c0_g1_i1, Rm-Tct_1092973_c0_g1_i1, Rm-Tct_1075390_c0_g1_i1, Rm-Tct_667560_c0_g1_i1
(IPR001063) Ribosomal protein L22/L17	10	Rm-Tct_431440_c0_g1_i1, Rm-Tct_1484_c0_g1_i1, Rm-Tct_114881_c0_g3_i1, Rm-Tct_1164350_c0_g1_i1, Rm-Tct_1092879_c0_g1_i1, Rm-Tct_871829_c1_g1_i1, Rm-Tct_1119961_c0_g1_i1, Rm-Tct_1132571_c0_g1_i1, Rm-Tct_471031_c0_g1_i1, Rm-Tct_854040_c0_g1_i1
(IPR026683) Serine/threonine-protein kinase TOR	10	Rm-Tct_624516_c0_g1_i1, Rm-Tct_1147089_c0_g1_i1, Rm-Tct_482109_c0_g1_i1, Rm-Tct_365535_c0_g1_i1, Rm-Tct_837107_c0_g1_i1, Rm-Tct_135144_c0_g2_i12, Rm-Tct_786150_c0_g1_i1, Rm-Tct_419548_c0_g1_i1, Rm-Tct_978570_c0_g1_i1, Rm-Tct_362017_c0_g1_i1
(IPR000362) Fumarate lyase family	10	Rm-Tct_463382_c0_g1_i1, Rm-Tct_32411_c1_g1_i1, Rm-Tct_495364_c0_g1_i1, Rm-Tct_173882_c0_g1_i1, Rm-Tct_642801_c0_g1_i1, Rm-Tct_732150_c0_g1_i1, Rm-Tct_101485_c1_g1_i1, Rm-Tct_440808_c0_g1_i1, Rm-Tct_550043_c0_g1_i1, Rm-Tct_1134142_c0_g1_i1
(IPR000244) Ribosomal protein L9	10	Rm-Tct_458590_c0_g1_i1, Rm-Tct_1158689_c0_g1_i1, Rm-Tct_905995_c0_g1_i1, Rm-Tct_135966_c3_g21_i1, Rm-Tct_128496_c0_g3_i1, Rm-Tct_692791_c0_g1_i1, Rm-Tct_377145_c0_g1_i1, Rm-Tct_335972_c0_g1_i1, Rm-Tct_754732_c0_g2_i1, Rm-Tct_1127078_c0_g1_i1
(IPR026569) Ribosomal protein L28/L24	10	Rm-Tct_787695_c0_g1_i1, Rm-Tct_737825_c0_g1_i1, Rm-Tct_533538_c0_g1_i1, Rm-Tct_50407_c0_g1_i1, Rm-Tct_17531_c0_g1_i1, Rm-Tct_134165_c3_g3_i1, Rm-Tct_851938_c0_g1_i1, Rm-Tct_787695_c1_g1_i1, Rm-Tct_55666_c0_g1_i1, Rm-Tct_911431_c0_g1_i1
(IPR005881) Serine O-acetyltransferase	10	Rm-Tct_94431_c3_g1_i1, Rm-Tct_552666_c0_g1_i1, Rm-Tct_408500_c0_g1_i1, Rm-Tct_656195_c0_g1_i1, Rm-Tct_1051_c0_g1_i1, Rm-Tct_531396_c0_g1_i1, Rm-Tct_893738_c0_g1_i1, Rm-Tct_738385_c0_g1_i1, Rm-Tct_128211_c7_g3_i3, Rm-Tct_136931_c0_g1_i1
(IPR000648) Oxysterol-binding protein	10	Rm-Tct_436743_c0_g1_i1, Rm-Tct_549571_c0_g1_i1, Rm-Tct_866022_c0_g1_i1, Rm-Tct_925469_c0_g1_i1, Rm-Tct_344209_c0_g1_i1, Rm-Tct_186917_c0_g1_i1, Rm-Tct_481313_c0_g1_i1, Rm-Tct_131111_c0_g1_i2, Rm-Tct_770721_c0_g1_i1, Rm-Tct_503876_c0_g1_i1
(IPR019151) Proteasome assembly chaperone 2	10	Rm-Tct_686954_c0_g1_i1, Rm-Tct_920916_c0_g1_i1, Rm-Tct_584733_c0_g1_i1, Rm-Tct_428960_c0_g1_i1, Rm-Tct_53447_c0_g2_i1, Rm-Tct_489967_c0_g1_i1, Rm-Tct_838952_c0_g1_i1, Rm-Tct_286475_c0_g1_i1, Rm-Tct_471651_c0_g1_i1, Rm-Tct_82248_c0_g1_i1
(IPR022824) Multidrug resistance protein MdtA	10	Rm-Tct_646445_c0_g1_i1, Rm-Tct_482043_c0_g1_i1, Rm-Tct_315593_c0_g1_i1, Rm-Tct_370743_c0_g1_i1, Rm-Tct_476720_c0_g1_i1, Rm-Tct_217326_c0_g1_i1, Rm-Tct_864315_c0_g1_i1, Rm-Tct_270778_c0_g1_i1, Rm-Tct_191956_c0_g1_i1, Rm-Tct_60507_c0_g1_i1
(IPR000876) Ribosomal protein S4e	10	Rm-Tct_515044_c0_g1_i1, Rm-Tct_501038_c0_g1_i1, Rm-Tct_637242_c0_g1_i1, Rm-Tct_348433_c0_g1_i1, Rm-Tct_229448_c0_g1_i1, Rm-Tct_602084_c0_g1_i1, Rm-Tct_618270_c0_g1_i1, Rm-Tct_134940_c1_g3_i4, Rm-Tct_134940_c1_g3_i1, Rm-Tct_134940_c1_g3_i7
(IPR001272) Phosphoenolpyruvate carboxykinase, ATP-utilising	10	Rm-Tct_307832_c0_g1_i1, Rm-Tct_676611_c0_g1_i1, Rm-Tct_325569_c0_g1_i1, Rm-Tct_840759_c0_g1_i1, Rm-Tct_817062_c0_g1_i1, Rm-Tct_47152_c0_g1_i1, Rm-Tct_132808_c2_g3_i22, Rm-Tct_132808_c2_g3_i24, Rm-Tct_1083203_c0_g1_i1, Rm-Tct_484371_c0_g1_i1
(IPR020340) Heparin-binding haemagglutinin, bacteria	10	Rm-Tct_1153300_c0_g1_i1, Rm-Tct_132571_c2_g3_i4, Rm-Tct_131376_c0_g1_i3, Rm-Tct_135350_c6_g11_i3, Rm-Tct_134842_c4_g12_i2, Rm-Tct_135350_c6_g11_i4, Rm-Tct_65060_c0_g1_i1, Rm-Tct_132788_c1_g7_i1, Rm-Tct_134842_c4_g30_i1, Rm-Tct_132571_c2_g8_i1
(IPR004808) AP endonuclease 1	10	Rm-Tct_135872_c4_g8_i2, Rm-Tct_135872_c4_g8_i3, Rm-Tct_136042_c4_g1_i7, Rm-Tct_639962_c0_g1_i1, Rm-Tct_128050_c0_g1_i2, Rm-Tct_128050_c0_g1_i1, Rm-Tct_128050_c0_g2_i2, Rm-Tct_358889_c0_g1_i1, Rm-Tct_622218_c0_g1_i1, Rm-Tct_598749_c0_g1_i1
(IPR002821) Hydantoinase/oxoprolinase	10	Rm-Tct_265543_c0_g1_i1, Rm-Tct_758114_c0_g1_i1, Rm-Tct_850687_c0_g1_i1, Rm-Tct_246541_c0_g1_i1, Rm-Tct_794775_c0_g1_i1, Rm-Tct_375752_c0_g1_i1, Rm-Tct_1067796_c0_g1_i1, Rm-Tct_413644_c0_g1_i1, Rm-Tct_699301_c0_g1_i1, Rm-Tct_242096_c0_g1_i1
(IPR001991) Sodium:dicarboxylate symporter	10	Rm-Tct_103733_c1_g2_i1, Rm-Tct_914895_c1_g1_i1, Rm-Tct_553592_c0_g1_i1, Rm-Tct_937454_c0_g1_i1, Rm-Tct_541416_c0_g1_i1, Rm-Tct_30152_c0_g1_i1, Rm-Tct_340918_c0_g1_i1, Rm-Tct_406254_c0_g1_i1, Rm-Tct_668984_c0_g1_i1, Rm-Tct_589213_c0_g1_i1
(IPR020946) Flavin monooxygenase-like	10	Rm-Tct_133995_c0_g3_i22, Rm-Tct_598288_c0_g1_i1, Rm-Tct_694930_c0_g1_i1, Rm-Tct_775122_c0_g1_i1, Rm-Tct_710341_c0_g1_i1, Rm-Tct_147148_c0_g1_i1, Rm-Tct_1077448_c0_g1_i1, Rm-Tct_11178_c0_g1_i1, Rm-Tct_846616_c0_g1_i1, Rm-Tct_215101_c1_g1_i1
(IPR012717) T-complex protein 1, delta subunit	10	Rm-Tct_123372_c0_g1_i3, Rm-Tct_1139153_c0_g1_i1, Rm-Tct_612732_c0_g1_i1, Rm-Tct_639280_c0_g1_i1, Rm-Tct_366332_c0_g1_i1, Rm-Tct_195175_c0_g1_i1, Rm-Tct_621350_c0_g1_i1, Rm-Tct_722206_c0_g1_i1, Rm-Tct_447133_c0_g1_i1, Rm-Tct_1122088_c0_g1_i1
(IPR003739) Lysine-2,3-aminomutase/glutamate 2,3-aminomutase	10	Rm-Tct_726402_c0_g1_i1, Rm-Tct_322088_c0_g1_i1, Rm-Tct_576931_c0_g1_i1, Rm-Tct_336122_c0_g1_i1, Rm-Tct_838900_c0_g1_i1, Rm-Tct_546708_c0_g1_i1, Rm-Tct_77471_c0_g1_i1, Rm-Tct_280519_c0_g1_i1, Rm-Tct_547117_c0_g1_i1, Rm-Tct_1007826_c0_g1_i1
(IPR011280) Succinate dehydrogenase/fumarate reductase flavoprotein subunit, low-GC Gram-positive bacteria	10	Rm-Tct_60907_c0_g2_i1, Rm-Tct_837374_c0_g1_i1, Rm-Tct_320795_c0_g1_i1, Rm-Tct_670978_c0_g1_i1, Rm-Tct_364892_c0_g1_i1, Rm-Tct_128531_c3_g1_i1, Rm-Tct_628487_c0_g1_i1, Rm-Tct_759518_c0_g1_i1, Rm-Tct_19631_c0_g1_i1, Rm-Tct_762703_c0_g1_i1
(IPR016639) Glutathione S-transferase (GST)	10	Rm-Tct_354003_c0_g1_i1, Rm-Tct_134787_c1_g8_i1, Rm-Tct_86162_c0_g2_i1, Rm-Tct_112905_c0_g1_i1, Rm-Tct_1046518_c0_g1_i1, Rm-Tct_99297_c0_g1_i2, Rm-Tct_312052_c1_g1_i1, Rm-Tct_245322_c0_g1_i1, Rm-Tct_869172_c0_g1_i1, Rm-Tct_637955_c0_g1_i1
(IPR014349) Rieske iron-sulphur protein	10	Rm-Tct_683015_c0_g1_i1, Rm-Tct_423914_c0_g1_i1, Rm-Tct_95990_c0_g2_i1, Rm-Tct_432972_c0_g1_i1, Rm-Tct_439951_c1_g1_i1, Rm-Tct_666535_c0_g1_i1, Rm-Tct_556383_c0_g1_i1, Rm-Tct_713324_c0_g1_i1, Rm-Tct_1077682_c0_g1_i1, Rm-Tct_94446_c0_g1_i1
(IPR010127) Phasin, subfamily 1	10	Rm-Tct_118438_c0_g1_i1, Rm-Tct_306723_c0_g1_i1, Rm-Tct_49556_c1_g1_i1, Rm-Tct_126491_c3_g3_i1, Rm-Tct_131694_c3_g8_i2, Rm-Tct_117601_c0_g1_i1, Rm-Tct_663043_c0_g1_i1, Rm-Tct_828205_c0_g1_i1, Rm-Tct_565906_c0_g1_i1, Rm-Tct_1080370_c0_g1_i1
(IPR012133) Alpha-hydroxy acid dehydrogenase, FMN-dependent	10	Rm-Tct_201966_c0_g1_i1, Rm-Tct_24983_c0_g1_i1, Rm-Tct_773355_c0_g1_i1, Rm-Tct_286874_c0_g1_i1, Rm-Tct_1028405_c0_g1_i1, Rm-Tct_109230_c0_g1_i1, Rm-Tct_697356_c0_g1_i1, Rm-Tct_511012_c0_g1_i1, Rm-Tct_538702_c0_g1_i1, Rm-Tct_336223_c0_g1_i1
(IPR004555) Glucose-6-phosphate dehydrogenase assembly protein OpcA	10	Rm-Tct_1115144_c0_g1_i1, Rm-Tct_837060_c0_g1_i1, Rm-Tct_133490_c2_g4_i1, Rm-Tct_762517_c0_g1_i1, Rm-Tct_133490_c2_g5_i1, Rm-Tct_708389_c0_g1_i1, Rm-Tct_315178_c0_g1_i1, Rm-Tct_816603_c0_g1_i1, Rm-Tct_1032997_c0_g1_i1, Rm-Tct_236543_c0_g1_i1
(IPR003715) Polysaccharide export protein	10	Rm-Tct_454993_c0_g1_i1, Rm-Tct_937540_c0_g1_i1, Rm-Tct_548558_c0_g1_i1, Rm-Tct_701091_c0_g1_i1, Rm-Tct_673741_c0_g1_i1, Rm-Tct_271559_c0_g1_i1, Rm-Tct_223296_c0_g1_i1, Rm-Tct_660682_c0_g1_i1, Rm-Tct_382042_c0_g1_i1, Rm-Tct_1130261_c0_g1_i1
(IPR000053) Thymidine/pyrimidine-nucleoside phosphorylase	10	Rm-Tct_150288_c0_g1_i1, Rm-Tct_407930_c0_g1_i1, Rm-Tct_620485_c0_g1_i1, Rm-Tct_529739_c0_g1_i1, Rm-Tct_1103673_c0_g1_i1, Rm-Tct_102347_c0_g1_i1, Rm-Tct_969272_c0_g1_i1, Rm-Tct_412586_c0_g1_i1, Rm-Tct_1093382_c0_g1_i1, Rm-Tct_198583_c0_g1_i1
(IPR004516) Histidine-tRNA ligase/ATP phosphoribosyltransferase regulatory subunit	10	Rm-Tct_2811_c0_g2_i1, Rm-Tct_419208_c0_g1_i1, Rm-Tct_1112878_c0_g1_i1, Rm-Tct_554823_c0_g1_i1, Rm-Tct_646384_c0_g1_i1, Rm-Tct_1064312_c0_g1_i1, Rm-Tct_821499_c0_g1_i1, Rm-Tct_1051443_c0_g1_i1, Rm-Tct_292287_c0_g1_i1, Rm-Tct_863989_c0_g1_i1
(IPR004790) Isocitrate dehydrogenase NADP-dependent	10	Rm-Tct_21678_c0_g1_i1, Rm-Tct_584962_c0_g1_i1, Rm-Tct_493141_c0_g1_i1, Rm-Tct_1131115_c0_g1_i1, Rm-Tct_217319_c0_g1_i1, Rm-Tct_1144440_c0_g1_i1, Rm-Tct_132184_c6_g1_i6, Rm-Tct_639260_c0_g1_i1, Rm-Tct_129163_c7_g2_i1, Rm-Tct_132184_c6_g1_i7
(IPR010046) Oxidoreductase alpha (molybdopterin) subunit	10	Rm-Tct_835311_c0_g1_i1, Rm-Tct_856660_c0_g1_i1, Rm-Tct_1093355_c0_g1_i1, Rm-Tct_397192_c0_g1_i1, Rm-Tct_652268_c0_g1_i1, Rm-Tct_46303_c1_g1_i1, Rm-Tct_715888_c0_g1_i1, Rm-Tct_1057258_c0_g1_i1, Rm-Tct_849156_c0_g1_i1, Rm-Tct_432470_c0_g1_i1
(IPR004412) Glutamyl-tRNA(Gln) amidotransferase A subunit	10	Rm-Tct_1139745_c0_g1_i1, Rm-Tct_895886_c0_g1_i1, Rm-Tct_828466_c0_g1_i1, Rm-Tct_1101010_c0_g1_i1, Rm-Tct_919597_c0_g1_i1, Rm-Tct_582868_c0_g1_i1, Rm-Tct_114612_c1_g1_i1, Rm-Tct_813976_c0_g1_i1, Rm-Tct_397662_c0_g1_i1, Rm-Tct_15725_c0_g1_i1
(IPR006043) Xanthine/uracil/vitamin C permease	10	Rm-Tct_163826_c0_g1_i1, Rm-Tct_68203_c0_g1_i1, Rm-Tct_934721_c0_g1_i1, Rm-Tct_724848_c0_g1_i1, Rm-Tct_127848_c0_g2_i3, Rm-Tct_126757_c0_g1_i8, Rm-Tct_1090061_c0_g1_i1, Rm-Tct_125415_c0_g3_i1, Rm-Tct_1053025_c0_g1_i1, Rm-Tct_126757_c0_g1_i1
(IPR000933) Glycoside hydrolase, family 29	10	Rm-Tct_1054982_c0_g1_i1, Rm-Tct_780314_c0_g1_i1, Rm-Tct_872857_c0_g1_i1, Rm-Tct_673008_c0_g1_i1, Rm-Tct_742269_c0_g1_i1, Rm-Tct_407634_c0_g1_i1, Rm-Tct_627518_c0_g1_i1, Rm-Tct_306354_c0_g1_i1, Rm-Tct_657271_c0_g1_i1, Rm-Tct_679937_c0_g1_i1
(IPR001457) NADH:ubiquinone/plastoquinone oxidoreductase, chain 6	10	Rm-Tct_986357_c0_g1_i1, Rm-Tct_130774_c0_g6_i6, Rm-Tct_130774_c0_g6_i7, Rm-Tct_647031_c0_g1_i1, Rm-Tct_891225_c0_g1_i1, Rm-Tct_240556_c0_g1_i1, Rm-Tct_834250_c0_g1_i1, Rm-Tct_943568_c0_g1_i1, Rm-Tct_56928_c0_g1_i1, Rm-Tct_906032_c0_g1_i1
(IPR003817) Phosphatidylserine decarboxylase-related	10	Rm-Tct_156835_c0_g1_i1, Rm-Tct_292324_c0_g1_i1, Rm-Tct_446564_c0_g1_i1, Rm-Tct_871513_c0_g1_i1, Rm-Tct_870590_c0_g1_i1, Rm-Tct_482286_c0_g1_i1, Rm-Tct_624566_c0_g1_i1, Rm-Tct_164004_c0_g1_i1, Rm-Tct_1086313_c0_g1_i1, Rm-Tct_493385_c0_g1_i1
(IPR018766) Zinicin-like metallopeptidase type 2	10	Rm-Tct_485612_c0_g1_i1, Rm-Tct_164540_c0_g1_i1, Rm-Tct_134594_c0_g10_i1, Rm-Tct_410911_c0_g1_i1, Rm-Tct_431497_c0_g1_i1, Rm-Tct_1048398_c0_g1_i1, Rm-Tct_925729_c0_g1_i1, Rm-Tct_809008_c0_g1_i1, Rm-Tct_357764_c0_g1_i1, Rm-Tct_134594_c0_g6_i3
(IPR004652) tRNA-dihydrouridine synthase, TIM-barrel, NifR3	10	Rm-Tct_964983_c0_g1_i1, Rm-Tct_681676_c0_g1_i1, Rm-Tct_776140_c0_g1_i1, Rm-Tct_1042363_c0_g1_i1, Rm-Tct_442617_c0_g1_i1, Rm-Tct_1158203_c0_g1_i1, Rm-Tct_189112_c0_g1_i1, Rm-Tct_757434_c0_g1_i1, Rm-Tct_207279_c0_g1_i1, Rm-Tct_742636_c0_g1_i1
(IPR012878) Beta-L-arabinofuranosidase, GH127	10	Rm-Tct_260769_c0_g1_i1, Rm-Tct_435048_c0_g1_i1, Rm-Tct_424289_c0_g1_i1, Rm-Tct_521830_c0_g1_i1, Rm-Tct_1042026_c0_g1_i1, Rm-Tct_201693_c0_g1_i1, Rm-Tct_172685_c0_g1_i1, Rm-Tct_1003202_c0_g1_i1, Rm-Tct_368973_c0_g1_i1, Rm-Tct_381485_c0_g1_i1
(IPR002298) DNA polymerase A	10	Rm-Tct_558066_c0_g1_i1, Rm-Tct_242149_c0_g1_i1, Rm-Tct_126149_c0_g1_i1, Rm-Tct_131695_c1_g1_i2, Rm-Tct_387941_c0_g1_i1, Rm-Tct_134497_c1_g2_i5, Rm-Tct_1055888_c0_g1_i1, Rm-Tct_986741_c0_g1_i1, Rm-Tct_902978_c0_g1_i1, Rm-Tct_296715_c0_g1_i1
(IPR005496) Integral membrane protein TerC	10	Rm-Tct_960302_c0_g1_i1, Rm-Tct_794149_c0_g1_i1, Rm-Tct_135729_c1_g6_i1, Rm-Tct_893615_c0_g1_i1, Rm-Tct_35929_c1_g1_i1, Rm-Tct_1031616_c0_g1_i1, Rm-Tct_311037_c0_g1_i1, Rm-Tct_827355_c0_g1_i1, Rm-Tct_537830_c0_g1_i1, Rm-Tct_521195_c0_g1_i1
(IPR005883) Type IV pilus assembly protein PilM	10	Rm-Tct_582286_c0_g1_i1, Rm-Tct_954092_c0_g1_i1, Rm-Tct_658351_c0_g1_i1, Rm-Tct_121016_c0_g2_i1, Rm-Tct_538424_c0_g1_i1, Rm-Tct_831181_c0_g1_i1, Rm-Tct_369045_c0_g1_i1, Rm-Tct_655777_c0_g1_i1, Rm-Tct_124788_c5_g7_i1, Rm-Tct_550727_c0_g1_i1
(IPR000559) Formate-tetrahydrofolate ligase, FTHFS	10	Rm-Tct_772970_c0_g1_i1, Rm-Tct_768289_c0_g1_i1, Rm-Tct_414758_c0_g1_i1, Rm-Tct_1009267_c0_g1_i1, Rm-Tct_122597_c1_g3_i1, Rm-Tct_581509_c0_g1_i1, Rm-Tct_907910_c0_g1_i1, Rm-Tct_135711_c3_g19_i1, Rm-Tct_183135_c0_g1_i1, Rm-Tct_805245_c0_g1_i1
(IPR032816) SNARE associated Golgi protein	9	Rm-Tct_229661_c0_g1_i1, Rm-Tct_20540_c0_g1_i1, Rm-Tct_128653_c0_g2_i4, Rm-Tct_1066531_c0_g1_i1, Rm-Tct_277878_c0_g1_i1, Rm-Tct_698353_c0_g1_i1, Rm-Tct_1101686_c0_g1_i1, Rm-Tct_200390_c0_g1_i1, Rm-Tct_830763_c0_g1_i1
(IPR000131) ATP synthase, F1 complex, gamma subunit	9	Rm-Tct_191064_c0_g1_i1, Rm-Tct_244104_c0_g1_i1, Rm-Tct_378830_c0_g1_i1, Rm-Tct_647081_c0_g1_i1, Rm-Tct_908855_c0_g1_i1, Rm-Tct_1072141_c0_g1_i1, Rm-Tct_683341_c0_g1_i1, Rm-Tct_134292_c7_g1_i1, Rm-Tct_1050469_c0_g1_i1
(IPR006312) Sec-independent protein translocase protein TatA/E	9	Rm-Tct_123333_c0_g3_i1, Rm-Tct_741839_c0_g1_i1, Rm-Tct_1147223_c0_g1_i1, Rm-Tct_29595_c1_g1_i1, Rm-Tct_211270_c0_g1_i1, Rm-Tct_109705_c0_g1_i3, Rm-Tct_45841_c0_g1_i1, Rm-Tct_121613_c0_g3_i1, Rm-Tct_1056157_c0_g1_i1
(IPR001021) Ribosomal protein L25, long-form	9	Rm-Tct_503630_c0_g1_i1, Rm-Tct_1028441_c0_g1_i1, Rm-Tct_762075_c0_g1_i1, Rm-Tct_83343_c0_g1_i1, Rm-Tct_400282_c0_g1_i1, Rm-Tct_86460_c0_g1_i1, Rm-Tct_49755_c0_g1_i1, Rm-Tct_25940_c0_g1_i1, Rm-Tct_323156_c0_g1_i1
(IPR005247) YbhB/YbcL	9	Rm-Tct_220783_c0_g1_i1, Rm-Tct_477191_c0_g1_i1, Rm-Tct_610248_c0_g1_i1, Rm-Tct_698604_c0_g1_i1, Rm-Tct_134390_c3_g20_i1, Rm-Tct_152135_c0_g1_i1, Rm-Tct_1080053_c0_g1_i1, Rm-Tct_359291_c0_g1_i1, Rm-Tct_134390_c3_g5_i1
(IPR021401) Protein of unknown function DUF3040	9	Rm-Tct_133901_c0_g12_i1, Rm-Tct_42173_c0_g1_i1, Rm-Tct_133901_c0_g24_i2, Rm-Tct_506197_c0_g1_i1, Rm-Tct_133901_c0_g15_i1, Rm-Tct_133901_c0_g21_i1, Rm-Tct_133901_c0_g19_i1, Rm-Tct_133901_c0_g8_i1, Rm-Tct_133901_c0_g25_i1
(IPR004692) Preprotein translocase SecG subunit	9	Rm-Tct_582346_c0_g1_i1, Rm-Tct_228746_c0_g1_i1, Rm-Tct_361752_c0_g1_i1, Rm-Tct_706323_c0_g1_i1, Rm-Tct_898868_c0_g1_i1, Rm-Tct_900260_c0_g1_i1, Rm-Tct_217435_c0_g1_i1, Rm-Tct_645443_c0_g1_i1, Rm-Tct_589362_c0_g1_i1
(IPR009474) Putative bacilliredoxin, YphP/YqiW family	9	Rm-Tct_963404_c0_g1_i1, Rm-Tct_21791_c0_g1_i1, Rm-Tct_617424_c0_g1_i1, Rm-Tct_1161701_c0_g1_i1, Rm-Tct_733027_c0_g1_i1, Rm-Tct_1020198_c0_g1_i1, Rm-Tct_820160_c0_g1_i1, Rm-Tct_329079_c0_g1_i1, Rm-Tct_523979_c0_g1_i1
(IPR010074) Phosphoribosylformylglycinamidine subunit PurL	9	Rm-Tct_265881_c0_g1_i1, Rm-Tct_671971_c0_g1_i1, Rm-Tct_536368_c0_g1_i1, Rm-Tct_460786_c0_g1_i1, Rm-Tct_495821_c0_g1_i1, Rm-Tct_306897_c0_g1_i1, Rm-Tct_547762_c0_g1_i1, Rm-Tct_434786_c0_g1_i1, Rm-Tct_611241_c0_g1_i1
(IPR028366) Phosphate transport system protein PhoU	9	Rm-Tct_713980_c0_g1_i1, Rm-Tct_953777_c0_g1_i1, Rm-Tct_1009774_c1_g1_i1, Rm-Tct_1114648_c0_g1_i1, Rm-Tct_593686_c0_g1_i1, Rm-Tct_765268_c0_g1_i1, Rm-Tct_826902_c0_g1_i1, Rm-Tct_931273_c0_g1_i1, Rm-Tct_314163_c0_g1_i1
(IPR018584) Glycosyltransferase family 87	9	Rm-Tct_557065_c0_g1_i1, Rm-Tct_615871_c0_g1_i1, Rm-Tct_609752_c0_g1_i1, Rm-Tct_319073_c0_g1_i1, Rm-Tct_380994_c0_g1_i1, Rm-Tct_943183_c0_g1_i1, Rm-Tct_459624_c0_g1_i1, Rm-Tct_649990_c0_g1_i1, Rm-Tct_330311_c0_g1_i1
(IPR007497) Protein of unknown function DUF541	9	Rm-Tct_67999_c0_g1_i1, Rm-Tct_526171_c0_g1_i1, Rm-Tct_256109_c0_g1_i1, Rm-Tct_834291_c0_g1_i1, Rm-Tct_378280_c0_g1_i1, Rm-Tct_925385_c0_g1_i1, Rm-Tct_625452_c0_g1_i1, Rm-Tct_832621_c0_g1_i1, Rm-Tct_893423_c0_g1_i1
(IPR002504) NAD kinase	9	Rm-Tct_734917_c0_g2_i1, Rm-Tct_130886_c1_g5_i5, Rm-Tct_130886_c1_g2_i1, Rm-Tct_516846_c0_g1_i1, Rm-Tct_131584_c1_g2_i4, Rm-Tct_910532_c0_g1_i1, Rm-Tct_661268_c0_g1_i1, Rm-Tct_792091_c0_g1_i1, Rm-Tct_1149555_c0_g1_i1
(IPR022953) ATP-dependent 6-phosphofructokinase	9	Rm-Tct_825210_c0_g1_i1, Rm-Tct_130785_c0_g1_i6, Rm-Tct_130785_c0_g1_i3, Rm-Tct_824005_c0_g1_i1, Rm-Tct_900067_c0_g1_i1, Rm-Tct_314742_c0_g1_i1, Rm-Tct_125231_c0_g2_i8, Rm-Tct_163786_c0_g1_i1, Rm-Tct_131741_c0_g1_i1
(IPR002113) Adenine nucleotide translocator 1	9	Rm-Tct_389374_c0_g1_i1, Rm-Tct_36719_c0_g1_i1, Rm-Tct_913140_c0_g1_i1, Rm-Tct_132346_c0_g5_i1, Rm-Tct_872083_c0_g1_i1, Rm-Tct_132346_c0_g4_i6, Rm-Tct_900093_c0_g1_i1, Rm-Tct_200473_c0_g1_i1, Rm-Tct_958257_c0_g1_i1
(IPR005855) Glucosamine-fructose-6-phosphate aminotransferase, isomerising	9	Rm-Tct_346305_c0_g1_i1, Rm-Tct_1133529_c0_g1_i1, Rm-Tct_796052_c0_g1_i1, Rm-Tct_771210_c0_g1_i1, Rm-Tct_39304_c0_g1_i1, Rm-Tct_94012_c0_g1_i1, Rm-Tct_580590_c0_g1_i1, Rm-Tct_286682_c0_g1_i1, Rm-Tct_111110_c1_g2_i1
(IPR006138) NADH-ubiquinone oxidoreductase, 20 Kd subunit	9	Rm-Tct_108160_c0_g1_i1, Rm-Tct_854667_c0_g1_i1, Rm-Tct_10621_c0_g1_i1, Rm-Tct_971210_c0_g1_i1, Rm-Tct_135797_c4_g29_i1, Rm-Tct_80255_c0_g1_i1, Rm-Tct_659960_c0_g1_i1, Rm-Tct_499071_c0_g1_i1, Rm-Tct_135022_c3_g3_i3
(IPR010652) Protein of unknown function DUF1232	9	Rm-Tct_528172_c0_g1_i1, Rm-Tct_1117253_c0_g1_i1, Rm-Tct_716529_c0_g1_i1, Rm-Tct_641493_c0_g1_i1, Rm-Tct_1047971_c0_g1_i1, Rm-Tct_541245_c0_g1_i1, Rm-Tct_155672_c0_g1_i1, Rm-Tct_1004069_c0_g1_i1, Rm-Tct_1016851_c0_g1_i1
(IPR031321) Uncharacterised conserved protein UCP012641, putative zinc-binding metallo-peptidase	9	Rm-Tct_766200_c0_g1_i1, Rm-Tct_315287_c0_g1_i1, Rm-Tct_922735_c0_g1_i1, Rm-Tct_853184_c0_g1_i1, Rm-Tct_796883_c0_g1_i1, Rm-Tct_848976_c0_g1_i1, Rm-Tct_588240_c0_g1_i1, Rm-Tct_1040787_c0_g1_i1, Rm-Tct_723448_c0_g1_i1
(IPR014358) Enoyl-[acyl-carrier-protein] reductase (NADH)	9	Rm-Tct_665272_c0_g1_i1, Rm-Tct_710641_c0_g1_i1, Rm-Tct_1049952_c0_g1_i1, Rm-Tct_1025566_c0_g1_i1, Rm-Tct_495161_c0_g1_i1, Rm-Tct_1162376_c0_g1_i1, Rm-Tct_916819_c0_g1_i1, Rm-Tct_884511_c0_g1_i1, Rm-Tct_1129196_c0_g1_i1
(IPR033177) Phosphatidylserine decarboxylase	9	Rm-Tct_156835_c0_g1_i1, Rm-Tct_296459_c0_g1_i1, Rm-Tct_133212_c0_g1_i17, Rm-Tct_292324_c0_g1_i1, Rm-Tct_839845_c0_g1_i1, Rm-Tct_624566_c0_g1_i1, Rm-Tct_268096_c0_g1_i1, Rm-Tct_164004_c0_g1_i1, Rm-Tct_1086313_c0_g1_i1
(IPR020814) Ribosomal protein S6, plastid/chloroplast	9	Rm-Tct_810648_c0_g1_i1, Rm-Tct_238504_c0_g1_i1, Rm-Tct_344001_c0_g1_i1, Rm-Tct_135285_c8_g28_i1, Rm-Tct_64074_c0_g1_i1, Rm-Tct_132352_c4_g9_i1, Rm-Tct_59596_c0_g1_i1, Rm-Tct_142008_c0_g1_i1, Rm-Tct_135891_c14_g65_i4
(IPR006183) 6-phosphogluconate dehydrogenase	9	Rm-Tct_100870_c2_g1_i1, Rm-Tct_1021402_c0_g1_i1, Rm-Tct_135825_c2_g19_i1, Rm-Tct_714655_c0_g1_i1, Rm-Tct_1148815_c0_g1_i1, Rm-Tct_135825_c2_g3_i1, Rm-Tct_1097090_c0_g1_i1, Rm-Tct_99569_c0_g1_i1, Rm-Tct_857203_c0_g1_i1
(IPR015657) Aminobutyraldehyde dehydrogenase	9	Rm-Tct_71131_c2_g1_i1, Rm-Tct_469841_c0_g1_i1, Rm-Tct_1130020_c0_g1_i1, Rm-Tct_690339_c0_g1_i1, Rm-Tct_239086_c0_g1_i1, Rm-Tct_646359_c0_g1_i1, Rm-Tct_1102927_c0_g1_i1, Rm-Tct_498197_c0_g1_i1, Rm-Tct_383556_c0_g1_i1
(IPR001708) Membrane insertase OXA1/ALB3/YidC	9	Rm-Tct_135964_c1_g7_i1, Rm-Tct_609260_c0_g1_i1, Rm-Tct_105688_c1_g1_i1, Rm-Tct_101704_c0_g1_i1, Rm-Tct_395921_c0_g1_i1, Rm-Tct_773019_c0_g1_i1, Rm-Tct_759147_c0_g1_i1, Rm-Tct_1112524_c0_g1_i1, Rm-Tct_457457_c0_g1_i1
(IPR007049) Carbohydrate-selective porin OprB	9	Rm-Tct_406130_c0_g1_i1, Rm-Tct_358768_c0_g1_i1, Rm-Tct_133404_c1_g3_i5, Rm-Tct_836461_c0_g1_i1, Rm-Tct_311307_c0_g1_i1, Rm-Tct_1107565_c0_g1_i1, Rm-Tct_135523_c2_g26_i1, Rm-Tct_133404_c1_g3_i1, Rm-Tct_993557_c0_g1_i1
(IPR011078) COG0325 protein family	9	Rm-Tct_1087599_c0_g1_i1, Rm-Tct_144647_c0_g1_i1, Rm-Tct_715474_c0_g1_i1, Rm-Tct_867740_c0_g1_i1, Rm-Tct_313974_c0_g1_i1, Rm-Tct_594888_c0_g1_i1, Rm-Tct_663510_c0_g1_i1, Rm-Tct_869945_c0_g1_i1, Rm-Tct_1127531_c0_g1_i1
(IPR004268) Peptidoglycan biosynthesis protein MurJ	9	Rm-Tct_675280_c0_g1_i1, Rm-Tct_964275_c0_g1_i1, Rm-Tct_1002612_c0_g1_i1, Rm-Tct_616010_c0_g1_i1, Rm-Tct_1145834_c0_g1_i1, Rm-Tct_777961_c0_g1_i1, Rm-Tct_795725_c0_g1_i1, Rm-Tct_588177_c0_g1_i1, Rm-Tct_11683_c0_g1_i1
(IPR033892) Ferredoxin--NADP reductase, bacteria	9	Rm-Tct_842230_c0_g1_i1, Rm-Tct_141456_c0_g1_i1, Rm-Tct_123751_c1_g1_i1, Rm-Tct_102793_c0_g1_i1, Rm-Tct_837340_c0_g1_i1, Rm-Tct_111876_c0_g2_i1, Rm-Tct_110918_c0_g2_i1, Rm-Tct_111876_c0_g1_i1, Rm-Tct_851236_c0_g1_i1
(IPR002935) O-methyltransferase, family 3	9	Rm-Tct_129372_c0_g2_i1, Rm-Tct_1153544_c0_g1_i1, Rm-Tct_367369_c0_g1_i1, Rm-Tct_1116634_c0_g1_i1, Rm-Tct_131387_c0_g1_i1, Rm-Tct_608964_c0_g1_i1, Rm-Tct_1101804_c0_g1_i1, Rm-Tct_1042008_c0_g1_i1, Rm-Tct_438319_c0_g1_i1
(IPR001182) Probable peptidoglycan glycosyltransferase FtsW/RodA	9	Rm-Tct_334434_c0_g1_i1, Rm-Tct_976598_c0_g1_i1, Rm-Tct_1109759_c0_g1_i1, Rm-Tct_936495_c0_g1_i1, Rm-Tct_58511_c0_g2_i1, Rm-Tct_767107_c0_g1_i1, Rm-Tct_415152_c0_g1_i1, Rm-Tct_1152970_c0_g1_i1, Rm-Tct_57861_c0_g1_i1
(IPR015500) Peptidase S8, subtilisin-related	9	Rm-Tct_1079835_c0_g1_i1, Rm-Tct_505893_c0_g1_i1, Rm-Tct_330692_c0_g1_i1, Rm-Tct_824373_c0_g1_i1, Rm-Tct_1109795_c0_g1_i1, Rm-Tct_212903_c0_g1_i1, Rm-Tct_817609_c0_g1_i1, Rm-Tct_639010_c0_g1_i1, Rm-Tct_495002_c0_g1_i1
(IPR029767) UDP-N-acetylglucosamine 2-epimerase WecB-like	9	Rm-Tct_623663_c0_g1_i1, Rm-Tct_135321_c4_g11_i1, Rm-Tct_666230_c0_g1_i1, Rm-Tct_941709_c0_g1_i1, Rm-Tct_537768_c0_g1_i1, Rm-Tct_1123597_c0_g1_i1, Rm-Tct_372635_c0_g1_i1, Rm-Tct_611667_c0_g1_i1, Rm-Tct_129868_c1_g1_i1
(IPR028971) NAD-glutamate dehydrogenase	9	Rm-Tct_631882_c0_g1_i1, Rm-Tct_925117_c0_g1_i1, Rm-Tct_321827_c0_g1_i1, Rm-Tct_673517_c0_g1_i1, Rm-Tct_42709_c1_g1_i1, Rm-Tct_313018_c0_g1_i1, Rm-Tct_452124_c0_g1_i1, Rm-Tct_94535_c1_g2_i1, Rm-Tct_256506_c0_g1_i1
(IPR002817) Phosphomethylpyrimidine synthase	9	Rm-Tct_120321_c1_g1_i5, Rm-Tct_133645_c6_g3_i1, Rm-Tct_896863_c0_g1_i1, Rm-Tct_258076_c0_g1_i1, Rm-Tct_480862_c0_g1_i1, Rm-Tct_110402_c0_g2_i1, Rm-Tct_38888_c0_g1_i1, Rm-Tct_468425_c0_g1_i1, Rm-Tct_70311_c0_g1_i1
(IPR006254) Isocitrate lyase	9	Rm-Tct_544456_c0_g1_i1, Rm-Tct_134696_c2_g18_i1, Rm-Tct_447333_c0_g1_i1, Rm-Tct_133664_c4_g5_i1, Rm-Tct_903775_c0_g1_i1, Rm-Tct_1129369_c0_g1_i1, Rm-Tct_90869_c1_g2_i1, Rm-Tct_331577_c0_g1_i1, Rm-Tct_133196_c1_g3_i1
(IPR002636) Protein from unkown function DUF29	9	Rm-Tct_716897_c0_g1_i1, Rm-Tct_659863_c0_g1_i1, Rm-Tct_641473_c0_g1_i1, Rm-Tct_774395_c0_g1_i1, Rm-Tct_467421_c0_g1_i1, Rm-Tct_758035_c0_g1_i1, Rm-Tct_416456_c0_g1_i1, Rm-Tct_831753_c0_g1_i1, Rm-Tct_721602_c0_g1_i1
(IPR001977) Dephospho-CoA kinase	9	Rm-Tct_1029323_c0_g1_i1, Rm-Tct_816827_c0_g1_i1, Rm-Tct_579652_c0_g1_i1, Rm-Tct_305001_c0_g1_i1, Rm-Tct_452753_c0_g1_i1, Rm-Tct_1114373_c0_g1_i1, Rm-Tct_749324_c0_g1_i1, Rm-Tct_906637_c0_g1_i1, Rm-Tct_1022816_c0_g1_i1
(IPR000056) Ribulose-phosphate 3-epimerase-like	9	Rm-Tct_149260_c0_g1_i1, Rm-Tct_105233_c0_g1_i1, Rm-Tct_381464_c0_g1_i1, Rm-Tct_747663_c0_g1_i1, Rm-Tct_1122675_c0_g1_i1, Rm-Tct_1024284_c0_g1_i1, Rm-Tct_1089444_c0_g1_i1, Rm-Tct_126824_c1_g7_i1, Rm-Tct_178641_c0_g1_i1
(IPR000718) Peptidase M13	9	Rm-Tct_1034058_c0_g1_i1, Rm-Tct_448691_c0_g1_i1, Rm-Tct_125924_c1_g4_i1, Rm-Tct_840495_c0_g1_i1, Rm-Tct_454136_c0_g1_i1, Rm-Tct_790415_c0_g1_i1, Rm-Tct_761933_c0_g1_i1, Rm-Tct_576864_c0_g1_i1, Rm-Tct_1029639_c0_g1_i1
(IPR000440) NADH:ubiquinone/plastoquinone oxidoreductase, chain 3	9	Rm-Tct_552825_c0_g1_i1, Rm-Tct_684827_c0_g1_i1, Rm-Tct_1057289_c0_g1_i1, Rm-Tct_135797_c4_g39_i3, Rm-Tct_251913_c0_g1_i1, Rm-Tct_214466_c0_g1_i1, Rm-Tct_387567_c0_g1_i1, Rm-Tct_853103_c0_g1_i1, Rm-Tct_135991_c0_g2_i2
(IPR000907) Lipoxygenase	9	Rm-Tct_131685_c1_g3_i1, Rm-Tct_134996_c1_g16_i3, Rm-Tct_267179_c0_g1_i1, Rm-Tct_134996_c1_g16_i6, Rm-Tct_996390_c0_g1_i1, Rm-Tct_1020689_c0_g1_i1, Rm-Tct_134996_c1_g16_i11, Rm-Tct_134996_c1_g16_i10, Rm-Tct_151303_c0_g1_i1
(IPR001248) Purine-cytosine permease	9	Rm-Tct_344673_c0_g1_i1, Rm-Tct_275547_c0_g1_i1, Rm-Tct_818670_c0_g1_i1, Rm-Tct_706314_c0_g1_i1, Rm-Tct_732738_c0_g1_i1, Rm-Tct_161598_c0_g1_i1, Rm-Tct_241777_c0_g1_i1, Rm-Tct_511531_c0_g1_i1, Rm-Tct_946793_c0_g1_i1
(IPR007801) Uncharacterised protein family UPF0276	9	Rm-Tct_390841_c0_g1_i1, Rm-Tct_594801_c0_g1_i1, Rm-Tct_1107474_c0_g1_i1, Rm-Tct_170076_c0_g1_i1, Rm-Tct_249578_c0_g1_i1, Rm-Tct_302305_c0_g1_i1, Rm-Tct_774131_c0_g1_i1, Rm-Tct_1102910_c0_g1_i1, Rm-Tct_1073540_c0_g1_i1
(IPR010667) Bacteriophage T4, Gp19, tail tube	9	Rm-Tct_517648_c0_g1_i1, Rm-Tct_310660_c0_g1_i1, Rm-Tct_106091_c0_g2_i1, Rm-Tct_957318_c0_g1_i1, Rm-Tct_1017497_c0_g1_i1, Rm-Tct_1135916_c0_g1_i1, Rm-Tct_552870_c0_g1_i1, Rm-Tct_1092453_c0_g1_i1, Rm-Tct_73494_c0_g3_i1
(IPR003774) Protein of unknown function UPF0301	9	Rm-Tct_548280_c0_g1_i1, Rm-Tct_508879_c0_g1_i1, Rm-Tct_91714_c0_g1_i2, Rm-Tct_71365_c1_g1_i1, Rm-Tct_285300_c0_g1_i1, Rm-Tct_828442_c0_g1_i1, Rm-Tct_167852_c0_g1_i1, Rm-Tct_1153638_c0_g1_i1, Rm-Tct_141251_c0_g1_i1
(IPR008869) Toluene tolerance Ttg2/phospholipid-binding protein MlaC	9	Rm-Tct_810656_c0_g1_i1, Rm-Tct_1020694_c0_g1_i1, Rm-Tct_1148164_c0_g1_i1, Rm-Tct_376340_c0_g1_i1, Rm-Tct_837779_c0_g1_i1, Rm-Tct_752182_c0_g1_i1, Rm-Tct_173105_c0_g1_i1, Rm-Tct_174317_c0_g1_i1, Rm-Tct_915583_c0_g1_i1
(IPR007061) Protein of unknown function DUF664	9	Rm-Tct_708956_c0_g1_i1, Rm-Tct_1037031_c0_g1_i1, Rm-Tct_773932_c0_g1_i1, Rm-Tct_953834_c0_g1_i1, Rm-Tct_1155547_c0_g1_i1, Rm-Tct_810643_c0_g1_i1, Rm-Tct_1058535_c0_g1_i1, Rm-Tct_171041_c0_g1_i1, Rm-Tct_1080766_c0_g1_i1
(IPR030802) ABC transporter permease MalE	9	Rm-Tct_799002_c0_g1_i1, Rm-Tct_76461_c0_g1_i1, Rm-Tct_1116212_c0_g1_i1, Rm-Tct_764299_c0_g1_i1, Rm-Tct_379071_c0_g1_i1, Rm-Tct_135609_c4_g2_i1, Rm-Tct_1023743_c0_g1_i1, Rm-Tct_303007_c0_g1_i1, Rm-Tct_374405_c0_g1_i1
(IPR002187) Nitrogen regulatory protein PII	9	Rm-Tct_136039_c3_g6_i1, Rm-Tct_346982_c0_g1_i1, Rm-Tct_154721_c0_g1_i1, Rm-Tct_2539_c0_g3_i1, Rm-Tct_279974_c0_g1_i1, Rm-Tct_90796_c0_g2_i1, Rm-Tct_582154_c0_g1_i1, Rm-Tct_388605_c0_g1_i1, Rm-Tct_136039_c3_g38_i1
(IPR005024) Snf7 family	9	Rm-Tct_653340_c0_g1_i1, Rm-Tct_590807_c0_g1_i1, Rm-Tct_239835_c0_g1_i1, Rm-Tct_706809_c0_g1_i1, Rm-Tct_931804_c0_g1_i1, Rm-Tct_131070_c2_g1_i3, Rm-Tct_1138825_c0_g1_i1, Rm-Tct_649222_c0_g1_i1, Rm-Tct_1125236_c0_g1_i1
(IPR004464) Fructose-1,6-bisphosphatase class 2/Sedoheputulose-1,7-bisphosphatase	9	Rm-Tct_206901_c0_g1_i1, Rm-Tct_565094_c0_g1_i1, Rm-Tct_690088_c0_g1_i1, Rm-Tct_822751_c0_g1_i1, Rm-Tct_788728_c0_g1_i1, Rm-Tct_134876_c2_g36_i1, Rm-Tct_134876_c2_g11_i1, Rm-Tct_844967_c0_g1_i1, Rm-Tct_1118532_c0_g2_i1
(IPR002986) Diaminopimelate decarboxylase, LysA	9	Rm-Tct_449786_c0_g1_i1, Rm-Tct_603495_c0_g1_i1, Rm-Tct_46681_c0_g1_i1, Rm-Tct_408491_c0_g1_i1, Rm-Tct_788643_c0_g1_i1, Rm-Tct_283310_c0_g1_i1, Rm-Tct_316130_c0_g1_i1, Rm-Tct_976934_c0_g1_i1, Rm-Tct_89821_c1_g1_i1
(IPR022281) ATP-dependent protease, HslV subunit	9	Rm-Tct_82270_c0_g1_i1, Rm-Tct_1100846_c0_g1_i1, Rm-Tct_243487_c0_g1_i1, Rm-Tct_125649_c5_g7_i1, Rm-Tct_828231_c0_g1_i1, Rm-Tct_711907_c0_g1_i1, Rm-Tct_259668_c0_g1_i1, Rm-Tct_354590_c0_g1_i1, Rm-Tct_1086428_c0_g1_i1
(IPR000223) Peptidase S26A, signal peptidase I	9	Rm-Tct_607623_c0_g1_i1, Rm-Tct_570306_c0_g1_i1, Rm-Tct_1049444_c0_g1_i1, Rm-Tct_754467_c0_g1_i1, Rm-Tct_395005_c0_g1_i1, Rm-Tct_539557_c0_g1_i1, Rm-Tct_952841_c0_g1_i1, Rm-Tct_127307_c0_g1_i10, Rm-Tct_790399_c0_g1_i1
(IPR018946) Alkaline phosphatase D-related	9	Rm-Tct_862949_c0_g1_i1, Rm-Tct_520692_c0_g1_i1, Rm-Tct_796509_c0_g1_i1, Rm-Tct_1052169_c0_g1_i1, Rm-Tct_484529_c0_g1_i1, Rm-Tct_459935_c0_g1_i1, Rm-Tct_1155348_c0_g1_i1, Rm-Tct_1098148_c0_g1_i1, Rm-Tct_628719_c0_g1_i1
(IPR002318) Alanine-tRNA ligase, class IIc	9	Rm-Tct_747970_c0_g1_i1, Rm-Tct_982197_c0_g1_i1, Rm-Tct_18780_c0_g1_i1, Rm-Tct_91538_c1_g1_i1, Rm-Tct_151615_c0_g1_i1, Rm-Tct_134182_c2_g1_i17, Rm-Tct_1138755_c0_g1_i1, Rm-Tct_593405_c0_g1_i1, Rm-Tct_566268_c0_g1_i1
(IPR001518) Argininosuccinate synthase	9	Rm-Tct_219765_c0_g1_i1, Rm-Tct_811099_c0_g1_i1, Rm-Tct_459255_c1_g1_i1, Rm-Tct_298686_c0_g1_i1, Rm-Tct_126527_c1_g1_i4, Rm-Tct_317477_c0_g1_i1, Rm-Tct_804992_c0_g1_i1, Rm-Tct_1006483_c0_g1_i1, Rm-Tct_135109_c1_g5_i4
(IPR001557) L-lactate/malate dehydrogenase	9	Rm-Tct_130135_c2_g2_i2, Rm-Tct_1096564_c0_g1_i1, Rm-Tct_466734_c0_g1_i1, Rm-Tct_130135_c1_g2_i1, Rm-Tct_133719_c1_g2_i23, Rm-Tct_113722_c0_g2_i3, Rm-Tct_129203_c0_g1_i2, Rm-Tct_50929_c0_g1_i1, Rm-Tct_130135_c6_g1_i1
(IPR002780) Hydrogenase formation HypD protein	9	Rm-Tct_66188_c1_g1_i1, Rm-Tct_547005_c0_g1_i1, Rm-Tct_335158_c0_g1_i1, Rm-Tct_75166_c0_g1_i1, Rm-Tct_164521_c0_g1_i1, Rm-Tct_126404_c4_g1_i1, Rm-Tct_596160_c0_g1_i1, Rm-Tct_51617_c0_g1_i1, Rm-Tct_336281_c0_g1_i1
(IPR004491) Heat shock protein HslU	9	Rm-Tct_125649_c3_g4_i1, Rm-Tct_129422_c4_g2_i1, Rm-Tct_16534_c1_g1_i1, Rm-Tct_301467_c0_g1_i1, Rm-Tct_129422_c4_g13_i1, Rm-Tct_343160_c0_g1_i1, Rm-Tct_459697_c0_g1_i1, Rm-Tct_1161058_c0_g1_i1, Rm-Tct_130853_c1_g1_i7
(IPR007487) ABC transporter, substrate-binding protein	9	Rm-Tct_425976_c0_g1_i1, Rm-Tct_507330_c0_g1_i1, Rm-Tct_419511_c0_g1_i1, Rm-Tct_1079301_c0_g1_i1, Rm-Tct_577054_c0_g1_i1, Rm-Tct_263388_c0_g1_i1, Rm-Tct_188219_c0_g1_i1, Rm-Tct_451181_c0_g1_i1, Rm-Tct_325212_c0_g1_i1
(IPR017476) UDP-glucose/GDP-mannose dehydrogenase	9	Rm-Tct_504031_c0_g1_i1, Rm-Tct_567549_c0_g1_i1, Rm-Tct_258817_c0_g1_i1, Rm-Tct_135106_c3_g16_i1, Rm-Tct_1146970_c0_g1_i1, Rm-Tct_169457_c0_g1_i1, Rm-Tct_124929_c0_g1_i3, Rm-Tct_861807_c0_g1_i1, Rm-Tct_135701_c1_g2_i1
(IPR001653) Diaminopimelate epimerase, DapF	8	Rm-Tct_530050_c0_g1_i1, Rm-Tct_1130393_c0_g1_i1, Rm-Tct_224715_c0_g1_i1, Rm-Tct_529500_c0_g1_i1, Rm-Tct_1023042_c0_g1_i1, Rm-Tct_154183_c0_g1_i1, Rm-Tct_858919_c0_g1_i1, Rm-Tct_20117_c0_g1_i1
(IPR007587) SIT4 phosphatase-associated protein family	8	Rm-Tct_736344_c0_g1_i1, Rm-Tct_1150959_c0_g1_i1, Rm-Tct_1013599_c0_g1_i1, Rm-Tct_1061230_c0_g1_i1, Rm-Tct_130712_c0_g1_i1, Rm-Tct_868571_c0_g1_i1, Rm-Tct_409940_c0_g1_i1, Rm-Tct_702176_c0_g1_i1
(IPR007603) Choline transporter-like	8	Rm-Tct_637216_c0_g1_i1, Rm-Tct_738257_c0_g1_i1, Rm-Tct_646301_c0_g1_i1, Rm-Tct_1008185_c0_g1_i1, Rm-Tct_204259_c0_g1_i1, Rm-Tct_1009319_c0_g1_i1, Rm-Tct_1002703_c0_g1_i1, Rm-Tct_365613_c0_g1_i1
(IPR000307) Ribosomal protein S16	8	Rm-Tct_134906_c0_g12_i1, Rm-Tct_995936_c0_g1_i1, Rm-Tct_134906_c0_g25_i1, Rm-Tct_701847_c0_g1_i1, Rm-Tct_134906_c0_g6_i1, Rm-Tct_113607_c0_g2_i1, Rm-Tct_1014650_c0_g1_i1, Rm-Tct_191166_c0_g1_i1
(IPR000231) Ribosomal protein L30e	8	Rm-Tct_1050185_c0_g1_i1, Rm-Tct_380287_c0_g1_i1, Rm-Tct_522025_c0_g1_i1, Rm-Tct_127598_c0_g1_i4, Rm-Tct_384036_c0_g1_i1, Rm-Tct_26311_c0_g1_i1, Rm-Tct_506089_c0_g1_i1, Rm-Tct_744559_c0_g1_i1
(IPR031322) Shikimate kinase/gluconokinase	8	Rm-Tct_952787_c0_g1_i1, Rm-Tct_364914_c0_g1_i1, Rm-Tct_492481_c0_g1_i1, Rm-Tct_850867_c0_g1_i1, Rm-Tct_517983_c0_g1_i1, Rm-Tct_1094234_c0_g1_i1, Rm-Tct_565370_c0_g1_i1, Rm-Tct_135232_c2_g7_i5
(IPR010310) Type VII secretion system ESAT-6-like	8	Rm-Tct_570087_c0_g1_i1, Rm-Tct_674037_c0_g1_i1, Rm-Tct_1074340_c0_g1_i1, Rm-Tct_29840_c0_g1_i1, Rm-Tct_164333_c0_g1_i1, Rm-Tct_486632_c0_g1_i1, Rm-Tct_826106_c0_g1_i1, Rm-Tct_395169_c0_g1_i1
(IPR018492) Ribosomal protein L7Ae/L8/Nhp2 family	8	Rm-Tct_358755_c0_g1_i1, Rm-Tct_889169_c0_g1_i1, Rm-Tct_131664_c2_g3_i2, Rm-Tct_921532_c0_g1_i1, Rm-Tct_1096232_c0_g1_i1, Rm-Tct_713549_c0_g1_i1, Rm-Tct_809188_c0_g1_i1, Rm-Tct_132561_c2_g6_i12
(IPR023459) Transcription elongation factor GreA/GreB family	8	Rm-Tct_462302_c0_g1_i1, Rm-Tct_957751_c0_g1_i1, Rm-Tct_782237_c0_g1_i1, Rm-Tct_1048784_c0_g1_i1, Rm-Tct_568305_c0_g1_i1, Rm-Tct_874616_c0_g1_i1, Rm-Tct_123127_c0_g1_i1, Rm-Tct_719217_c0_g1_i1
(IPR005650) BlaI transcriptional regulatory family	8	Rm-Tct_863159_c0_g1_i1, Rm-Tct_771071_c0_g1_i1, Rm-Tct_488201_c0_g1_i1, Rm-Tct_656539_c0_g1_i1, Rm-Tct_902779_c0_g1_i1, Rm-Tct_848175_c0_g1_i1, Rm-Tct_453218_c0_g1_i1, Rm-Tct_235368_c0_g1_i1
(IPR023468) Riboflavin kinase	8	Rm-Tct_869790_c0_g1_i1, Rm-Tct_660203_c0_g1_i1, Rm-Tct_253222_c0_g1_i1, Rm-Tct_382085_c0_g1_i1, Rm-Tct_165891_c0_g1_i1, Rm-Tct_569902_c0_g1_i1, Rm-Tct_394275_c0_g1_i1, Rm-Tct_1101748_c0_g1_i1
(IPR000748) Pseudouridine synthase, RsuA/RluB/E/F	8	Rm-Tct_459559_c0_g1_i1, Rm-Tct_666553_c0_g1_i1, Rm-Tct_797380_c0_g1_i1, Rm-Tct_48716_c0_g1_i1, Rm-Tct_1130077_c0_g1_i1, Rm-Tct_720127_c0_g1_i1, Rm-Tct_785768_c0_g1_i1, Rm-Tct_127992_c0_g1_i13
(IPR002146) ATP synthase, F0 complex, subunit b/b', bacterial/chloroplast	8	Rm-Tct_218323_c0_g1_i1, Rm-Tct_300980_c0_g1_i1, Rm-Tct_111570_c0_g1_i1, Rm-Tct_134263_c0_g1_i1, Rm-Tct_498751_c0_g1_i1, Rm-Tct_292249_c0_g1_i1, Rm-Tct_91098_c2_g1_i1, Rm-Tct_264915_c0_g1_i1
(IPR003751) Carbon storage regulator	8	Rm-Tct_939647_c0_g1_i1, Rm-Tct_662573_c0_g1_i1, Rm-Tct_709921_c0_g1_i1, Rm-Tct_650319_c0_g1_i1, Rm-Tct_1018523_c0_g1_i1, Rm-Tct_86027_c1_g1_i1, Rm-Tct_1110040_c0_g1_i1, Rm-Tct_18113_c0_g2_i1
(IPR026777) Plasma membrane fusion protein PRM1	8	Rm-Tct_573140_c0_g1_i1, Rm-Tct_403605_c0_g1_i1, Rm-Tct_386275_c0_g1_i1, Rm-Tct_977646_c0_g1_i1, Rm-Tct_135234_c0_g3_i3, Rm-Tct_203754_c0_g1_i1, Rm-Tct_103385_c1_g1_i1, Rm-Tct_797600_c0_g1_i1
(IPR000530) Ribosomal protein S12e	8	Rm-Tct_786483_c0_g1_i1, Rm-Tct_941047_c0_g1_i1, Rm-Tct_1152261_c0_g1_i1, Rm-Tct_841048_c0_g1_i1, Rm-Tct_1051739_c0_g1_i1, Rm-Tct_30356_c0_g1_i1, Rm-Tct_470141_c0_g1_i1, Rm-Tct_121841_c0_g7_i1
(IPR004394) Protein Iojap/ribosomal silencing factor RsfS	8	Rm-Tct_1165114_c0_g1_i1, Rm-Tct_893842_c0_g1_i1, Rm-Tct_201198_c0_g1_i1, Rm-Tct_76969_c0_g2_i1, Rm-Tct_321923_c0_g1_i1, Rm-Tct_650191_c0_g1_i1, Rm-Tct_873450_c0_g1_i1, Rm-Tct_470015_c0_g1_i1
(IPR005708) Homogentisate 1,2-dioxygenase	8	Rm-Tct_195665_c0_g1_i1, Rm-Tct_981915_c0_g1_i1, Rm-Tct_1057124_c0_g1_i1, Rm-Tct_809565_c0_g1_i1, Rm-Tct_186106_c0_g1_i1, Rm-Tct_272855_c0_g1_i1, Rm-Tct_123190_c0_g1_i9, Rm-Tct_1031702_c0_g1_i1
(IPR007251) Low affinity iron permease, Fet4	8	Rm-Tct_146768_c1_g1_i1, Rm-Tct_335337_c0_g1_i1, Rm-Tct_810407_c0_g1_i1, Rm-Tct_632960_c0_g1_i1, Rm-Tct_340418_c0_g1_i1, Rm-Tct_1080901_c0_g1_i1, Rm-Tct_305430_c0_g1_i1, Rm-Tct_199930_c0_g1_i1
(IPR001185) Large-conductance mechanosensitive channel	8	Rm-Tct_576850_c0_g1_i1, Rm-Tct_320019_c0_g1_i1, Rm-Tct_136327_c7_g9_i1, Rm-Tct_201444_c0_g1_i1, Rm-Tct_342326_c0_g1_i1, Rm-Tct_116957_c0_g1_i1, Rm-Tct_610613_c0_g1_i1, Rm-Tct_931156_c0_g1_i1
(IPR025132) Protein of unknown function DUF4058	8	Rm-Tct_665941_c0_g1_i1, Rm-Tct_670458_c0_g1_i1, Rm-Tct_610553_c0_g1_i1, Rm-Tct_233150_c0_g1_i1, Rm-Tct_541911_c0_g1_i1, Rm-Tct_613419_c0_g1_i1, Rm-Tct_1000167_c0_g1_i1, Rm-Tct_301299_c0_g1_i1
(IPR002661) Ribosome recycling factor	8	Rm-Tct_988466_c0_g1_i1, Rm-Tct_382353_c0_g1_i1, Rm-Tct_1132156_c0_g1_i1, Rm-Tct_1072404_c0_g1_i1, Rm-Tct_870413_c0_g1_i1, Rm-Tct_18387_c1_g1_i1, Rm-Tct_548396_c0_g1_i1, Rm-Tct_573464_c0_g1_i1
(IPR000422) 3,4-dihydroxy-2-butanone 4-phosphate synthase, RibB	8	Rm-Tct_108410_c2_g1_i1, Rm-Tct_91414_c0_g1_i1, Rm-Tct_128109_c0_g1_i1, Rm-Tct_621419_c0_g1_i1, Rm-Tct_484437_c0_g1_i1, Rm-Tct_1046991_c0_g1_i1, Rm-Tct_653577_c0_g1_i1, Rm-Tct_306870_c0_g1_i1
(IPR027246) Eukaryotic porin/Tom40	8	Rm-Tct_756719_c0_g1_i1, Rm-Tct_275393_c0_g1_i1, Rm-Tct_1040388_c0_g1_i1, Rm-Tct_124687_c0_g1_i1, Rm-Tct_801989_c0_g1_i1, Rm-Tct_594996_c0_g1_i1, Rm-Tct_968909_c0_g1_i1, Rm-Tct_888750_c0_g1_i1
(IPR007390) Sporulation stage V, protein R	8	Rm-Tct_176081_c0_g1_i1, Rm-Tct_145393_c0_g1_i1, Rm-Tct_338492_c0_g1_i1, Rm-Tct_795799_c0_g1_i1, Rm-Tct_817694_c0_g1_i1, Rm-Tct_717002_c0_g1_i1, Rm-Tct_390788_c0_g1_i1, Rm-Tct_1057671_c0_g1_i1
(IPR034683) Cytidylyltransferase IspD/TarI	8	Rm-Tct_390072_c0_g1_i1, Rm-Tct_649953_c0_g1_i1, Rm-Tct_766277_c0_g1_i1, Rm-Tct_1040873_c0_g1_i1, Rm-Tct_1145108_c0_g1_i1, Rm-Tct_665123_c0_g1_i1, Rm-Tct_288229_c0_g1_i1, Rm-Tct_638849_c0_g1_i1
(IPR019888) Transcription regulator AsnC-type	8	Rm-Tct_1105866_c0_g1_i1, Rm-Tct_408450_c0_g1_i1, Rm-Tct_551402_c0_g1_i1, Rm-Tct_315516_c0_g1_i1, Rm-Tct_162912_c0_g1_i1, Rm-Tct_924724_c0_g1_i1, Rm-Tct_162494_c0_g1_i1, Rm-Tct_790156_c0_g1_i1
(IPR000823) Plant peroxidase	8	Rm-Tct_135222_c3_g2_i1, Rm-Tct_134823_c3_g1_i2, Rm-Tct_99431_c0_g3_i1, Rm-Tct_120525_c2_g1_i1, Rm-Tct_121624_c0_g1_i3, Rm-Tct_133039_c0_g1_i1, Rm-Tct_133039_c0_g6_i1, Rm-Tct_133039_c0_g5_i1
(IPR003849) Preprotein translocase YajC	8	Rm-Tct_435317_c0_g1_i1, Rm-Tct_504926_c0_g1_i1, Rm-Tct_520387_c0_g1_i1, Rm-Tct_822911_c0_g1_i1, Rm-Tct_916240_c0_g1_i1, Rm-Tct_179895_c0_g1_i1, Rm-Tct_621537_c0_g1_i1, Rm-Tct_1093000_c0_g1_i1
(IPR006710) Glycoside hydrolase, family 43	8	Rm-Tct_1128338_c0_g1_i1, Rm-Tct_394774_c0_g1_i1, Rm-Tct_1071927_c0_g1_i1, Rm-Tct_507285_c0_g1_i1, Rm-Tct_639265_c0_g1_i1, Rm-Tct_467982_c0_g1_i1, Rm-Tct_226307_c0_g1_i1, Rm-Tct_123803_c1_g3_i3
(IPR008758) Peptidase S28	8	Rm-Tct_522329_c0_g1_i1, Rm-Tct_982945_c0_g1_i1, Rm-Tct_1045080_c0_g1_i1, Rm-Tct_832599_c0_g1_i1, Rm-Tct_726387_c0_g1_i1, Rm-Tct_639917_c0_g1_i1, Rm-Tct_252781_c0_g1_i1, Rm-Tct_668330_c0_g1_i1
(IPR007783) Eukaryotic translation initiation factor 3 subunit D	8	Rm-Tct_135720_c1_g3_i1, Rm-Tct_135720_c1_g4_i2, Rm-Tct_135720_c1_g9_i8, Rm-Tct_135720_c1_g9_i18, Rm-Tct_316395_c0_g1_i1, Rm-Tct_632967_c0_g1_i1, Rm-Tct_806080_c0_g1_i1, Rm-Tct_135720_c1_g12_i1
(IPR001519) Ferritin	8	Rm-Tct_127379_c0_g1_i4, Rm-Tct_127379_c0_g1_i5, Rm-Tct_348831_c0_g1_i1, Rm-Tct_219089_c0_g1_i1, Rm-Tct_26071_c0_g1_i1, Rm-Tct_19811_c0_g1_i1, Rm-Tct_305658_c0_g1_i1, Rm-Tct_709750_c0_g1_i1
(IPR000146) Fructose-1,6-bisphosphatase class 1	8	Rm-Tct_1069103_c0_g1_i1, Rm-Tct_270805_c0_g1_i1, Rm-Tct_130483_c0_g1_i5, Rm-Tct_118703_c0_g1_i2, Rm-Tct_208150_c0_g1_i1, Rm-Tct_1089046_c0_g1_i1, Rm-Tct_506241_c0_g1_i1, Rm-Tct_124614_c0_g1_i8
(IPR003821) 1-deoxy-D-xylulose 5-phosphate reductoisomerase	8	Rm-Tct_1070951_c0_g1_i1, Rm-Tct_127235_c0_g1_i8, Rm-Tct_683704_c0_g1_i1, Rm-Tct_495527_c0_g1_i1, Rm-Tct_997543_c0_g1_i1, Rm-Tct_212504_c0_g1_i1, Rm-Tct_1048615_c0_g1_i1, Rm-Tct_953331_c0_g1_i1
(IPR005624) Haem-degrading	8	Rm-Tct_829711_c0_g1_i1, Rm-Tct_299811_c0_g1_i1, Rm-Tct_787231_c0_g1_i1, Rm-Tct_549233_c0_g1_i1, Rm-Tct_585364_c0_g1_i1, Rm-Tct_504833_c0_g1_i1, Rm-Tct_346209_c0_g1_i1, Rm-Tct_247763_c0_g1_i1
(IPR002452) Alpha tubulin	8	Rm-Tct_124213_c2_g2_i1, Rm-Tct_12031_c1_g1_i1, Rm-Tct_114314_c0_g1_i4, Rm-Tct_375269_c0_g1_i1, Rm-Tct_98746_c0_g1_i1, Rm-Tct_687766_c0_g1_i1, Rm-Tct_134954_c3_g3_i1, Rm-Tct_1123846_c0_g1_i1
(IPR003728) Ribosome maturation factor RimP	8	Rm-Tct_572236_c0_g1_i1, Rm-Tct_1153607_c0_g1_i1, Rm-Tct_1080632_c0_g1_i1, Rm-Tct_651878_c0_g1_i1, Rm-Tct_219435_c0_g1_i1, Rm-Tct_520952_c0_g1_i1, Rm-Tct_1033476_c0_g1_i1, Rm-Tct_294535_c0_g1_i1
(IPR007828) Inositol oxygenase	8	Rm-Tct_1139824_c0_g1_i1, Rm-Tct_937276_c0_g1_i1, Rm-Tct_634188_c0_g1_i1, Rm-Tct_988563_c0_g1_i1, Rm-Tct_734181_c0_g1_i1, Rm-Tct_184193_c0_g1_i1, Rm-Tct_1009013_c0_g1_i1, Rm-Tct_1164993_c0_g1_i1
(IPR002023) NADH-quinone oxidoreductase subunit E-like	8	Rm-Tct_21884_c0_g1_i1, Rm-Tct_434238_c0_g1_i1, Rm-Tct_27158_c0_g1_i1, Rm-Tct_376187_c0_g1_i1, Rm-Tct_35464_c1_g1_i1, Rm-Tct_21048_c1_g1_i1, Rm-Tct_612794_c0_g1_i1, Rm-Tct_744415_c0_g1_i1
(IPR016300) Arsenical pump ATPase, ArsA/GET3	8	Rm-Tct_988318_c0_g1_i1, Rm-Tct_720488_c0_g1_i1, Rm-Tct_1057200_c0_g1_i1, Rm-Tct_713563_c0_g1_i1, Rm-Tct_977101_c0_g1_i1, Rm-Tct_652426_c0_g1_i1, Rm-Tct_465963_c0_g1_i1, Rm-Tct_927315_c0_g1_i1
(IPR005756) Ribosomal protein L26/L24, eukaryotic/archaeal	8	Rm-Tct_125767_c1_g9_i1, Rm-Tct_533339_c0_g1_i1, Rm-Tct_115871_c0_g1_i2, Rm-Tct_99035_c0_g1_i3, Rm-Tct_934215_c0_g1_i1, Rm-Tct_520190_c0_g1_i1, Rm-Tct_721012_c0_g1_i1, Rm-Tct_398922_c0_g1_i1
(IPR007115) 6-pyruvoyl tetrahydropterin synthase/QueD family protein	8	Rm-Tct_459223_c0_g1_i1, Rm-Tct_1156223_c0_g1_i1, Rm-Tct_1004651_c0_g1_i1, Rm-Tct_253165_c0_g1_i1, Rm-Tct_1102070_c0_g1_i1, Rm-Tct_335135_c0_g1_i1, Rm-Tct_150376_c0_g1_i1, Rm-Tct_649496_c0_g1_i1
(IPR001737) Ribosomal RNA adenine methyltransferase KsgA/Erm	8	Rm-Tct_157050_c0_g1_i1, Rm-Tct_418300_c0_g1_i1, Rm-Tct_502224_c0_g1_i1, Rm-Tct_892360_c0_g1_i1, Rm-Tct_10473_c0_g1_i1, Rm-Tct_230757_c0_g1_i1, Rm-Tct_790226_c0_g1_i1, Rm-Tct_589245_c0_g1_i1
(IPR000667) Peptidase S13, D-Ala-D-Ala carboxypeptidase C	8	Rm-Tct_651760_c0_g1_i1, Rm-Tct_904112_c0_g1_i1, Rm-Tct_249156_c0_g1_i1, Rm-Tct_1024635_c0_g1_i1, Rm-Tct_32232_c0_g1_i1, Rm-Tct_1036093_c0_g1_i1, Rm-Tct_915809_c1_g1_i1, Rm-Tct_644401_c0_g1_i1
(IPR009758) Protein of unknown function DUF1326	8	Rm-Tct_868351_c0_g1_i1, Rm-Tct_1074627_c0_g1_i1, Rm-Tct_401203_c0_g1_i1, Rm-Tct_511460_c0_g1_i1, Rm-Tct_752145_c0_g1_i1, Rm-Tct_65884_c1_g1_i1, Rm-Tct_558323_c0_g1_i1, Rm-Tct_691612_c0_g1_i1
(IPR034322) Methylmalonate semialdehyde dehydrogenase, cytoplasmic	8	Rm-Tct_389779_c0_g1_i1, Rm-Tct_349646_c1_g1_i1, Rm-Tct_136201_c14_g1_i1, Rm-Tct_835417_c0_g1_i1, Rm-Tct_131197_c5_g10_i1, Rm-Tct_1058250_c0_g1_i1, Rm-Tct_857653_c0_g1_i1, Rm-Tct_69682_c1_g1_i1
(IPR002523) Mg2+ transporter protein, CorA-like/Zinc transport protein ZntB	8	Rm-Tct_134035_c0_g10_i1, Rm-Tct_505029_c0_g1_i1, Rm-Tct_300468_c0_g1_i1, Rm-Tct_1082896_c0_g1_i1, Rm-Tct_890932_c0_g1_i1, Rm-Tct_696266_c0_g1_i1, Rm-Tct_1012199_c0_g1_i1, Rm-Tct_1112876_c0_g1_i1
(IPR023603) Threonine aldolase	8	Rm-Tct_136176_c7_g3_i3, Rm-Tct_826814_c0_g1_i1, Rm-Tct_1110591_c0_g1_i1, Rm-Tct_263946_c0_g1_i1, Rm-Tct_586700_c0_g1_i1, Rm-Tct_129870_c0_g2_i1, Rm-Tct_1005279_c0_g1_i1, Rm-Tct_807444_c0_g1_i1
(IPR032465) ACMSD/PatG/YanB	8	Rm-Tct_51952_c0_g1_i1, Rm-Tct_804278_c0_g1_i1, Rm-Tct_338928_c0_g1_i1, Rm-Tct_821813_c0_g1_i1, Rm-Tct_655900_c0_g1_i1, Rm-Tct_617688_c0_g1_i1, Rm-Tct_564718_c0_g1_i1, Rm-Tct_494138_c0_g1_i1
(IPR011817) Uridylate kinase	8	Rm-Tct_58130_c1_g1_i1, Rm-Tct_1152568_c0_g1_i1, Rm-Tct_207103_c0_g1_i1, Rm-Tct_652403_c0_g1_i1, Rm-Tct_480927_c0_g1_i1, Rm-Tct_1089716_c0_g1_i1, Rm-Tct_1044275_c0_g1_i1, Rm-Tct_676450_c0_g1_i1
(IPR008162) Inorganic pyrophosphatase	8	Rm-Tct_294883_c0_g1_i1, Rm-Tct_336482_c0_g1_i1, Rm-Tct_124919_c1_g1_i1, Rm-Tct_869635_c0_g1_i1, Rm-Tct_714295_c0_g1_i1, Rm-Tct_210081_c0_g1_i1, Rm-Tct_947536_c0_g1_i1, Rm-Tct_722552_c0_g1_i1
(IPR003444) Transcriptional regulator MraZ	8	Rm-Tct_416040_c0_g1_i1, Rm-Tct_295397_c0_g1_i1, Rm-Tct_131975_c2_g3_i1, Rm-Tct_484579_c0_g1_i1, Rm-Tct_295520_c0_g1_i1, Rm-Tct_760852_c0_g1_i1, Rm-Tct_713853_c0_g1_i1, Rm-Tct_971603_c0_g1_i1
(IPR022791) Lysylphosphatidylglycerol synthetase/glycosyltransferase AglD	8	Rm-Tct_1044485_c0_g1_i1, Rm-Tct_655213_c1_g1_i1, Rm-Tct_696631_c0_g1_i1, Rm-Tct_533839_c0_g1_i1, Rm-Tct_446151_c0_g1_i1, Rm-Tct_1090365_c0_g1_i1, Rm-Tct_358183_c0_g1_i1, Rm-Tct_593120_c0_g1_i1
(IPR004390) Signal-recognition particle receptor FtsY	8	Rm-Tct_772947_c0_g1_i1, Rm-Tct_1164693_c0_g1_i1, Rm-Tct_751208_c0_g1_i1, Rm-Tct_776953_c0_g1_i1, Rm-Tct_1164414_c0_g1_i1, Rm-Tct_238512_c0_g1_i1, Rm-Tct_790202_c0_g1_i1, Rm-Tct_639532_c0_g1_i1
(IPR018764) Anti-sigma K factor RskA	8	Rm-Tct_163869_c0_g1_i1, Rm-Tct_1063754_c0_g1_i1, Rm-Tct_1046205_c0_g1_i1, Rm-Tct_1128556_c0_g1_i1, Rm-Tct_353366_c0_g1_i1, Rm-Tct_609651_c0_g1_i1, Rm-Tct_639499_c0_g1_i1, Rm-Tct_1044696_c0_g1_i1
(IPR002403) Cytochrome P450, E-class, group IV	8	Rm-Tct_1050520_c0_g1_i1, Rm-Tct_212327_c0_g1_i1, Rm-Tct_981022_c0_g1_i1, Rm-Tct_427747_c0_g1_i1, Rm-Tct_775197_c0_g1_i1, Rm-Tct_175033_c0_g1_i1, Rm-Tct_1125303_c0_g1_i1, Rm-Tct_127608_c1_g2_i1
(IPR008630) Glycosyltransferase 34	8	Rm-Tct_106065_c0_g3_i1, Rm-Tct_127658_c0_g1_i2, Rm-Tct_133036_c4_g1_i1, Rm-Tct_64727_c0_g1_i1, Rm-Tct_89474_c0_g1_i1, Rm-Tct_134277_c1_g3_i1, Rm-Tct_492026_c0_g1_i1, Rm-Tct_109551_c0_g1_i2
(IPR001360) Glycoside hydrolase family 1	8	Rm-Tct_917572_c0_g1_i1, Rm-Tct_453800_c0_g1_i1, Rm-Tct_73093_c0_g1_i1, Rm-Tct_345364_c0_g1_i1, Rm-Tct_598863_c0_g1_i1, Rm-Tct_836318_c0_g1_i1, Rm-Tct_472726_c0_g1_i1, Rm-Tct_761156_c0_g1_i1
(IPR027705) Flotillin family	8	Rm-Tct_275765_c0_g1_i1, Rm-Tct_235504_c0_g1_i1, Rm-Tct_162176_c0_g1_i1, Rm-Tct_812283_c0_g1_i1, Rm-Tct_619408_c0_g1_i1, Rm-Tct_537415_c0_g1_i1, Rm-Tct_948249_c0_g1_i1, Rm-Tct_945075_c0_g1_i1
(IPR024088) Tyrosine-tRNA ligase, bacterial-type	8	Rm-Tct_422369_c0_g1_i1, Rm-Tct_843682_c0_g1_i1, Rm-Tct_167352_c0_g1_i1, Rm-Tct_568257_c0_g1_i1, Rm-Tct_587820_c0_g1_i1, Rm-Tct_460990_c0_g1_i1, Rm-Tct_993485_c0_g1_i1, Rm-Tct_878080_c0_g1_i1
(IPR030296) Probable ABC transporter ATP-binding protein Mkl	8	Rm-Tct_799278_c0_g1_i1, Rm-Tct_594103_c0_g1_i1, Rm-Tct_1128895_c0_g1_i1, Rm-Tct_850601_c0_g1_i1, Rm-Tct_877610_c0_g1_i1, Rm-Tct_1118267_c0_g1_i1, Rm-Tct_536030_c0_g1_i1, Rm-Tct_47063_c0_g1_i1
(IPR006179) 5'-Nucleotidase/apyrase	8	Rm-Tct_491700_c0_g1_i1, Rm-Tct_381564_c0_g1_i1, Rm-Tct_867290_c0_g1_i1, Rm-Tct_758710_c0_g1_i1, Rm-Tct_16729_c0_g2_i1, Rm-Tct_668800_c0_g1_i1, Rm-Tct_608927_c0_g1_i1, Rm-Tct_521972_c0_g1_i1
(IPR002838) Mitochondrial biogenesis protein AIM24	8	Rm-Tct_973187_c0_g1_i1, Rm-Tct_820212_c0_g1_i1, Rm-Tct_1016084_c0_g1_i1, Rm-Tct_893609_c0_g1_i1, Rm-Tct_568686_c0_g1_i1, Rm-Tct_18109_c0_g1_i1, Rm-Tct_227235_c0_g1_i1, Rm-Tct_983664_c0_g1_i1
(IPR003835) Glycosyl transferase, family 19	8	Rm-Tct_215584_c0_g1_i1, Rm-Tct_857708_c0_g1_i1, Rm-Tct_957941_c0_g1_i1, Rm-Tct_1002054_c0_g1_i1, Rm-Tct_826672_c0_g1_i1, Rm-Tct_841966_c0_g1_i1, Rm-Tct_1064055_c0_g1_i1, Rm-Tct_864738_c0_g1_i1
(IPR010839) Acyclic terpene utilisation	8	Rm-Tct_218056_c0_g1_i1, Rm-Tct_827412_c0_g1_i1, Rm-Tct_732278_c0_g1_i1, Rm-Tct_662722_c0_g1_i1, Rm-Tct_104679_c0_g1_i1, Rm-Tct_1064637_c0_g1_i1, Rm-Tct_971143_c0_g1_i1, Rm-Tct_312352_c0_g1_i1
(IPR007428) MlaA lipoprotein	8	Rm-Tct_554923_c0_g1_i1, Rm-Tct_8377_c0_g1_i1, Rm-Tct_928899_c0_g1_i1, Rm-Tct_444796_c0_g1_i1, Rm-Tct_813460_c0_g1_i1, Rm-Tct_1088984_c0_g1_i1, Rm-Tct_442861_c0_g1_i1, Rm-Tct_1154741_c0_g1_i1
(IPR005255) 4-hydroxythreonine-4-phosphate dehydrogenase PdxA	8	Rm-Tct_107269_c0_g2_i1, Rm-Tct_507265_c0_g1_i1, Rm-Tct_1095803_c0_g1_i1, Rm-Tct_588374_c0_g1_i1, Rm-Tct_1039716_c0_g1_i1, Rm-Tct_415961_c0_g1_i1, Rm-Tct_1045571_c0_g1_i1, Rm-Tct_1022008_c0_g1_i1
(IPR025161) Putative transposase IS4/IS5 family	8	Rm-Tct_501459_c0_g1_i1, Rm-Tct_506352_c0_g1_i1, Rm-Tct_1026141_c0_g1_i1, Rm-Tct_428980_c0_g1_i1, Rm-Tct_777173_c0_g1_i1, Rm-Tct_903343_c0_g1_i1, Rm-Tct_1088305_c0_g1_i1, Rm-Tct_638181_c0_g1_i1
(IPR004604) DNA recombination/repair protein RecN	8	Rm-Tct_968701_c0_g1_i1, Rm-Tct_551415_c0_g1_i1, Rm-Tct_315437_c0_g1_i1, Rm-Tct_1110961_c0_g1_i1, Rm-Tct_363678_c0_g1_i1, Rm-Tct_1016123_c0_g1_i1, Rm-Tct_33035_c0_g1_i1, Rm-Tct_388959_c0_g1_i1
(IPR027306) Actin-related protein 2	8	Rm-Tct_1090681_c0_g1_i1, Rm-Tct_1035951_c0_g1_i1, Rm-Tct_1038297_c0_g1_i1, Rm-Tct_347325_c0_g1_i1, Rm-Tct_281345_c0_g1_i1, Rm-Tct_437359_c0_g1_i1, Rm-Tct_721623_c0_g1_i1, Rm-Tct_237315_c0_g1_i1
(IPR001645) Folylpolyglutamate synthetase	8	Rm-Tct_2716_c0_g2_i1, Rm-Tct_333789_c0_g1_i1, Rm-Tct_1142163_c0_g1_i1, Rm-Tct_396221_c0_g1_i1, Rm-Tct_192359_c2_g1_i1, Rm-Tct_669012_c0_g1_i1, Rm-Tct_558092_c0_g1_i1, Rm-Tct_71633_c0_g1_i1
(IPR003855) Potassium transporter	8	Rm-Tct_810254_c0_g1_i1, Rm-Tct_828806_c0_g1_i1, Rm-Tct_707714_c0_g1_i1, Rm-Tct_787048_c0_g1_i1, Rm-Tct_303156_c0_g1_i1, Rm-Tct_288643_c0_g1_i1, Rm-Tct_660489_c0_g1_i1, Rm-Tct_454796_c0_g1_i1
(IPR000630) Ribosomal protein S8	8	Rm-Tct_119370_c1_g2_i1, Rm-Tct_624254_c0_g1_i1, Rm-Tct_470192_c0_g1_i1, Rm-Tct_201708_c0_g1_i1, Rm-Tct_119370_c2_g1_i1, Rm-Tct_352344_c0_g1_i1, Rm-Tct_123632_c0_g1_i1, Rm-Tct_267736_c0_g1_i1
(IPR011118) Tannase/feruloyl esterase	8	Rm-Tct_831135_c0_g1_i1, Rm-Tct_822154_c0_g1_i1, Rm-Tct_404897_c0_g1_i1, Rm-Tct_164378_c0_g1_i1, Rm-Tct_674169_c0_g1_i1, Rm-Tct_1148780_c0_g1_i1, Rm-Tct_812891_c0_g1_i1, Rm-Tct_896998_c0_g1_i1
(IPR005502) ADP-ribosylation/Crystallin J1	7	Rm-Tct_260507_c0_g1_i1, Rm-Tct_1011686_c0_g1_i1, Rm-Tct_476735_c0_g1_i1, Rm-Tct_739005_c0_g1_i1, Rm-Tct_543790_c0_g1_i1, Rm-Tct_341130_c0_g1_i1, Rm-Tct_1088808_c0_g1_i1
(IPR002082) Aspartate carbamoyltransferase	7	Rm-Tct_672853_c0_g1_i1, Rm-Tct_834557_c0_g1_i1, Rm-Tct_1128580_c0_g1_i1, Rm-Tct_716971_c0_g1_i1, Rm-Tct_984183_c0_g1_i1, Rm-Tct_80694_c0_g1_i1, Rm-Tct_1022591_c0_g1_i1
(IPR006256) Dihydrolipoamide acetyltransferase pyruvate dehydrogenase complex	7	Rm-Tct_1085994_c0_g1_i1, Rm-Tct_651954_c0_g1_i1, Rm-Tct_396795_c0_g1_i1, Rm-Tct_1047725_c0_g1_i1, Rm-Tct_50673_c0_g1_i1, Rm-Tct_316471_c0_g1_i1, Rm-Tct_168943_c0_g1_i1
(IPR004846) Type II/III secretion system	7	Rm-Tct_1087658_c0_g1_i1, Rm-Tct_1091633_c0_g1_i1, Rm-Tct_951957_c0_g1_i1, Rm-Tct_995588_c0_g1_i1, Rm-Tct_573234_c0_g1_i1, Rm-Tct_127007_c2_g1_i1, Rm-Tct_898822_c0_g1_i1
(IPR026815) Cytoplasmic dynein 2 heavy chain 1	7	Rm-Tct_180936_c0_g1_i1, Rm-Tct_886463_c0_g1_i1, Rm-Tct_1033447_c0_g1_i1, Rm-Tct_623517_c0_g1_i1, Rm-Tct_989573_c0_g1_i1, Rm-Tct_1110347_c0_g1_i1, Rm-Tct_1163174_c0_g1_i1
(IPR022128) Protein of unknown function DUF3662	7	Rm-Tct_135927_c2_g1_i1, Rm-Tct_119425_c0_g2_i1, Rm-Tct_119425_c0_g3_i1, Rm-Tct_105152_c0_g2_i1, Rm-Tct_78672_c0_g1_i1, Rm-Tct_135927_c2_g8_i1, Rm-Tct_105152_c0_g1_i1
(IPR001952) Alkaline phosphatase	7	Rm-Tct_421120_c0_g1_i1, Rm-Tct_796068_c0_g1_i1, Rm-Tct_592719_c0_g1_i1, Rm-Tct_546747_c0_g1_i1, Rm-Tct_736239_c0_g1_i1, Rm-Tct_509525_c0_g1_i1, Rm-Tct_165994_c0_g1_i1
(IPR019500) Peptidase S46	7	Rm-Tct_617845_c0_g1_i1, Rm-Tct_606195_c0_g1_i1, Rm-Tct_578058_c0_g1_i1, Rm-Tct_329022_c0_g1_i1, Rm-Tct_602898_c0_g1_i1, Rm-Tct_878052_c0_g1_i1, Rm-Tct_644431_c0_g1_i1
(IPR003663) Sugar/inositol transporter	7	Rm-Tct_132751_c0_g1_i10, Rm-Tct_116723_c0_g1_i7, Rm-Tct_123688_c0_g1_i5, Rm-Tct_96315_c0_g2_i1, Rm-Tct_134749_c0_g2_i6, Rm-Tct_135327_c2_g3_i1, Rm-Tct_123688_c0_g1_i3
(IPR033344) Protein CURVATURE THYLAKOID 1	7	Rm-Tct_122496_c0_g3_i7, Rm-Tct_1106002_c0_g1_i1, Rm-Tct_116576_c0_g1_i1, Rm-Tct_130683_c2_g2_i5, Rm-Tct_122496_c0_g3_i1, Rm-Tct_122496_c0_g3_i4, Rm-Tct_774512_c0_g1_i1
(IPR001130) TatD family	7	Rm-Tct_1130798_c0_g1_i1, Rm-Tct_462212_c0_g1_i1, Rm-Tct_217068_c0_g1_i1, Rm-Tct_775994_c0_g1_i1, Rm-Tct_993976_c0_g1_i1, Rm-Tct_519740_c0_g1_i1, Rm-Tct_937368_c0_g1_i1
(IPR005016) Serine incorporator/TMS membrane protein	7	Rm-Tct_221865_c0_g1_i1, Rm-Tct_879318_c0_g1_i1, Rm-Tct_973410_c0_g1_i1, Rm-Tct_131733_c1_g1_i3, Rm-Tct_125126_c0_g1_i5, Rm-Tct_561174_c0_g1_i1, Rm-Tct_734431_c0_g1_i1
(IPR034505) Anaerobic coproporphyrinogen-III oxidase	7	Rm-Tct_208548_c0_g1_i1, Rm-Tct_980016_c0_g1_i1, Rm-Tct_138378_c0_g1_i1, Rm-Tct_351050_c0_g1_i1, Rm-Tct_377869_c0_g1_i1, Rm-Tct_1119143_c0_g1_i1, Rm-Tct_162766_c0_g1_i1
(IPR026841) Inositolphosphotransferase Aur1/Ipt1	7	Rm-Tct_652047_c0_g1_i1, Rm-Tct_717183_c0_g1_i1, Rm-Tct_162293_c0_g1_i1, Rm-Tct_915169_c0_g1_i1, Rm-Tct_308779_c0_g1_i1, Rm-Tct_841195_c0_g1_i1, Rm-Tct_489687_c0_g1_i1
(IPR003766) Uronate isomerase	7	Rm-Tct_124061_c0_g3_i1, Rm-Tct_124061_c0_g2_i1, Rm-Tct_1015575_c0_g1_i1, Rm-Tct_90998_c0_g1_i1, Rm-Tct_124061_c0_g7_i1, Rm-Tct_124061_c0_g6_i1, Rm-Tct_507184_c0_g1_i1
(IPR028359) UDP-N-acetyl-D-mannosamine/glucosamine dehydrogenase	7	Rm-Tct_504031_c0_g1_i1, Rm-Tct_258817_c0_g1_i1, Rm-Tct_135106_c3_g16_i1, Rm-Tct_1146970_c0_g1_i1, Rm-Tct_169457_c0_g1_i1, Rm-Tct_861807_c0_g1_i1, Rm-Tct_135701_c1_g2_i1
(IPR000509) Ribosomal protein L36e	7	Rm-Tct_127706_c0_g1_i10, Rm-Tct_1139166_c0_g1_i1, Rm-Tct_534599_c0_g1_i1, Rm-Tct_381495_c0_g1_i1, Rm-Tct_209364_c0_g1_i1, Rm-Tct_348559_c0_g1_i1, Rm-Tct_861571_c0_g1_i1
(IPR011541) Nickel/cobalt transporter, high-affinity	7	Rm-Tct_133469_c3_g7_i4, Rm-Tct_142751_c0_g1_i1, Rm-Tct_772242_c0_g1_i1, Rm-Tct_1104994_c0_g1_i1, Rm-Tct_201724_c0_g1_i1, Rm-Tct_329728_c0_g1_i1, Rm-Tct_1077892_c0_g1_i1
(IPR009780) Protein of unknown function DUF1344	7	Rm-Tct_93732_c0_g1_i1, Rm-Tct_1046851_c0_g1_i1, Rm-Tct_93732_c0_g2_i1, Rm-Tct_25111_c0_g1_i1, Rm-Tct_832971_c0_g1_i1, Rm-Tct_162372_c0_g1_i1, Rm-Tct_572242_c0_g1_i1
(IPR003770) Endolytic murein transglycosylase	7	Rm-Tct_579800_c0_g1_i1, Rm-Tct_311878_c0_g1_i1, Rm-Tct_895276_c0_g1_i1, Rm-Tct_735891_c0_g1_i1, Rm-Tct_1032101_c0_g1_i1, Rm-Tct_519041_c0_g1_i1, Rm-Tct_770585_c0_g1_i1
(IPR003685) Photosystem I PsaD	7	Rm-Tct_114872_c0_g1_i1, Rm-Tct_178105_c0_g1_i1, Rm-Tct_126053_c0_g3_i1, Rm-Tct_78036_c0_g2_i1, Rm-Tct_114872_c0_g3_i1, Rm-Tct_76879_c0_g1_i2, Rm-Tct_76879_c0_g1_i1
(IPR015944) Glycine-tRNA ligase, beta subunit	7	Rm-Tct_1164806_c0_g1_i1, Rm-Tct_1077573_c0_g1_i1, Rm-Tct_663761_c0_g1_i1, Rm-Tct_282369_c0_g1_i1, Rm-Tct_235460_c0_g1_i1, Rm-Tct_927117_c0_g1_i1, Rm-Tct_67173_c0_g1_i1
(IPR001383) Ribosomal protein L28	7	Rm-Tct_787695_c0_g1_i1, Rm-Tct_50407_c0_g1_i1, Rm-Tct_17531_c0_g1_i1, Rm-Tct_134165_c3_g3_i1, Rm-Tct_851938_c0_g1_i1, Rm-Tct_787695_c1_g1_i1, Rm-Tct_911431_c0_g1_i1
(IPR002813) Arginine biosynthesis protein ArgJ	7	Rm-Tct_1062891_c0_g1_i1, Rm-Tct_427086_c0_g1_i1, Rm-Tct_711747_c0_g1_i1, Rm-Tct_242313_c0_g1_i1, Rm-Tct_1163381_c0_g1_i1, Rm-Tct_130371_c0_g1_i4, Rm-Tct_328514_c0_g1_i1
(IPR011275) Malate dehydrogenase, type 3	7	Rm-Tct_130135_c2_g2_i2, Rm-Tct_1096564_c0_g1_i1, Rm-Tct_466734_c0_g1_i1, Rm-Tct_130135_c1_g2_i1, Rm-Tct_1103243_c0_g1_i1, Rm-Tct_540096_c0_g1_i1, Rm-Tct_130135_c6_g1_i1
(IPR003749) ThiamineS/Molybdopterin converting factor subunit 1	7	Rm-Tct_112631_c0_g2_i1, Rm-Tct_195428_c0_g1_i1, Rm-Tct_166032_c0_g1_i1, Rm-Tct_880847_c0_g1_i1, Rm-Tct_303626_c0_g1_i1, Rm-Tct_8361_c1_g1_i1, Rm-Tct_298080_c0_g1_i1
(IPR004308) Glutamate-cysteine ligase catalytic subunit	7	Rm-Tct_813662_c0_g1_i1, Rm-Tct_1062024_c0_g1_i1, Rm-Tct_170132_c0_g1_i1, Rm-Tct_532046_c0_g1_i1, Rm-Tct_1139331_c0_g1_i1, Rm-Tct_1055510_c0_g1_i1, Rm-Tct_909993_c0_g1_i1
(IPR002042) Uricase	7	Rm-Tct_469191_c0_g1_i1, Rm-Tct_87282_c0_g1_i1, Rm-Tct_954563_c0_g1_i1, Rm-Tct_315327_c0_g1_i1, Rm-Tct_216935_c0_g1_i1, Rm-Tct_134739_c0_g1_i2, Rm-Tct_908585_c0_g1_i1
(IPR000238) Ribosome-binding factor A	7	Rm-Tct_827468_c0_g1_i1, Rm-Tct_923635_c0_g1_i1, Rm-Tct_793222_c0_g1_i1, Rm-Tct_408941_c0_g1_i1, Rm-Tct_911310_c0_g1_i1, Rm-Tct_1128743_c0_g1_i1, Rm-Tct_1065420_c0_g1_i1
(IPR000711) ATPase, OSCP/delta subunit	7	Rm-Tct_965837_c0_g1_i1, Rm-Tct_586372_c0_g1_i1, Rm-Tct_154822_c0_g1_i1, Rm-Tct_603004_c0_g1_i1, Rm-Tct_755622_c0_g1_i1, Rm-Tct_1154756_c0_g1_i1, Rm-Tct_742353_c0_g1_i1
(IPR009725) Predicted 3-demethylubiquinone-9 3-methyltransferase	7	Rm-Tct_775637_c0_g1_i1, Rm-Tct_394670_c0_g1_i1, Rm-Tct_705310_c0_g1_i1, Rm-Tct_29256_c0_g1_i1, Rm-Tct_133973_c0_g1_i1, Rm-Tct_835798_c0_g1_i1, Rm-Tct_961838_c0_g1_i1
(IPR015659) Proline oxidase family	7	Rm-Tct_431511_c0_g1_i1, Rm-Tct_647654_c0_g1_i1, Rm-Tct_591033_c0_g1_i1, Rm-Tct_753156_c0_g1_i1, Rm-Tct_74587_c0_g1_i1, Rm-Tct_374606_c0_g1_i1, Rm-Tct_279609_c0_g1_i1
(IPR002930) Glycine cleavage system H-protein	7	Rm-Tct_135144_c0_g3_i1, Rm-Tct_1089761_c0_g1_i1, Rm-Tct_954909_c0_g1_i1, Rm-Tct_234513_c0_g1_i1, Rm-Tct_425995_c0_g1_i1, Rm-Tct_836189_c0_g1_i1, Rm-Tct_121971_c1_g2_i1
(IPR023637) Urocanase	7	Rm-Tct_988273_c0_g1_i1, Rm-Tct_494387_c0_g1_i1, Rm-Tct_478125_c0_g1_i1, Rm-Tct_522994_c1_g1_i1, Rm-Tct_91729_c1_g1_i1, Rm-Tct_1113227_c0_g1_i1, Rm-Tct_218771_c0_g1_i1
(IPR006286) Peptidase C56, PfpI	7	Rm-Tct_893803_c0_g1_i1, Rm-Tct_872512_c0_g1_i1, Rm-Tct_974085_c0_g1_i1, Rm-Tct_93138_c0_g2_i1, Rm-Tct_537154_c0_g1_i1, Rm-Tct_509619_c0_g1_i1, Rm-Tct_694137_c0_g1_i1
(IPR002150) Ribosomal protein L31	7	Rm-Tct_83437_c0_g2_i1, Rm-Tct_46164_c0_g1_i1, Rm-Tct_828802_c0_g1_i1, Rm-Tct_261686_c0_g1_i1, Rm-Tct_931929_c0_g1_i1, Rm-Tct_1019569_c0_g1_i1, Rm-Tct_875523_c0_g1_i1
(IPR002202) Hydroxymethylglutaryl-CoA reductase, class I/II	7	Rm-Tct_611806_c0_g1_i1, Rm-Tct_511931_c0_g1_i1, Rm-Tct_137099_c0_g1_i1, Rm-Tct_226847_c0_g1_i1, Rm-Tct_688660_c0_g1_i1, Rm-Tct_96385_c1_g1_i1, Rm-Tct_709215_c0_g1_i1
(IPR027140) Importin subunit beta-1, plants	7	Rm-Tct_1084780_c0_g1_i1, Rm-Tct_374110_c0_g1_i1, Rm-Tct_126833_c0_g1_i1, Rm-Tct_253857_c0_g1_i1, Rm-Tct_1120920_c0_g1_i1, Rm-Tct_582757_c0_g1_i1, Rm-Tct_193132_c0_g1_i1
(IPR002453) Beta tubulin	7	Rm-Tct_90757_c2_g1_i1, Rm-Tct_582795_c0_g1_i1, Rm-Tct_135148_c1_g9_i1, Rm-Tct_56455_c0_g1_i1, Rm-Tct_323368_c0_g1_i1, Rm-Tct_356375_c0_g1_i1, Rm-Tct_469293_c0_g1_i1
(IPR000672) Tetrahydrofolate dehydrogenase/cyclohydrolase	7	Rm-Tct_341930_c0_g1_i1, Rm-Tct_747587_c0_g1_i1, Rm-Tct_1064890_c0_g1_i1, Rm-Tct_1161590_c0_g1_i1, Rm-Tct_313523_c0_g1_i1, Rm-Tct_1035980_c0_g1_i1, Rm-Tct_1073483_c0_g1_i1
(IPR000269) Copper amine oxidase	7	Rm-Tct_282478_c0_g1_i1, Rm-Tct_639509_c0_g1_i1, Rm-Tct_508600_c0_g1_i1, Rm-Tct_220735_c0_g1_i1, Rm-Tct_693378_c0_g1_i1, Rm-Tct_1044146_c0_g1_i1, Rm-Tct_673921_c0_g1_i1
(IPR007760) Manganese catalase	7	Rm-Tct_132693_c1_g2_i3, Rm-Tct_1122498_c0_g1_i1, Rm-Tct_563446_c0_g1_i1, Rm-Tct_463048_c0_g1_i1, Rm-Tct_143640_c0_g1_i1, Rm-Tct_966538_c0_g1_i1, Rm-Tct_27221_c0_g1_i1
(IPR024412) Lsr2	7	Rm-Tct_737114_c0_g1_i1, Rm-Tct_388455_c0_g1_i1, Rm-Tct_808831_c0_g1_i1, Rm-Tct_563712_c0_g1_i1, Rm-Tct_779332_c0_g1_i1, Rm-Tct_625822_c0_g1_i1, Rm-Tct_12292_c0_g1_i1
(IPR008009) Putative Ig	7	Rm-Tct_240721_c0_g1_i1, Rm-Tct_870623_c0_g1_i1, Rm-Tct_382509_c0_g1_i1, Rm-Tct_417552_c0_g1_i1, Rm-Tct_345618_c0_g1_i1, Rm-Tct_703866_c0_g1_i1, Rm-Tct_1061935_c0_g1_i1
(IPR003824) Undecaprenyl-diphosphatase UppP	7	Rm-Tct_206090_c0_g1_i1, Rm-Tct_1015359_c0_g1_i1, Rm-Tct_854852_c0_g1_i1, Rm-Tct_711727_c0_g1_i1, Rm-Tct_322887_c0_g1_i1, Rm-Tct_948264_c0_g1_i1, Rm-Tct_153173_c0_g1_i1
(IPR004345) TB2/DP1/HVA22-related protein	7	Rm-Tct_136023_c3_g2_i9, Rm-Tct_1018862_c0_g1_i1, Rm-Tct_132711_c2_g5_i6, Rm-Tct_860371_c0_g1_i1, Rm-Tct_363517_c0_g1_i1, Rm-Tct_136023_c3_g2_i3, Rm-Tct_130020_c0_g1_i2
(IPR009200) Protein of unknown function DUF1269, membrane associated	7	Rm-Tct_282397_c0_g1_i1, Rm-Tct_865271_c0_g1_i1, Rm-Tct_700678_c0_g1_i1, Rm-Tct_643061_c0_g1_i1, Rm-Tct_242771_c0_g1_i1, Rm-Tct_643179_c0_g1_i1, Rm-Tct_139811_c0_g1_i1
(IPR002326) Cytochrome c1	7	Rm-Tct_194091_c0_g1_i1, Rm-Tct_981701_c0_g1_i1, Rm-Tct_766428_c0_g1_i1, Rm-Tct_289454_c0_g1_i1, Rm-Tct_123457_c0_g1_i1, Rm-Tct_1056570_c0_g1_i1, Rm-Tct_719124_c0_g1_i1
(IPR000560) Histidine phosphatase superfamily, clade-2	7	Rm-Tct_220009_c0_g1_i1, Rm-Tct_150980_c0_g1_i1, Rm-Tct_1044777_c0_g1_i1, Rm-Tct_519848_c0_g1_i1, Rm-Tct_477577_c0_g1_i1, Rm-Tct_1089784_c0_g1_i1, Rm-Tct_21363_c0_g2_i1
(IPR010241) Ferredoxin [2Fe-2S], plant	7	Rm-Tct_17319_c1_g1_i1, Rm-Tct_580565_c0_g1_i1, Rm-Tct_112397_c0_g1_i1, Rm-Tct_487082_c0_g1_i1, Rm-Tct_126299_c0_g4_i1, Rm-Tct_67102_c0_g2_i1, Rm-Tct_67102_c0_g1_i1
(IPR012683) Conserved hypothetical protein CHP02302, transmembrane	7	Rm-Tct_568821_c0_g1_i1, Rm-Tct_43255_c0_g1_i1, Rm-Tct_775546_c0_g1_i1, Rm-Tct_32864_c0_g1_i1, Rm-Tct_104373_c2_g1_i1, Rm-Tct_516500_c0_g1_i1, Rm-Tct_906326_c0_g1_i1
(IPR004861) Protein-tyrosine phosphatase, SIW14-like	7	Rm-Tct_699130_c0_g1_i1, Rm-Tct_120511_c0_g2_i1, Rm-Tct_404774_c0_g1_i1, Rm-Tct_403319_c0_g1_i1, Rm-Tct_305569_c0_g1_i1, Rm-Tct_872130_c0_g1_i1, Rm-Tct_730076_c0_g1_i1
(IPR020100) Glucose-repressible protein Grg1	7	Rm-Tct_1105668_c0_g1_i1, Rm-Tct_1027273_c0_g1_i1, Rm-Tct_677428_c0_g1_i1, Rm-Tct_629421_c0_g1_i1, Rm-Tct_499755_c0_g1_i1, Rm-Tct_278292_c0_g1_i1, Rm-Tct_123105_c0_g3_i1
(IPR010401) Glycogen debranching enzyme	7	Rm-Tct_527121_c0_g1_i1, Rm-Tct_1054640_c0_g1_i1, Rm-Tct_436267_c0_g1_i1, Rm-Tct_1020805_c0_g1_i1, Rm-Tct_886417_c0_g1_i1, Rm-Tct_113968_c1_g1_i1, Rm-Tct_192284_c0_g1_i1
(IPR021457) Protein of unknown function DUF3108	7	Rm-Tct_555501_c0_g1_i1, Rm-Tct_308409_c0_g1_i1, Rm-Tct_1107258_c0_g1_i1, Rm-Tct_378719_c0_g1_i1, Rm-Tct_871614_c0_g1_i1, Rm-Tct_1158862_c0_g1_i1, Rm-Tct_800266_c0_g1_i1
(IPR002637) Ham1-like protein	7	Rm-Tct_344418_c0_g1_i1, Rm-Tct_1150393_c0_g1_i1, Rm-Tct_381181_c0_g1_i1, Rm-Tct_255906_c0_g1_i1, Rm-Tct_424506_c0_g1_i1, Rm-Tct_576095_c0_g1_i1, Rm-Tct_674388_c0_g1_i1
(IPR001525) C-5 cytosine methyltransferase	7	Rm-Tct_236435_c0_g1_i1, Rm-Tct_446473_c0_g1_i1, Rm-Tct_427964_c0_g1_i1, Rm-Tct_994239_c0_g1_i1, Rm-Tct_628139_c0_g1_i1, Rm-Tct_345261_c0_g1_i1, Rm-Tct_204495_c0_g1_i1
(IPR007452) Translocation and assembly module TamB	7	Rm-Tct_188600_c0_g1_i1, Rm-Tct_590770_c0_g1_i1, Rm-Tct_325318_c0_g1_i1, Rm-Tct_1163837_c0_g1_i1, Rm-Tct_917834_c0_g1_i1, Rm-Tct_1118826_c0_g1_i1, Rm-Tct_293897_c0_g1_i1
(IPR003669) Thymidylate synthase ThyX	7	Rm-Tct_135858_c0_g10_i1, Rm-Tct_382797_c0_g1_i1, Rm-Tct_629283_c0_g1_i1, Rm-Tct_975948_c0_g1_i1, Rm-Tct_756057_c0_g1_i1, Rm-Tct_388493_c0_g1_i1, Rm-Tct_135858_c0_g2_i1
(IPR003997) RTX secretion protein D, Gram-negative bacteria	7	Rm-Tct_362192_c0_g1_i1, Rm-Tct_416649_c0_g1_i1, Rm-Tct_818445_c0_g1_i1, Rm-Tct_662234_c0_g1_i1, Rm-Tct_658365_c0_g1_i1, Rm-Tct_588894_c0_g1_i1, Rm-Tct_316584_c0_g1_i1
(IPR002085) Alcohol dehydrogenase superfamily, zinc-type	7	Rm-Tct_133935_c0_g2_i1, Rm-Tct_101842_c0_g1_i1, Rm-Tct_135301_c2_g8_i4, Rm-Tct_118849_c0_g5_i2, Rm-Tct_113365_c0_g1_i1, Rm-Tct_1087208_c0_g1_i1, Rm-Tct_106639_c0_g1_i4
(IPR002781) Transmembrane protein TauE-like	7	Rm-Tct_624043_c0_g1_i1, Rm-Tct_313627_c0_g1_i1, Rm-Tct_644989_c0_g1_i1, Rm-Tct_260403_c0_g1_i1, Rm-Tct_826474_c0_g1_i1, Rm-Tct_441444_c0_g1_i1, Rm-Tct_851186_c0_g1_i1
(IPR001129) Membrane-associated, eicosanoid/glutathione metabolism (MAPEG) protein	7	Rm-Tct_960245_c0_g1_i1, Rm-Tct_956170_c0_g1_i1, Rm-Tct_813396_c0_g1_i1, Rm-Tct_119803_c0_g1_i8, Rm-Tct_1156647_c0_g1_i1, Rm-Tct_1013934_c0_g1_i1, Rm-Tct_503735_c0_g1_i1
(IPR026523) Paraneoplastic antigen Ma	7	Rm-Tct_136285_c79_g93_i1, Rm-Tct_136285_c79_g155_i1, Rm-Tct_126764_c3_g19_i1, Rm-Tct_132701_c3_g2_i1, Rm-Tct_136269_c60_g139_i1, Rm-Tct_136108_c13_g38_i1, Rm-Tct_1034144_c0_g1_i1
(IPR015324) Ribosomal protein Rsm22, bacterial-type	7	Rm-Tct_383007_c0_g1_i1, Rm-Tct_1108570_c0_g1_i1, Rm-Tct_134120_c0_g1_i1, Rm-Tct_134120_c0_g5_i1, Rm-Tct_134120_c0_g6_i2, Rm-Tct_134120_c0_g7_i1, Rm-Tct_134120_c0_g9_i1
(IPR021728) Protein of unknown function DUF3300	7	Rm-Tct_711074_c0_g1_i1, Rm-Tct_741025_c0_g1_i1, Rm-Tct_402962_c0_g1_i1, Rm-Tct_894400_c0_g1_i1, Rm-Tct_760766_c0_g1_i1, Rm-Tct_767393_c0_g1_i1, Rm-Tct_1110406_c0_g1_i1
(IPR001626) ABC transporter, TroCD-like	7	Rm-Tct_1092465_c0_g1_i1, Rm-Tct_822567_c0_g1_i1, Rm-Tct_496721_c0_g1_i1, Rm-Tct_592005_c0_g1_i1, Rm-Tct_384477_c0_g1_i1, Rm-Tct_887312_c0_g1_i1, Rm-Tct_693520_c0_g1_i1
(IPR001233) tRNA-splicing ligase, RtcB	7	Rm-Tct_899795_c0_g1_i1, Rm-Tct_73494_c1_g1_i1, Rm-Tct_254685_c0_g1_i1, Rm-Tct_427574_c0_g1_i1, Rm-Tct_1034685_c0_g1_i1, Rm-Tct_491461_c0_g1_i1, Rm-Tct_1004211_c0_g1_i1
(IPR001492) Flagellin	7	Rm-Tct_227193_c0_g1_i1, Rm-Tct_781460_c0_g1_i1, Rm-Tct_134895_c4_g20_i1, Rm-Tct_634511_c0_g1_i1, Rm-Tct_1020760_c0_g1_i1, Rm-Tct_44193_c0_g1_i1, Rm-Tct_1051335_c0_g1_i1
(IPR001474) GTP cyclohydrolase I	7	Rm-Tct_336611_c0_g1_i1, Rm-Tct_70816_c2_g1_i1, Rm-Tct_424930_c0_g1_i1, Rm-Tct_116570_c0_g3_i1, Rm-Tct_1117518_c0_g1_i1, Rm-Tct_743377_c0_g1_i1, Rm-Tct_210586_c0_g1_i1
(IPR026893) Tyrosine/serine-protein phosphatase IphP-type	7	Rm-Tct_743324_c0_g1_i1, Rm-Tct_973648_c0_g1_i1, Rm-Tct_1019788_c0_g1_i1, Rm-Tct_1115328_c0_g1_i1, Rm-Tct_185138_c0_g1_i1, Rm-Tct_197367_c0_g1_i1, Rm-Tct_462375_c0_g1_i1
(IPR004960) Bacterial lipid A biosynthesis acyltransferase	7	Rm-Tct_433449_c0_g1_i1, Rm-Tct_350451_c0_g1_i1, Rm-Tct_1095509_c0_g1_i1, Rm-Tct_561684_c0_g1_i1, Rm-Tct_362097_c0_g1_i1, Rm-Tct_667229_c0_g1_i1, Rm-Tct_413437_c0_g1_i1
(IPR007250) Heat shock protein 9/12	7	Rm-Tct_125146_c0_g2_i1, Rm-Tct_125146_c0_g1_i1, Rm-Tct_192678_c0_g1_i1, Rm-Tct_125146_c0_g6_i1, Rm-Tct_66180_c0_g1_i1, Rm-Tct_66180_c0_g2_i1, Rm-Tct_656275_c0_g1_i1
(IPR000701) Succinate dehydrogenase/Fumarate reductase, transmembrane subunit	7	Rm-Tct_777951_c0_g1_i1, Rm-Tct_848168_c0_g1_i1, Rm-Tct_913576_c0_g2_i1, Rm-Tct_1152668_c0_g1_i1, Rm-Tct_132086_c5_g5_i1, Rm-Tct_259099_c0_g1_i1, Rm-Tct_191843_c0_g1_i1
(IPR004383) Ribosomal RNA large subunit methyltransferase RlmN/Cfr	7	Rm-Tct_988923_c0_g1_i1, Rm-Tct_1153938_c0_g1_i1, Rm-Tct_238926_c0_g1_i1, Rm-Tct_736128_c0_g1_i1, Rm-Tct_120212_c4_g1_i1, Rm-Tct_1153952_c0_g1_i1, Rm-Tct_10193_c0_g1_i1
(IPR004090) Chemotaxis methyl-accepting receptor	7	Rm-Tct_575594_c0_g1_i1, Rm-Tct_1156328_c0_g1_i1, Rm-Tct_1157970_c0_g1_i1, Rm-Tct_330390_c0_g1_i1, Rm-Tct_1127717_c0_g1_i1, Rm-Tct_645100_c0_g1_i1, Rm-Tct_859132_c0_g1_i1
(IPR001377) Ribosomal protein S6e	7	Rm-Tct_860465_c0_g1_i1, Rm-Tct_131057_c4_g2_i6, Rm-Tct_853090_c0_g1_i1, Rm-Tct_131057_c4_g2_i1, Rm-Tct_133037_c1_g10_i1, Rm-Tct_505557_c0_g1_i1, Rm-Tct_1074068_c0_g1_i1
(IPR004416) tRNA uridine 5-carboxymethylaminomethyl modification enzyme MnmG	7	Rm-Tct_618462_c0_g1_i1, Rm-Tct_688855_c0_g1_i1, Rm-Tct_47749_c0_g2_i1, Rm-Tct_883874_c0_g1_i1, Rm-Tct_739719_c0_g1_i1, Rm-Tct_415277_c0_g2_i1, Rm-Tct_428393_c0_g1_i1
(IPR032259) Enoyl-CoA hydratase/isomerase, HIBYL-CoA-H type	7	Rm-Tct_509236_c0_g1_i1, Rm-Tct_130202_c0_g1_i1, Rm-Tct_927154_c0_g1_i1, Rm-Tct_837109_c0_g1_i1, Rm-Tct_33094_c1_g1_i1, Rm-Tct_810098_c0_g1_i1, Rm-Tct_815260_c0_g1_i1
(IPR005668) 2-isopropylmalate synthase	7	Rm-Tct_307462_c0_g1_i1, Rm-Tct_135285_c8_g21_i1, Rm-Tct_362406_c0_g1_i1, Rm-Tct_789147_c0_g1_i1, Rm-Tct_988497_c0_g1_i1, Rm-Tct_135890_c4_g47_i1, Rm-Tct_768564_c0_g1_i1
(IPR019981) Ribosomal protein S11, bacterial-type	7	Rm-Tct_136365_c44_g52_i1, Rm-Tct_108588_c0_g5_i1, Rm-Tct_108588_c0_g1_i1, Rm-Tct_956565_c0_g1_i1, Rm-Tct_135913_c2_g6_i1, Rm-Tct_135913_c2_g3_i1, Rm-Tct_475640_c0_g1_i1
(IPR000397) Heat shock protein Hsp33	7	Rm-Tct_1002022_c0_g1_i1, Rm-Tct_231683_c0_g1_i1, Rm-Tct_842649_c0_g1_i1, Rm-Tct_380059_c0_g1_i1, Rm-Tct_1030988_c0_g1_i1, Rm-Tct_1065825_c0_g1_i1, Rm-Tct_439865_c0_g1_i1
(IPR018203) GDP dissociation inhibitor	7	Rm-Tct_267260_c0_g1_i1, Rm-Tct_1006737_c0_g1_i1, Rm-Tct_252803_c0_g1_i1, Rm-Tct_345675_c0_g1_i1, Rm-Tct_480014_c0_g1_i1, Rm-Tct_134909_c0_g1_i6, Rm-Tct_470550_c0_g1_i1
(IPR019999) Anthranilate synthase component I-like	7	Rm-Tct_135195_c2_g1_i1, Rm-Tct_173068_c1_g1_i1, Rm-Tct_288560_c0_g1_i1, Rm-Tct_259421_c0_g1_i1, Rm-Tct_1013341_c0_g1_i1, Rm-Tct_915232_c0_g1_i1, Rm-Tct_928175_c0_g1_i1
(IPR022369) Integral membrane protein TerC, riboswitch-linked	7	Rm-Tct_960302_c0_g1_i1, Rm-Tct_794149_c0_g1_i1, Rm-Tct_135729_c1_g6_i1, Rm-Tct_893615_c0_g1_i1, Rm-Tct_1031616_c0_g1_i1, Rm-Tct_827355_c0_g1_i1, Rm-Tct_947525_c0_g1_i1
(IPR033753) Glycine cleavage system H-protein/Simiate	7	Rm-Tct_135144_c0_g3_i1, Rm-Tct_1089761_c0_g1_i1, Rm-Tct_954909_c0_g1_i1, Rm-Tct_234513_c0_g1_i1, Rm-Tct_425995_c0_g1_i1, Rm-Tct_836189_c0_g1_i1, Rm-Tct_121971_c1_g2_i1
(IPR033885) Alkane/xylene monooxygenase	7	Rm-Tct_133113_c3_g1_i1, Rm-Tct_101114_c1_g1_i1, Rm-Tct_342479_c0_g1_i1, Rm-Tct_644718_c0_g1_i1, Rm-Tct_811977_c0_g2_i1, Rm-Tct_957211_c0_g1_i1, Rm-Tct_10661_c0_g1_i1
(IPR001192) Phosphoinositide phospholipase C family	7	Rm-Tct_133427_c2_g1_i2, Rm-Tct_125976_c1_g1_i2, Rm-Tct_1059237_c0_g1_i1, Rm-Tct_365977_c0_g1_i1, Rm-Tct_207943_c0_g1_i1, Rm-Tct_133427_c2_g1_i5, Rm-Tct_118324_c0_g1_i3
(IPR016643) 26S proteasome regulatory complex, non-ATPase subcomplex, Rpn1 subunit	7	Rm-Tct_342261_c0_g1_i1, Rm-Tct_1107695_c0_g1_i1, Rm-Tct_897516_c0_g1_i1, Rm-Tct_540614_c0_g1_i1, Rm-Tct_144664_c0_g1_i1, Rm-Tct_132781_c0_g1_i7, Rm-Tct_451828_c0_g1_i1
(IPR002433) Ornithine decarboxylase	7	Rm-Tct_717609_c0_g1_i1, Rm-Tct_743499_c0_g1_i1, Rm-Tct_603495_c0_g1_i1, Rm-Tct_972817_c0_g1_i1, Rm-Tct_220461_c0_g1_i1, Rm-Tct_371418_c0_g1_i1, Rm-Tct_497405_c0_g1_i1
(IPR007420) Protein of unknown function DUF465	7	Rm-Tct_147711_c0_g1_i1, Rm-Tct_1025298_c0_g1_i1, Rm-Tct_605626_c0_g1_i1, Rm-Tct_1055412_c0_g1_i1, Rm-Tct_109067_c0_g1_i1, Rm-Tct_122015_c0_g3_i1, Rm-Tct_682369_c0_g1_i1
(IPR002904) Lysine-tRNA ligase	7	Rm-Tct_150524_c0_g1_i1, Rm-Tct_40138_c0_g1_i1, Rm-Tct_629959_c0_g1_i1, Rm-Tct_117300_c1_g1_i1, Rm-Tct_1015796_c0_g1_i1, Rm-Tct_1129797_c0_g1_i1, Rm-Tct_344878_c0_g1_i1
(IPR022813) Protein-export membrane protein SecD/SecF, archaeal and bacterial	7	Rm-Tct_1047533_c0_g1_i1, Rm-Tct_178667_c0_g1_i1, Rm-Tct_573994_c0_g1_i1, Rm-Tct_1090404_c0_g1_i1, Rm-Tct_134851_c1_g4_i1, Rm-Tct_1075629_c0_g1_i1, Rm-Tct_843422_c0_g1_i1
(IPR007482) Protein-tyrosine phosphatase-like, PTPLA	7	Rm-Tct_135813_c1_g6_i1, Rm-Tct_135813_c1_g9_i3, Rm-Tct_135813_c1_g5_i5, Rm-Tct_227673_c0_g1_i1, Rm-Tct_135813_c1_g3_i1, Rm-Tct_135813_c1_g7_i3, Rm-Tct_135813_c1_g5_i9
(IPR000412) ABC-2 transporter	6	Rm-Tct_360149_c0_g1_i1, Rm-Tct_789445_c0_g1_i1, Rm-Tct_163203_c0_g1_i1, Rm-Tct_782579_c0_g1_i1, Rm-Tct_971276_c0_g1_i1, Rm-Tct_919990_c0_g1_i1
(IPR027534) Ribosomal protein L12 family	6	Rm-Tct_379866_c0_g1_i1, Rm-Tct_262875_c0_g1_i1, Rm-Tct_440384_c0_g1_i1, Rm-Tct_199407_c0_g1_i1, Rm-Tct_134141_c2_g1_i2, Rm-Tct_252806_c0_g1_i1
(IPR001310) Histidine triad (HIT) protein	6	Rm-Tct_249038_c0_g1_i1, Rm-Tct_11311_c0_g1_i1, Rm-Tct_513753_c0_g1_i1, Rm-Tct_84363_c0_g2_i1, Rm-Tct_142320_c0_g1_i1, Rm-Tct_880519_c0_g1_i1
(IPR005841) Alpha-D-phosphohexomutase superfamily	6	Rm-Tct_858065_c0_g1_i1, Rm-Tct_988701_c0_g1_i1, Rm-Tct_128755_c0_g1_i1, Rm-Tct_663866_c0_g2_i1, Rm-Tct_763026_c0_g1_i1, Rm-Tct_787184_c0_g1_i1
(IPR030148) Catecholate siderophore receptor Fiu	6	Rm-Tct_765367_c0_g1_i1, Rm-Tct_990799_c0_g1_i1, Rm-Tct_901718_c0_g1_i1, Rm-Tct_240834_c0_g1_i1, Rm-Tct_313457_c0_g1_i1, Rm-Tct_951642_c0_g1_i1
(IPR004896) PucC-related	6	Rm-Tct_1086012_c0_g1_i1, Rm-Tct_437575_c0_g1_i1, Rm-Tct_1010094_c0_g1_i1, Rm-Tct_823134_c0_g1_i1, Rm-Tct_457698_c0_g1_i1, Rm-Tct_287013_c0_g1_i1
(IPR010200) HflC	6	Rm-Tct_285969_c0_g1_i1, Rm-Tct_513009_c0_g1_i1, Rm-Tct_401970_c0_g1_i1, Rm-Tct_1087786_c0_g1_i1, Rm-Tct_622118_c0_g1_i1, Rm-Tct_677231_c0_g1_i1
(IPR000454) ATP synthase, F0 complex, subunit C	6	Rm-Tct_1098393_c0_g1_i1, Rm-Tct_1061298_c0_g1_i1, Rm-Tct_426950_c0_g1_i1, Rm-Tct_909151_c0_g1_i1, Rm-Tct_542428_c0_g1_i1, Rm-Tct_133885_c0_g9_i3
(IPR018105) Translationally controlled tumour protein	6	Rm-Tct_1103152_c0_g1_i1, Rm-Tct_343920_c0_g1_i1, Rm-Tct_1096472_c0_g1_i1, Rm-Tct_119938_c1_g2_i1, Rm-Tct_710360_c0_g1_i1, Rm-Tct_723883_c0_g1_i1
(IPR003719) Phenazine biosynthesis PhzF protein	6	Rm-Tct_799357_c0_g1_i1, Rm-Tct_439402_c0_g1_i1, Rm-Tct_432584_c0_g1_i1, Rm-Tct_940211_c0_g1_i1, Rm-Tct_794753_c0_g1_i1, Rm-Tct_1009442_c0_g1_i1
(IPR001712) Type III secretion system FHIPEP	6	Rm-Tct_1050619_c0_g1_i1, Rm-Tct_619690_c0_g1_i1, Rm-Tct_1134414_c0_g1_i1, Rm-Tct_328593_c0_g1_i1, Rm-Tct_238184_c0_g1_i1, Rm-Tct_226043_c0_g1_i1
(IPR010201) HflK	6	Rm-Tct_1114307_c0_g1_i1, Rm-Tct_310526_c0_g1_i1, Rm-Tct_726498_c0_g1_i1, Rm-Tct_964326_c0_g1_i1, Rm-Tct_747765_c0_g1_i1, Rm-Tct_834495_c0_g1_i1
(IPR001273) Aromatic amino acid hydroxylase	6	Rm-Tct_985750_c0_g1_i1, Rm-Tct_1072148_c0_g1_i1, Rm-Tct_605463_c0_g1_i1, Rm-Tct_7323_c0_g1_i1, Rm-Tct_359776_c0_g1_i1, Rm-Tct_500683_c0_g1_i1
(IPR034295) Ribosomal protein L13, eukaryotic	6	Rm-Tct_336218_c0_g1_i1, Rm-Tct_252867_c0_g1_i1, Rm-Tct_963048_c0_g1_i1, Rm-Tct_430070_c0_g1_i1, Rm-Tct_21643_c0_g1_i1, Rm-Tct_451830_c0_g1_i1
(IPR006034) Asparaginase/glutaminase	6	Rm-Tct_623397_c0_g1_i1, Rm-Tct_705285_c0_g1_i1, Rm-Tct_630238_c0_g1_i1, Rm-Tct_207875_c0_g1_i1, Rm-Tct_851192_c0_g1_i1, Rm-Tct_922259_c0_g1_i1
(IPR001783) Lumazine-binding protein	6	Rm-Tct_96359_c0_g3_i1, Rm-Tct_660195_c0_g1_i1, Rm-Tct_1052288_c0_g1_i1, Rm-Tct_790093_c0_g1_i1, Rm-Tct_105670_c0_g1_i1, Rm-Tct_166370_c0_g1_i1
(IPR009351) Protein of unknown function DUF1006	6	Rm-Tct_831484_c0_g1_i1, Rm-Tct_708059_c0_g1_i1, Rm-Tct_315492_c0_g1_i1, Rm-Tct_203159_c0_g1_i1, Rm-Tct_828450_c0_g1_i1, Rm-Tct_931371_c0_g1_i1
(IPR001352) Ribonuclease HII/HIII	6	Rm-Tct_227240_c0_g1_i1, Rm-Tct_1111725_c0_g1_i1, Rm-Tct_306725_c0_g1_i1, Rm-Tct_951419_c0_g1_i1, Rm-Tct_224962_c0_g1_i1, Rm-Tct_642121_c0_g1_i1
(IPR017072) Transcription elongation factor Spt6	6	Rm-Tct_753554_c0_g1_i1, Rm-Tct_135676_c2_g1_i12, Rm-Tct_129496_c0_g1_i4, Rm-Tct_507725_c0_g1_i1, Rm-Tct_135676_c2_g5_i1, Rm-Tct_301576_c0_g1_i1
(IPR016727) ATPase, V0 complex, subunit d	6	Rm-Tct_308312_c0_g1_i1, Rm-Tct_125819_c0_g1_i4, Rm-Tct_52216_c0_g1_i1, Rm-Tct_548932_c0_g1_i1, Rm-Tct_357198_c0_g1_i1, Rm-Tct_1131751_c0_g1_i1
(IPR017904) ADF/Cofilin	6	Rm-Tct_46648_c0_g2_i1, Rm-Tct_1070034_c0_g1_i1, Rm-Tct_435386_c0_g1_i1, Rm-Tct_290458_c0_g1_i1, Rm-Tct_157211_c0_g1_i1, Rm-Tct_864792_c0_g1_i1
(IPR003780) COX15/CtaA family	6	Rm-Tct_239828_c0_g1_i1, Rm-Tct_441587_c0_g1_i1, Rm-Tct_317783_c0_g1_i1, Rm-Tct_240496_c0_g1_i1, Rm-Tct_117799_c0_g2_i1, Rm-Tct_64019_c0_g1_i1
(IPR005511) Senescence marker protein-30 (SMP-30)	6	Rm-Tct_1010176_c0_g1_i1, Rm-Tct_926030_c0_g1_i1, Rm-Tct_241575_c0_g1_i1, Rm-Tct_818819_c0_g1_i1, Rm-Tct_135611_c3_g7_i1, Rm-Tct_903878_c0_g1_i1
(IPR001380) Ribosomal protein L13e	6	Rm-Tct_336218_c0_g1_i1, Rm-Tct_252867_c0_g1_i1, Rm-Tct_963048_c0_g1_i1, Rm-Tct_430070_c0_g1_i1, Rm-Tct_21643_c0_g1_i1, Rm-Tct_451830_c0_g1_i1
(IPR001948) Peptidase M18	6	Rm-Tct_779622_c0_g1_i1, Rm-Tct_127333_c0_g1_i3, Rm-Tct_1029023_c0_g1_i1, Rm-Tct_214556_c0_g1_i1, Rm-Tct_669469_c0_g1_i1, Rm-Tct_1056734_c0_g1_i1
(IPR008814) Dolichyl-diphosphooligosaccharide--protein glycosyltransferase subunit Swp1	6	Rm-Tct_116829_c0_g1_i2, Rm-Tct_977095_c0_g1_i1, Rm-Tct_286806_c0_g1_i1, Rm-Tct_1139075_c0_g1_i1, Rm-Tct_500850_c0_g1_i1, Rm-Tct_723998_c0_g1_i1
(IPR033162) Tubulin-folding cofactor D	6	Rm-Tct_134896_c0_g4_i5, Rm-Tct_134896_c0_g4_i10, Rm-Tct_134896_c0_g4_i12, Rm-Tct_134896_c0_g4_i8, Rm-Tct_135577_c0_g3_i8, Rm-Tct_135577_c0_g3_i17
(IPR021345) Protein of unknown function DUF2961	6	Rm-Tct_453917_c0_g1_i1, Rm-Tct_445248_c0_g1_i1, Rm-Tct_152727_c0_g1_i1, Rm-Tct_269054_c0_g1_i1, Rm-Tct_1027072_c0_g1_i1, Rm-Tct_523098_c0_g1_i1
(IPR006329) AMP deaminase	6	Rm-Tct_1014489_c0_g1_i1, Rm-Tct_414069_c0_g1_i1, Rm-Tct_281580_c0_g1_i1, Rm-Tct_250581_c0_g1_i1, Rm-Tct_969621_c0_g1_i1, Rm-Tct_758112_c0_g1_i1
(IPR003462) Ornithine cyclodeaminase/mu-crystallin	6	Rm-Tct_316271_c0_g1_i1, Rm-Tct_1159428_c0_g1_i1, Rm-Tct_581407_c0_g1_i1, Rm-Tct_628725_c0_g1_i1, Rm-Tct_997929_c0_g1_i1, Rm-Tct_982687_c0_g1_i1
(IPR010421) Protein of unknown function DUF1013	6	Rm-Tct_15560_c0_g1_i1, Rm-Tct_422079_c0_g1_i1, Rm-Tct_396151_c0_g1_i1, Rm-Tct_119569_c0_g3_i1, Rm-Tct_87593_c0_g1_i1, Rm-Tct_1099690_c0_g1_i1
(IPR001348) ATP phosphoribosyltransferase HisG	6	Rm-Tct_784622_c0_g1_i1, Rm-Tct_649076_c0_g1_i1, Rm-Tct_1112029_c0_g1_i1, Rm-Tct_30094_c1_g1_i1, Rm-Tct_707044_c0_g1_i1, Rm-Tct_1056708_c0_g1_i1
(IPR001164) Arf GTPase activating protein	6	Rm-Tct_394663_c0_g1_i1, Rm-Tct_978829_c0_g1_i1, Rm-Tct_941862_c0_g1_i1, Rm-Tct_330511_c0_g1_i1, Rm-Tct_128784_c0_g1_i11, Rm-Tct_986857_c0_g1_i1
(IPR003699) S-adenosylmethionine:tRNA ribosyltransferase-isomerase, QueA	6	Rm-Tct_1064130_c0_g1_i1, Rm-Tct_1162750_c0_g1_i1, Rm-Tct_577966_c0_g1_i1, Rm-Tct_486782_c0_g1_i1, Rm-Tct_1078046_c0_g1_i1, Rm-Tct_644218_c0_g1_i1
(IPR012223) Thioesterase type II, NRPS/PKS/S-FAS	6	Rm-Tct_399628_c0_g1_i1, Rm-Tct_389282_c0_g1_i1, Rm-Tct_913355_c0_g1_i1, Rm-Tct_379899_c0_g1_i1, Rm-Tct_50988_c1_g1_i1, Rm-Tct_578997_c0_g1_i1
(IPR002164) Nucleosome assembly protein (NAP)	6	Rm-Tct_1082121_c0_g1_i1, Rm-Tct_128437_c0_g1_i3, Rm-Tct_771739_c0_g1_i1, Rm-Tct_483851_c0_g1_i1, Rm-Tct_229569_c0_g1_i1, Rm-Tct_702525_c0_g1_i1
(IPR000807) Imidazoleglycerol-phosphate dehydratase	6	Rm-Tct_105220_c0_g1_i1, Rm-Tct_529834_c0_g1_i1, Rm-Tct_736171_c0_g1_i1, Rm-Tct_105220_c0_g5_i1, Rm-Tct_553426_c0_g1_i1, Rm-Tct_836481_c0_g1_i1
(IPR000631) ATP-dependent (S)-NAD(P)H-hydrate dehydratase	6	Rm-Tct_243337_c0_g1_i1, Rm-Tct_233425_c0_g1_i1, Rm-Tct_917412_c0_g1_i1, Rm-Tct_206793_c0_g1_i1, Rm-Tct_842369_c0_g1_i1, Rm-Tct_375547_c0_g1_i1
(IPR000358) Ribonucleotide reductase small subunit family	6	Rm-Tct_74964_c0_g2_i1, Rm-Tct_86217_c0_g1_i1, Rm-Tct_881624_c0_g1_i1, Rm-Tct_499911_c0_g1_i1, Rm-Tct_199730_c0_g1_i1, Rm-Tct_145375_c0_g1_i1
(IPR004788) Ribose 5-phosphate isomerase, type A	6	Rm-Tct_128218_c0_g1_i5, Rm-Tct_781130_c0_g1_i1, Rm-Tct_185391_c0_g1_i1, Rm-Tct_134234_c3_g12_i1, Rm-Tct_127556_c0_g5_i1, Rm-Tct_134234_c3_g12_i6
(IPR003386) Lecithin:cholesterol/phospholipid:diacylglycerol acyltransferase	6	Rm-Tct_127019_c0_g1_i5, Rm-Tct_1122944_c0_g1_i1, Rm-Tct_233403_c0_g1_i1, Rm-Tct_112064_c0_g1_i3, Rm-Tct_343808_c0_g1_i1, Rm-Tct_132798_c4_g1_i7
(IPR007395) Putative neutral zinc metallopeptidase	6	Rm-Tct_835483_c0_g1_i1, Rm-Tct_265868_c0_g1_i1, Rm-Tct_558573_c0_g1_i1, Rm-Tct_216260_c0_g1_i1, Rm-Tct_934353_c0_g1_i1, Rm-Tct_963695_c0_g1_i1
(IPR022880) DNA polymerase IV	6	Rm-Tct_852738_c0_g1_i1, Rm-Tct_491304_c0_g1_i1, Rm-Tct_501588_c0_g1_i1, Rm-Tct_314115_c0_g1_i1, Rm-Tct_747261_c0_g1_i1, Rm-Tct_298256_c0_g1_i1
(IPR016460) Coatomer beta subunit (COPB1)	6	Rm-Tct_109715_c0_g1_i5, Rm-Tct_604741_c0_g1_i1, Rm-Tct_569306_c0_g1_i1, Rm-Tct_961893_c0_g1_i1, Rm-Tct_398142_c0_g1_i1, Rm-Tct_1163289_c0_g1_i1
(IPR021314) Protein of unknown function DUF2911	6	Rm-Tct_229424_c0_g1_i1, Rm-Tct_945118_c0_g1_i1, Rm-Tct_224609_c0_g1_i1, Rm-Tct_753373_c0_g1_i1, Rm-Tct_934917_c0_g1_i1, Rm-Tct_1027089_c0_g1_i1
(IPR015688) Elongation Factor 3	6	Rm-Tct_508273_c0_g1_i1, Rm-Tct_1101360_c0_g1_i1, Rm-Tct_1067855_c0_g1_i1, Rm-Tct_684395_c0_g1_i1, Rm-Tct_625517_c0_g1_i1, Rm-Tct_433013_c1_g1_i1
(IPR003998) Twin-arginine translocation protein TatB-like	6	Rm-Tct_29595_c1_g1_i1, Rm-Tct_10113_c0_g1_i1, Rm-Tct_708976_c0_g1_i1, Rm-Tct_121613_c0_g3_i1, Rm-Tct_520935_c0_g1_i1, Rm-Tct_472451_c0_g1_i1
(IPR000988) Ribosomal protein L24e-related	6	Rm-Tct_740431_c0_g1_i1, Rm-Tct_1104205_c0_g1_i1, Rm-Tct_100928_c0_g1_i2, Rm-Tct_601187_c0_g1_i1, Rm-Tct_654390_c0_g1_i1, Rm-Tct_715162_c0_g1_i1
(IPR007460) Ribonuclease toxin, BrnT, of type II toxin-antitoxin system	6	Rm-Tct_347953_c0_g1_i1, Rm-Tct_945355_c0_g1_i1, Rm-Tct_771503_c0_g1_i1, Rm-Tct_1162659_c0_g1_i1, Rm-Tct_881370_c0_g1_i1, Rm-Tct_1017296_c0_g1_i1
(IPR005378) Vacuolar protein sorting-associated protein 35	6	Rm-Tct_602939_c0_g1_i1, Rm-Tct_370443_c0_g1_i1, Rm-Tct_966261_c0_g1_i1, Rm-Tct_132314_c0_g1_i11, Rm-Tct_856420_c0_g1_i1, Rm-Tct_540519_c0_g1_i1
(IPR004482) Mg chelatase-related protein	6	Rm-Tct_729937_c0_g1_i1, Rm-Tct_650246_c0_g1_i1, Rm-Tct_496550_c0_g1_i1, Rm-Tct_1093797_c0_g1_i1, Rm-Tct_442838_c0_g1_i1, Rm-Tct_897536_c0_g1_i1
(IPR000215) Serpin family	6	Rm-Tct_369007_c0_g1_i1, Rm-Tct_611793_c0_g1_i1, Rm-Tct_787003_c0_g1_i1, Rm-Tct_1019999_c0_g1_i1, Rm-Tct_813555_c0_g1_i1, Rm-Tct_729286_c0_g1_i1
(IPR006062) Histidine biosynthesis	6	Rm-Tct_448675_c0_g1_i1, Rm-Tct_29656_c0_g1_i1, Rm-Tct_1026168_c0_g1_i1, Rm-Tct_1119707_c0_g1_i1, Rm-Tct_629324_c0_g1_i1, Rm-Tct_602764_c0_g1_i1
(IPR010419) Carbon monoxide dehydrogenase subunit G	6	Rm-Tct_323460_c0_g1_i1, Rm-Tct_213741_c0_g1_i1, Rm-Tct_471654_c0_g1_i1, Rm-Tct_574831_c0_g1_i1, Rm-Tct_657012_c0_g1_i1, Rm-Tct_564772_c0_g1_i1
(IPR018692) Predicted integral membrane protein DUF2189	6	Rm-Tct_298948_c0_g1_i1, Rm-Tct_433990_c0_g1_i1, Rm-Tct_847245_c0_g1_i1, Rm-Tct_550354_c0_g1_i1, Rm-Tct_34340_c1_g1_i1, Rm-Tct_1087871_c0_g1_i1
(IPR010099) Epimerase family protein SDR39U1	6	Rm-Tct_806790_c0_g1_i1, Rm-Tct_855681_c0_g1_i1, Rm-Tct_439135_c0_g1_i1, Rm-Tct_128909_c0_g1_i1, Rm-Tct_874420_c0_g1_i1, Rm-Tct_325425_c0_g1_i1
(IPR000093) DNA recombination protein RecR	6	Rm-Tct_529320_c0_g1_i1, Rm-Tct_1003295_c0_g1_i1, Rm-Tct_141768_c0_g1_i1, Rm-Tct_923870_c0_g1_i1, Rm-Tct_331128_c0_g1_i1, Rm-Tct_1057730_c0_g1_i1
(IPR006442) Type II toxin-antitoxin system, antitoxin Phd/YefM	6	Rm-Tct_337308_c0_g1_i1, Rm-Tct_910806_c0_g1_i1, Rm-Tct_931762_c0_g1_i1, Rm-Tct_708872_c0_g1_i1, Rm-Tct_940201_c0_g1_i1, Rm-Tct_308771_c0_g1_i1
(IPR006245) Allophycocyanin, beta subunit	6	Rm-Tct_112962_c0_g3_i1, Rm-Tct_133468_c0_g11_i1, Rm-Tct_1000233_c0_g1_i1, Rm-Tct_133468_c0_g15_i1, Rm-Tct_133468_c0_g10_i1, Rm-Tct_133468_c0_g11_i3
(IPR007632) Anoctamin	6	Rm-Tct_232424_c0_g1_i1, Rm-Tct_469093_c0_g1_i1, Rm-Tct_297527_c0_g1_i1, Rm-Tct_866587_c0_g1_i1, Rm-Tct_626037_c0_g1_i1, Rm-Tct_133166_c0_g1_i17
(IPR001091) Restriction/modification DNA-methylase	6	Rm-Tct_712163_c0_g1_i1, Rm-Tct_136338_c34_g15_i1, Rm-Tct_102028_c0_g1_i1, Rm-Tct_135657_c1_g58_i3, Rm-Tct_284420_c1_g1_i1, Rm-Tct_414687_c0_g1_i1
(IPR000439) Ribosomal protein L15e	6	Rm-Tct_132468_c1_g1_i2, Rm-Tct_1126649_c0_g1_i1, Rm-Tct_667846_c0_g1_i1, Rm-Tct_976845_c0_g1_i1, Rm-Tct_560032_c0_g1_i1, Rm-Tct_454841_c0_g1_i1
(IPR016650) Eukaryotic translation initiation factor 3 subunit E	6	Rm-Tct_414529_c0_g1_i1, Rm-Tct_1072529_c0_g1_i1, Rm-Tct_723480_c0_g1_i1, Rm-Tct_129404_c0_g1_i6, Rm-Tct_770226_c0_g1_i1, Rm-Tct_1023696_c0_g1_i1
(IPR022911) Phenylalanine-tRNA ligase alpha chain 1, bacterial	6	Rm-Tct_892340_c0_g1_i1, Rm-Tct_737865_c0_g1_i1, Rm-Tct_698395_c0_g1_i1, Rm-Tct_537702_c0_g1_i1, Rm-Tct_470142_c0_g1_i1, Rm-Tct_189287_c0_g2_i1
(IPR025961) Heavy-metal resistance protein	6	Rm-Tct_62644_c1_g1_i1, Rm-Tct_1152411_c0_g1_i1, Rm-Tct_325550_c0_g1_i1, Rm-Tct_915422_c0_g1_i1, Rm-Tct_723424_c0_g1_i1, Rm-Tct_757127_c0_g1_i1
(IPR010980) Cytochrome c/b562	6	Rm-Tct_819804_c0_g1_i1, Rm-Tct_74068_c0_g1_i1, Rm-Tct_853656_c0_g1_i1, Rm-Tct_138719_c0_g1_i1, Rm-Tct_388066_c0_g1_i1, Rm-Tct_558862_c0_g1_i1
(IPR006700) Ribosomal RNA small subunit methyltransferase E	6	Rm-Tct_243733_c0_g1_i1, Rm-Tct_1093800_c0_g1_i1, Rm-Tct_296591_c0_g1_i1, Rm-Tct_1150692_c0_g1_i1, Rm-Tct_382547_c0_g1_i1, Rm-Tct_1097113_c0_g1_i1
(IPR003664) Fatty acid synthesis PlsX protein	6	Rm-Tct_976280_c0_g1_i1, Rm-Tct_58115_c1_g1_i1, Rm-Tct_715319_c0_g1_i1, Rm-Tct_953672_c0_g1_i1, Rm-Tct_462888_c0_g1_i1, Rm-Tct_826208_c0_g1_i1
(IPR001842) Peptidase M36, fungalysin	6	Rm-Tct_102560_c0_g2_i1, Rm-Tct_600598_c0_g1_i1, Rm-Tct_248225_c0_g1_i1, Rm-Tct_642371_c0_g1_i1, Rm-Tct_385381_c0_g1_i1, Rm-Tct_297737_c0_g1_i1
(IPR005198) Glycoside hydrolase, family 76	6	Rm-Tct_991704_c0_g1_i1, Rm-Tct_1128295_c0_g1_i1, Rm-Tct_685961_c0_g1_i1, Rm-Tct_897270_c0_g1_i1, Rm-Tct_274886_c0_g1_i1, Rm-Tct_132258_c2_g5_i1
(IPR002695) AICARFT/IMPCHase bienzyme	6	Rm-Tct_375209_c0_g1_i1, Rm-Tct_541495_c0_g1_i1, Rm-Tct_34857_c0_g1_i1, Rm-Tct_415982_c0_g1_i1, Rm-Tct_19812_c0_g1_i1, Rm-Tct_527636_c0_g1_i1
(IPR025421) Protein of unknown function DUF4148	6	Rm-Tct_1088900_c0_g1_i1, Rm-Tct_1098676_c0_g1_i1, Rm-Tct_75622_c0_g1_i1, Rm-Tct_1163722_c0_g1_i1, Rm-Tct_42883_c0_g1_i1, Rm-Tct_976610_c0_g1_i1
(IPR005301) MOB kinase activator family	6	Rm-Tct_420756_c0_g1_i1, Rm-Tct_309884_c0_g1_i1, Rm-Tct_928857_c0_g1_i1, Rm-Tct_1019286_c0_g1_i1, Rm-Tct_355330_c0_g1_i1, Rm-Tct_1099921_c0_g1_i1
(IPR004263) Exostosin-like	6	Rm-Tct_135366_c2_g17_i3, Rm-Tct_130940_c0_g1_i2, Rm-Tct_134781_c5_g11_i1, Rm-Tct_94660_c0_g1_i1, Rm-Tct_711365_c0_g1_i1, Rm-Tct_130111_c1_g2_i2
(IPR000037) SsrA-binding protein	6	Rm-Tct_657844_c0_g1_i1, Rm-Tct_41168_c0_g1_i1, Rm-Tct_119609_c0_g2_i1, Rm-Tct_119609_c0_g1_i1, Rm-Tct_46109_c0_g1_i1, Rm-Tct_119609_c0_g4_i1
(IPR006235) O-acetylhomoserine/O-acetylserine sulfhydrylase	6	Rm-Tct_835047_c0_g1_i1, Rm-Tct_229703_c0_g1_i1, Rm-Tct_1042968_c0_g1_i1, Rm-Tct_1010046_c0_g1_i1, Rm-Tct_983278_c0_g1_i1, Rm-Tct_135546_c5_g58_i1
(IPR023073) DNA polymerase, error-prone	6	Rm-Tct_838438_c0_g1_i1, Rm-Tct_895961_c0_g1_i1, Rm-Tct_859522_c0_g1_i1, Rm-Tct_821290_c0_g1_i1, Rm-Tct_176810_c0_g1_i1, Rm-Tct_187331_c0_g1_i1
(IPR009333) Protein of unknown function DUF992	6	Rm-Tct_96063_c0_g4_i1, Rm-Tct_953246_c0_g1_i1, Rm-Tct_560077_c0_g1_i1, Rm-Tct_846782_c0_g1_i1, Rm-Tct_454045_c0_g1_i1, Rm-Tct_850662_c0_g1_i1
(IPR004789) Acetolactate synthase, small subunit	6	Rm-Tct_1127409_c0_g1_i1, Rm-Tct_695528_c0_g1_i1, Rm-Tct_1076719_c0_g1_i1, Rm-Tct_125575_c0_g1_i3, Rm-Tct_288357_c0_g1_i1, Rm-Tct_576951_c0_g1_i1
(IPR025242) Protein of unknown function DUF4193	6	Rm-Tct_133869_c6_g17_i1, Rm-Tct_133869_c6_g5_i1, Rm-Tct_97674_c0_g2_i1, Rm-Tct_420907_c0_g1_i1, Rm-Tct_133869_c6_g27_i1, Rm-Tct_133869_c6_g22_i1
(IPR002843) ATPase, V0 complex, c/d subunit	6	Rm-Tct_308312_c0_g1_i1, Rm-Tct_125819_c0_g1_i4, Rm-Tct_52216_c0_g1_i1, Rm-Tct_548932_c0_g1_i1, Rm-Tct_357198_c0_g1_i1, Rm-Tct_1131751_c0_g1_i1
(IPR002683) PsbP family	6	Rm-Tct_135262_c0_g1_i14, Rm-Tct_131528_c7_g9_i1, Rm-Tct_113165_c0_g1_i1, Rm-Tct_98074_c0_g2_i1, Rm-Tct_91571_c0_g1_i1, Rm-Tct_132703_c0_g2_i3
(IPR001884) Translation elongation factor IF5A	6	Rm-Tct_1042733_c0_g1_i1, Rm-Tct_132738_c0_g1_i2, Rm-Tct_721042_c0_g1_i1, Rm-Tct_132738_c0_g1_i1, Rm-Tct_367623_c0_g1_i1, Rm-Tct_520578_c0_g1_i1
(IPR027110) Pyruvate dehydrogenase E1 component subunit beta	6	Rm-Tct_127582_c0_g1_i10, Rm-Tct_963450_c0_g1_i1, Rm-Tct_811850_c0_g1_i1, Rm-Tct_91919_c0_g1_i1, Rm-Tct_100620_c2_g1_i1, Rm-Tct_127582_c0_g1_i13
(IPR023029) Ribosomal protein S15P	6	Rm-Tct_646054_c0_g1_i1, Rm-Tct_182329_c0_g1_i1, Rm-Tct_793905_c0_g1_i1, Rm-Tct_127141_c2_g2_i6, Rm-Tct_452928_c0_g1_i1, Rm-Tct_604484_c0_g1_i1
(IPR006127) Periplasmic solute binding protein, ZnuA-like	6	Rm-Tct_735952_c0_g1_i1, Rm-Tct_384843_c0_g1_i1, Rm-Tct_1041988_c0_g1_i1, Rm-Tct_877714_c0_g1_i1, Rm-Tct_433899_c0_g1_i1, Rm-Tct_735383_c0_g1_i1
(IPR019127) Exosortase EpsH-related	6	Rm-Tct_644469_c0_g1_i1, Rm-Tct_518008_c0_g1_i1, Rm-Tct_455866_c0_g1_i1, Rm-Tct_977335_c0_g1_i1, Rm-Tct_955462_c0_g1_i1, Rm-Tct_1089443_c0_g1_i1
(IPR002903) Ribosomal RNA small subunit methyltransferase H	6	Rm-Tct_433544_c0_g1_i1, Rm-Tct_314064_c0_g1_i1, Rm-Tct_811987_c0_g1_i1, Rm-Tct_331395_c0_g1_i1, Rm-Tct_677321_c0_g1_i1, Rm-Tct_312797_c0_g1_i1
(IPR005749) Ribosomal protein L15, bacterial-type	6	Rm-Tct_916295_c0_g1_i1, Rm-Tct_57415_c0_g1_i1, Rm-Tct_1039109_c0_g1_i1, Rm-Tct_578981_c0_g1_i1, Rm-Tct_276535_c0_g1_i1, Rm-Tct_712169_c0_g1_i1
(IPR005531) Alkaline shock protein Asp23	6	Rm-Tct_1157503_c0_g1_i1, Rm-Tct_516642_c0_g1_i1, Rm-Tct_950015_c0_g1_i1, Rm-Tct_77297_c0_g3_i1, Rm-Tct_45865_c0_g1_i1, Rm-Tct_584602_c0_g1_i1
(IPR019410) Lysine methyltransferase	6	Rm-Tct_495874_c0_g1_i1, Rm-Tct_132513_c0_g3_i4, Rm-Tct_132513_c0_g3_i2, Rm-Tct_535375_c0_g1_i1, Rm-Tct_373707_c0_g1_i1, Rm-Tct_133720_c4_g1_i10
(IPR002076) ELO family	6	Rm-Tct_732636_c0_g1_i1, Rm-Tct_382844_c0_g1_i1, Rm-Tct_748129_c0_g1_i1, Rm-Tct_501687_c0_g1_i1, Rm-Tct_134485_c0_g3_i1, Rm-Tct_770287_c0_g1_i1
(IPR006194) Glycine-tRNA synthetase, heterodimeric	6	Rm-Tct_1077573_c0_g1_i1, Rm-Tct_663761_c0_g1_i1, Rm-Tct_282369_c0_g1_i1, Rm-Tct_235460_c0_g1_i1, Rm-Tct_547778_c0_g1_i1, Rm-Tct_898428_c0_g1_i1
(IPR000178) Translation initiation factor aIF-2, bacterial-like	6	Rm-Tct_568930_c0_g1_i1, Rm-Tct_132185_c2_g2_i2, Rm-Tct_136068_c10_g64_i1, Rm-Tct_5608_c0_g1_i1, Rm-Tct_136068_c10_g44_i1, Rm-Tct_136068_c10_g15_i1
(IPR033173) Translational activator Gcn1	6	Rm-Tct_531408_c0_g1_i1, Rm-Tct_1133383_c0_g1_i1, Rm-Tct_1077300_c0_g1_i1, Rm-Tct_522592_c0_g1_i1, Rm-Tct_1162637_c0_g1_i1, Rm-Tct_684792_c0_g1_i1
(IPR022878) V-type ATP synthase catalytic alpha chain	6	Rm-Tct_447600_c0_g1_i1, Rm-Tct_229103_c0_g1_i1, Rm-Tct_302732_c0_g1_i1, Rm-Tct_1131160_c0_g1_i1, Rm-Tct_817743_c0_g1_i1, Rm-Tct_221119_c0_g1_i1
(IPR006905) Flavin-dependent halogenase	6	Rm-Tct_1076449_c0_g1_i1, Rm-Tct_1045516_c0_g1_i1, Rm-Tct_248398_c0_g1_i1, Rm-Tct_227535_c0_g1_i1, Rm-Tct_211324_c0_g1_i1, Rm-Tct_67937_c0_g1_i1
(IPR001392) Clathrin adaptor, mu subunit	6	Rm-Tct_720493_c0_g1_i1, Rm-Tct_134418_c1_g2_i10, Rm-Tct_882202_c0_g1_i1, Rm-Tct_132972_c1_g2_i11, Rm-Tct_129387_c0_g1_i2, Rm-Tct_555290_c0_g1_i1
(IPR002985) Arginine decarboxylase	6	Rm-Tct_366969_c0_g1_i1, Rm-Tct_45214_c0_g1_i1, Rm-Tct_1132542_c0_g1_i1, Rm-Tct_841904_c0_g1_i1, Rm-Tct_306228_c0_g1_i1, Rm-Tct_433778_c0_g1_i1
(IPR006669) Magnesium transporter MgtE	6	Rm-Tct_32720_c0_g2_i1, Rm-Tct_578491_c0_g1_i1, Rm-Tct_162575_c0_g1_i1, Rm-Tct_1122070_c0_g1_i1, Rm-Tct_289036_c0_g1_i1, Rm-Tct_230150_c0_g1_i1
(IPR000218) Ribosomal protein L14P	6	Rm-Tct_485710_c0_g1_i1, Rm-Tct_102708_c0_g1_i3, Rm-Tct_111156_c1_g3_i1, Rm-Tct_121387_c0_g1_i1, Rm-Tct_513933_c0_g1_i1, Rm-Tct_118128_c1_g2_i1
(IPR017383) Actin-related protein 2/3 complex subunit 1	6	Rm-Tct_617108_c0_g1_i1, Rm-Tct_373896_c0_g1_i1, Rm-Tct_963796_c0_g1_i1, Rm-Tct_690719_c0_g1_i1, Rm-Tct_525711_c0_g1_i1, Rm-Tct_225595_c0_g1_i1
(IPR005632) Chaperone protein Skp	6	Rm-Tct_715973_c0_g1_i1, Rm-Tct_317396_c0_g1_i1, Rm-Tct_684313_c0_g1_i1, Rm-Tct_172846_c0_g1_i1, Rm-Tct_853383_c0_g1_i1, Rm-Tct_388674_c0_g1_i1
(IPR017642) DNA sulphur modification protein DndB	6	Rm-Tct_594531_c0_g1_i1, Rm-Tct_593175_c0_g1_i1, Rm-Tct_741913_c0_g1_i1, Rm-Tct_589342_c0_g1_i1, Rm-Tct_1142184_c0_g1_i1, Rm-Tct_608004_c0_g1_i1
(IPR028268) Pianissimo family	6	Rm-Tct_487339_c0_g1_i1, Rm-Tct_280778_c0_g1_i1, Rm-Tct_747972_c0_g1_i1, Rm-Tct_961442_c0_g1_i1, Rm-Tct_800962_c0_g1_i1, Rm-Tct_682765_c0_g1_i1
(IPR002207) Plant ascorbate peroxidase	6	Rm-Tct_502553_c0_g1_i1, Rm-Tct_92860_c0_g1_i4, Rm-Tct_132640_c6_g6_i5, Rm-Tct_242145_c0_g1_i1, Rm-Tct_130074_c0_g2_i4, Rm-Tct_124050_c0_g2_i6
(IPR000806) Rab GDI protein	6	Rm-Tct_267260_c0_g1_i1, Rm-Tct_1006737_c0_g1_i1, Rm-Tct_345675_c0_g1_i1, Rm-Tct_480014_c0_g1_i1, Rm-Tct_134909_c0_g1_i6, Rm-Tct_470550_c0_g1_i1
(IPR010653) NlpB/DapX lipoprotein	6	Rm-Tct_1087932_c0_g1_i1, Rm-Tct_846509_c0_g1_i1, Rm-Tct_675583_c0_g1_i1, Rm-Tct_291910_c0_g1_i1, Rm-Tct_995251_c0_g1_i1, Rm-Tct_252176_c0_g1_i1
(IPR005754) Sortase family	6	Rm-Tct_303040_c0_g1_i1, Rm-Tct_1110558_c0_g1_i1, Rm-Tct_723300_c0_g1_i1, Rm-Tct_756643_c0_g1_i1, Rm-Tct_894860_c0_g1_i1, Rm-Tct_249660_c0_g1_i1
(IPR021607) Protein of unknown function DUF3224	6	Rm-Tct_769987_c0_g1_i1, Rm-Tct_393910_c0_g1_i1, Rm-Tct_63340_c0_g1_i1, Rm-Tct_519354_c0_g1_i1, Rm-Tct_508378_c0_g1_i1, Rm-Tct_278257_c0_g1_i1
(IPR008195) Ribosomal protein L34Ae	6	Rm-Tct_200094_c0_g1_i1, Rm-Tct_126615_c0_g3_i1, Rm-Tct_105974_c0_g1_i1, Rm-Tct_948803_c0_g1_i1, Rm-Tct_218467_c0_g1_i1, Rm-Tct_294684_c0_g1_i1
(IPR000456) Ribosomal protein L17	6	Rm-Tct_135269_c4_g4_i1, Rm-Tct_136365_c44_g43_i3, Rm-Tct_1155682_c0_g1_i1, Rm-Tct_136365_c44_g43_i2, Rm-Tct_105814_c1_g1_i1, Rm-Tct_526838_c0_g1_i1
(IPR031127) E3 ubiquitin ligase RBR family	6	Rm-Tct_955135_c0_g1_i1, Rm-Tct_321441_c0_g1_i1, Rm-Tct_647388_c0_g1_i1, Rm-Tct_435103_c0_g1_i1, Rm-Tct_756582_c0_g1_i1, Rm-Tct_106425_c0_g1_i3
(IPR005959) Fumarylacetoacetase	6	Rm-Tct_858750_c0_g1_i1, Rm-Tct_904320_c0_g1_i1, Rm-Tct_979482_c0_g1_i1, Rm-Tct_100698_c0_g3_i1, Rm-Tct_254586_c0_g1_i1, Rm-Tct_766154_c0_g1_i1
(IPR005234) Chromosome segregation/condensation protein ScpB	6	Rm-Tct_709533_c0_g1_i1, Rm-Tct_336784_c0_g1_i1, Rm-Tct_501746_c1_g1_i1, Rm-Tct_160612_c0_g1_i1, Rm-Tct_351693_c0_g1_i1, Rm-Tct_313781_c0_g1_i1
(IPR013878) Mo25-like	5	Rm-Tct_408225_c0_g1_i1, Rm-Tct_55003_c0_g2_i1, Rm-Tct_362686_c0_g1_i1, Rm-Tct_131294_c0_g1_i12, Rm-Tct_816399_c0_g1_i1
(IPR001283) Cysteine-rich secretory protein, allergen V5/Tpx-1-related	5	Rm-Tct_100842_c0_g1_i1, Rm-Tct_945019_c0_g1_i1, Rm-Tct_468042_c0_g1_i1, Rm-Tct_425126_c0_g1_i1, Rm-Tct_891791_c0_g1_i1
(IPR010222) RNA helicase HrpA	5	Rm-Tct_310261_c0_g1_i1, Rm-Tct_283105_c0_g1_i1, Rm-Tct_320664_c0_g1_i1, Rm-Tct_23351_c0_g1_i1, Rm-Tct_838705_c0_g1_i1
(IPR004436) Isocitrate dehydrogenase NADP-dependent, monomeric	5	Rm-Tct_202419_c0_g1_i1, Rm-Tct_547679_c0_g1_i1, Rm-Tct_512209_c0_g1_i1, Rm-Tct_642201_c0_g1_i1, Rm-Tct_86481_c0_g1_i1
(IPR005710) Ribosomal protein S4/S9, eukaryotic/archaeal	5	Rm-Tct_130793_c5_g2_i2, Rm-Tct_130793_c5_g2_i1, Rm-Tct_610459_c0_g1_i1, Rm-Tct_51538_c0_g1_i1, Rm-Tct_26847_c0_g1_i1
(IPR002816) Pheromone shutdown, TraB	5	Rm-Tct_343137_c0_g1_i1, Rm-Tct_609219_c0_g1_i1, Rm-Tct_779465_c0_g1_i1, Rm-Tct_133012_c2_g1_i4, Rm-Tct_102845_c0_g2_i1
(IPR008792) Coenzyme PQQ synthesis D	5	Rm-Tct_1001795_c0_g1_i1, Rm-Tct_1049833_c0_g1_i1, Rm-Tct_619945_c0_g1_i1, Rm-Tct_1048262_c0_g1_i1, Rm-Tct_581265_c0_g1_i1
(IPR002777) Prefoldin beta-like	5	Rm-Tct_904421_c0_g1_i1, Rm-Tct_308139_c0_g1_i1, Rm-Tct_898130_c0_g1_i1, Rm-Tct_373522_c0_g1_i1, Rm-Tct_1072407_c0_g1_i1
(IPR002043) Uracil-DNA glycosylase family 1	5	Rm-Tct_670894_c0_g1_i1, Rm-Tct_1087734_c0_g1_i1, Rm-Tct_567689_c0_g1_i1, Rm-Tct_753872_c0_g1_i1, Rm-Tct_1066178_c0_g1_i1
(IPR003785) Creatininase/formamide hydrolase	5	Rm-Tct_907977_c0_g1_i1, Rm-Tct_661943_c0_g1_i1, Rm-Tct_316024_c0_g1_i1, Rm-Tct_261182_c0_g1_i1, Rm-Tct_327280_c0_g1_i1
(IPR007400) PrpF protein	5	Rm-Tct_312926_c0_g1_i1, Rm-Tct_987541_c0_g1_i1, Rm-Tct_960951_c0_g1_i1, Rm-Tct_842324_c0_g1_i1, Rm-Tct_951911_c0_g1_i1
(IPR032463) ATPase, type III secretion system, FliI	5	Rm-Tct_109235_c0_g2_i1, Rm-Tct_953525_c0_g1_i1, Rm-Tct_877717_c0_g1_i1, Rm-Tct_692225_c0_g1_i1, Rm-Tct_692711_c0_g1_i1
(IPR001267) Thymidine kinase	5	Rm-Tct_1122096_c0_g1_i1, Rm-Tct_1146748_c0_g1_i1, Rm-Tct_404062_c0_g1_i1, Rm-Tct_725173_c0_g1_i1, Rm-Tct_1030694_c0_g1_i1
(IPR019660) Putative sensory transduction regulator YbjN	5	Rm-Tct_918020_c0_g1_i1, Rm-Tct_773995_c0_g1_i1, Rm-Tct_894414_c0_g1_i1, Rm-Tct_632833_c0_g1_i1, Rm-Tct_725506_c0_g1_i1
(IPR009637) Lung seven transmembrane receptor-like	5	Rm-Tct_922491_c0_g1_i1, Rm-Tct_134575_c1_g6_i3, Rm-Tct_554326_c0_g1_i1, Rm-Tct_134598_c3_g1_i1, Rm-Tct_227585_c0_g1_i1
(IPR014295) Anti-sigma factor	5	Rm-Tct_493402_c0_g1_i1, Rm-Tct_840534_c0_g1_i1, Rm-Tct_113492_c0_g2_i1, Rm-Tct_643737_c0_g1_i1, Rm-Tct_498788_c0_g1_i1
(IPR033811) Proteasome beta 3 subunit	5	Rm-Tct_617940_c0_g1_i1, Rm-Tct_86555_c0_g1_i1, Rm-Tct_855763_c0_g1_i1, Rm-Tct_868681_c0_g1_i1, Rm-Tct_110073_c0_g1_i1
(IPR005288) L-aspartate oxidase	5	Rm-Tct_1075847_c0_g1_i1, Rm-Tct_1087775_c0_g1_i1, Rm-Tct_854914_c0_g1_i1, Rm-Tct_494650_c0_g1_i1, Rm-Tct_643801_c0_g1_i1
(IPR005093) RNA-directed RNA polymerase beta-chain	5	Rm-Tct_992022_c0_g1_i1, Rm-Tct_131594_c0_g1_i1, Rm-Tct_313612_c0_g1_i1, Rm-Tct_1100633_c0_g1_i1, Rm-Tct_400383_c0_g1_i1
(IPR004835) Chitin synthase	5	Rm-Tct_621620_c0_g1_i1, Rm-Tct_278515_c0_g1_i1, Rm-Tct_734835_c0_g1_i1, Rm-Tct_676252_c0_g1_i1, Rm-Tct_385898_c0_g1_i1
(IPR031977) Protein of unknown function DUF4783	5	Rm-Tct_788238_c0_g1_i1, Rm-Tct_239103_c0_g1_i1, Rm-Tct_851775_c0_g1_i1, Rm-Tct_17135_c0_g1_i1, Rm-Tct_624366_c0_g1_i1
(IPR000183) Ornithine/DAP/Arg decarboxylase	5	Rm-Tct_743499_c0_g1_i1, Rm-Tct_603495_c0_g1_i1, Rm-Tct_283310_c0_g1_i1, Rm-Tct_567847_c0_g1_i1, Rm-Tct_371418_c0_g1_i1
(IPR007607) Protein of unknown function DUF583	5	Rm-Tct_1025057_c0_g1_i1, Rm-Tct_800620_c0_g1_i1, Rm-Tct_360719_c0_g1_i1, Rm-Tct_1027760_c0_g1_i1, Rm-Tct_1056225_c0_g1_i1
(IPR001837) Adenylate cyclase-associated CAP	5	Rm-Tct_928845_c0_g1_i1, Rm-Tct_383706_c0_g1_i1, Rm-Tct_130109_c0_g3_i1, Rm-Tct_244220_c0_g1_i1, Rm-Tct_967117_c0_g1_i1
(IPR005716) Ribosomal protein S5/S7, eukaryotic/archaeal	5	Rm-Tct_1069900_c0_g1_i1, Rm-Tct_866510_c0_g1_i1, Rm-Tct_687360_c0_g1_i1, Rm-Tct_729572_c0_g1_i1, Rm-Tct_133470_c2_g11_i1
(IPR010644) Putative heme-dependent peroxidase/Chlorite dismutase	5	Rm-Tct_134441_c4_g9_i1, Rm-Tct_939134_c0_g1_i1, Rm-Tct_464212_c0_g1_i1, Rm-Tct_649645_c0_g1_i1, Rm-Tct_131279_c5_g14_i1
(IPR005727) Ribosomal protein L22, bacterial/chloroplast-type	5	Rm-Tct_431440_c0_g1_i1, Rm-Tct_1484_c0_g1_i1, Rm-Tct_1092879_c0_g1_i1, Rm-Tct_871829_c1_g1_i1, Rm-Tct_1119961_c0_g1_i1
(IPR009305) Protein of unknown function DUF962	5	Rm-Tct_371628_c0_g1_i1, Rm-Tct_687366_c0_g1_i1, Rm-Tct_122230_c0_g1_i3, Rm-Tct_446691_c0_g1_i1, Rm-Tct_1001285_c0_g1_i1
(IPR017559) Alkyl hydroperoxide reductase subunit C	5	Rm-Tct_161730_c0_g1_i1, Rm-Tct_121300_c0_g2_i1, Rm-Tct_685994_c0_g1_i1, Rm-Tct_77485_c0_g1_i1, Rm-Tct_108154_c0_g1_i1
(IPR014123) Superoxide dismutase, Nickel-type	5	Rm-Tct_132710_c0_g16_i3, Rm-Tct_25526_c0_g1_i1, Rm-Tct_132710_c0_g17_i1, Rm-Tct_132710_c0_g16_i2, Rm-Tct_258513_c0_g1_i1
(IPR007837) DNA damage-inducible protein DinB	5	Rm-Tct_166574_c0_g1_i1, Rm-Tct_1001658_c0_g1_i1, Rm-Tct_159972_c0_g1_i1, Rm-Tct_492086_c0_g1_i1, Rm-Tct_665437_c0_g1_i1
(IPR001486) Truncated hemoglobin	5	Rm-Tct_1153843_c0_g1_i1, Rm-Tct_670115_c0_g1_i1, Rm-Tct_903508_c0_g1_i1, Rm-Tct_819092_c0_g1_i1, Rm-Tct_294927_c0_g1_i1
(IPR003721) Pantoate-beta-alanine ligase	5	Rm-Tct_319314_c0_g1_i1, Rm-Tct_500243_c0_g1_i1, Rm-Tct_132647_c0_g1_i3, Rm-Tct_728211_c0_g1_i1, Rm-Tct_957403_c0_g1_i1
(IPR025165) Protein of unknown function DUF4100	5	Rm-Tct_130863_c1_g16_i1, Rm-Tct_136246_c16_g59_i1, Rm-Tct_85232_c0_g1_i1, Rm-Tct_124446_c0_g11_i1, Rm-Tct_136246_c16_g26_i1
(IPR032531) Protein of unknown function DUF4956	5	Rm-Tct_136096_c1_g9_i1, Rm-Tct_134276_c6_g8_i1, Rm-Tct_136096_c1_g2_i1, Rm-Tct_285123_c0_g1_i1, Rm-Tct_136096_c1_g1_i1
(IPR008497) Protein of unknown function DUF779	5	Rm-Tct_130366_c0_g14_i1, Rm-Tct_391016_c0_g1_i1, Rm-Tct_129169_c2_g29_i3, Rm-Tct_41008_c0_g2_i1, Rm-Tct_136115_c7_g31_i1
(IPR025351) Protein of unknown function DUF4255	5	Rm-Tct_622008_c0_g1_i1, Rm-Tct_844453_c0_g1_i1, Rm-Tct_174956_c0_g1_i1, Rm-Tct_292550_c0_g1_i1, Rm-Tct_151187_c0_g1_i1
(IPR004504) DNA repair protein RadA	5	Rm-Tct_776507_c0_g1_i1, Rm-Tct_528031_c0_g1_i1, Rm-Tct_414978_c0_g1_i1, Rm-Tct_235180_c0_g1_i1, Rm-Tct_653286_c0_g1_i1
(IPR008863) Toxic anion resistance	5	Rm-Tct_623835_c0_g1_i1, Rm-Tct_449753_c0_g1_i1, Rm-Tct_325092_c0_g1_i1, Rm-Tct_650254_c0_g1_i1, Rm-Tct_1001346_c0_g1_i1
(IPR003454) Monooxygenase component MmoB/DmpM	5	Rm-Tct_97766_c0_g1_i1, Rm-Tct_136354_c53_g31_i1, Rm-Tct_74364_c0_g2_i1, Rm-Tct_74364_c0_g1_i1, Rm-Tct_111295_c0_g5_i1
(IPR002672) Ribosomal protein L28e	5	Rm-Tct_629008_c0_g1_i1, Rm-Tct_258658_c0_g1_i1, Rm-Tct_1061234_c0_g1_i1, Rm-Tct_132268_c2_g4_i1, Rm-Tct_122431_c0_g3_i1
(IPR012551) Protein of unknown function DUF1707	5	Rm-Tct_510928_c0_g1_i1, Rm-Tct_900900_c0_g1_i1, Rm-Tct_382215_c0_g1_i1, Rm-Tct_815833_c0_g1_i1, Rm-Tct_290054_c0_g1_i1
(IPR008257) Renal dipeptidase family	5	Rm-Tct_163070_c0_g1_i1, Rm-Tct_203197_c0_g1_i1, Rm-Tct_412844_c0_g1_i1, Rm-Tct_403284_c0_g1_i1, Rm-Tct_835389_c0_g1_i1
(IPR004379) UDP-galactopyranose mutase	5	Rm-Tct_745346_c0_g1_i1, Rm-Tct_1158693_c0_g1_i1, Rm-Tct_489062_c0_g1_i1, Rm-Tct_101479_c0_g1_i1, Rm-Tct_861786_c0_g1_i1
(IPR008023) Protein of unknown function DUF748	5	Rm-Tct_721007_c0_g1_i1, Rm-Tct_313706_c0_g1_i1, Rm-Tct_1138099_c0_g1_i1, Rm-Tct_1086531_c0_g1_i1, Rm-Tct_462558_c0_g1_i1
(IPR002830) UbiD decarboxylyase family	5	Rm-Tct_881977_c0_g1_i1, Rm-Tct_1081187_c0_g1_i1, Rm-Tct_508769_c0_g1_i1, Rm-Tct_924959_c0_g1_i1, Rm-Tct_1099448_c0_g1_i1
(IPR004854) Ubiquitin fusion degradation protein UFD1	5	Rm-Tct_249907_c0_g1_i1, Rm-Tct_97967_c0_g1_i1, Rm-Tct_120854_c0_g1_i3, Rm-Tct_1057980_c0_g1_i1, Rm-Tct_843860_c0_g1_i1
(IPR003096) Smooth muscle protein/calponin	5	Rm-Tct_585743_c0_g1_i1, Rm-Tct_976043_c0_g1_i1, Rm-Tct_935581_c0_g1_i1, Rm-Tct_764736_c0_g1_i1, Rm-Tct_1141322_c0_g1_i1
(IPR006917) SOUL haem-binding protein	5	Rm-Tct_132132_c2_g2_i5, Rm-Tct_562395_c0_g1_i1, Rm-Tct_1091164_c0_g1_i1, Rm-Tct_791195_c0_g1_i1, Rm-Tct_131176_c1_g1_i1
(IPR007248) Mpv17/PMP22	5	Rm-Tct_120030_c0_g1_i1, Rm-Tct_716418_c0_g1_i1, Rm-Tct_238922_c0_g1_i1, Rm-Tct_101469_c1_g1_i2, Rm-Tct_101469_c1_g1_i1
(IPR005337) RapZ-like family	5	Rm-Tct_370590_c0_g1_i1, Rm-Tct_1124854_c0_g1_i1, Rm-Tct_859489_c0_g1_i1, Rm-Tct_398141_c0_g1_i1, Rm-Tct_959677_c0_g1_i1
(IPR004139) Glycosyl transferase, family 13	5	Rm-Tct_129739_c0_g1_i7, Rm-Tct_129739_c0_g5_i1, Rm-Tct_627233_c0_g1_i1, Rm-Tct_129739_c0_g7_i1, Rm-Tct_129739_c0_g3_i1
(IPR000787) Peptidase M29, aminopeptidase II	5	Rm-Tct_740230_c0_g1_i1, Rm-Tct_354299_c0_g1_i1, Rm-Tct_1080937_c0_g1_i1, Rm-Tct_540463_c0_g1_i1, Rm-Tct_207899_c0_g1_i1
(IPR021441) Protein of unknown function DUF3090	5	Rm-Tct_1120100_c0_g1_i1, Rm-Tct_135073_c2_g25_i1, Rm-Tct_58432_c0_g2_i1, Rm-Tct_971800_c0_g1_i1, Rm-Tct_1080078_c0_g1_i1
(IPR003480) Transferase	5	Rm-Tct_121402_c1_g2_i1, Rm-Tct_129769_c0_g1_i6, Rm-Tct_133873_c3_g1_i1, Rm-Tct_103916_c0_g3_i1, Rm-Tct_103769_c0_g1_i1
(IPR002041) Ran GTPase	5	Rm-Tct_127835_c0_g1_i6, Rm-Tct_127835_c0_g1_i2, Rm-Tct_4026_c0_g2_i1, Rm-Tct_452941_c0_g1_i1, Rm-Tct_842972_c0_g1_i1
(IPR002180) 6,7-dimethyl-8-ribityllumazine synthase	5	Rm-Tct_1113186_c0_g1_i1, Rm-Tct_841082_c0_g1_i1, Rm-Tct_728352_c0_g1_i1, Rm-Tct_886489_c0_g1_i1, Rm-Tct_409926_c0_g1_i1
(IPR033942) Inositol monophosphatase	5	Rm-Tct_365946_c0_g1_i1, Rm-Tct_183015_c0_g1_i1, Rm-Tct_1034708_c0_g1_i1, Rm-Tct_331187_c0_g1_i1, Rm-Tct_618580_c0_g1_i1
(IPR003753) Exonuclease VII, large subunit	5	Rm-Tct_405257_c0_g1_i1, Rm-Tct_582690_c0_g1_i1, Rm-Tct_795673_c0_g1_i1, Rm-Tct_829554_c0_g1_i1, Rm-Tct_941136_c0_g1_i1
(IPR005907) Glucose-1-phosphate thymidylyltransferase, short form	5	Rm-Tct_212747_c0_g1_i1, Rm-Tct_53266_c0_g1_i1, Rm-Tct_1056663_c0_g1_i1, Rm-Tct_775740_c0_g1_i1, Rm-Tct_965178_c0_g1_i1
(IPR003482) Transcription factor WhiB	5	Rm-Tct_858086_c0_g1_i1, Rm-Tct_481062_c0_g1_i1, Rm-Tct_131091_c6_g3_i1, Rm-Tct_304706_c0_g1_i1, Rm-Tct_25942_c0_g1_i1
(IPR008217) Ccc1 family	5	Rm-Tct_467283_c0_g1_i1, Rm-Tct_188732_c0_g1_i1, Rm-Tct_134409_c0_g1_i1, Rm-Tct_434679_c0_g1_i1, Rm-Tct_978932_c0_g1_i1
(IPR007433) Protein of unknown function DUF481	5	Rm-Tct_646730_c0_g1_i1, Rm-Tct_958911_c0_g1_i1, Rm-Tct_813168_c0_g1_i1, Rm-Tct_909493_c0_g1_i1, Rm-Tct_1069694_c0_g1_i1
(IPR000206) Ribosomal protein L7/L12	5	Rm-Tct_64136_c0_g1_i1, Rm-Tct_47427_c0_g1_i1, Rm-Tct_96897_c0_g1_i1, Rm-Tct_576955_c0_g1_i1, Rm-Tct_894586_c0_g1_i1
(IPR023610) Phosphatidylinositol-4-phosphate 5-kinase	5	Rm-Tct_990907_c0_g1_i1, Rm-Tct_474449_c0_g1_i1, Rm-Tct_565013_c0_g1_i1, Rm-Tct_470207_c0_g1_i1, Rm-Tct_393419_c0_g1_i1
(IPR011486) Putative beta-barrel porin-2, OmpL-like. bbp2	5	Rm-Tct_212892_c0_g1_i1, Rm-Tct_901109_c0_g1_i1, Rm-Tct_1095326_c0_g1_i1, Rm-Tct_177039_c0_g1_i1, Rm-Tct_398957_c0_g1_i1
(IPR002618) UDPGP family	5	Rm-Tct_890173_c0_g1_i1, Rm-Tct_133501_c4_g1_i10, Rm-Tct_499559_c0_g1_i1, Rm-Tct_927352_c0_g1_i1, Rm-Tct_854036_c0_g1_i1
(IPR003256) Ribosomal protein L24	5	Rm-Tct_786565_c0_g1_i1, Rm-Tct_85237_c0_g2_i1, Rm-Tct_109434_c0_g1_i2, Rm-Tct_118073_c5_g1_i1, Rm-Tct_115898_c3_g1_i1
(IPR004813) Oligopeptide transporter, OPT superfamily	5	Rm-Tct_524007_c0_g1_i1, Rm-Tct_322890_c0_g1_i1, Rm-Tct_956022_c0_g1_i1, Rm-Tct_300139_c0_g1_i1, Rm-Tct_780218_c0_g1_i1
(IPR003717) Recombination protein O, RecO	5	Rm-Tct_979206_c0_g1_i1, Rm-Tct_1043742_c0_g1_i1, Rm-Tct_1097219_c0_g1_i1, Rm-Tct_137985_c0_g1_i1, Rm-Tct_569301_c0_g1_i1
(IPR000649) Initiation factor 2B-related	5	Rm-Tct_125861_c0_g1_i4, Rm-Tct_511564_c0_g1_i1, Rm-Tct_1163705_c0_g1_i1, Rm-Tct_166123_c0_g1_i1, Rm-Tct_1113838_c0_g1_i1
(IPR019949) Luciferase family oxidoreductase, group 1	5	Rm-Tct_135065_c2_g25_i2, Rm-Tct_1060676_c0_g1_i1, Rm-Tct_56559_c0_g2_i1, Rm-Tct_123783_c0_g2_i1, Rm-Tct_33751_c0_g1_i1
(IPR004569) Pyridoxal phosphate (active vitamin B6) biosynthesis PdxJ	5	Rm-Tct_564186_c0_g1_i1, Rm-Tct_142703_c0_g1_i1, Rm-Tct_733194_c0_g1_i1, Rm-Tct_715861_c0_g1_i1, Rm-Tct_800225_c0_g1_i1
(IPR001382) Glycoside hydrolase family 47	5	Rm-Tct_135789_c2_g7_i12, Rm-Tct_612898_c0_g1_i1, Rm-Tct_58580_c0_g1_i1, Rm-Tct_350664_c0_g1_i1, Rm-Tct_540248_c0_g1_i1
(IPR017106) Coatomer gamma subunit	5	Rm-Tct_1130364_c0_g1_i1, Rm-Tct_149047_c0_g1_i1, Rm-Tct_215223_c0_g1_i1, Rm-Tct_670108_c0_g1_i1, Rm-Tct_135171_c0_g1_i3
(IPR003448) Molybdopterin biosynthesis MoaE	5	Rm-Tct_615342_c0_g1_i1, Rm-Tct_120643_c1_g1_i1, Rm-Tct_727060_c0_g1_i1, Rm-Tct_120643_c0_g3_i1, Rm-Tct_120643_c0_g1_i1
(IPR003689) Zinc/iron permease	5	Rm-Tct_594264_c0_g1_i1, Rm-Tct_440965_c0_g1_i1, Rm-Tct_135993_c3_g14_i3, Rm-Tct_751045_c0_g1_i1, Rm-Tct_135993_c3_g14_i2
(IPR010640) Low temperature requirement A	5	Rm-Tct_1029000_c0_g1_i1, Rm-Tct_194578_c0_g1_i1, Rm-Tct_581472_c0_g1_i1, Rm-Tct_908154_c0_g1_i1, Rm-Tct_159705_c0_g1_i1
(IPR021793) Major outer membrane lipoprotein Oprl	5	Rm-Tct_94913_c0_g3_i1, Rm-Tct_612060_c0_g1_i1, Rm-Tct_783278_c0_g1_i1, Rm-Tct_2076_c0_g1_i1, Rm-Tct_135478_c6_g28_i1
(IPR001701) Glycoside hydrolase family 9	5	Rm-Tct_133620_c0_g1_i6, Rm-Tct_372996_c0_g1_i1, Rm-Tct_529417_c0_g1_i1, Rm-Tct_114168_c0_g1_i2, Rm-Tct_720385_c0_g1_i1
(IPR002321) Cytochrome c, class II	5	Rm-Tct_74068_c0_g1_i1, Rm-Tct_853656_c0_g1_i1, Rm-Tct_138719_c0_g1_i1, Rm-Tct_388066_c0_g1_i1, Rm-Tct_558862_c0_g1_i1
(IPR008631) Glycogen synthase	5	Rm-Tct_1069436_c0_g1_i1, Rm-Tct_682879_c0_g1_i1, Rm-Tct_167591_c0_g1_i1, Rm-Tct_784601_c0_g1_i1, Rm-Tct_195153_c0_g1_i1
(IPR007318) Phospholipid methyltransferase	5	Rm-Tct_1078108_c0_g1_i1, Rm-Tct_949144_c0_g1_i1, Rm-Tct_1076341_c0_g1_i1, Rm-Tct_815132_c0_g1_i1, Rm-Tct_494106_c0_g1_i1
(IPR005936) Peptidase, FtsH	5	Rm-Tct_134607_c0_g1_i4, Rm-Tct_134607_c0_g1_i5, Rm-Tct_111975_c0_g1_i2, Rm-Tct_129832_c0_g2_i4, Rm-Tct_124304_c0_g1_i5
(IPR001266) Ribosomal protein S19e	5	Rm-Tct_1024614_c0_g1_i1, Rm-Tct_790096_c0_g1_i1, Rm-Tct_279853_c0_g1_i1, Rm-Tct_422883_c0_g1_i1, Rm-Tct_87120_c0_g2_i1
(IPR001406) Pseudouridine synthase I, TruA	5	Rm-Tct_877910_c0_g1_i1, Rm-Tct_1124262_c0_g1_i1, Rm-Tct_219872_c0_g1_i1, Rm-Tct_242867_c0_g1_i1, Rm-Tct_494643_c0_g1_i1
(IPR003329) Acylneuraminate cytidylyltransferase	5	Rm-Tct_240455_c0_g1_i1, Rm-Tct_592936_c0_g1_i1, Rm-Tct_149252_c0_g1_i1, Rm-Tct_164471_c0_g1_i1, Rm-Tct_760612_c0_g1_i1
(IPR012657) 23S rRNA-intervening sequence protein	5	Rm-Tct_119573_c0_g5_i1, Rm-Tct_82338_c0_g1_i1, Rm-Tct_119573_c0_g4_i1, Rm-Tct_119573_c0_g3_i1, Rm-Tct_1059827_c0_g1_i1
(IPR002467) Peptidase M24A, methionine aminopeptidase, subfamily 1	5	Rm-Tct_917134_c0_g1_i1, Rm-Tct_128005_c1_g4_i1, Rm-Tct_134987_c6_g33_i1, Rm-Tct_128936_c0_g1_i2, Rm-Tct_125260_c0_g1_i4
(IPR008733) Peroxisomal biogenesis factor 11	5	Rm-Tct_787361_c0_g1_i1, Rm-Tct_120022_c0_g1_i1, Rm-Tct_132613_c0_g14_i1, Rm-Tct_905088_c0_g1_i1, Rm-Tct_802711_c0_g1_i1
(IPR000749) ATP:guanido phosphotransferase	5	Rm-Tct_735267_c0_g1_i1, Rm-Tct_1116857_c0_g1_i1, Rm-Tct_677169_c0_g1_i1, Rm-Tct_481583_c0_g1_i1, Rm-Tct_202203_c0_g1_i1
(IPR004392) Hydrogenase accessory protein HypB	5	Rm-Tct_221122_c0_g1_i1, Rm-Tct_847317_c0_g1_i1, Rm-Tct_18662_c0_g1_i1, Rm-Tct_641469_c0_g1_i1, Rm-Tct_496068_c0_g1_i1
(IPR005813) Ribosomal protein L20	5	Rm-Tct_104157_c0_g1_i1, Rm-Tct_70872_c0_g1_i1, Rm-Tct_999242_c0_g1_i1, Rm-Tct_1037274_c0_g1_i1, Rm-Tct_526855_c0_g1_i1
(IPR008335) Eukaryotic molybdopterin oxidoreductase	5	Rm-Tct_565515_c0_g1_i1, Rm-Tct_398713_c0_g1_i1, Rm-Tct_15226_c0_g2_i1, Rm-Tct_131278_c0_g1_i3, Rm-Tct_479785_c0_g1_i1
(IPR032672) TmcA/NAT10/Kre33	5	Rm-Tct_256433_c0_g1_i1, Rm-Tct_1034658_c0_g1_i1, Rm-Tct_623384_c0_g1_i1, Rm-Tct_242661_c0_g1_i1, Rm-Tct_135058_c4_g5_i5
(IPR030817) 3,5/4-Trihydroxycyclohexa-1,2-dione hydrolase	5	Rm-Tct_164169_c0_g1_i1, Rm-Tct_1100320_c0_g1_i1, Rm-Tct_27895_c0_g1_i1, Rm-Tct_665654_c0_g1_i1, Rm-Tct_121642_c1_g5_i1
(IPR012716) T-complex protein 1, beta subunit	5	Rm-Tct_318724_c0_g1_i1, Rm-Tct_986358_c0_g1_i1, Rm-Tct_679212_c0_g1_i1, Rm-Tct_884057_c0_g1_i1, Rm-Tct_774003_c0_g1_i1
(IPR005232) Conserved hypothetical protein CHP00268	5	Rm-Tct_306806_c0_g1_i1, Rm-Tct_298473_c0_g1_i1, Rm-Tct_316057_c0_g1_i1, Rm-Tct_217290_c0_g1_i1, Rm-Tct_1122402_c0_g1_i1
(IPR009241) Toxin HigB-like	5	Rm-Tct_750048_c0_g1_i1, Rm-Tct_1118987_c0_g1_i1, Rm-Tct_817830_c0_g1_i1, Rm-Tct_617902_c0_g1_i1, Rm-Tct_281083_c0_g1_i1
(IPR005495) Permease LptG/LptF-related	5	Rm-Tct_733530_c0_g1_i1, Rm-Tct_439306_c0_g1_i1, Rm-Tct_1086323_c0_g1_i1, Rm-Tct_875710_c0_g1_i1, Rm-Tct_343329_c0_g1_i1
(IPR001901) Protein translocase complex, SecE/Sec61-gamma subunit	5	Rm-Tct_951678_c0_g1_i1, Rm-Tct_75832_c0_g2_i1, Rm-Tct_436654_c0_g1_i1, Rm-Tct_1111097_c0_g1_i1, Rm-Tct_339994_c0_g1_i1
(IPR006077) Vinculin/alpha-catenin	5	Rm-Tct_171600_c0_g1_i1, Rm-Tct_740210_c0_g1_i1, Rm-Tct_365812_c0_g1_i1, Rm-Tct_605328_c0_g1_i1, Rm-Tct_195146_c0_g1_i1
(IPR001568) Ribonuclease T2-like	5	Rm-Tct_132300_c4_g2_i7, Rm-Tct_109216_c0_g1_i4, Rm-Tct_696417_c0_g1_i1, Rm-Tct_862565_c0_g1_i1, Rm-Tct_266176_c0_g1_i1
(IPR000924) Glutamyl/glutaminyl-tRNA synthetase	5	Rm-Tct_302791_c0_g1_i1, Rm-Tct_1113750_c0_g1_i1, Rm-Tct_292267_c0_g1_i1, Rm-Tct_132530_c0_g1_i8, Rm-Tct_92205_c1_g2_i1
(IPR002583) Ribosomal protein S20	5	Rm-Tct_630166_c0_g1_i1, Rm-Tct_118819_c0_g1_i1, Rm-Tct_139770_c0_g1_i1, Rm-Tct_1118977_c0_g1_i1, Rm-Tct_517807_c0_g1_i1
(IPR001015) Ferrochelatase	5	Rm-Tct_1121317_c0_g1_i1, Rm-Tct_1046885_c0_g1_i1, Rm-Tct_223791_c0_g1_i1, Rm-Tct_248601_c0_g1_i1, Rm-Tct_1155916_c0_g1_i1
(IPR004329) CcmE/CycJ protein	5	Rm-Tct_121617_c0_g1_i3, Rm-Tct_421719_c0_g1_i1, Rm-Tct_332302_c0_g1_i1, Rm-Tct_767516_c0_g1_i1, Rm-Tct_432072_c0_g1_i1
(IPR025322) Protein of unknown function DUF4228, plant	5	Rm-Tct_103870_c0_g2_i1, Rm-Tct_103870_c0_g1_i1, Rm-Tct_104042_c0_g1_i1, Rm-Tct_109543_c0_g1_i1, Rm-Tct_152896_c0_g1_i1
(IPR023267) RNA (C5-cytosine) methyltransferase	5	Rm-Tct_468061_c0_g1_i1, Rm-Tct_1115369_c0_g1_i1, Rm-Tct_178370_c0_g1_i1, Rm-Tct_996515_c0_g1_i1, Rm-Tct_1037312_c0_g1_i1
(IPR001141) Ribosomal protein L27e	5	Rm-Tct_624984_c0_g1_i1, Rm-Tct_484784_c0_g1_i1, Rm-Tct_243790_c0_g1_i1, Rm-Tct_92052_c0_g1_i1, Rm-Tct_1131074_c0_g1_i1
(IPR021327) Protein of unknown function DUF2934	5	Rm-Tct_629206_c0_g1_i1, Rm-Tct_567827_c0_g1_i1, Rm-Tct_1056344_c0_g1_i1, Rm-Tct_64864_c0_g1_i1, Rm-Tct_1122573_c0_g1_i1
(IPR024020) Anti sigma-R factor, mycothiol system,RsrA	5	Rm-Tct_493402_c0_g1_i1, Rm-Tct_840534_c0_g1_i1, Rm-Tct_113492_c0_g2_i1, Rm-Tct_643737_c0_g1_i1, Rm-Tct_498788_c0_g1_i1
(IPR006379) HAD-superfamily hydrolase, subfamily IIB	5	Rm-Tct_128820_c0_g1_i1, Rm-Tct_130994_c0_g1_i3, Rm-Tct_130994_c0_g2_i1, Rm-Tct_129075_c0_g3_i2, Rm-Tct_113561_c1_g1_i1
(IPR006357) HAD-superfamily hydrolase, subfamily IIA	5	Rm-Tct_131000_c1_g3_i2, Rm-Tct_997839_c0_g1_i1, Rm-Tct_710467_c0_g1_i1, Rm-Tct_1038961_c0_g1_i1, Rm-Tct_131000_c1_g3_i8
(IPR001533) Transcriptional coactivator/pterin dehydratase	5	Rm-Tct_130169_c0_g1_i1, Rm-Tct_382916_c0_g1_i1, Rm-Tct_1090136_c0_g1_i1, Rm-Tct_279446_c0_g1_i1, Rm-Tct_610926_c0_g1_i1
(IPR011551) NTP pyrophosphohydrolase MazG	5	Rm-Tct_828773_c0_g1_i1, Rm-Tct_1155904_c0_g1_i1, Rm-Tct_283950_c0_g1_i1, Rm-Tct_509481_c0_g1_i1, Rm-Tct_635969_c0_g1_i1
(IPR006168) Glycerol-3-phosphate dehydrogenase, NAD-dependent	5	Rm-Tct_1090427_c0_g1_i1, Rm-Tct_1010902_c0_g1_i1, Rm-Tct_740366_c0_g1_i1, Rm-Tct_1076874_c0_g1_i1, Rm-Tct_374233_c0_g1_i1
(IPR000398) Thymidylate synthase	5	Rm-Tct_127094_c0_g2_i22, Rm-Tct_952322_c0_g1_i1, Rm-Tct_108441_c0_g2_i1, Rm-Tct_729370_c0_g1_i1, Rm-Tct_238774_c0_g1_i1
(IPR026055) Fatty acyl-CoA reductase	5	Rm-Tct_347921_c0_g1_i1, Rm-Tct_882489_c0_g1_i1, Rm-Tct_808526_c0_g1_i1, Rm-Tct_391282_c0_g1_i1, Rm-Tct_1067671_c0_g1_i1
(IPR001088) Glycoside hydrolase, family 4	5	Rm-Tct_55698_c0_g1_i1, Rm-Tct_974953_c0_g1_i1, Rm-Tct_700770_c0_g1_i1, Rm-Tct_1033959_c0_g1_i1, Rm-Tct_671656_c0_g1_i1
(IPR000860) Porphobilinogen deaminase	5	Rm-Tct_895217_c0_g1_i1, Rm-Tct_110291_c0_g2_i1, Rm-Tct_276672_c0_g1_i1, Rm-Tct_27128_c1_g1_i1, Rm-Tct_1153351_c0_g1_i1
(IPR004291) Transposase, IS66	5	Rm-Tct_138963_c0_g1_i1, Rm-Tct_1843_c0_g2_i1, Rm-Tct_770493_c0_g1_i1, Rm-Tct_825976_c0_g1_i1, Rm-Tct_1066164_c0_g1_i1
(IPR005321) Peptidase S58, DmpA	5	Rm-Tct_1046015_c0_g1_i1, Rm-Tct_580733_c0_g1_i1, Rm-Tct_1051043_c0_g1_i1, Rm-Tct_186221_c1_g1_i1, Rm-Tct_392762_c0_g1_i1
(IPR004640) Co-chaperone Hsc20	5	Rm-Tct_134853_c0_g1_i17, Rm-Tct_357209_c0_g1_i1, Rm-Tct_285845_c0_g1_i1, Rm-Tct_132337_c5_g15_i1, Rm-Tct_703283_c0_g1_i1
(IPR001998) Xylose isomerase	5	Rm-Tct_250669_c0_g1_i1, Rm-Tct_1055073_c0_g1_i1, Rm-Tct_179561_c0_g1_i1, Rm-Tct_731245_c0_g1_i1, Rm-Tct_116170_c0_g1_i2
(IPR005937) 26S proteasome subunit P45	5	Rm-Tct_127908_c0_g3_i4, Rm-Tct_134290_c0_g1_i1, Rm-Tct_132583_c1_g2_i5, Rm-Tct_115956_c0_g1_i1, Rm-Tct_133021_c0_g1_i5
(IPR001801) Histone-like protein H-NS	5	Rm-Tct_532890_c0_g1_i1, Rm-Tct_1025083_c0_g1_i1, Rm-Tct_595697_c0_g1_i1, Rm-Tct_136798_c0_g1_i1, Rm-Tct_245596_c0_g1_i1
(IPR026869) Putative glutamine amidotransferase type 2	5	Rm-Tct_725814_c0_g1_i1, Rm-Tct_1139332_c0_g1_i1, Rm-Tct_749299_c0_g1_i1, Rm-Tct_957261_c0_g1_i1, Rm-Tct_638193_c0_g1_i1
(IPR018094) Thymidylate kinase	5	Rm-Tct_259867_c0_g1_i1, Rm-Tct_753409_c0_g1_i1, Rm-Tct_718082_c0_g1_i1, Rm-Tct_303515_c0_g1_i1, Rm-Tct_620192_c0_g1_i1
(IPR015925) Ryanodine receptor-related	5	Rm-Tct_1012136_c0_g1_i1, Rm-Tct_165217_c0_g1_i1, Rm-Tct_805977_c0_g1_i1, Rm-Tct_1005421_c0_g1_i1, Rm-Tct_815096_c0_g1_i1
(IPR010096) NAD(P)H-quinone oxidoreductase, subunit N/subunit 2	5	Rm-Tct_133185_c1_g1_i4, Rm-Tct_133185_c1_g1_i1, Rm-Tct_133185_c1_g1_i7, Rm-Tct_133185_c1_g1_i5, Rm-Tct_113938_c1_g1_i1
(IPR024862) Transient receptor potential cation channel subfamily V	5	Rm-Tct_893880_c0_g1_i1, Rm-Tct_859072_c0_g1_i1, Rm-Tct_173444_c0_g1_i1, Rm-Tct_757105_c0_g1_i1, Rm-Tct_247880_c0_g1_i1
(IPR009282) Protein of unknown function DUF937	5	Rm-Tct_695367_c0_g1_i1, Rm-Tct_915626_c0_g1_i1, Rm-Tct_1067101_c0_g1_i1, Rm-Tct_954340_c0_g1_i1, Rm-Tct_798935_c0_g1_i1
(IPR011548) 3-hydroxyisobutyrate dehydrogenase	5	Rm-Tct_1042702_c0_g1_i1, Rm-Tct_863123_c0_g1_i1, Rm-Tct_1128847_c0_g1_i1, Rm-Tct_197691_c0_g1_i1, Rm-Tct_368947_c0_g1_i1
(IPR002915) DeoC/FbaB/ lacD aldolase	5	Rm-Tct_119839_c2_g1_i1, Rm-Tct_827424_c0_g1_i1, Rm-Tct_845193_c0_g1_i1, Rm-Tct_437188_c0_g1_i1, Rm-Tct_583146_c0_g1_i1
(IPR007855) RNA-dependent RNA polymerase, eukaryotic-type	5	Rm-Tct_522580_c0_g1_i1, Rm-Tct_362304_c0_g1_i1, Rm-Tct_208924_c0_g1_i1, Rm-Tct_627427_c0_g1_i1, Rm-Tct_171341_c0_g1_i1
(IPR007067) Tail sheath protein	5	Rm-Tct_688244_c0_g1_i1, Rm-Tct_926049_c0_g1_i1, Rm-Tct_390648_c0_g1_i1, Rm-Tct_1097032_c0_g1_i1, Rm-Tct_232471_c0_g1_i1
(IPR005807) SecE subunit of protein translocation complex	5	Rm-Tct_951678_c0_g1_i1, Rm-Tct_75832_c0_g2_i1, Rm-Tct_436654_c0_g1_i1, Rm-Tct_1111097_c0_g1_i1, Rm-Tct_339994_c0_g1_i1
(IPR010297) Protein of unknown function DUF900, hydrolase-like	5	Rm-Tct_172915_c0_g1_i1, Rm-Tct_751902_c0_g1_i1, Rm-Tct_997977_c0_g1_i1, Rm-Tct_216150_c0_g1_i1, Rm-Tct_772963_c0_g1_i1
(IPR015527) Peptidase C26, gamma-glutamyl hydrolase	5	Rm-Tct_118238_c0_g1_i3, Rm-Tct_536059_c0_g1_i1, Rm-Tct_118238_c0_g1_i1, Rm-Tct_135722_c2_g4_i11, Rm-Tct_135722_c2_g4_i6
(IPR002634) BolA protein	5	Rm-Tct_1024324_c0_g1_i1, Rm-Tct_135794_c2_g13_i4, Rm-Tct_135794_c2_g8_i2, Rm-Tct_135794_c2_g19_i1, Rm-Tct_135794_c2_g13_i7
(IPR005063) Transposase, IS1	5	Rm-Tct_575270_c0_g1_i1, Rm-Tct_532346_c0_g1_i1, Rm-Tct_815146_c0_g1_i1, Rm-Tct_399959_c0_g1_i1, Rm-Tct_839885_c0_g1_i1
(IPR005950) Molybdenum ABC transporter, periplasmic binding protein	5	Rm-Tct_792286_c0_g1_i1, Rm-Tct_230185_c0_g1_i1, Rm-Tct_162984_c0_g1_i1, Rm-Tct_789462_c0_g1_i1, Rm-Tct_73534_c0_g1_i1
(IPR022879) V-type ATP synthase regulatory subunit B/beta	5	Rm-Tct_27289_c0_g1_i1, Rm-Tct_133067_c1_g4_i2, Rm-Tct_416652_c0_g1_i1, Rm-Tct_839453_c0_g1_i1, Rm-Tct_950672_c0_g1_i1
(IPR006849) Elongator complex subunit Iki3	5	Rm-Tct_24237_c0_g1_i1, Rm-Tct_235863_c0_g1_i1, Rm-Tct_1012075_c0_g1_i1, Rm-Tct_130414_c0_g1_i2, Rm-Tct_961581_c0_g1_i1
(IPR002678) GTP cyclohydrolase 1 type 2/Nif3	5	Rm-Tct_433975_c0_g1_i1, Rm-Tct_139250_c0_g1_i1, Rm-Tct_1067528_c0_g1_i1, Rm-Tct_493354_c0_g1_i1, Rm-Tct_290233_c0_g1_i1
(IPR004083) Regulatory associated protein of TOR	5	Rm-Tct_773902_c0_g1_i1, Rm-Tct_132039_c0_g1_i14, Rm-Tct_209398_c0_g1_i1, Rm-Tct_361629_c0_g1_i1, Rm-Tct_147311_c0_g1_i1
(IPR007118) Expansin/Lol pI	5	Rm-Tct_30178_c0_g1_i1, Rm-Tct_132913_c2_g1_i3, Rm-Tct_101607_c0_g3_i1, Rm-Tct_69683_c0_g1_i1, Rm-Tct_90283_c0_g1_i1
(IPR001082) Fimbrial protein pilin	5	Rm-Tct_363253_c0_g1_i1, Rm-Tct_355883_c0_g1_i1, Rm-Tct_811130_c0_g1_i1, Rm-Tct_354770_c0_g1_i1, Rm-Tct_359654_c0_g1_i1
(IPR010114) Signal transduction response regulator, nitrogen regulation NR(I)	5	Rm-Tct_323529_c0_g1_i1, Rm-Tct_241349_c0_g1_i1, Rm-Tct_708529_c0_g1_i1, Rm-Tct_499400_c0_g1_i1, Rm-Tct_881812_c0_g1_i1
(IPR020013) Fagellar hook-basal body protein, FlgE/F/G	5	Rm-Tct_960884_c0_g1_i1, Rm-Tct_577165_c0_g1_i1, Rm-Tct_461467_c0_g1_i1, Rm-Tct_236586_c0_g1_i1, Rm-Tct_307706_c0_g1_i1
(IPR007064) NMD3	5	Rm-Tct_71021_c0_g2_i1, Rm-Tct_71021_c0_g1_i1, Rm-Tct_296640_c0_g1_i1, Rm-Tct_788411_c0_g1_i1, Rm-Tct_801406_c0_g1_i1
(IPR027590) PQQ system protein	5	Rm-Tct_126896_c5_g2_i3, Rm-Tct_126896_c5_g1_i1, Rm-Tct_473238_c0_g1_i1, Rm-Tct_126896_c5_g8_i1, Rm-Tct_851784_c0_g1_i1
(IPR003796) Ribonucleotide reductase regulator NrdR-like	5	Rm-Tct_1029149_c0_g1_i1, Rm-Tct_508046_c0_g1_i1, Rm-Tct_1150442_c0_g1_i1, Rm-Tct_1159508_c0_g1_i1, Rm-Tct_352689_c0_g1_i1
(IPR010137) Acyl-[acyl-carrier-protein]--UDP-N-acetylglucosamine O-acyltransferase	5	Rm-Tct_693644_c0_g1_i1, Rm-Tct_1132676_c0_g1_i1, Rm-Tct_437924_c0_g1_i1, Rm-Tct_606854_c0_g1_i1, Rm-Tct_219108_c0_g1_i1
(IPR013922) Cyclin PHO80-like	5	Rm-Tct_673995_c0_g1_i1, Rm-Tct_675653_c0_g1_i1, Rm-Tct_510394_c0_g1_i1, Rm-Tct_141110_c0_g1_i1, Rm-Tct_963075_c0_g1_i1
(IPR002963) Expansin	5	Rm-Tct_30178_c0_g1_i1, Rm-Tct_132913_c2_g1_i3, Rm-Tct_101607_c0_g3_i1, Rm-Tct_69683_c0_g1_i1, Rm-Tct_90283_c0_g1_i1
(IPR002882) LPPG:FO 2-phospho-L-lactate transferase CofD/UPF0052	5	Rm-Tct_1074542_c0_g1_i1, Rm-Tct_488670_c0_g1_i1, Rm-Tct_562025_c0_g1_i1, Rm-Tct_742050_c0_g1_i1, Rm-Tct_695118_c0_g1_i1
(IPR002823) Protein of unknown function DUF112, transmembrane	5	Rm-Tct_636080_c0_g1_i1, Rm-Tct_276437_c1_g1_i1, Rm-Tct_1094142_c0_g1_i1, Rm-Tct_772010_c0_g1_i1, Rm-Tct_615409_c0_g1_i1
(IPR006776) Sporulation-specific cell division protein SsgB	5	Rm-Tct_153723_c0_g1_i1, Rm-Tct_134117_c1_g1_i1, Rm-Tct_312083_c0_g1_i1, Rm-Tct_134117_c0_g6_i1, Rm-Tct_174108_c0_g1_i1
(IPR003231) Acyl carrier protein (ACP)	5	Rm-Tct_96499_c0_g1_i1, Rm-Tct_126855_c3_g15_i1, Rm-Tct_114390_c0_g1_i1, Rm-Tct_685388_c0_g1_i1, Rm-Tct_929161_c0_g1_i1
(IPR004626) RarD protein	4	Rm-Tct_803229_c0_g1_i1, Rm-Tct_658644_c0_g1_i1, Rm-Tct_441315_c1_g1_i1, Rm-Tct_560465_c0_g1_i1
(IPR004254) AdipoR/Haemolysin-III-related	4	Rm-Tct_430636_c0_g1_i1, Rm-Tct_770403_c0_g1_i1, Rm-Tct_137819_c0_g1_i1, Rm-Tct_96062_c0_g3_i1
(IPR001684) Ribosomal protein L27	4	Rm-Tct_213343_c0_g1_i1, Rm-Tct_893765_c0_g1_i1, Rm-Tct_359886_c0_g1_i1, Rm-Tct_130230_c0_g2_i7
(IPR007165) Mycobacterial 4 TMS phage holin, superfamily IV	4	Rm-Tct_599409_c0_g1_i1, Rm-Tct_920498_c0_g1_i1, Rm-Tct_70600_c0_g1_i1, Rm-Tct_125269_c0_g2_i1
(IPR034757) Ornithine aminotransferase, bacterial type	4	Rm-Tct_371004_c0_g1_i1, Rm-Tct_132296_c7_g2_i1, Rm-Tct_636885_c0_g1_i1, Rm-Tct_590568_c0_g1_i1
(IPR000915) 60S ribosomal protein L6E	4	Rm-Tct_105407_c0_g1_i4, Rm-Tct_610318_c0_g1_i1, Rm-Tct_699002_c0_g1_i1, Rm-Tct_727544_c0_g1_i1
(IPR030224) Sla2 family	4	Rm-Tct_873633_c0_g1_i1, Rm-Tct_546262_c0_g1_i1, Rm-Tct_148585_c0_g1_i1, Rm-Tct_783030_c0_g1_i1
(IPR018841) Protein of unknown function DUF2442	4	Rm-Tct_563619_c0_g1_i1, Rm-Tct_1088035_c0_g1_i1, Rm-Tct_969792_c0_g1_i1, Rm-Tct_475046_c0_g1_i1
(IPR028325) Voltage-gated potassium channel	4	Rm-Tct_388086_c0_g1_i1, Rm-Tct_726886_c0_g1_i1, Rm-Tct_171285_c0_g1_i1, Rm-Tct_932971_c0_g1_i1
(IPR025799) Protein arginine N-methyltransferase	4	Rm-Tct_943972_c0_g1_i1, Rm-Tct_842541_c0_g1_i1, Rm-Tct_411360_c0_g1_i1, Rm-Tct_1006219_c0_g1_i1
(IPR002798) Stage II sporulation protein M-like	4	Rm-Tct_429737_c0_g1_i1, Rm-Tct_254155_c0_g1_i1, Rm-Tct_1139676_c0_g1_i1, Rm-Tct_1059467_c0_g1_i1
(IPR021857) Protein of unknown function DUF3467	4	Rm-Tct_1086768_c0_g1_i1, Rm-Tct_566123_c0_g1_i1, Rm-Tct_907582_c0_g1_i1, Rm-Tct_727004_c0_g1_i1
(IPR007313) FxsA cytoplasmic membrane protein	4	Rm-Tct_905132_c0_g1_i1, Rm-Tct_135646_c1_g15_i1, Rm-Tct_770581_c0_g1_i1, Rm-Tct_135646_c1_g11_i1
(IPR001515) Ribosomal protein L32e	4	Rm-Tct_590781_c0_g1_i1, Rm-Tct_131816_c0_g2_i1, Rm-Tct_128173_c0_g3_i1, Rm-Tct_55279_c0_g1_i1
(IPR001096) Peptidase C13, legumain	4	Rm-Tct_394367_c0_g1_i1, Rm-Tct_646509_c0_g1_i1, Rm-Tct_413125_c0_g1_i1, Rm-Tct_122709_c0_g1_i1
(IPR027105) U4/U6 small nuclear ribonucleoprotein Prp31	4	Rm-Tct_1050054_c0_g1_i1, Rm-Tct_606598_c0_g1_i1, Rm-Tct_413942_c0_g1_i1, Rm-Tct_453725_c0_g1_i1
(IPR006244) Photosystem I PsaB	4	Rm-Tct_134120_c0_g3_i4, Rm-Tct_134994_c1_g4_i1, Rm-Tct_134994_c1_g4_i4, Rm-Tct_134120_c0_g3_i1
(IPR026739) AP complex subunit beta	4	Rm-Tct_690934_c0_g1_i1, Rm-Tct_417936_c0_g1_i1, Rm-Tct_932707_c0_g1_i1, Rm-Tct_136324_c12_g3_i1
(IPR019393) WASH complex, subunit strumpellin	4	Rm-Tct_364352_c0_g1_i1, Rm-Tct_986743_c0_g1_i1, Rm-Tct_204234_c0_g1_i1, Rm-Tct_803133_c0_g1_i1
(IPR028161) Siroheme biosynthesis protein Met8	4	Rm-Tct_772460_c0_g1_i1, Rm-Tct_831387_c0_g1_i1, Rm-Tct_191425_c0_g1_i1, Rm-Tct_215889_c0_g1_i1
(IPR002139) Ribokinase/fructokinase	4	Rm-Tct_330636_c0_g1_i1, Rm-Tct_118268_c0_g3_i2, Rm-Tct_123981_c0_g1_i2, Rm-Tct_128013_c0_g1_i4
(IPR004605) DNA helicase, Holliday junction RuvB type	4	Rm-Tct_478315_c0_g1_i1, Rm-Tct_859462_c0_g1_i1, Rm-Tct_1115421_c0_g1_i1, Rm-Tct_526039_c0_g1_i1
(IPR027491) Ribosomal protein L31 type A	4	Rm-Tct_83437_c0_g2_i1, Rm-Tct_828802_c0_g1_i1, Rm-Tct_1019569_c0_g1_i1, Rm-Tct_875523_c0_g1_i1
(IPR002684) Biotin synthase/Biotin biosynthesis bifunctional protein BioAB	4	Rm-Tct_548316_c0_g2_i1, Rm-Tct_364493_c0_g1_i1, Rm-Tct_656533_c0_g1_i1, Rm-Tct_623768_c0_g1_i1
(IPR024671) Autophagy-related protein 22-like	4	Rm-Tct_1056576_c0_g1_i1, Rm-Tct_222425_c0_g1_i1, Rm-Tct_1045627_c0_g1_i1, Rm-Tct_676169_c0_g1_i1
(IPR022645) Protein-export membrane protein SecD/SecF, bacterial	4	Rm-Tct_1047533_c0_g1_i1, Rm-Tct_1090404_c0_g1_i1, Rm-Tct_134851_c1_g4_i1, Rm-Tct_843422_c0_g1_i1
(IPR030700) Arginine-tRNA-protein transferase	4	Rm-Tct_387810_c0_g1_i1, Rm-Tct_966219_c0_g1_i1, Rm-Tct_619067_c0_g1_i1, Rm-Tct_596073_c0_g1_i1
(IPR011605) NusB antitermination factor	4	Rm-Tct_562980_c0_g1_i1, Rm-Tct_198411_c0_g1_i1, Rm-Tct_331257_c0_g1_i1, Rm-Tct_560918_c0_g1_i1
(IPR004993) GH3 family	4	Rm-Tct_977923_c0_g1_i1, Rm-Tct_220311_c0_g1_i1, Rm-Tct_977583_c0_g1_i1, Rm-Tct_134754_c0_g2_i8
(IPR007551) Protein of unknown function DUF520	4	Rm-Tct_815751_c0_g1_i1, Rm-Tct_370975_c0_g1_i1, Rm-Tct_1089315_c0_g2_i1, Rm-Tct_410078_c0_g1_i1
(IPR000542) Acyltransferase ChoActase/COT/CPT	4	Rm-Tct_169182_c0_g1_i1, Rm-Tct_1139744_c0_g1_i1, Rm-Tct_975043_c0_g1_i1, Rm-Tct_554975_c0_g1_i1
(IPR010044) Methylthioadenosine phosphorylase (MTAP)	4	Rm-Tct_240005_c0_g1_i1, Rm-Tct_1086849_c0_g1_i1, Rm-Tct_558234_c0_g1_i1, Rm-Tct_677760_c0_g1_i1
(IPR000085) Bacterial DNA recombination protein RuvA	4	Rm-Tct_348134_c0_g1_i1, Rm-Tct_156059_c0_g1_i1, Rm-Tct_557361_c0_g1_i1, Rm-Tct_1154705_c0_g1_i1
(IPR015942) Asp/Glu/hydantoin racemase	4	Rm-Tct_643020_c0_g1_i1, Rm-Tct_466301_c0_g1_i1, Rm-Tct_959854_c0_g1_i1, Rm-Tct_326408_c0_g1_i1
(IPR026975) Dynein heavy chain 1, axonemal	4	Rm-Tct_887895_c0_g1_i1, Rm-Tct_290313_c0_g1_i1, Rm-Tct_459670_c0_g1_i1, Rm-Tct_226384_c0_g1_i1
(IPR008557) Protein of unknown function DUF839	4	Rm-Tct_547002_c0_g1_i1, Rm-Tct_241069_c0_g1_i1, Rm-Tct_1094085_c0_g1_i1, Rm-Tct_533335_c0_g1_i1
(IPR004452) 4Fe-4S binding protein	4	Rm-Tct_140256_c0_g1_i1, Rm-Tct_1070908_c0_g1_i1, Rm-Tct_1138226_c0_g1_i1, Rm-Tct_123380_c1_g1_i1
(IPR000641) CbxX/CfqX	4	Rm-Tct_297636_c0_g1_i1, Rm-Tct_1044125_c1_g1_i1, Rm-Tct_534449_c0_g1_i1, Rm-Tct_692360_c0_g1_i1
(IPR016499) Nucleic acid binding protein, Rv2694c, predicted	4	Rm-Tct_136095_c0_g12_i1, Rm-Tct_136095_c0_g11_i1, Rm-Tct_1035779_c0_g1_i1, Rm-Tct_139523_c0_g1_i1
(IPR009828) Protein of unknown function DUF1394	4	Rm-Tct_799147_c0_g1_i1, Rm-Tct_667155_c0_g1_i1, Rm-Tct_618530_c0_g1_i1, Rm-Tct_726722_c0_g1_i1
(IPR025859) P-aminobenzoate N-oxygenase AurF	4	Rm-Tct_939745_c0_g1_i1, Rm-Tct_674048_c0_g1_i1, Rm-Tct_792580_c0_g1_i1, Rm-Tct_458679_c0_g1_i1
(IPR010721) Protein of unknown function DUF1295	4	Rm-Tct_127567_c0_g1_i4, Rm-Tct_605656_c0_g1_i1, Rm-Tct_1069742_c0_g1_i1, Rm-Tct_166794_c0_g1_i1
(IPR013486) Sporulation stage II protein D, amidase enhancer LytB	4	Rm-Tct_171970_c0_g1_i1, Rm-Tct_1160923_c0_g1_i1, Rm-Tct_789911_c0_g1_i1, Rm-Tct_344346_c0_g1_i1
(IPR011282) 2-amino-3-ketobutyrate coenzyme A ligase	4	Rm-Tct_1136493_c0_g1_i1, Rm-Tct_172979_c0_g1_i1, Rm-Tct_551390_c0_g1_i1, Rm-Tct_728375_c0_g1_i1
(IPR011935) Conserved hypothetical protein CHP02231	4	Rm-Tct_523572_c0_g1_i1, Rm-Tct_15434_c0_g1_i1, Rm-Tct_174878_c0_g1_i1, Rm-Tct_896496_c0_g1_i1
(IPR024455) Phage capsid	4	Rm-Tct_758706_c0_g1_i1, Rm-Tct_545887_c0_g1_i1, Rm-Tct_656322_c0_g1_i1, Rm-Tct_1163338_c1_g1_i1
(IPR030972) UrcA family protein	4	Rm-Tct_437089_c0_g1_i1, Rm-Tct_244268_c0_g1_i1, Rm-Tct_158597_c0_g1_i1, Rm-Tct_382623_c0_g1_i1
(IPR006444) Phage major capsid protein, HK97	4	Rm-Tct_758706_c0_g1_i1, Rm-Tct_545887_c0_g1_i1, Rm-Tct_656322_c0_g1_i1, Rm-Tct_1163338_c1_g1_i1
(IPR017689) Outer membrane protein assembly factor BamD	4	Rm-Tct_594265_c0_g1_i1, Rm-Tct_509644_c0_g1_i1, Rm-Tct_275148_c0_g1_i1, Rm-Tct_139967_c0_g1_i1
(IPR001246) Lipoxygenase, plant	4	Rm-Tct_131685_c1_g3_i1, Rm-Tct_134996_c1_g16_i3, Rm-Tct_134996_c1_g16_i11, Rm-Tct_134996_c1_g16_i10
(IPR006823) Neutral/alkaline nonlysosomal ceramidase	4	Rm-Tct_692969_c0_g1_i1, Rm-Tct_325599_c0_g1_i1, Rm-Tct_706606_c0_g1_i1, Rm-Tct_170101_c0_g1_i1
(IPR024926) Nucleolar GTP-binding protein 1	4	Rm-Tct_761280_c0_g1_i1, Rm-Tct_746177_c0_g1_i1, Rm-Tct_655414_c0_g1_i1, Rm-Tct_271189_c0_g1_i1
(IPR000470) CbxX/CfqX, monofunctional	4	Rm-Tct_297636_c0_g1_i1, Rm-Tct_69324_c0_g2_i1, Rm-Tct_534449_c0_g1_i1, Rm-Tct_692360_c0_g1_i1
(IPR006283) Thiamine-monophosphate kinase	4	Rm-Tct_1152995_c0_g1_i1, Rm-Tct_844559_c0_g1_i1, Rm-Tct_785425_c0_g1_i1, Rm-Tct_568776_c0_g1_i1
(IPR010107) Glutamate decarboxylase	4	Rm-Tct_509485_c0_g1_i1, Rm-Tct_131497_c0_g3_i10, Rm-Tct_852918_c0_g1_i1, Rm-Tct_131497_c0_g3_i5
(IPR001469) ATP synthase, F1 complex, delta/epsilon subunit	4	Rm-Tct_814184_c0_g1_i1, Rm-Tct_594439_c0_g1_i1, Rm-Tct_201560_c0_g1_i1, Rm-Tct_96518_c0_g1_i1
(IPR005654) ATPase, AFG1-like	4	Rm-Tct_762884_c0_g1_i1, Rm-Tct_892963_c0_g1_i1, Rm-Tct_946483_c0_g1_i1, Rm-Tct_139606_c0_g1_i1
(IPR022689) Iron dependent repressor	4	Rm-Tct_255514_c0_g1_i1, Rm-Tct_432467_c0_g1_i1, Rm-Tct_117467_c0_g1_i1, Rm-Tct_1083725_c0_g1_i1
(IPR011419) ATP12, ATP synthase F1-assembly protein	4	Rm-Tct_533310_c0_g1_i1, Rm-Tct_589221_c0_g1_i1, Rm-Tct_578849_c0_g1_i1, Rm-Tct_560187_c0_g1_i1
(IPR020240) Uncharacterised protein family UPF0412, YaaI	4	Rm-Tct_1142465_c0_g1_i1, Rm-Tct_979855_c0_g1_i1, Rm-Tct_109347_c0_g2_i1, Rm-Tct_844079_c0_g1_i1
(IPR028996) Ganglioside GM2 activator	4	Rm-Tct_543826_c0_g1_i1, Rm-Tct_1145584_c0_g1_i1, Rm-Tct_214027_c0_g1_i1, Rm-Tct_107238_c0_g1_i1
(IPR001328) Peptidyl-tRNA hydrolase	4	Rm-Tct_273577_c0_g1_i1, Rm-Tct_49931_c0_g1_i1, Rm-Tct_688970_c0_g1_i1, Rm-Tct_1008994_c0_g1_i1
(IPR021412) Protein of unknown function DUF3052	4	Rm-Tct_266668_c0_g1_i1, Rm-Tct_99244_c1_g1_i1, Rm-Tct_74303_c0_g2_i1, Rm-Tct_1124424_c0_g1_i1
(IPR000490) Glycoside hydrolase family 17	4	Rm-Tct_974375_c0_g1_i1, Rm-Tct_105466_c0_g1_i1, Rm-Tct_174055_c0_g1_i1, Rm-Tct_95477_c0_g1_i4
(IPR025650) Alkyldihydroxyacetonephosphate synthase	4	Rm-Tct_1006595_c0_g1_i1, Rm-Tct_173758_c0_g1_i1, Rm-Tct_454450_c0_g1_i1, Rm-Tct_1055018_c0_g1_i1
(IPR004688) Transition metal uptake transporter nickel/cobalt	4	Rm-Tct_133469_c3_g7_i4, Rm-Tct_772242_c0_g1_i1, Rm-Tct_1104994_c0_g1_i1, Rm-Tct_1077892_c0_g1_i1
(IPR000682) Protein-L-isoaspartate(D-aspartate) O-methyltransferase	4	Rm-Tct_1020744_c0_g1_i1, Rm-Tct_390530_c0_g1_i1, Rm-Tct_322112_c0_g1_i1, Rm-Tct_595194_c0_g1_i1
(IPR008081) Cytoplasmic FMR1-interacting	4	Rm-Tct_726373_c0_g1_i1, Rm-Tct_605582_c0_g1_i1, Rm-Tct_132339_c1_g1_i1, Rm-Tct_864662_c0_g1_i1
(IPR020591) Chromosomal replication control, initiator DnaA-like	4	Rm-Tct_1041106_c0_g1_i1, Rm-Tct_164806_c0_g1_i1, Rm-Tct_397672_c0_g1_i1, Rm-Tct_212048_c0_g1_i1
(IPR007367) Protein of unknown function DUF433	4	Rm-Tct_398722_c0_g1_i1, Rm-Tct_850117_c0_g1_i1, Rm-Tct_1121571_c0_g1_i1, Rm-Tct_371904_c0_g1_i1
(IPR001447) Arylamine N-acetyltransferase	4	Rm-Tct_680873_c0_g1_i1, Rm-Tct_680029_c0_g1_i1, Rm-Tct_338276_c0_g1_i1, Rm-Tct_558927_c0_g1_i1
(IPR005229) Conserved hypothetical protein CHP00255	4	Rm-Tct_830119_c0_g1_i1, Rm-Tct_420462_c0_g1_i1, Rm-Tct_118267_c3_g1_i1, Rm-Tct_1162124_c0_g1_i1
(IPR000791) Acetate transporter GPR1/FUN34/SatP family	4	Rm-Tct_906475_c0_g1_i1, Rm-Tct_9153_c0_g3_i1, Rm-Tct_931445_c0_g1_i1, Rm-Tct_1003728_c0_g1_i1
(IPR000304) Pyrroline-5-carboxylate reductase	4	Rm-Tct_749506_c0_g1_i1, Rm-Tct_127974_c0_g1_i1, Rm-Tct_432505_c0_g1_i1, Rm-Tct_982311_c0_g1_i1
(IPR007412) Anti-sigma-28 factor, FlgM	4	Rm-Tct_595976_c0_g1_i1, Rm-Tct_442158_c0_g1_i1, Rm-Tct_274065_c0_g1_i1, Rm-Tct_887731_c0_g1_i1
(IPR004907) ATPase, V1 complex, subunit C	4	Rm-Tct_484408_c0_g1_i1, Rm-Tct_1109750_c0_g1_i1, Rm-Tct_125599_c1_g1_i5, Rm-Tct_721745_c0_g1_i1
(IPR002763) Protein of unknown function DUF72	4	Rm-Tct_469002_c0_g1_i1, Rm-Tct_175027_c0_g1_i1, Rm-Tct_374057_c0_g1_i1, Rm-Tct_366607_c0_g1_i1
(IPR018022) tRNA dimethylallyltransferase	4	Rm-Tct_819207_c0_g1_i1, Rm-Tct_167505_c0_g1_i1, Rm-Tct_728393_c0_g1_i1, Rm-Tct_147906_c0_g1_i1
(IPR012495) TadE-like	4	Rm-Tct_274397_c0_g1_i1, Rm-Tct_507660_c0_g1_i1, Rm-Tct_626667_c0_g1_i1, Rm-Tct_184521_c0_g1_i1
(IPR005552) Scramblase	4	Rm-Tct_132120_c0_g1_i1, Rm-Tct_420123_c0_g1_i1, Rm-Tct_553014_c0_g1_i1, Rm-Tct_592812_c0_g1_i1
(IPR012480) Heparinase II/III-like	4	Rm-Tct_207252_c0_g1_i1, Rm-Tct_293233_c0_g1_i1, Rm-Tct_1103439_c0_g1_i1, Rm-Tct_655453_c0_g1_i1
(IPR000669) Mannitol dehydrogenase	4	Rm-Tct_136294_c15_g10_i2, Rm-Tct_702469_c0_g1_i1, Rm-Tct_759914_c0_g1_i1, Rm-Tct_97863_c1_g1_i1
(IPR005593) Xylulose 5-phosphate/Fructose 6-phosphate phosphoketolase	4	Rm-Tct_441747_c0_g1_i1, Rm-Tct_958384_c0_g1_i1, Rm-Tct_991951_c0_g1_i1, Rm-Tct_983037_c0_g1_i1
(IPR003697) Maf-like protein	4	Rm-Tct_1085055_c0_g1_i1, Rm-Tct_855454_c0_g1_i1, Rm-Tct_1130080_c0_g1_i1, Rm-Tct_1129519_c0_g1_i1
(IPR003691) Putative fluoride ion transporter CrcB	4	Rm-Tct_557875_c0_g1_i1, Rm-Tct_1073313_c0_g1_i1, Rm-Tct_963614_c0_g1_i1, Rm-Tct_378670_c0_g1_i1
(IPR011268) Purine nucleoside phosphorylase	4	Rm-Tct_295648_c0_g1_i1, Rm-Tct_1117064_c0_g1_i1, Rm-Tct_1065893_c0_g1_i1, Rm-Tct_549643_c0_g1_i1
(IPR009506) Protein of unknown function DUF1127	4	Rm-Tct_286625_c0_g1_i1, Rm-Tct_1064448_c0_g1_i1, Rm-Tct_161172_c0_g1_i1, Rm-Tct_108974_c0_g2_i1
(IPR025245) Protein of unknown function DUF4197	4	Rm-Tct_736053_c0_g1_i1, Rm-Tct_641206_c0_g1_i1, Rm-Tct_946475_c0_g1_i1, Rm-Tct_804341_c0_g1_i1
(IPR000705) Galactokinase	4	Rm-Tct_349428_c0_g1_i1, Rm-Tct_128802_c0_g1_i5, Rm-Tct_556240_c0_g1_i1, Rm-Tct_294052_c0_g1_i1
(IPR015505) Coronin	4	Rm-Tct_953066_c0_g1_i1, Rm-Tct_724645_c0_g1_i1, Rm-Tct_1121049_c0_g1_i1, Rm-Tct_793260_c0_g1_i1
(IPR000246) Peptidase T2, asparaginase 2	4	Rm-Tct_1005317_c0_g1_i1, Rm-Tct_278785_c0_g1_i1, Rm-Tct_831756_c0_g1_i1, Rm-Tct_875372_c0_g1_i1
(IPR010073) Phosphoribosylformylglycinamidine synthase	4	Rm-Tct_924915_c0_g1_i1, Rm-Tct_1160334_c0_g1_i1, Rm-Tct_607749_c0_g1_i1, Rm-Tct_983840_c0_g1_i1
(IPR009291) Vacuolar protein sorting-associated protein 62	4	Rm-Tct_814475_c0_g1_i1, Rm-Tct_134155_c0_g1_i6, Rm-Tct_135776_c2_g1_i19, Rm-Tct_134155_c0_g1_i27
(IPR004401) Nucleoid-associated protein YbaB/EbfC family	4	Rm-Tct_503066_c0_g1_i1, Rm-Tct_380715_c0_g1_i1, Rm-Tct_294517_c0_g1_i1, Rm-Tct_595945_c0_g1_i1
(IPR021454) Protein of unknown function DUF3105	4	Rm-Tct_160710_c0_g1_i1, Rm-Tct_660191_c0_g1_i1, Rm-Tct_637308_c0_g1_i1, Rm-Tct_135055_c3_g3_i1
(IPR002306) Tryptophan-tRNA ligase	4	Rm-Tct_639253_c0_g1_i1, Rm-Tct_1096291_c0_g1_i1, Rm-Tct_206163_c0_g1_i1, Rm-Tct_1048568_c0_g1_i1
(IPR002480) DAHP synthetase, class II	4	Rm-Tct_135009_c3_g4_i2, Rm-Tct_794491_c0_g1_i1, Rm-Tct_942233_c0_g1_i1, Rm-Tct_135009_c3_g3_i3
(IPR007434) Peptidogalycan biosysnthesis/recognition	4	Rm-Tct_983525_c0_g1_i1, Rm-Tct_426748_c0_g1_i1, Rm-Tct_135222_c5_g5_i10, Rm-Tct_308126_c1_g1_i1
(IPR009448) UDP-glucose:Glycoprotein Glucosyltransferase	4	Rm-Tct_1150031_c0_g1_i1, Rm-Tct_882918_c0_g1_i1, Rm-Tct_205273_c0_g1_i1, Rm-Tct_1134269_c0_g1_i1
(IPR027145) Periodic tryptophan protein 2	4	Rm-Tct_786853_c0_g1_i1, Rm-Tct_1119574_c0_g1_i1, Rm-Tct_1085934_c0_g1_i1, Rm-Tct_205694_c0_g1_i1
(IPR027073) 5'-3' exoribonuclease	4	Rm-Tct_446156_c0_g1_i1, Rm-Tct_884429_c0_g1_i1, Rm-Tct_605270_c0_g1_i1, Rm-Tct_133270_c0_g1_i14
(IPR004241) Autophagy protein Atg8 ubiquitin-like	4	Rm-Tct_391170_c0_g1_i1, Rm-Tct_428127_c0_g1_i1, Rm-Tct_182330_c0_g1_i1, Rm-Tct_1078673_c0_g1_i1
(IPR025904) Tubulin-like	4	Rm-Tct_134973_c2_g8_i2, Rm-Tct_112520_c0_g1_i1, Rm-Tct_134973_c2_g5_i1, Rm-Tct_134973_c2_g8_i3
(IPR021519) Protein of unknown function DUF3182	4	Rm-Tct_641060_c0_g1_i1, Rm-Tct_895850_c0_g1_i1, Rm-Tct_206388_c0_g1_i1, Rm-Tct_525712_c0_g1_i1
(IPR009199) PhoPQ-activated pathogenicity-related protein, PqaA type	4	Rm-Tct_347747_c0_g1_i1, Rm-Tct_256337_c0_g1_i1, Rm-Tct_729069_c0_g1_i1, Rm-Tct_521996_c0_g1_i1
(IPR026928) Failed axon connections	4	Rm-Tct_1137771_c0_g1_i1, Rm-Tct_141063_c0_g1_i1, Rm-Tct_967123_c0_g1_i1, Rm-Tct_1074902_c0_g1_i1
(IPR032818) DedA family	4	Rm-Tct_1066531_c0_g1_i1, Rm-Tct_277878_c0_g1_i1, Rm-Tct_1101686_c0_g1_i1, Rm-Tct_1030932_c0_g1_i1
(IPR004439) Isocitrate dehydrogenase NADP-dependent, dimeric, prokaryotic	4	Rm-Tct_1164213_c0_g1_i1, Rm-Tct_697869_c0_g1_i1, Rm-Tct_446975_c1_g1_i1, Rm-Tct_260353_c0_g1_i1
(IPR000821) Alanine racemase	4	Rm-Tct_836063_c0_g1_i1, Rm-Tct_256061_c0_g1_i1, Rm-Tct_603999_c0_g1_i1, Rm-Tct_844962_c0_g1_i1
(IPR024932) Flavin transferase ApbE	4	Rm-Tct_703308_c0_g1_i1, Rm-Tct_322445_c0_g1_i1, Rm-Tct_770429_c0_g1_i1, Rm-Tct_586026_c0_g1_i1
(IPR003742) RNA methyltransferase RlmH	4	Rm-Tct_320150_c0_g1_i1, Rm-Tct_908520_c0_g1_i1, Rm-Tct_216434_c0_g1_i1, Rm-Tct_140735_c0_g1_i1
(IPR027725) Heat shock transcription factor family	4	Rm-Tct_1108526_c0_g1_i1, Rm-Tct_400968_c0_g1_i1, Rm-Tct_934226_c0_g1_i1, Rm-Tct_381553_c0_g1_i1
(IPR008076) Cyanate hydratase	4	Rm-Tct_330961_c0_g1_i1, Rm-Tct_116321_c0_g1_i9, Rm-Tct_339689_c0_g1_i1, Rm-Tct_340520_c0_g1_i1
(IPR026406) Verrucomicrobia /Planctomycetes-restricted protein	4	Rm-Tct_693794_c0_g1_i1, Rm-Tct_695689_c0_g1_i1, Rm-Tct_670466_c0_g1_i1, Rm-Tct_934134_c0_g1_i1
(IPR022254) Protein of unknown function DUF3775	4	Rm-Tct_564780_c0_g1_i1, Rm-Tct_1132122_c0_g1_i1, Rm-Tct_854538_c0_g1_i1, Rm-Tct_137659_c0_g1_i1
(IPR001976) Ribosomal protein S24e	4	Rm-Tct_1014039_c0_g1_i1, Rm-Tct_890987_c0_g1_i1, Rm-Tct_755941_c0_g1_i1, Rm-Tct_1053708_c0_g1_i1
(IPR000438) Acetyl-CoA carboxylase carboxyl transferase, beta subunit	4	Rm-Tct_450558_c0_g1_i1, Rm-Tct_576411_c0_g1_i1, Rm-Tct_128527_c1_g35_i2, Rm-Tct_134306_c0_g2_i2
(IPR002495) Glycosyl transferase, family 8	4	Rm-Tct_27103_c0_g1_i1, Rm-Tct_105261_c0_g1_i1, Rm-Tct_263432_c0_g1_i1, Rm-Tct_1150586_c0_g1_i1
(IPR002201) Glycosyl transferase, family 9	4	Rm-Tct_805663_c0_g1_i1, Rm-Tct_1104272_c0_g1_i1, Rm-Tct_384276_c0_g1_i1, Rm-Tct_300947_c0_g1_i1
(IPR000659) Pyridoxamine 5'-phosphate oxidase	4	Rm-Tct_985830_c0_g1_i1, Rm-Tct_1054821_c0_g1_i1, Rm-Tct_626317_c0_g1_i1, Rm-Tct_543399_c0_g1_i1
(IPR010856) Protein of unknown function DUF1479	4	Rm-Tct_972266_c0_g1_i1, Rm-Tct_945449_c0_g1_i1, Rm-Tct_778884_c0_g1_i1, Rm-Tct_135439_c3_g4_i1
(IPR012719) T-complex protein 1, gamma subunit	4	Rm-Tct_786129_c0_g1_i1, Rm-Tct_272545_c0_g1_i1, Rm-Tct_560453_c0_g1_i1, Rm-Tct_523365_c0_g1_i1
(IPR014472) Choline/ethanolamine phosphotransferase	4	Rm-Tct_959160_c0_g1_i1, Rm-Tct_131840_c0_g3_i1, Rm-Tct_727430_c0_g1_i1, Rm-Tct_330825_c0_g1_i1
(IPR003567) Cytochrome c-type biogenesis protein	4	Rm-Tct_135750_c2_g1_i1, Rm-Tct_548147_c0_g1_i1, Rm-Tct_75474_c0_g1_i1, Rm-Tct_98172_c0_g3_i1
(IPR007070) GPI ethanolamine phosphate transferase 1	4	Rm-Tct_112843_c0_g3_i1, Rm-Tct_112843_c0_g2_i1, Rm-Tct_451959_c0_g1_i1, Rm-Tct_94146_c0_g2_i1
(IPR024929) Nucleolar GTP-binding protein 2	4	Rm-Tct_667207_c0_g1_i1, Rm-Tct_523059_c0_g1_i1, Rm-Tct_502106_c0_g1_i1, Rm-Tct_283776_c0_g1_i1
(IPR008312) Type VI secretion system, VipA, VC_A0107 or Hcp2	4	Rm-Tct_247331_c0_g1_i1, Rm-Tct_209048_c0_g1_i1, Rm-Tct_290429_c0_g1_i1, Rm-Tct_142043_c0_g1_i1
(IPR000054) Ribosomal protein L31e	4	Rm-Tct_880403_c0_g1_i1, Rm-Tct_1090179_c0_g1_i1, Rm-Tct_102011_c0_g2_i1, Rm-Tct_790548_c0_g1_i1
(IPR022935) ATP-dependent Clp protease adaptor protein ClpS	4	Rm-Tct_823078_c0_g1_i1, Rm-Tct_769789_c0_g1_i1, Rm-Tct_93930_c2_g1_i1, Rm-Tct_1129988_c0_g1_i1
(IPR014293) RNA polymerase sigma-70, actinobacteria	4	Rm-Tct_126963_c2_g6_i1, Rm-Tct_36269_c0_g1_i1, Rm-Tct_126963_c2_g1_i1, Rm-Tct_126963_c2_g7_i1
(IPR029736) Endothelin-converting enzyme-like 1	4	Rm-Tct_448691_c0_g1_i1, Rm-Tct_125924_c1_g4_i1, Rm-Tct_840495_c0_g1_i1, Rm-Tct_576864_c0_g1_i1
(IPR008323) Uncharacterised conserved protein UCP033563	4	Rm-Tct_775158_c0_g1_i1, Rm-Tct_862346_c0_g1_i1, Rm-Tct_554758_c0_g1_i1, Rm-Tct_773158_c0_g1_i1
(IPR010300) Cysteine dioxygenase type I	4	Rm-Tct_1037444_c0_g1_i1, Rm-Tct_353930_c0_g1_i1, Rm-Tct_336276_c0_g1_i1, Rm-Tct_726200_c0_g1_i1
(IPR001289) Nuclear transcription factor Y subunit A	4	Rm-Tct_31377_c0_g2_i1, Rm-Tct_1082522_c0_g1_i1, Rm-Tct_124635_c0_g1_i8, Rm-Tct_124635_c0_g1_i7
(IPR004810) Formyltetrahydrofolate deformylase	4	Rm-Tct_6784_c0_g1_i1, Rm-Tct_578920_c0_g1_i1, Rm-Tct_1054978_c0_g1_i1, Rm-Tct_1161121_c0_g1_i1
(IPR033859) COP9 signalosome subunit 6	4	Rm-Tct_121739_c0_g1_i4, Rm-Tct_1131656_c0_g1_i1, Rm-Tct_384490_c0_g1_i1, Rm-Tct_199774_c0_g1_i1
(IPR008302) Uncharacterised conserved protein UCP016719	4	Rm-Tct_776722_c0_g1_i1, Rm-Tct_720333_c0_g1_i1, Rm-Tct_146197_c0_g1_i1, Rm-Tct_1091229_c0_g1_i1
(IPR027214) Cystatin	4	Rm-Tct_108926_c0_g1_i1, Rm-Tct_133886_c4_g4_i2, Rm-Tct_133886_c4_g4_i3, Rm-Tct_892346_c0_g1_i1
(IPR004127) Prefoldin alpha-like	4	Rm-Tct_478254_c0_g1_i1, Rm-Tct_134039_c0_g11_i1, Rm-Tct_134039_c0_g2_i2, Rm-Tct_363384_c0_g1_i1
(IPR026791) Dedicator of cytokinesis	4	Rm-Tct_335873_c0_g1_i1, Rm-Tct_772551_c0_g1_i1, Rm-Tct_133601_c0_g2_i9, Rm-Tct_608256_c0_g1_i1
(IPR000009) Protein phosphatase 2A regulatory subunit PR55	4	Rm-Tct_509776_c0_g1_i1, Rm-Tct_543601_c0_g1_i1, Rm-Tct_135221_c6_g4_i4, Rm-Tct_1013819_c0_g1_i1
(IPR009666) Uncharacterised protein family Ycf35	4	Rm-Tct_128656_c1_g4_i1, Rm-Tct_128656_c1_g2_i1, Rm-Tct_128656_c1_g9_i1, Rm-Tct_46701_c0_g2_i1
(IPR017799) Transcription regulator PadR, acidobacterial-type	4	Rm-Tct_336448_c0_g1_i1, Rm-Tct_891074_c0_g1_i1, Rm-Tct_1148977_c0_g1_i1, Rm-Tct_142811_c0_g1_i1
(IPR024572) Nickel/cobalt homeostasis protein RcnB	4	Rm-Tct_650089_c0_g1_i1, Rm-Tct_81364_c0_g1_i1, Rm-Tct_891155_c0_g1_i1, Rm-Tct_307273_c0_g1_i1
(IPR030355) Probable phospholipid-transporting ATPase IIB	4	Rm-Tct_1033514_c0_g1_i1, Rm-Tct_1107115_c0_g1_i1, Rm-Tct_1059913_c0_g1_i1, Rm-Tct_957209_c0_g1_i1
(IPR012666) Cobalt transporter subunit CbtA, putative	4	Rm-Tct_38189_c0_g2_i1, Rm-Tct_106082_c0_g1_i1, Rm-Tct_899995_c0_g1_i1, Rm-Tct_370465_c0_g1_i1
(IPR012715) T-complex protein 1, alpha subunit	4	Rm-Tct_296712_c0_g1_i1, Rm-Tct_145920_c0_g1_i1, Rm-Tct_960755_c0_g1_i1, Rm-Tct_613214_c0_g1_i1
(IPR001299) Ependymin	4	Rm-Tct_227455_c0_g1_i1, Rm-Tct_478051_c0_g1_i1, Rm-Tct_450380_c0_g1_i1, Rm-Tct_589492_c0_g1_i1
(IPR003416) MgtC/SapB/SrpB/YhiD family	4	Rm-Tct_404452_c0_g1_i1, Rm-Tct_925546_c0_g1_i1, Rm-Tct_995897_c0_g1_i1, Rm-Tct_664895_c0_g1_i1
(IPR025515) Protein of unknown function DUF4403	4	Rm-Tct_839529_c0_g1_i1, Rm-Tct_710209_c0_g1_i1, Rm-Tct_87823_c0_g1_i2, Rm-Tct_87823_c0_g2_i1
(IPR008862) T-complex 11	4	Rm-Tct_99936_c0_g2_i1, Rm-Tct_292761_c0_g1_i1, Rm-Tct_261553_c0_g1_i1, Rm-Tct_127429_c0_g2_i1
(IPR021647) Copper binding periplasmic protein CusF	4	Rm-Tct_867808_c0_g1_i1, Rm-Tct_35806_c0_g1_i1, Rm-Tct_697114_c0_g1_i1, Rm-Tct_8155_c1_g1_i1
(IPR028201) PqqC-like protein	4	Rm-Tct_624122_c0_g1_i1, Rm-Tct_495779_c0_g1_i1, Rm-Tct_1003465_c0_g1_i1, Rm-Tct_79262_c2_g1_i1
(IPR004536) Selenophosphate synthetase	4	Rm-Tct_754734_c0_g1_i1, Rm-Tct_975197_c0_g1_i1, Rm-Tct_805424_c0_g1_i1, Rm-Tct_652272_c0_g1_i1
(IPR019651) Glutamate dehydrogenase, NAD-specific	4	Rm-Tct_110481_c0_g2_i1, Rm-Tct_520525_c0_g1_i1, Rm-Tct_574126_c0_g1_i1, Rm-Tct_733354_c0_g1_i1
(IPR004963) Pectinacetylesterase/NOTUM	4	Rm-Tct_134118_c0_g1_i8, Rm-Tct_134118_c0_g1_i3, Rm-Tct_976489_c0_g1_i1, Rm-Tct_134118_c0_g4_i1
(IPR002316) Proline-tRNA ligase, class IIa	4	Rm-Tct_135503_c2_g7_i3, Rm-Tct_854552_c0_g1_i1, Rm-Tct_34286_c0_g2_i1, Rm-Tct_126529_c0_g2_i3
(IPR003442) tRNA threonylcarbamoyl adenosine modification protein TsaE	4	Rm-Tct_876416_c0_g1_i1, Rm-Tct_539370_c0_g1_i1, Rm-Tct_101594_c1_g1_i1, Rm-Tct_419523_c0_g1_i1
(IPR006143) RND efflux pump, membrane fusion protein	4	Rm-Tct_662234_c0_g1_i1, Rm-Tct_217326_c0_g1_i1, Rm-Tct_103882_c0_g1_i1, Rm-Tct_946069_c0_g1_i1
(IPR001250) Mannose-6-phosphate isomerase, type I	4	Rm-Tct_627972_c0_g1_i1, Rm-Tct_430337_c0_g1_i1, Rm-Tct_172752_c0_g1_i1, Rm-Tct_823394_c0_g1_i1
(IPR005721) Ribosomal protein L22/L17, eukaryotic/archaeal	4	Rm-Tct_114881_c0_g3_i1, Rm-Tct_1164350_c0_g1_i1, Rm-Tct_471031_c0_g1_i1, Rm-Tct_854040_c0_g1_i1
(IPR005992) IMP dehydrogenase-related 2	4	Rm-Tct_701982_c0_g1_i1, Rm-Tct_503664_c0_g1_i1, Rm-Tct_133521_c0_g1_i1, Rm-Tct_1106949_c0_g1_i1
(IPR021373) Protein of unknown function DUF2993	4	Rm-Tct_778577_c0_g1_i1, Rm-Tct_943221_c0_g1_i1, Rm-Tct_508411_c0_g1_i1, Rm-Tct_129109_c0_g1_i3
(IPR002410) Peptidase S33	4	Rm-Tct_360405_c0_g1_i1, Rm-Tct_354633_c0_g1_i1, Rm-Tct_128995_c1_g5_i7, Rm-Tct_1119900_c0_g1_i1
(IPR003358) tRNA (guanine-N-7) methyltransferase, Trmb type	4	Rm-Tct_335341_c0_g1_i1, Rm-Tct_444304_c0_g1_i1, Rm-Tct_259620_c0_g1_i1, Rm-Tct_1006155_c0_g1_i1
(IPR005177) Bifunctional kinase-pyrophosphorylase	4	Rm-Tct_376457_c0_g1_i1, Rm-Tct_486003_c0_g1_i1, Rm-Tct_524835_c0_g1_i1, Rm-Tct_1133824_c0_g1_i1
(IPR010234) Phasin, subfamily 2	4	Rm-Tct_118052_c0_g1_i1, Rm-Tct_30938_c0_g2_i1, Rm-Tct_591375_c0_g1_i1, Rm-Tct_128814_c1_g1_i1
(IPR003560) 2,3-dihydro-2,3-dihydroxybenzoate dehydrogenase	4	Rm-Tct_403954_c0_g2_i1, Rm-Tct_559168_c0_g1_i1, Rm-Tct_258676_c0_g1_i1, Rm-Tct_123856_c0_g1_i7
(IPR007259) Gamma-tubulin complex component protein	4	Rm-Tct_700982_c0_g1_i1, Rm-Tct_777541_c0_g1_i1, Rm-Tct_879697_c0_g1_i1, Rm-Tct_596314_c0_g1_i1
(IPR032820) Putative F0F1-ATPase subunit, Ca2+/Mg2+ transporter	4	Rm-Tct_1009173_c0_g1_i1, Rm-Tct_353148_c0_g1_i1, Rm-Tct_1068220_c0_g1_i1, Rm-Tct_942844_c0_g1_i1
(IPR001139) Glycoside hydrolase family 30	4	Rm-Tct_1138044_c0_g1_i1, Rm-Tct_497050_c0_g1_i1, Rm-Tct_387641_c0_g1_i1, Rm-Tct_475259_c0_g1_i1
(IPR003801) GTP cyclohydrolase FolE2/MptA	4	Rm-Tct_221696_c0_g1_i1, Rm-Tct_1073552_c0_g1_i1, Rm-Tct_1038745_c0_g1_i1, Rm-Tct_145549_c0_g1_i1
(IPR003406) Glycosyl transferase, family 14	4	Rm-Tct_132477_c0_g1_i10, Rm-Tct_134048_c1_g3_i1, Rm-Tct_183921_c0_g1_i1, Rm-Tct_709450_c0_g1_i1
(IPR031297) DNA damage-binding protein 1	4	Rm-Tct_101395_c0_g2_i1, Rm-Tct_556962_c0_g1_i1, Rm-Tct_130275_c0_g1_i4, Rm-Tct_857666_c0_g1_i1
(IPR004493) Leucyl-tRNA synthetase, class Ia, archaeal/eukaryotic cytosolic	4	Rm-Tct_260695_c0_g1_i1, Rm-Tct_660805_c0_g1_i1, Rm-Tct_319235_c0_g1_i1, Rm-Tct_226907_c0_g1_i1
(IPR002649) tRNA (guanine-N1-)-methyltransferase, bacteria	4	Rm-Tct_624683_c0_g1_i1, Rm-Tct_120447_c1_g1_i1, Rm-Tct_396902_c0_g1_i1, Rm-Tct_554877_c0_g1_i1
(IPR000671) Peptidase A31 family	4	Rm-Tct_757598_c0_g1_i1, Rm-Tct_403155_c0_g1_i1, Rm-Tct_184659_c0_g1_i1, Rm-Tct_1008450_c0_g1_i1
(IPR019984) 30S ribosomal protein S17	4	Rm-Tct_576038_c0_g1_i1, Rm-Tct_132091_c5_g15_i1, Rm-Tct_131875_c3_g2_i3, Rm-Tct_133659_c0_g3_i7
(IPR001197) Ribosomal protein L10e	4	Rm-Tct_131493_c0_g1_i1, Rm-Tct_996038_c0_g1_i1, Rm-Tct_386623_c0_g1_i1, Rm-Tct_131493_c0_g2_i5
(IPR019283) Protein of unknown function DUF2330	4	Rm-Tct_649380_c0_g1_i1, Rm-Tct_830675_c0_g1_i1, Rm-Tct_556621_c0_g1_i1, Rm-Tct_261863_c0_g1_i1
(IPR003786) Sulfur carrier protein FdhD	4	Rm-Tct_802242_c0_g1_i1, Rm-Tct_745075_c0_g1_i1, Rm-Tct_345076_c0_g1_i1, Rm-Tct_1016591_c0_g1_i1
(IPR028419) Adenylyl cyclase-associated protein CAP, fungal type	4	Rm-Tct_928845_c0_g1_i1, Rm-Tct_383706_c0_g1_i1, Rm-Tct_244220_c0_g1_i1, Rm-Tct_967117_c0_g1_i1
(IPR001260) Coproporphyrinogen III oxidase, aerobic	4	Rm-Tct_547554_c0_g1_i1, Rm-Tct_1043116_c0_g1_i1, Rm-Tct_670682_c0_g1_i1, Rm-Tct_131175_c0_g1_i1
(IPR001312) Hexokinase	4	Rm-Tct_1098034_c0_g1_i1, Rm-Tct_209660_c0_g1_i1, Rm-Tct_955993_c0_g1_i1, Rm-Tct_532361_c0_g1_i1
(IPR005235) Metallophosphoesterase, YmdB-like	4	Rm-Tct_496155_c0_g1_i1, Rm-Tct_58764_c0_g2_i1, Rm-Tct_311212_c0_g1_i1, Rm-Tct_602662_c0_g1_i1
(IPR028343) Fructose-1,6-bisphosphatase	4	Rm-Tct_1069103_c0_g1_i1, Rm-Tct_130483_c0_g1_i5, Rm-Tct_118703_c0_g1_i2, Rm-Tct_1089046_c0_g1_i1
(IPR010426) Trimethylamine methyltransferase	4	Rm-Tct_67329_c0_g1_i1, Rm-Tct_475426_c0_g1_i1, Rm-Tct_941222_c0_g1_i1, Rm-Tct_578675_c0_g1_i1
(IPR005455) Profilin	4	Rm-Tct_441125_c0_g1_i1, Rm-Tct_686236_c0_g1_i1, Rm-Tct_19769_c0_g1_i1, Rm-Tct_19769_c0_g2_i1
(IPR018445) Putative phosphate transport regulator	4	Rm-Tct_53298_c0_g2_i1, Rm-Tct_979240_c0_g1_i1, Rm-Tct_1143440_c0_g1_i1, Rm-Tct_787469_c0_g1_i1
(IPR003425) CCB3/YggT	4	Rm-Tct_279943_c0_g1_i1, Rm-Tct_883946_c0_g1_i1, Rm-Tct_756612_c0_g1_i1, Rm-Tct_530675_c0_g1_i1
(IPR005729) Ribosomal protein S10, eukaryotic/archaeal	4	Rm-Tct_451709_c0_g1_i1, Rm-Tct_1114828_c0_g1_i1, Rm-Tct_130594_c2_g2_i4, Rm-Tct_130594_c2_g2_i2
(IPR017453) Glycine cleavage system H-protein, subgroup	4	Rm-Tct_135144_c0_g3_i1, Rm-Tct_234513_c0_g1_i1, Rm-Tct_425995_c0_g1_i1, Rm-Tct_121971_c1_g2_i1
(IPR000552) Ribosomal protein L44e	4	Rm-Tct_1155616_c0_g1_i1, Rm-Tct_644477_c0_g1_i1, Rm-Tct_183576_c0_g1_i1, Rm-Tct_135366_c2_g27_i1
(IPR019874) Protein-(glutamine-N5) methyltransferase, release factor-specific	4	Rm-Tct_287208_c0_g1_i1, Rm-Tct_884518_c0_g1_i1, Rm-Tct_1152667_c0_g1_i1, Rm-Tct_554487_c0_g1_i1
(IPR005667) Sulphate ABC transporter permease protein 2	4	Rm-Tct_866065_c0_g1_i1, Rm-Tct_309342_c0_g1_i1, Rm-Tct_1162103_c0_g1_i1, Rm-Tct_1104469_c0_g1_i1
(IPR032688) ABC-2 family transporter protein	4	Rm-Tct_278087_c0_g1_i1, Rm-Tct_785842_c0_g1_i1, Rm-Tct_1041693_c0_g1_i1, Rm-Tct_532029_c0_g1_i1
(IPR017801) Soil-associated protein DUF3738	4	Rm-Tct_724637_c0_g1_i1, Rm-Tct_743691_c0_g1_i1, Rm-Tct_274415_c0_g1_i1, Rm-Tct_1053093_c0_g1_i1
(IPR027059) Coatomer delta subunit	4	Rm-Tct_208773_c0_g1_i1, Rm-Tct_705474_c0_g1_i1, Rm-Tct_125527_c0_g1_i2, Rm-Tct_303443_c0_g1_i1
(IPR033199) Dimethylarginine dimethylaminohydrolase/arginine deiminase	4	Rm-Tct_649039_c0_g1_i1, Rm-Tct_617864_c0_g1_i1, Rm-Tct_433192_c0_g1_i1, Rm-Tct_950048_c0_g1_i1
(IPR010319) Transglutaminase-like cysteine peptidase, predicted	4	Rm-Tct_557868_c0_g1_i1, Rm-Tct_458300_c0_g1_i1, Rm-Tct_1040567_c0_g1_i1, Rm-Tct_837575_c0_g1_i1
(IPR005062) SAC3/GANP/THP3	4	Rm-Tct_376469_c0_g1_i1, Rm-Tct_135656_c2_g23_i3, Rm-Tct_135656_c2_g23_i6, Rm-Tct_135656_c0_g1_i1
(IPR000813) 7Fe ferredoxin	4	Rm-Tct_800941_c0_g1_i1, Rm-Tct_134730_c1_g3_i1, Rm-Tct_119172_c3_g3_i1, Rm-Tct_927786_c0_g1_i1
(IPR012725) Chaperone DnaK	4	Rm-Tct_135078_c1_g1_i1, Rm-Tct_130888_c0_g8_i1, Rm-Tct_131264_c12_g2_i3, Rm-Tct_135078_c1_g1_i2
(IPR024372) Proteasome component Ecm29	4	Rm-Tct_394349_c0_g1_i1, Rm-Tct_417262_c0_g1_i1, Rm-Tct_1149021_c0_g1_i1, Rm-Tct_744099_c0_g1_i1
(IPR022853) Uncharacterised protein family YdfA-immunity	4	Rm-Tct_224758_c0_g1_i1, Rm-Tct_805465_c0_g1_i1, Rm-Tct_781866_c0_g1_i1, Rm-Tct_895060_c0_g1_i1
(IPR008089) Nucleotide sugar epimerase	4	Rm-Tct_747524_c0_g1_i1, Rm-Tct_173897_c0_g1_i1, Rm-Tct_118485_c0_g2_i2, Rm-Tct_601092_c0_g1_i1
(IPR002751) Cobalamin (vitamin B12) biosynthesis CbiM family	4	Rm-Tct_481530_c0_g1_i1, Rm-Tct_339099_c0_g1_i1, Rm-Tct_357968_c0_g1_i1, Rm-Tct_1073081_c0_g1_i1
(IPR012413) BA14k family	4	Rm-Tct_900813_c0_g1_i1, Rm-Tct_117055_c0_g1_i1, Rm-Tct_1041203_c0_g1_i1, Rm-Tct_816963_c0_g2_i1
(IPR025645) Domain of unknown function DUF4349	4	Rm-Tct_676794_c0_g1_i1, Rm-Tct_1074399_c0_g1_i1, Rm-Tct_809558_c0_g1_i1, Rm-Tct_1083220_c0_g1_i1
(IPR004623) Potassium-transporting ATPase A chain	4	Rm-Tct_1164849_c0_g1_i1, Rm-Tct_323066_c0_g1_i1, Rm-Tct_863986_c0_g1_i1, Rm-Tct_478384_c0_g1_i1
(IPR010128) ATPase, type I secretion system, PrtD	4	Rm-Tct_322286_c0_g1_i1, Rm-Tct_266937_c0_g1_i1, Rm-Tct_631228_c0_g1_i1, Rm-Tct_579531_c0_g1_i1
(IPR019399) Parkin co-regulated protein	4	Rm-Tct_234791_c0_g1_i1, Rm-Tct_610233_c0_g1_i1, Rm-Tct_406417_c0_g1_i1, Rm-Tct_894253_c0_g1_i1
(IPR008434) Magnesium-protoporphyrin IX monomethyl ester [oxidative] cyclase	4	Rm-Tct_125789_c0_g2_i1, Rm-Tct_131324_c0_g1_i1, Rm-Tct_133668_c3_g3_i1, Rm-Tct_67341_c0_g1_i1
(IPR001147) Ribosomal protein L21e	4	Rm-Tct_1127909_c0_g1_i1, Rm-Tct_212166_c0_g1_i1, Rm-Tct_360872_c0_g1_i1, Rm-Tct_131980_c6_g1_i1
(IPR008884) Macrocin-O-methyltransferase	4	Rm-Tct_756010_c0_g1_i1, Rm-Tct_759302_c0_g1_i1, Rm-Tct_1000266_c0_g1_i1, Rm-Tct_586706_c0_g1_i1
(IPR022309) Ribosomal protein S8e/ribosomal biogenesis NSA2	4	Rm-Tct_863581_c0_g1_i1, Rm-Tct_691676_c0_g1_i1, Rm-Tct_132431_c0_g1_i1, Rm-Tct_427693_c0_g1_i1
(IPR011747) Conserved hypothetical protein CHP02241	4	Rm-Tct_310660_c0_g1_i1, Rm-Tct_106091_c0_g2_i1, Rm-Tct_1092453_c0_g1_i1, Rm-Tct_73494_c0_g3_i1
(IPR023940) Dihydrodipicolinate reductase	4	Rm-Tct_594397_c0_g1_i1, Rm-Tct_456096_c0_g1_i1, Rm-Tct_849086_c0_g1_i1, Rm-Tct_349250_c0_g1_i1
(IPR021825) Protein RETICULATA-related	4	Rm-Tct_118080_c0_g1_i5, Rm-Tct_17489_c0_g1_i1, Rm-Tct_136291_c15_g25_i5, Rm-Tct_136291_c15_g25_i1
(IPR013283) RLI1	4	Rm-Tct_1152494_c0_g1_i1, Rm-Tct_131120_c0_g1_i3, Rm-Tct_621326_c0_g1_i1, Rm-Tct_645790_c0_g1_i1
(IPR007339) Protein of unknown function DUF417	4	Rm-Tct_533639_c0_g1_i1, Rm-Tct_208329_c0_g1_i1, Rm-Tct_25812_c0_g1_i1, Rm-Tct_1132882_c0_g1_i1
(IPR001210) Ribosomal protein S17e	4	Rm-Tct_132483_c0_g1_i1, Rm-Tct_538495_c0_g1_i1, Rm-Tct_747620_c0_g1_i1, Rm-Tct_744280_c0_g1_i1
(IPR001058) Synuclein	4	Rm-Tct_129727_c0_g4_i1, Rm-Tct_909365_c0_g1_i1, Rm-Tct_602271_c0_g1_i1, Rm-Tct_319469_c0_g1_i1
(IPR010538) Di-haem oxidoreductase, putative peroxidase	4	Rm-Tct_757744_c0_g1_i1, Rm-Tct_491958_c0_g1_i1, Rm-Tct_644663_c0_g1_i1, Rm-Tct_271756_c0_g1_i1
(IPR001872) Peptidase A8, signal peptidase II	4	Rm-Tct_192323_c0_g1_i1, Rm-Tct_1043205_c0_g1_i1, Rm-Tct_1148121_c0_g1_i1, Rm-Tct_602123_c0_g1_i1
(IPR005869) Photosystem II CP43 reaction centre protein	4	Rm-Tct_126135_c2_g3_i2, Rm-Tct_136091_c2_g1_i1, Rm-Tct_133925_c0_g1_i1, Rm-Tct_134201_c2_g3_i1
(IPR022062) Protein of unknown function DUF3618	4	Rm-Tct_256248_c0_g1_i1, Rm-Tct_391837_c0_g1_i1, Rm-Tct_564799_c0_g1_i1, Rm-Tct_655319_c0_g1_i1
(IPR003804) L-lactate permease	4	Rm-Tct_297201_c0_g1_i1, Rm-Tct_1077487_c0_g1_i1, Rm-Tct_631902_c0_g1_i1, Rm-Tct_1129873_c0_g1_i1
(IPR003773) Menaquinone biosynthesis enzyme	4	Rm-Tct_190138_c0_g1_i1, Rm-Tct_918179_c0_g1_i1, Rm-Tct_1035330_c0_g1_i1, Rm-Tct_1021232_c0_g1_i1
(IPR003703) Acyl-CoA thioesterase	4	Rm-Tct_12472_c0_g1_i1, Rm-Tct_498746_c0_g1_i1, Rm-Tct_899455_c0_g1_i1, Rm-Tct_152775_c0_g1_i1
(IPR010134) Polyhydroxyalkanoate synthesis repressor PhaR	4	Rm-Tct_656393_c0_g1_i1, Rm-Tct_965107_c0_g1_i1, Rm-Tct_1054480_c0_g1_i1, Rm-Tct_584138_c0_g1_i1
(IPR004304) Acetamidase/Formamidase	4	Rm-Tct_730841_c0_g1_i1, Rm-Tct_243564_c0_g1_i1, Rm-Tct_945153_c0_g1_i1, Rm-Tct_68912_c0_g1_i1
(IPR001727) Gdt1 family	4	Rm-Tct_131229_c0_g3_i1, Rm-Tct_789011_c0_g1_i1, Rm-Tct_131229_c0_g4_i13, Rm-Tct_1087365_c0_g1_i1
(IPR010699) Protein of unknown function DUF1275	3	Rm-Tct_185382_c0_g1_i1, Rm-Tct_360411_c0_g1_i1, Rm-Tct_444875_c0_g1_i1
(IPR003447) FemABX peptidyl transferase	3	Rm-Tct_135672_c2_g10_i1, Rm-Tct_244406_c0_g1_i1, Rm-Tct_954708_c0_g1_i1
(IPR011398) Fibrillin	3	Rm-Tct_613379_c0_g1_i1, Rm-Tct_564856_c0_g1_i1, Rm-Tct_610715_c0_g1_i1
(IPR004619) Type III pantothenate kinase	3	Rm-Tct_336029_c0_g1_i1, Rm-Tct_1041310_c0_g1_i1, Rm-Tct_15201_c0_g1_i1
(IPR002737) MEMO1 family	3	Rm-Tct_178601_c0_g1_i1, Rm-Tct_771514_c0_g1_i1, Rm-Tct_159655_c0_g1_i1
(IPR006461) PLAC8 motif-containing protein	3	Rm-Tct_129083_c0_g1_i2, Rm-Tct_323701_c0_g1_i1, Rm-Tct_1030159_c0_g1_i1
(IPR010275) Protein of unknown function DUF882	3	Rm-Tct_387846_c0_g1_i1, Rm-Tct_1113413_c0_g1_i1, Rm-Tct_210779_c0_g1_i1
(IPR015699) DNA-directed RNA pol I, largest subunit	3	Rm-Tct_808640_c0_g1_i1, Rm-Tct_802379_c0_g1_i1, Rm-Tct_220776_c0_g1_i1
(IPR001958) Tetracycline resistance protein TetA/multidrug resistance protein MdtG	3	Rm-Tct_1090338_c0_g1_i1, Rm-Tct_1063594_c0_g1_i1, Rm-Tct_582644_c0_g1_i1
(IPR019291) Host attachment protein	3	Rm-Tct_312677_c0_g1_i1, Rm-Tct_679512_c0_g1_i1, Rm-Tct_830144_c0_g1_i1
(IPR012165) Cytochrome-c3 hydrogenase, gamma subunit	3	Rm-Tct_136354_c51_g1_i1, Rm-Tct_136354_c51_g3_i1, Rm-Tct_136354_c51_g2_i1
(IPR006269) 3-deoxy-8-phosphooctulonate synthase	3	Rm-Tct_130378_c3_g8_i1, Rm-Tct_486257_c0_g1_i1, Rm-Tct_227066_c1_g1_i1
(IPR018759) Putative beta-barrel porin 2	3	Rm-Tct_515497_c0_g1_i1, Rm-Tct_968633_c0_g1_i1, Rm-Tct_741531_c0_g1_i1
(IPR004947) Deoxyribonuclease II	3	Rm-Tct_958149_c0_g1_i1, Rm-Tct_864720_c0_g1_i1, Rm-Tct_507568_c0_g1_i1
(IPR013901) Anthrone oxygenase	3	Rm-Tct_529970_c0_g1_i1, Rm-Tct_669633_c0_g1_i1, Rm-Tct_181219_c0_g1_i1
(IPR004405) Translation release factor pelota	3	Rm-Tct_315173_c0_g1_i1, Rm-Tct_133451_c3_g1_i12, Rm-Tct_133451_c3_g1_i9
(IPR004870) Nucleoporin, Nup155-like	3	Rm-Tct_948385_c0_g1_i1, Rm-Tct_350384_c0_g1_i1, Rm-Tct_878987_c0_g1_i1
(IPR005747) Endonuclease MutS2	3	Rm-Tct_906149_c0_g1_i1, Rm-Tct_1126893_c0_g1_i1, Rm-Tct_1098714_c0_g1_i1
(IPR011400) Eukaryotic translation initiation factor 3 subunit B	3	Rm-Tct_336949_c0_g1_i1, Rm-Tct_132088_c3_g9_i13, Rm-Tct_376441_c0_g1_i1
(IPR029803) Protein ABSCISIC ACID-INSENSITIVE 5	3	Rm-Tct_133413_c0_g1_i1, Rm-Tct_111812_c0_g1_i1, Rm-Tct_133854_c1_g1_i3
(IPR032694) Copper transport protein C/D	3	Rm-Tct_529021_c0_g1_i1, Rm-Tct_290100_c0_g1_i1, Rm-Tct_902877_c0_g1_i1
(IPR005693) Virulence factor Mce protein	3	Rm-Tct_592779_c0_g1_i1, Rm-Tct_849067_c0_g1_i1, Rm-Tct_258554_c0_g1_i1
(IPR018044) Peptidase S11, D-alanyl-D-alanine carboxypeptidase A	3	Rm-Tct_371578_c0_g1_i1, Rm-Tct_839620_c0_g1_i1, Rm-Tct_10209_c0_g1_i1
(IPR007221) Rod shape-determining protein MreC	3	Rm-Tct_69814_c0_g1_i1, Rm-Tct_581566_c0_g1_i1, Rm-Tct_1146321_c0_g1_i1
(IPR024535) Pectate lyase superfamily protein	3	Rm-Tct_160293_c0_g1_i1, Rm-Tct_1142936_c0_g1_i1, Rm-Tct_1001544_c0_g1_i1
(IPR011465) Protein of unknown function DUF1571	3	Rm-Tct_678509_c0_g1_i1, Rm-Tct_1143948_c0_g1_i1, Rm-Tct_540777_c0_g1_i1
(IPR008802) Rubber elongation factor	3	Rm-Tct_126062_c0_g1_i2, Rm-Tct_114568_c0_g2_i1, Rm-Tct_96965_c0_g2_i1
(IPR021134) Bestrophin/UPF0187	3	Rm-Tct_327762_c0_g1_i1, Rm-Tct_687536_c0_g1_i1, Rm-Tct_1074283_c0_g1_i1
(IPR024108) Tyrosine-tRNA ligase, bacterial-type, type 2	3	Rm-Tct_587820_c0_g1_i1, Rm-Tct_460990_c0_g1_i1, Rm-Tct_993485_c0_g1_i1
(IPR002745) Phosphotransferase KptA/Tpt1	3	Rm-Tct_751046_c0_g1_i1, Rm-Tct_818515_c0_g1_i1, Rm-Tct_130386_c5_g1_i2
(IPR001631) DNA topoisomerase I	3	Rm-Tct_133705_c0_g1_i3, Rm-Tct_364616_c0_g1_i1, Rm-Tct_129154_c1_g1_i3
(IPR007712) Toxin-antitoxin system, RelE/ParE toxin family	3	Rm-Tct_363890_c0_g1_i1, Rm-Tct_338144_c0_g1_i1, Rm-Tct_371480_c0_g1_i1
(IPR003733) Thiamine monophosphate synthase/TenI	3	Rm-Tct_496233_c0_g1_i1, Rm-Tct_524661_c0_g1_i1, Rm-Tct_150925_c0_g1_i1
(IPR031273) Poly [ADP-ribose] polymerase 4	3	Rm-Tct_386586_c0_g1_i1, Rm-Tct_456837_c0_g1_i1, Rm-Tct_1013366_c0_g1_i1
(IPR008491) Protein of unknown function DUF773	3	Rm-Tct_374878_c0_g1_i1, Rm-Tct_218785_c0_g1_i1, Rm-Tct_401971_c0_g1_i1
(IPR008313) Metal-independent alpha-mannosidase	3	Rm-Tct_419033_c0_g1_i1, Rm-Tct_464600_c0_g1_i1, Rm-Tct_356309_c0_g1_i1
(IPR006128) Adhesion lipoprotein	3	Rm-Tct_735952_c0_g1_i1, Rm-Tct_384843_c0_g1_i1, Rm-Tct_735383_c0_g1_i1
(IPR005065) Platelet-activating factor acetylhydrolase-like	3	Rm-Tct_957636_c0_g1_i1, Rm-Tct_972941_c0_g1_i1, Rm-Tct_929501_c0_g1_i1
(IPR007788) Glutaminyl-peptide cyclotransferase	3	Rm-Tct_601266_c0_g1_i1, Rm-Tct_859702_c0_g1_i1, Rm-Tct_1109439_c0_g1_i1
(IPR004489) Succinate dehydrogenase/fumarate reductase iron-sulphur protein	3	Rm-Tct_186245_c0_g1_i1, Rm-Tct_81612_c0_g1_i1, Rm-Tct_650109_c0_g1_i1
(IPR004923) Iron permease FTR1/Fip1/EfeU	3	Rm-Tct_22698_c1_g1_i1, Rm-Tct_854895_c0_g1_i1, Rm-Tct_321425_c0_g1_i1
(IPR003826) S-adenosylmethionine decarboxylase family, prokaryotic	3	Rm-Tct_580150_c0_g1_i1, Rm-Tct_930674_c0_g1_i1, Rm-Tct_59980_c0_g1_i1
(IPR002698) 5-formyltetrahydrofolate cyclo-ligase	3	Rm-Tct_591026_c0_g1_i1, Rm-Tct_133979_c3_g2_i4, Rm-Tct_669241_c0_g1_i1
(IPR016641) Nascent polypeptide-associated complex subunit alpha	3	Rm-Tct_877269_c0_g1_i1, Rm-Tct_830393_c0_g1_i1, Rm-Tct_135147_c0_g2_i2
(IPR005227) Putative pre-16S rRNA nuclease	3	Rm-Tct_1065566_c0_g1_i1, Rm-Tct_1118247_c0_g1_i1, Rm-Tct_1152337_c0_g1_i1
(IPR021830) Protein of unknown function DUF3422	3	Rm-Tct_824434_c0_g1_i1, Rm-Tct_346470_c0_g1_i1, Rm-Tct_1053394_c0_g1_i1
(IPR004406) Aconitase B	3	Rm-Tct_137255_c0_g1_i1, Rm-Tct_1037445_c0_g1_i1, Rm-Tct_826445_c0_g1_i1
(IPR004453) Epoxyqueuosine reductase QueG	3	Rm-Tct_531194_c0_g1_i1, Rm-Tct_320162_c0_g1_i1, Rm-Tct_681715_c0_g1_i1
(IPR004313) Acireductone dioxygenase ARD family	3	Rm-Tct_1135712_c0_g1_i1, Rm-Tct_120528_c0_g1_i6, Rm-Tct_471776_c0_g1_i1
(IPR025359) Protein of unknown function DUF4263	3	Rm-Tct_1165151_c0_g1_i1, Rm-Tct_1074685_c0_g1_i1, Rm-Tct_571044_c0_g1_i1
(IPR023960) Cytochrome b6-f complex iron-sulfur subunit	3	Rm-Tct_432972_c0_g1_i1, Rm-Tct_556383_c0_g1_i1, Rm-Tct_94446_c0_g1_i1
(IPR006762) Gtr1/RagA G protein	3	Rm-Tct_149993_c0_g1_i1, Rm-Tct_511597_c0_g1_i1, Rm-Tct_368832_c0_g1_i1
(IPR023601) Golgi SNAP receptor complex, subunit 1	3	Rm-Tct_133121_c1_g1_i5, Rm-Tct_874928_c0_g1_i1, Rm-Tct_1081868_c0_g1_i1
(IPR005522) Inositol polyphosphate kinase	3	Rm-Tct_523195_c0_g1_i1, Rm-Tct_1005061_c0_g1_i1, Rm-Tct_552660_c0_g1_i1
(IPR009362) Protein of unknown function DUF1016	3	Rm-Tct_813075_c0_g1_i1, Rm-Tct_1027400_c0_g1_i1, Rm-Tct_959473_c0_g1_i1
(IPR006696) Protein of unknown function DUF423	3	Rm-Tct_323772_c0_g1_i1, Rm-Tct_827984_c0_g1_i1, Rm-Tct_110807_c0_g1_i1
(IPR005755) Ribosomal protein L13, eukaryotic/archaeal	3	Rm-Tct_128333_c0_g3_i2, Rm-Tct_642388_c0_g1_i1, Rm-Tct_195142_c0_g1_i1
(IPR022227) Protein of unknown function DUF3754	3	Rm-Tct_135410_c0_g1_i1, Rm-Tct_135225_c2_g6_i12, Rm-Tct_510102_c0_g1_i1
(IPR010707) Protein of unknown function DUF1285	3	Rm-Tct_329573_c0_g1_i1, Rm-Tct_985759_c0_g1_i1, Rm-Tct_635840_c0_g1_i1
(IPR033157) Cathepsin X	3	Rm-Tct_1029347_c1_g1_i1, Rm-Tct_167152_c0_g1_i1, Rm-Tct_876958_c0_g1_i1
(IPR029499) ATP:cob(I)alamin adenosyltransferase, PduO-type	3	Rm-Tct_1083634_c0_g1_i1, Rm-Tct_760509_c0_g1_i1, Rm-Tct_1089220_c0_g1_i1
(IPR022684) Peptidase C2, calpain family	3	Rm-Tct_948739_c0_g1_i1, Rm-Tct_499562_c0_g1_i1, Rm-Tct_686952_c0_g1_i1
(IPR002470) Peptidase S9A, prolyl oligopeptidase	3	Rm-Tct_372285_c0_g1_i1, Rm-Tct_685691_c0_g1_i1, Rm-Tct_342080_c0_g1_i1
(IPR017861) Kae1/TsaD family	3	Rm-Tct_506922_c0_g1_i1, Rm-Tct_40362_c0_g2_i1, Rm-Tct_729675_c0_g1_i1
(IPR000522) ABC transporter, FecCD-like	3	Rm-Tct_1056411_c0_g1_i1, Rm-Tct_216875_c0_g1_i1, Rm-Tct_1080255_c0_g1_i1
(IPR000292) Formate/nitrite transporter	3	Rm-Tct_512721_c0_g1_i1, Rm-Tct_1089191_c0_g1_i1, Rm-Tct_577230_c0_g1_i1
(IPR019286) Protein of unknown function DUF2339, transmembrane	3	Rm-Tct_771835_c0_g1_i1, Rm-Tct_155140_c0_g1_i1, Rm-Tct_917469_c0_g1_i1
(IPR007533) Cytochrome c oxidase assembly protein CtaG/Cox11	3	Rm-Tct_522336_c0_g1_i1, Rm-Tct_1103539_c0_g1_i1, Rm-Tct_46437_c0_g1_i1
(IPR027005) Glycosyltransferase 39-like	3	Rm-Tct_678026_c0_g1_i1, Rm-Tct_1146146_c0_g1_i1, Rm-Tct_719952_c0_g1_i1
(IPR007342) Pseudouridine-5'-phosphate glycosidase	3	Rm-Tct_501937_c0_g1_i1, Rm-Tct_1093704_c0_g1_i1, Rm-Tct_444053_c0_g1_i1
(IPR023561) Carbonic anhydrase, alpha-class	3	Rm-Tct_940430_c0_g1_i1, Rm-Tct_130143_c1_g5_i5, Rm-Tct_123762_c0_g1_i4
(IPR018775) Nucleotidyltransferase, predicted	3	Rm-Tct_373642_c0_g1_i1, Rm-Tct_188681_c0_g1_i1, Rm-Tct_518465_c0_g1_i1
(IPR001040) Translation Initiation factor eIF- 4e	3	Rm-Tct_778505_c0_g1_i1, Rm-Tct_195439_c0_g1_i1, Rm-Tct_127406_c2_g1_i5
(IPR028468) Structural maintenance of chromosomes protein 1	3	Rm-Tct_932626_c0_g1_i1, Rm-Tct_814521_c0_g1_i1, Rm-Tct_882429_c0_g1_i1
(IPR021295) Protein of unknown function DUF2867	3	Rm-Tct_178096_c0_g1_i1, Rm-Tct_252291_c0_g1_i1, Rm-Tct_979282_c0_g1_i1
(IPR010198) 1,4-Dihydroxy-2-naphthoyl-CoA synthase, MenB	3	Rm-Tct_135439_c6_g1_i1, Rm-Tct_84004_c0_g1_i1, Rm-Tct_464205_c0_g1_i1
(IPR006519) Ribosomal protein L11, bacterial-type	3	Rm-Tct_1051408_c0_g1_i1, Rm-Tct_384858_c0_g1_i1, Rm-Tct_925821_c0_g1_i1
(IPR028877) 50S ribosomal protein L18Ae/60S ribosomal protein L20 and L18a	3	Rm-Tct_317837_c0_g1_i1, Rm-Tct_186112_c0_g1_i1, Rm-Tct_1107021_c0_g1_i1
(IPR027131) Structural maintenance of chromosomes protein 5	3	Rm-Tct_273773_c0_g1_i1, Rm-Tct_195968_c0_g1_i1, Rm-Tct_235538_c0_g1_i1
(IPR002585) Cytochrome ubiquinol oxidase subunit 1	3	Rm-Tct_890522_c0_g1_i1, Rm-Tct_940252_c0_g1_i1, Rm-Tct_724472_c0_g1_i1
(IPR009374) Eukaryotic translation initiation factor 3 subunit K	3	Rm-Tct_124801_c0_g1_i1, Rm-Tct_794932_c0_g1_i1, Rm-Tct_689822_c0_g1_i1
(IPR022284) Glycerol-3-phosphate O-acyltransferase/Dihydroxyacetone phosphate acyltransferase	3	Rm-Tct_871871_c0_g1_i1, Rm-Tct_1050827_c0_g1_i1, Rm-Tct_872033_c0_g1_i1
(IPR003767) Malate/L-lactate dehydrogenase	3	Rm-Tct_183984_c0_g1_i1, Rm-Tct_798191_c0_g1_i1, Rm-Tct_823513_c0_g1_i1
(IPR026349) Conserved hypothetical protein CHP04255	3	Rm-Tct_1071515_c0_g1_i1, Rm-Tct_1068607_c0_g1_i1, Rm-Tct_202661_c0_g1_i1
(IPR025528) BrnA antitoxin of type II toxin-antitoxin system	3	Rm-Tct_287541_c0_g1_i1, Rm-Tct_714663_c0_g1_i1, Rm-Tct_303172_c0_g1_i1
(IPR004981) Tryptophan 2,3-dioxygenase	3	Rm-Tct_363508_c0_g1_i1, Rm-Tct_1036945_c0_g1_i1, Rm-Tct_251333_c1_g1_i1
(IPR017716) S-adenosylmethionine decarboxylase proenzyme	3	Rm-Tct_580150_c0_g1_i1, Rm-Tct_930674_c0_g1_i1, Rm-Tct_59980_c0_g1_i1
(IPR001805) Adenosine kinase	3	Rm-Tct_731920_c0_g1_i1, Rm-Tct_834267_c0_g1_i1, Rm-Tct_619618_c0_g1_i1
(IPR001874) Dehydroquinase, class II	3	Rm-Tct_414772_c0_g1_i1, Rm-Tct_853225_c0_g1_i1, Rm-Tct_970511_c0_g1_i1
(IPR005685) Integration host factor, beta subunit	3	Rm-Tct_908126_c0_g1_i1, Rm-Tct_867109_c0_g1_i1, Rm-Tct_671980_c0_g1_i1
(IPR008805) RIB43A	3	Rm-Tct_780575_c0_g1_i1, Rm-Tct_525722_c0_g1_i1, Rm-Tct_460120_c0_g1_i1
(IPR021924) Protein of unknown function DUF3537	3	Rm-Tct_130209_c0_g1_i9, Rm-Tct_123668_c0_g1_i4, Rm-Tct_504654_c0_g1_i1
(IPR010752) Protein of unknown function DUF1329	3	Rm-Tct_192527_c0_g1_i1, Rm-Tct_756461_c0_g1_i1, Rm-Tct_785427_c0_g1_i1
(IPR028624) Transcription elongation factor GreA/GreB	3	Rm-Tct_957751_c0_g1_i1, Rm-Tct_135889_c8_g27_i3, Rm-Tct_123127_c0_g1_i1
(IPR022997) NADH-quinone oxidoreductase chain 4	3	Rm-Tct_132502_c5_g2_i1, Rm-Tct_444892_c0_g1_i1, Rm-Tct_721699_c0_g1_i1
(IPR007351) Uncharacterised protein YjbR	3	Rm-Tct_808984_c0_g1_i1, Rm-Tct_670619_c0_g1_i1, Rm-Tct_312445_c0_g1_i1
(IPR006822) Coatomer, epsilon subunit	3	Rm-Tct_891787_c0_g1_i1, Rm-Tct_648588_c0_g1_i1, Rm-Tct_118534_c0_g1_i1
(IPR012912) Plasmid pRiA4b, Orf3	3	Rm-Tct_227454_c0_g1_i1, Rm-Tct_423403_c0_g1_i1, Rm-Tct_1091646_c0_g1_i1
(IPR000814) TATA-box binding protein	3	Rm-Tct_124081_c1_g2_i1, Rm-Tct_125611_c0_g1_i6, Rm-Tct_1159048_c0_g1_i1
(IPR010045) Phosphopentomutase	3	Rm-Tct_823218_c0_g1_i1, Rm-Tct_391635_c0_g1_i1, Rm-Tct_987736_c0_g1_i1
(IPR002081) Cryptochrome/DNA photolyase class 1	3	Rm-Tct_123059_c0_g1_i4, Rm-Tct_123059_c0_g1_i3, Rm-Tct_160673_c0_g1_i1
(IPR003775) Flagellar assembly factor FliW	3	Rm-Tct_1099456_c0_g1_i1, Rm-Tct_126223_c0_g1_i1, Rm-Tct_983764_c0_g1_i1
(IPR005554) Nrap protein	3	Rm-Tct_904891_c0_g1_i1, Rm-Tct_605978_c0_g1_i1, Rm-Tct_227979_c0_g1_i1
(IPR000100) Ribonuclease P	3	Rm-Tct_357422_c0_g1_i1, Rm-Tct_261775_c0_g1_i1, Rm-Tct_641804_c0_g1_i1
(IPR001980) Coenzyme A biosynthesis protein	3	Rm-Tct_1085739_c0_g1_i1, Rm-Tct_70693_c0_g1_i1, Rm-Tct_761711_c0_g1_i1
(IPR010280) (Uracil-5)-methyltransferase family	3	Rm-Tct_73158_c0_g2_i1, Rm-Tct_608503_c0_g1_i1, Rm-Tct_366673_c0_g1_i1
(IPR010111) Kynureninase	3	Rm-Tct_378485_c0_g1_i1, Rm-Tct_485382_c0_g1_i1, Rm-Tct_283233_c0_g1_i1
(IPR003798) DNA recombination RmuC	3	Rm-Tct_922831_c0_g1_i1, Rm-Tct_997078_c0_g1_i1, Rm-Tct_387345_c0_g1_i1
(IPR027277) Nicotinate-nucleotide pyrophosphorylase/Putative pyrophosphorylase ModD	3	Rm-Tct_245052_c0_g1_i1, Rm-Tct_213493_c0_g1_i1, Rm-Tct_528266_c0_g1_i1
(IPR017517) Conserved hypothetical protein CHP03083, actinobacterial-type	3	Rm-Tct_644394_c0_g1_i1, Rm-Tct_426527_c0_g1_i1, Rm-Tct_684269_c0_g1_i1
(IPR001047) Ribosomal protein S8e	3	Rm-Tct_863581_c0_g1_i1, Rm-Tct_691676_c0_g1_i1, Rm-Tct_132431_c0_g1_i1
(IPR007581) Endonuclease V	3	Rm-Tct_131404_c1_g2_i2, Rm-Tct_1144330_c0_g1_i1, Rm-Tct_874629_c0_g1_i1
(IPR010870) Phosphate-selective porin O/P	3	Rm-Tct_662577_c0_g1_i1, Rm-Tct_1156930_c0_g1_i1, Rm-Tct_34251_c0_g2_i1
(IPR003397) Mitochondrial inner membrane translocase subunit Tim17/Tim22/Tim23/peroxisomal protein PMP24	3	Rm-Tct_125747_c0_g1_i2, Rm-Tct_97896_c0_g1_i1, Rm-Tct_123936_c0_g1_i1
(IPR016455) Xyloglucan endotransglucosylase/hydrolase	3	Rm-Tct_113070_c0_g1_i3, Rm-Tct_78936_c0_g1_i1, Rm-Tct_131000_c0_g1_i2
(IPR000743) Glycoside hydrolase, family 28	3	Rm-Tct_1087115_c0_g1_i1, Rm-Tct_576987_c0_g1_i1, Rm-Tct_189489_c0_g1_i1
(IPR003507) Peptidase family S66	3	Rm-Tct_754785_c0_g1_i1, Rm-Tct_948200_c0_g1_i1, Rm-Tct_568933_c0_g1_i1
(IPR008479) Protein of unknown function DUF760	3	Rm-Tct_120603_c0_g3_i2, Rm-Tct_114273_c0_g1_i2, Rm-Tct_121195_c0_g1_i2
(IPR006764) S-adenosyl-L-methionine dependent methyltransferase, SAV2177 type	3	Rm-Tct_339503_c0_g1_i1, Rm-Tct_1060517_c0_g1_i1, Rm-Tct_518367_c0_g1_i1
(IPR007427) Protein of unknown function DUF475	3	Rm-Tct_135142_c0_g15_i1, Rm-Tct_97390_c0_g2_i1, Rm-Tct_1143718_c0_g1_i1
(IPR001094) Flavodoxin-like	3	Rm-Tct_460650_c0_g1_i1, Rm-Tct_131176_c0_g1_i12, Rm-Tct_359407_c0_g1_i1
(IPR032923) Kinesin-like protein KIF13	3	Rm-Tct_263881_c0_g1_i1, Rm-Tct_135737_c0_g3_i9, Rm-Tct_527858_c0_g1_i1
(IPR010016) KipI family	3	Rm-Tct_377926_c0_g1_i1, Rm-Tct_965098_c0_g1_i1, Rm-Tct_128410_c6_g3_i1
(IPR007133) RNA polymerase II associated factor Paf1	3	Rm-Tct_333305_c0_g1_i1, Rm-Tct_486441_c0_g1_i1, Rm-Tct_131408_c0_g1_i6
(IPR004159) Putative S-adenosyl-L-methionine-dependent methyltransferase	3	Rm-Tct_133665_c0_g1_i1, Rm-Tct_126541_c0_g1_i1, Rm-Tct_80784_c0_g1_i1
(IPR001661) Glycoside hydrolase, family 37	3	Rm-Tct_380999_c0_g1_i1, Rm-Tct_1098960_c0_g1_i1, Rm-Tct_507995_c0_g1_i1
(IPR028681) Lipid phosphate phosphatase LPP1 /LPP2, plant	3	Rm-Tct_128973_c0_g2_i10, Rm-Tct_124683_c0_g1_i7, Rm-Tct_128973_c0_g2_i12
(IPR014942) Nucleotidyl transferase AbiEii toxin, Type IV TA system	3	Rm-Tct_144692_c0_g1_i1, Rm-Tct_924340_c0_g1_i1, Rm-Tct_1082252_c0_g1_i1
(IPR004695) Voltage-dependent anion channel	3	Rm-Tct_474385_c0_g1_i1, Rm-Tct_968835_c0_g1_i1, Rm-Tct_976929_c0_g1_i1
(IPR004507) Flavin prenyltransferase UbiX/Pad1	3	Rm-Tct_829111_c0_g1_i1, Rm-Tct_203252_c0_g1_i1, Rm-Tct_145731_c0_g1_i1
(IPR018553) Protein of unknown function DUF2009	3	Rm-Tct_933842_c0_g1_i1, Rm-Tct_776493_c0_g1_i1, Rm-Tct_844886_c0_g1_i1
(IPR006939) SNF5/SMARCB1/INI1	3	Rm-Tct_134370_c6_g5_i1, Rm-Tct_134370_c6_g24_i3, Rm-Tct_1160169_c0_g1_i1
(IPR001160) Peptidase M20C, Xaa-His dipeptidase	3	Rm-Tct_798031_c0_g1_i1, Rm-Tct_871391_c0_g1_i1, Rm-Tct_501569_c0_g1_i1
(IPR005867) Photosystem II protein D1	3	Rm-Tct_132420_c5_g1_i4, Rm-Tct_133636_c0_g36_i1, Rm-Tct_115644_c0_g1_i1
(IPR006082) Phosphoribulokinase	3	Rm-Tct_488997_c0_g1_i1, Rm-Tct_115372_c0_g1_i1, Rm-Tct_33801_c0_g1_i1
(IPR004670) Na+/H+ antiporter NhaA	3	Rm-Tct_358244_c0_g1_i1, Rm-Tct_933163_c0_g1_i1, Rm-Tct_138275_c0_g1_i1
(IPR010613) Pescadillo	3	Rm-Tct_762364_c0_g1_i1, Rm-Tct_1110097_c0_g1_i1, Rm-Tct_410222_c0_g1_i1
(IPR007691) UDP-3-O-[3-hydroxymyristoyl] glucosamine N-acyltransferase LpxD	3	Rm-Tct_254242_c0_g1_i1, Rm-Tct_301792_c0_g1_i1, Rm-Tct_143348_c0_g1_i1
(IPR028934) Vacuolar protein sorting protein 26 related	3	Rm-Tct_722868_c0_g1_i1, Rm-Tct_129831_c0_g28_i1, Rm-Tct_131882_c1_g1_i7
(IPR005848) Urease, alpha subunit	3	Rm-Tct_42598_c0_g1_i1, Rm-Tct_1062729_c0_g1_i1, Rm-Tct_219737_c0_g1_i1
(IPR001775) GspD/PilQ family	3	Rm-Tct_1087658_c0_g1_i1, Rm-Tct_1091633_c0_g1_i1, Rm-Tct_573234_c0_g1_i1
(IPR030184) WAT1-related protein	3	Rm-Tct_33348_c0_g2_i1, Rm-Tct_69213_c0_g1_i1, Rm-Tct_105016_c0_g2_i1
(IPR000892) Ribosomal protein S26e	3	Rm-Tct_968448_c0_g1_i1, Rm-Tct_60619_c0_g1_i1, Rm-Tct_977488_c0_g1_i1
(IPR007676) Ribophorin I	3	Rm-Tct_281959_c0_g1_i1, Rm-Tct_295546_c0_g1_i1, Rm-Tct_886551_c0_g1_i1
(IPR005680) Ribosomal protein S23, eukaryotic/archaeal	3	Rm-Tct_94384_c0_g1_i1, Rm-Tct_761681_c0_g1_i1, Rm-Tct_103144_c0_g1_i3
(IPR002024) Bacterioferritin	3	Rm-Tct_618494_c0_g1_i1, Rm-Tct_61441_c0_g1_i1, Rm-Tct_121633_c3_g4_i1
(IPR016983) Uncharacterised conserved protein UCP031804	3	Rm-Tct_1117253_c0_g1_i1, Rm-Tct_1047971_c0_g1_i1, Rm-Tct_155672_c0_g1_i1
(IPR008769) Poly granule associated	3	Rm-Tct_1117123_c0_g1_i1, Rm-Tct_341600_c0_g1_i1, Rm-Tct_130435_c0_g7_i1
(IPR005674) CocE/Serine esterase	3	Rm-Tct_802909_c0_g1_i1, Rm-Tct_840260_c0_g1_i1, Rm-Tct_382662_c0_g1_i1
(IPR002222) Ribosomal protein S19/S15	3	Rm-Tct_45438_c0_g4_i1, Rm-Tct_132518_c0_g1_i3, Rm-Tct_132518_c0_g1_i4
(IPR010651) Sugar transport protein	3	Rm-Tct_985349_c0_g1_i1, Rm-Tct_1021898_c0_g1_i1, Rm-Tct_126176_c0_g1_i4
(IPR014312) Succinate dehydrogenase, hydrophobic membrane anchor	3	Rm-Tct_777951_c0_g1_i1, Rm-Tct_913576_c0_g2_i1, Rm-Tct_1152668_c0_g1_i1
(IPR006726) Para-hydroxybenzoic acid efflux pump subunit AaeB/fusaric acid resistance protein	3	Rm-Tct_941525_c0_g1_i1, Rm-Tct_644828_c0_g1_i1, Rm-Tct_546782_c0_g1_i1
(IPR022910) Thiol:disulphide interchange protein DsbD	3	Rm-Tct_1077023_c0_g1_i1, Rm-Tct_162127_c0_g1_i1, Rm-Tct_1044861_c0_g1_i1
(IPR003392) Protein patched/dispatched	3	Rm-Tct_1128277_c0_g1_i1, Rm-Tct_1144544_c0_g1_i1, Rm-Tct_608222_c0_g1_i1
(IPR012644) Conserved hypothetical protein CHP02300, FYDLN acid	3	Rm-Tct_859293_c0_g1_i1, Rm-Tct_204405_c0_g1_i1, Rm-Tct_18222_c0_g2_i1
(IPR005150) Cellulose synthase	3	Rm-Tct_756728_c0_g1_i1, Rm-Tct_125236_c0_g1_i6, Rm-Tct_107482_c0_g2_i1
(IPR008380) HAD-superfamily hydrolase, subfamily IG, 5'-nucleotidase	3	Rm-Tct_130188_c0_g1_i9, Rm-Tct_1144126_c0_g1_i1, Rm-Tct_565991_c0_g1_i1
(IPR000898) Indoleamine 2,3-dioxygenase	3	Rm-Tct_689495_c0_g1_i1, Rm-Tct_875293_c0_g1_i1, Rm-Tct_472784_c0_g1_i1
(IPR025993) Ceramide glucosyltransferase	3	Rm-Tct_680191_c0_g1_i1, Rm-Tct_232953_c0_g1_i1, Rm-Tct_151415_c0_g1_i1
(IPR018724) 2OG-Fe dioxygenase	3	Rm-Tct_172014_c0_g1_i1, Rm-Tct_1005935_c0_g1_i1, Rm-Tct_964287_c0_g1_i1
(IPR003690) Transcription termination factor, mitochondrial/chloroplastic	3	Rm-Tct_111549_c0_g1_i1, Rm-Tct_122270_c0_g1_i1, Rm-Tct_102956_c0_g2_i1
(IPR010126) Esterase, PHB depolymerase	3	Rm-Tct_169678_c0_g1_i1, Rm-Tct_933335_c0_g1_i1, Rm-Tct_328589_c0_g1_i1
(IPR002303) Valine-tRNA ligase	3	Rm-Tct_668270_c0_g1_i1, Rm-Tct_552279_c0_g1_i1, Rm-Tct_134566_c1_g1_i8
(IPR010787) Protein of unknown function DUF1385	3	Rm-Tct_370168_c0_g1_i1, Rm-Tct_418622_c0_g1_i1, Rm-Tct_229812_c0_g1_i1
(IPR004130) GPN-loop GTPase	3	Rm-Tct_135185_c2_g24_i1, Rm-Tct_134436_c1_g2_i3, Rm-Tct_250384_c0_g1_i1
(IPR007276) Nucleolar protein 14	3	Rm-Tct_946598_c0_g1_i1, Rm-Tct_857421_c0_g1_i1, Rm-Tct_1131790_c0_g1_i1
(IPR018699) Protein of unknown function DUF2203	3	Rm-Tct_846578_c0_g1_i1, Rm-Tct_43366_c2_g1_i1, Rm-Tct_739563_c0_g1_i1
(IPR018317) Queuosine biosynthesis protein QueC	3	Rm-Tct_719314_c0_g1_i1, Rm-Tct_914327_c0_g1_i1, Rm-Tct_266474_c0_g1_i1
(IPR004417) Methylenetetrahydrofolate--tRNA-(uracil-5-)-methyltransferase TrmFO	3	Rm-Tct_1117227_c0_g1_i1, Rm-Tct_1090950_c0_g1_i1, Rm-Tct_610117_c0_g1_i1
(IPR011873) Conserved hypothetical protein CHP02147	3	Rm-Tct_765908_c0_g1_i1, Rm-Tct_415634_c0_g1_i1, Rm-Tct_957004_c0_g1_i1
(IPR004381) Glycerate kinase	3	Rm-Tct_168178_c0_g1_i1, Rm-Tct_1092203_c0_g1_i1, Rm-Tct_30413_c0_g1_i1
(IPR001249) Acetyl-CoA biotin carboxyl carrier	3	Rm-Tct_263582_c0_g1_i1, Rm-Tct_693116_c0_g1_i1, Rm-Tct_89584_c0_g2_i1
(IPR010225) RNA helicase, ATP-dependent DEAH box, HrpB-type	3	Rm-Tct_469912_c0_g1_i1, Rm-Tct_457778_c0_g1_i1, Rm-Tct_313127_c0_g1_i1
(IPR008688) ATP synthase, F0 complex, subunit B/MI25	3	Rm-Tct_135758_c5_g4_i2, Rm-Tct_135758_c5_g4_i1, Rm-Tct_1047056_c0_g1_i1
(IPR008168) Cytochrome c, class IC	3	Rm-Tct_317965_c0_g1_i1, Rm-Tct_1065412_c0_g1_i1, Rm-Tct_868455_c0_g1_i1
(IPR002769) Translation initiation factor IF6	3	Rm-Tct_1146284_c0_g1_i1, Rm-Tct_126698_c0_g1_i5, Rm-Tct_941209_c0_g1_i1
(IPR012435) TMEM144	3	Rm-Tct_985349_c0_g1_i1, Rm-Tct_126176_c0_g1_i4, Rm-Tct_735355_c0_g1_i1
(IPR003440) Glycosyl transferase, family 48	3	Rm-Tct_991709_c0_g1_i1, Rm-Tct_134938_c0_g1_i12, Rm-Tct_597265_c0_g1_i1
(IPR008407) Branched-chain amino acid transport, AzlD	3	Rm-Tct_976222_c0_g1_i1, Rm-Tct_806759_c0_g1_i1, Rm-Tct_548585_c0_g1_i1
(IPR003684) Porin, alpha proteobacteria type	3	Rm-Tct_436343_c0_g1_i1, Rm-Tct_1023127_c0_g1_i1, Rm-Tct_339007_c0_g1_i1
(IPR002315) Glycyl-tRNA synthetase	3	Rm-Tct_128477_c5_g4_i1, Rm-Tct_133110_c1_g1_i3, Rm-Tct_128477_c5_g6_i1
(IPR014550) Uncharacterised conserved protein UCP028704, OpgC	3	Rm-Tct_873820_c0_g1_i1, Rm-Tct_1055657_c0_g1_i1, Rm-Tct_340386_c0_g1_i1
(IPR033510) PLAA/Doa1/Lub1	3	Rm-Tct_638217_c0_g1_i1, Rm-Tct_936623_c0_g1_i1, Rm-Tct_473811_c0_g1_i1
(IPR004681) TRAP transporter permease protein	3	Rm-Tct_527962_c0_g1_i1, Rm-Tct_1112031_c0_g1_i1, Rm-Tct_278312_c0_g1_i1
(IPR006322) Glutathione reductase, eukaryote/bacterial	3	Rm-Tct_416154_c0_g1_i1, Rm-Tct_595740_c0_g1_i1, Rm-Tct_228067_c0_g1_i1
(IPR002324) Cytochrome c, class ID	3	Rm-Tct_1044358_c0_g1_i1, Rm-Tct_689380_c0_g1_i1, Rm-Tct_1085939_c0_g1_i1
(IPR007184) Mannoside phosphorylase	3	Rm-Tct_230034_c0_g1_i1, Rm-Tct_1110279_c0_g1_i1, Rm-Tct_1020334_c0_g1_i1
(IPR002659) Glycosyl transferase, family 31	3	Rm-Tct_128220_c0_g1_i1, Rm-Tct_696333_c0_g1_i1, Rm-Tct_811817_c0_g1_i1
(IPR010732) Type VI secretion, TssG-like	3	Rm-Tct_801137_c0_g1_i1, Rm-Tct_327305_c0_g1_i1, Rm-Tct_1033927_c0_g1_i1
(IPR027961) Protein of unknown function DUF4442	3	Rm-Tct_943394_c0_g1_i1, Rm-Tct_937714_c0_g1_i1, Rm-Tct_212844_c0_g1_i1
(IPR002822) Uncharacterised protein family UPF0272	3	Rm-Tct_678835_c0_g1_i1, Rm-Tct_785056_c0_g1_i1, Rm-Tct_500144_c0_g1_i1
(IPR021709) Protein of unknown function DUF3292	3	Rm-Tct_922523_c0_g1_i1, Rm-Tct_883461_c0_g1_i1, Rm-Tct_405181_c0_g1_i1
(IPR033960) Exocyst complex component EXOC5/Sec10	3	Rm-Tct_164224_c0_g1_i1, Rm-Tct_702076_c0_g1_i1, Rm-Tct_132565_c0_g1_i1
(IPR024177) Biotin synthase	3	Rm-Tct_548316_c0_g2_i1, Rm-Tct_364493_c0_g1_i1, Rm-Tct_623768_c0_g1_i1
(IPR000744) NSF attachment protein	3	Rm-Tct_368336_c0_g1_i1, Rm-Tct_128042_c0_g1_i3, Rm-Tct_484641_c0_g1_i1
(IPR003830) (2R)-phospho-3-sulpholactate synthase, ComA	3	Rm-Tct_741141_c0_g1_i1, Rm-Tct_116493_c0_g1_i1, Rm-Tct_1071308_c0_g1_i1
(IPR002729) CRISPR-associated protein Cas1	3	Rm-Tct_344902_c0_g1_i1, Rm-Tct_314293_c0_g1_i1, Rm-Tct_832427_c0_g1_i1
(IPR001640) Prolipoprotein diacylglyceryl transferase	3	Rm-Tct_947219_c0_g1_i1, Rm-Tct_169129_c0_g1_i1, Rm-Tct_66147_c0_g2_i1
(IPR001217) Transcription factor STAT	3	Rm-Tct_328066_c0_g1_i1, Rm-Tct_366242_c0_g1_i1, Rm-Tct_354406_c0_g1_i1
(IPR004525) Elongation factor P--(R)-beta-lysine ligase	3	Rm-Tct_566798_c0_g1_i1, Rm-Tct_589964_c0_g1_i1, Rm-Tct_612258_c0_g1_i1
(IPR031432) MALE GAMETOPHYTE DEFECTIVE 1	3	Rm-Tct_131675_c3_g2_i5, Rm-Tct_135616_c2_g3_i8, Rm-Tct_131296_c0_g2_i1
(IPR003820) Potassium-transporting ATPase C chain	3	Rm-Tct_146364_c0_g1_i1, Rm-Tct_409693_c0_g1_i1, Rm-Tct_631490_c0_g1_i1
(IPR021424) Protein of unknown function DUF3068	3	Rm-Tct_778147_c0_g1_i1, Rm-Tct_1067976_c0_g1_i1, Rm-Tct_554979_c0_g1_i1
(IPR014914) RES domain	3	Rm-Tct_891461_c0_g1_i1, Rm-Tct_606328_c0_g1_i1, Rm-Tct_791944_c0_g1_i1
(IPR017862) SKI-interacting protein, SKIP	3	Rm-Tct_799521_c0_g1_i1, Rm-Tct_331863_c0_g1_i1, Rm-Tct_668827_c0_g1_i1
(IPR006252) Malate synthase A	3	Rm-Tct_708736_c0_g1_i1, Rm-Tct_549820_c0_g1_i1, Rm-Tct_356962_c0_g1_i1
(IPR007194) Transport protein particle (TRAPP) component	3	Rm-Tct_117785_c0_g1_i1, Rm-Tct_732059_c0_g1_i1, Rm-Tct_132622_c0_g1_i1
(IPR005358) Putative zinc- or iron-chelating domain containing protein	3	Rm-Tct_309649_c0_g1_i1, Rm-Tct_427198_c0_g1_i1, Rm-Tct_1027506_c0_g1_i1
(IPR005913) dTDP-4-dehydrorhamnose reductase family	3	Rm-Tct_750053_c0_g1_i1, Rm-Tct_589316_c0_g1_i1, Rm-Tct_607502_c0_g1_i1
(IPR027056) Gluconate 2-dehydrogenase subunit 3	3	Rm-Tct_657704_c0_g1_i1, Rm-Tct_658345_c0_g1_i1, Rm-Tct_1086725_c0_g1_i1
(IPR001719) AP endonuclease 2	3	Rm-Tct_543287_c0_g1_i1, Rm-Tct_693055_c0_g1_i1, Rm-Tct_1161005_c0_g1_i1
(IPR012824) Cobalamin (vitamin B12) biosynthesis CobW	3	Rm-Tct_789317_c0_g1_i1, Rm-Tct_915504_c0_g1_i1, Rm-Tct_869204_c0_g1_i1
(IPR006314) Dyp-type peroxidase	3	Rm-Tct_308585_c0_g1_i1, Rm-Tct_855309_c0_g1_i1, Rm-Tct_310806_c0_g1_i1
(IPR009500) Protein of unknown function DUF1118	3	Rm-Tct_71217_c0_g1_i1, Rm-Tct_93366_c0_g1_i1, Rm-Tct_787038_c0_g1_i1
(IPR008571) Helicase HerA	3	Rm-Tct_259172_c0_g1_i1, Rm-Tct_722357_c0_g1_i1, Rm-Tct_55353_c0_g1_i1
(IPR005616) CcmH/CycL/Ccl2/NrfF family	3	Rm-Tct_1004544_c0_g1_i1, Rm-Tct_713969_c0_g1_i1, Rm-Tct_252357_c0_g1_i1
(IPR014186) S-formylglutathione hydrolase	3	Rm-Tct_207487_c0_g1_i1, Rm-Tct_181742_c0_g1_i1, Rm-Tct_127820_c1_g1_i2
(IPR010903) Protein of unknown function DUF1517	3	Rm-Tct_132375_c0_g4_i4, Rm-Tct_132375_c0_g4_i6, Rm-Tct_122662_c0_g1_i6
(IPR022943) Preprotein translocase subunit SecE	3	Rm-Tct_75832_c0_g2_i1, Rm-Tct_1111097_c0_g1_i1, Rm-Tct_339994_c0_g1_i1
(IPR000391) Ring-hydroxylating dioxygenase beta subunit	3	Rm-Tct_610504_c0_g1_i1, Rm-Tct_282268_c0_g1_i1, Rm-Tct_221545_c0_g1_i1
(IPR025700) L-lysine 6-monooxygenase/L-ornithine 5-monooxygenase	3	Rm-Tct_255763_c0_g1_i1, Rm-Tct_432261_c0_g1_i1, Rm-Tct_1106938_c0_g1_i1
(IPR034718) Endolytic peptidoglycan transglycosylase RlpA	3	Rm-Tct_409578_c0_g1_i1, Rm-Tct_98425_c1_g2_i1, Rm-Tct_1054729_c0_g1_i1
(IPR010115) 2-phospho-L-lactate transferase	3	Rm-Tct_1074542_c0_g1_i1, Rm-Tct_488670_c0_g1_i1, Rm-Tct_562025_c0_g1_i1
(IPR005707) Ribosomal protein S2, eukaryotic/archaeal	3	Rm-Tct_500067_c0_g1_i1, Rm-Tct_222789_c0_g1_i1, Rm-Tct_587134_c0_g1_i1
(IPR001985) S-adenosylmethionine decarboxylase	3	Rm-Tct_278414_c0_g1_i1, Rm-Tct_269517_c0_g1_i1, Rm-Tct_859117_c0_g1_i1
(IPR027238) RuvB-like	3	Rm-Tct_675192_c0_g1_i1, Rm-Tct_456019_c0_g1_i1, Rm-Tct_1057882_c0_g1_i1
(IPR004616) Leucyl/phenylalanyl-tRNA-protein transferase	3	Rm-Tct_1022331_c0_g1_i1, Rm-Tct_943227_c0_g1_i1, Rm-Tct_152026_c0_g1_i1
(IPR005344) Per33/Pom33 family	3	Rm-Tct_805026_c0_g1_i1, Rm-Tct_947217_c0_g1_i1, Rm-Tct_133415_c1_g3_i3
(IPR029475) Methane oxygenase PmoA	3	Rm-Tct_733208_c0_g1_i1, Rm-Tct_513370_c0_g1_i1, Rm-Tct_886576_c0_g1_i1
(IPR003509) Uncharacterised protein family UPF0102	3	Rm-Tct_234643_c0_g1_i1, Rm-Tct_530285_c0_g1_i1, Rm-Tct_768634_c0_g1_i1
(IPR017511) PQQ-dependent membrane bound dehydrogenase	3	Rm-Tct_141015_c0_g1_i1, Rm-Tct_429872_c0_g1_i1, Rm-Tct_819240_c0_g1_i1
(IPR012093) Pirin	3	Rm-Tct_136173_c8_g5_i1, Rm-Tct_136173_c8_g11_i1, Rm-Tct_136173_c8_g2_i1
(IPR001944) Glycoside hydrolase, family 35	3	Rm-Tct_987262_c0_g1_i1, Rm-Tct_223102_c0_g1_i1, Rm-Tct_965441_c0_g1_i1
(IPR005200) Endo-1,3(4)-beta-glucanase	3	Rm-Tct_967606_c0_g1_i1, Rm-Tct_661273_c0_g1_i1, Rm-Tct_209731_c0_g1_i1
(IPR000090) Flagellar motor switch protein FliG	3	Rm-Tct_538747_c0_g1_i1, Rm-Tct_409482_c0_g1_i1, Rm-Tct_341476_c0_g1_i1
(IPR022550) Nucleotidyltransferase 8	3	Rm-Tct_593663_c0_g1_i1, Rm-Tct_406431_c0_g1_i1, Rm-Tct_196769_c0_g1_i1
(IPR033400) Alpha-L-rhamnosidase RhaM	3	Rm-Tct_596427_c0_g1_i1, Rm-Tct_745450_c0_g1_i1, Rm-Tct_665739_c0_g1_i1
(IPR005920) Imidazolonepropionase	3	Rm-Tct_592733_c1_g1_i1, Rm-Tct_467725_c0_g1_i1, Rm-Tct_1027751_c0_g1_i1
(IPR001602) Uncharacterised protein family UPF0047	3	Rm-Tct_855270_c0_g1_i1, Rm-Tct_132977_c1_g3_i2, Rm-Tct_905660_c0_g1_i1
(IPR010662) Putative hydrolase RBBP9/YdeN	3	Rm-Tct_366577_c0_g1_i1, Rm-Tct_930181_c0_g1_i1, Rm-Tct_873358_c0_g1_i1
(IPR006197) Peptidase S24, LexA-like	3	Rm-Tct_13520_c0_g1_i1, Rm-Tct_812674_c0_g1_i1, Rm-Tct_1128146_c0_g1_i1
(IPR018824) Conidiation-specific protein 6	3	Rm-Tct_273345_c0_g1_i1, Rm-Tct_465344_c0_g1_i1, Rm-Tct_415764_c0_g1_i1
(IPR016516) Uncharacterised conserved protein UCP07580	3	Rm-Tct_1091648_c0_g1_i1, Rm-Tct_797722_c0_g1_i1, Rm-Tct_1079707_c0_g1_i1
(IPR004776) Membrane transport protein	3	Rm-Tct_442260_c0_g1_i1, Rm-Tct_257513_c0_g1_i1, Rm-Tct_133741_c2_g1_i7
(IPR027500) 40S ribosomal protein S1/3, eukaryotes	3	Rm-Tct_130606_c7_g3_i8, Rm-Tct_130606_c7_g3_i2, Rm-Tct_130606_c7_g3_i1
(IPR009325) Protein of unknown function DUF983	3	Rm-Tct_779009_c0_g1_i1, Rm-Tct_936754_c0_g1_i1, Rm-Tct_273616_c0_g1_i1
(IPR018939) Autophagy-related protein 27	3	Rm-Tct_131189_c0_g1_i1, Rm-Tct_760043_c0_g1_i1, Rm-Tct_209574_c0_g1_i1
(IPR003339) ABC/ECF transporter, transmembrane component	3	Rm-Tct_835421_c0_g1_i1, Rm-Tct_1074330_c0_g1_i1, Rm-Tct_464518_c0_g1_i1
(IPR002657) Bile acid:sodium symporter/arsenical resistance protein Acr3	3	Rm-Tct_135148_c2_g13_i3, Rm-Tct_132593_c1_g1_i1, Rm-Tct_241372_c0_g1_i1
(IPR009317) ChaB	3	Rm-Tct_644666_c0_g1_i1, Rm-Tct_127035_c1_g1_i3, Rm-Tct_176766_c1_g1_i1
(IPR026871) Phospholipid-transporting P-type ATPase	3	Rm-Tct_424203_c0_g1_i1, Rm-Tct_838455_c0_g1_i1, Rm-Tct_460605_c0_g1_i1
(IPR007304) TAP42-like protein	3	Rm-Tct_866489_c0_g1_i1, Rm-Tct_185553_c0_g1_i1, Rm-Tct_1087407_c0_g1_i1
(IPR007438) Protein of unknown function DUF488	3	Rm-Tct_807397_c0_g1_i1, Rm-Tct_998415_c0_g1_i1, Rm-Tct_491232_c0_g1_i1
(IPR019207) Protein of unknown function DUF2092, periplasmic	3	Rm-Tct_216854_c0_g1_i1, Rm-Tct_875810_c0_g1_i1, Rm-Tct_1155491_c0_g1_i1
(IPR005880) Ribosomal protein L2, bacterial/organellar-type	3	Rm-Tct_133696_c2_g12_i1, Rm-Tct_937040_c0_g1_i1, Rm-Tct_134394_c7_g1_i1
(IPR005501) Uncharacterised protein family UPF0271, LamB/YcsF	3	Rm-Tct_894188_c0_g1_i1, Rm-Tct_747591_c0_g1_i1, Rm-Tct_405930_c0_g1_i1
(IPR004553) Hydroxymethylglutaryl-CoA reductase, bacterial-type	3	Rm-Tct_611806_c0_g1_i1, Rm-Tct_226847_c0_g1_i1, Rm-Tct_688660_c0_g1_i1
(IPR010035) ThiS, thiamine-biosynthesis	3	Rm-Tct_195428_c0_g1_i1, Rm-Tct_8361_c1_g1_i1, Rm-Tct_298080_c0_g1_i1
(IPR010323) Protein of unknown function DUF924	3	Rm-Tct_316821_c0_g1_i1, Rm-Tct_120478_c0_g1_i4, Rm-Tct_525526_c0_g1_i1
(IPR000554) Ribosomal protein S7e	3	Rm-Tct_1058852_c0_g1_i1, Rm-Tct_126385_c0_g1_i4, Rm-Tct_126385_c0_g1_i3
(IPR013446) Glucose-1-phosphate cytidylyltransferase	3	Rm-Tct_11777_c1_g1_i1, Rm-Tct_640033_c0_g1_i1, Rm-Tct_563882_c0_g1_i1
(IPR010326) Exocyst complex component EXOC3/Sec6	3	Rm-Tct_1103064_c0_g1_i1, Rm-Tct_490728_c0_g1_i1, Rm-Tct_348333_c0_g1_i1
(IPR004733) Phosphoribosylformylglycinamidine cyclo-ligase	3	Rm-Tct_891218_c0_g1_i1, Rm-Tct_568734_c0_g1_i1, Rm-Tct_428542_c0_g1_i1
(IPR017802) VWFA-related, acidobacterial-type	3	Rm-Tct_747923_c0_g1_i1, Rm-Tct_1144449_c0_g1_i1, Rm-Tct_210884_c0_g1_i1
(IPR025445) Protein of unknown function DUF4191	3	Rm-Tct_111396_c0_g1_i1, Rm-Tct_135811_c1_g35_i1, Rm-Tct_113030_c0_g5_i2
(IPR005922) Phenylalanine ammonia-lyase	3	Rm-Tct_134426_c0_g3_i2, Rm-Tct_134426_c0_g3_i1, Rm-Tct_119947_c0_g1_i1
(IPR012327) D12 class N6 adenine-specific DNA methyltransferase	3	Rm-Tct_220096_c0_g1_i1, Rm-Tct_947477_c0_g1_i1, Rm-Tct_1104609_c0_g1_i1
(IPR031150) BBP/SF1 family	3	Rm-Tct_891374_c0_g1_i1, Rm-Tct_194548_c0_g1_i1, Rm-Tct_749731_c0_g1_i1
(IPR002292) Ornithine/putrescine carbamoyltransferase	3	Rm-Tct_378083_c0_g1_i1, Rm-Tct_810680_c0_g1_i1, Rm-Tct_65939_c0_g2_i1
(IPR001891) Malic oxidoreductase	3	Rm-Tct_129657_c0_g2_i2, Rm-Tct_129657_c0_g2_i1, Rm-Tct_121827_c0_g1_i3
(IPR011236) Serine/threonine protein phosphatase 5	3	Rm-Tct_609849_c0_g1_i1, Rm-Tct_188927_c0_g1_i1, Rm-Tct_126898_c0_g1_i5
(IPR024501) Protein of unknown function DUF3141	3	Rm-Tct_86245_c0_g1_i1, Rm-Tct_136175_c9_g7_i2, Rm-Tct_997966_c0_g1_i1
(IPR015414) Transmembrane protein TMEM64	3	Rm-Tct_229661_c0_g1_i1, Rm-Tct_128653_c0_g2_i4, Rm-Tct_200390_c0_g1_i1
(IPR013657) UAA transporter	3	Rm-Tct_160714_c0_g1_i1, Rm-Tct_1020087_c0_g1_i1, Rm-Tct_548866_c0_g1_i1
(IPR001931) Ribosomal protein S21e	3	Rm-Tct_110964_c0_g1_i3, Rm-Tct_596219_c0_g1_i1, Rm-Tct_210034_c0_g1_i1
(IPR018746) Protein of unknown function DUF2298	3	Rm-Tct_834690_c0_g1_i1, Rm-Tct_932645_c0_g1_i1, Rm-Tct_1097185_c0_g1_i1
(IPR009531) Protein of unknown function DUF1150	3	Rm-Tct_841468_c0_g1_i1, Rm-Tct_140946_c0_g1_i1, Rm-Tct_21361_c0_g1_i1
(IPR006291) Transcriptional regulatory protein PcoR, heavy metal response	3	Rm-Tct_544673_c0_g1_i1, Rm-Tct_710297_c0_g1_i1, Rm-Tct_33146_c0_g1_i1
(IPR007956) Malonyl-CoA decarboxylase	3	Rm-Tct_447947_c0_g1_i1, Rm-Tct_866890_c0_g1_i1, Rm-Tct_1102406_c0_g1_i1
(IPR030206) Glutamate/aspartate import ATP-binding protein GltL/AatP	3	Rm-Tct_968667_c0_g1_i1, Rm-Tct_626029_c0_g1_i1, Rm-Tct_20757_c1_g1_i1
(IPR003945) NADH-plastoquinone oxidoreductase, chain 5	3	Rm-Tct_134612_c3_g9_i6, Rm-Tct_134612_c3_g9_i5, Rm-Tct_132502_c2_g4_i1
(IPR017486) Photosystem II CP47 reaction centre protein	3	Rm-Tct_136347_c19_g5_i3, Rm-Tct_134806_c2_g9_i1, Rm-Tct_134806_c2_g1_i1
(IPR028598) WD repeat BOP1/Erb1	3	Rm-Tct_129945_c1_g4_i9, Rm-Tct_1142633_c0_g1_i1, Rm-Tct_973362_c0_g1_i1
(IPR002908) Frataxin/CyaY	3	Rm-Tct_1019567_c0_g1_i1, Rm-Tct_450701_c0_g1_i1, Rm-Tct_860567_c0_g1_i1
(IPR029559) Membrane protein Tms1-like	3	Rm-Tct_221865_c0_g1_i1, Rm-Tct_879318_c0_g1_i1, Rm-Tct_561174_c0_g1_i1
(IPR002159) CD36 family	3	Rm-Tct_273633_c0_g1_i1, Rm-Tct_760490_c0_g1_i1, Rm-Tct_400498_c0_g1_i1
(IPR023398) Translation Initiation factor eIF- 4e-like	3	Rm-Tct_778505_c0_g1_i1, Rm-Tct_195439_c0_g1_i1, Rm-Tct_127406_c2_g1_i5
(IPR012808) Conserved hypothetical protein CHP02453	3	Rm-Tct_759032_c0_g1_i1, Rm-Tct_941886_c0_g1_i1, Rm-Tct_963586_c0_g1_i1
(IPR015720) TMP21-related	3	Rm-Tct_966203_c0_g1_i1, Rm-Tct_1160058_c0_g1_i1, Rm-Tct_256040_c0_g1_i1
(IPR011961) 16S rRNA processing protein RimM	3	Rm-Tct_1132523_c0_g1_i1, Rm-Tct_969222_c0_g1_i1, Rm-Tct_717964_c0_g1_i1
(IPR005819) Histone H5	3	Rm-Tct_370271_c0_g1_i1, Rm-Tct_658398_c0_g1_i1, Rm-Tct_20863_c0_g1_i1
(IPR032801) Peroxiredoxin-like FAM213/AAED1	3	Rm-Tct_1088858_c0_g1_i1, Rm-Tct_77458_c0_g2_i1, Rm-Tct_128143_c0_g3_i5
(IPR022124) Protein of unknown function DUF3659	3	Rm-Tct_129949_c0_g1_i1, Rm-Tct_564704_c0_g1_i1, Rm-Tct_424725_c0_g1_i1
(IPR002835) 2-phospho-L-lactate guanylyltransferase, CofC	3	Rm-Tct_274334_c0_g1_i1, Rm-Tct_383983_c0_g1_i1, Rm-Tct_1039561_c0_g1_i1
(IPR007688) Plasmid conjugal transfer TrbL/VirB6	3	Rm-Tct_538516_c0_g1_i1, Rm-Tct_804678_c0_g1_i1, Rm-Tct_275967_c0_g1_i1
(IPR007590) CWC16 protein	3	Rm-Tct_130443_c1_g1_i7, Rm-Tct_132304_c0_g1_i3, Rm-Tct_401741_c0_g1_i1
(IPR010263) Type VI secretion protein, VC_A0114	3	Rm-Tct_274702_c0_g1_i1, Rm-Tct_888611_c0_g1_i1, Rm-Tct_552856_c0_g1_i1
(IPR001569) Ribosomal protein L37e	3	Rm-Tct_1111849_c0_g1_i1, Rm-Tct_522517_c0_g1_i1, Rm-Tct_385425_c0_g1_i1
(IPR019002) Ribosome biogenesis protein Nop16	3	Rm-Tct_134960_c0_g43_i3, Rm-Tct_509994_c0_g1_i1, Rm-Tct_884290_c0_g1_i1
(IPR006036) Potassium uptake protein TrkA	3	Rm-Tct_843021_c0_g1_i1, Rm-Tct_835146_c0_g1_i1, Rm-Tct_1113398_c0_g1_i1
(IPR014371) Sterol O-acyltransferase, ACAT/DAG/ARE types	3	Rm-Tct_204713_c0_g1_i1, Rm-Tct_135066_c3_g3_i11, Rm-Tct_793954_c0_g1_i1
(IPR003170) UDP-N-acetylenolpyruvoylglucosamine reductase	3	Rm-Tct_952171_c0_g1_i1, Rm-Tct_241151_c0_g1_i1, Rm-Tct_208557_c0_g1_i1
(IPR005069) Nucleotide-diphospho-sugar transferase	3	Rm-Tct_130689_c1_g2_i1, Rm-Tct_897029_c0_g1_i1, Rm-Tct_103554_c0_g2_i2
(IPR008409) Pre-mRNA-splicing factor SPF27	3	Rm-Tct_131277_c1_g4_i6, Rm-Tct_131277_c1_g4_i11, Rm-Tct_1353_c0_g2_i1
(IPR021137) Ribosomal protein L35	3	Rm-Tct_134665_c4_g7_i1, Rm-Tct_577151_c0_g1_i1, Rm-Tct_134499_c0_g10_i1
(IPR000979) Phosphodiesterase MJ0936/Vps29	3	Rm-Tct_498459_c0_g1_i1, Rm-Tct_133253_c1_g14_i1, Rm-Tct_1064865_c0_g1_i1
(IPR001689) Flagellar motor switch protein FliM	3	Rm-Tct_572234_c0_g1_i1, Rm-Tct_298203_c0_g1_i1, Rm-Tct_1059009_c0_g1_i1
(IPR015868) Glutaminase	3	Rm-Tct_1129635_c0_g1_i1, Rm-Tct_210004_c0_g1_i1, Rm-Tct_836977_c0_g1_i1
(IPR029705) UPF0505 family	3	Rm-Tct_881964_c0_g1_i1, Rm-Tct_871725_c0_g1_i1, Rm-Tct_544082_c0_g1_i1
(IPR021851) Protein of unknown function DUF3455	3	Rm-Tct_132336_c2_g2_i4, Rm-Tct_492580_c0_g1_i1, Rm-Tct_22518_c0_g1_i1
(IPR007130) Diacylglycerol acyltransferase	3	Rm-Tct_126113_c0_g2_i6, Rm-Tct_986321_c0_g1_i1, Rm-Tct_1020038_c0_g1_i1
(IPR001780) Ribosomal protein L35A	3	Rm-Tct_79402_c0_g2_i1, Rm-Tct_213051_c0_g1_i1, Rm-Tct_122000_c0_g1_i1
(IPR009976) Exocyst complex component Sec10-like	3	Rm-Tct_164224_c0_g1_i1, Rm-Tct_702076_c0_g1_i1, Rm-Tct_132565_c0_g1_i1
(IPR006325) Signal recognition particle, SRP54 subunit, eukaryotic	3	Rm-Tct_124483_c0_g1_i5, Rm-Tct_118466_c0_g1_i1, Rm-Tct_132783_c0_g1_i1
(IPR023874) DNA modification/repair radical SAM protein, putative	3	Rm-Tct_88861_c0_g1_i1, Rm-Tct_435775_c0_g1_i1, Rm-Tct_884192_c0_g1_i1
(IPR004129) Glycerophosphoryl diester phosphodiesterase	3	Rm-Tct_586371_c0_g1_i1, Rm-Tct_356685_c0_g1_i1, Rm-Tct_958285_c0_g1_i1
(IPR025704) E3 ubiquitin ligase, UBR4	3	Rm-Tct_764665_c0_g1_i1, Rm-Tct_125737_c0_g1_i5, Rm-Tct_863770_c0_g1_i1
(IPR005178) Organic solute transporter subunit alpha/Transmembrane protein 184	3	Rm-Tct_939597_c0_g1_i1, Rm-Tct_1160472_c0_g1_i1, Rm-Tct_132268_c3_g2_i2
(IPR014492) Poly(A) polymerase	3	Rm-Tct_711705_c0_g1_i1, Rm-Tct_128984_c0_g4_i3, Rm-Tct_484400_c0_g1_i1
(IPR022496) tRNA threonylcarbamoyl adenosine modification protein TsaB	3	Rm-Tct_427566_c0_g1_i1, Rm-Tct_671693_c0_g1_i1, Rm-Tct_243217_c0_g1_i1
(IPR010428) Zinicin-like metallopeptidase	3	Rm-Tct_1127654_c0_g1_i1, Rm-Tct_1155619_c0_g1_i1, Rm-Tct_727824_c0_g1_i1
(IPR028661) Vacuolar protein sorting-associated protein 29	3	Rm-Tct_498459_c0_g1_i1, Rm-Tct_133253_c1_g14_i1, Rm-Tct_1064865_c0_g1_i1
(IPR002036) Endoribonuclease YbeY	3	Rm-Tct_614551_c0_g1_i1, Rm-Tct_327683_c0_g1_i1, Rm-Tct_818977_c0_g1_i1
(IPR032585) Protein of unknown function DUF4912	3	Rm-Tct_969763_c0_g1_i1, Rm-Tct_372960_c0_g1_i1, Rm-Tct_156888_c0_g1_i1
(IPR018448) Twin-arginine translocation protein TatB	3	Rm-Tct_10113_c0_g1_i1, Rm-Tct_708976_c0_g1_i1, Rm-Tct_472451_c0_g1_i1
(IPR019591) Mrp/NBP35 ATP-binding protein	3	Rm-Tct_134598_c8_g3_i15, Rm-Tct_773577_c0_g1_i1, Rm-Tct_525268_c0_g1_i1
(IPR026825) Vacuole morphology and inheritance protein 14	3	Rm-Tct_399527_c0_g1_i1, Rm-Tct_824053_c0_g1_i1, Rm-Tct_134802_c1_g1_i4
(IPR007466) Peptidyl-arginine deiminase, Porphyromonas-type	3	Rm-Tct_498297_c0_g1_i1, Rm-Tct_296440_c0_g1_i1, Rm-Tct_183483_c0_g1_i1
(IPR004566) Pantothenate kinase	3	Rm-Tct_696681_c0_g1_i1, Rm-Tct_749324_c0_g1_i1, Rm-Tct_348707_c0_g1_i1
(IPR000067) Flagellar M-ring protein FliF	3	Rm-Tct_839462_c0_g1_i1, Rm-Tct_548123_c0_g1_i1, Rm-Tct_1074488_c0_g1_i1
(IPR018393) NADH-plastoquinone oxidoreductase, chain 5 subgroup	3	Rm-Tct_134612_c3_g9_i6, Rm-Tct_134612_c3_g9_i5, Rm-Tct_132502_c2_g4_i1
(IPR016305) Mannose-6-phosphate isomerase	3	Rm-Tct_627972_c0_g1_i1, Rm-Tct_430337_c0_g1_i1, Rm-Tct_172752_c0_g1_i1
(IPR003811) Glycerol-3-phosphate acyltransferase, PlsY	3	Rm-Tct_685043_c0_g1_i1, Rm-Tct_693450_c0_g1_i1, Rm-Tct_635543_c0_g1_i1
(IPR028563) MICAL-like protein 1	3	Rm-Tct_966931_c0_g1_i1, Rm-Tct_763299_c0_g1_i1, Rm-Tct_1135860_c0_g1_i1
(IPR001232) S-phase kinase-associated protein 1-like	3	Rm-Tct_921258_c0_g1_i1, Rm-Tct_369247_c0_g1_i1, Rm-Tct_350777_c0_g1_i1
(IPR001706) Ribosomal protein L35, non-mitochondrial	3	Rm-Tct_134665_c4_g7_i1, Rm-Tct_577151_c0_g1_i1, Rm-Tct_134499_c0_g10_i1
(IPR011773) DNA-directed RNA polymerase, alpha subunit	3	Rm-Tct_136365_c44_g57_i5, Rm-Tct_133696_c2_g12_i3, Rm-Tct_136365_c44_g57_i3
(IPR019099) Uncharacterised protein family PGPGW, transmembrane	3	Rm-Tct_334667_c0_g1_i1, Rm-Tct_790373_c0_g1_i1, Rm-Tct_221602_c0_g1_i1
(IPR006095) Glutamate/phenylalanine/leucine/valine dehydrogenase	3	Rm-Tct_134351_c0_g4_i19, Rm-Tct_983627_c0_g1_i1, Rm-Tct_131693_c0_g1_i5
(IPR003190) Aspartate decarboxylase	3	Rm-Tct_323310_c0_g1_i1, Rm-Tct_268543_c0_g1_i1, Rm-Tct_774216_c0_g1_i1
(IPR030662) Diphthine--ammonia ligase/Uncharacterised protein MJ0570	3	Rm-Tct_1068391_c0_g1_i1, Rm-Tct_135163_c0_g1_i13, Rm-Tct_884000_c0_g1_i1
(IPR006968) Root UVB sensitive family	3	Rm-Tct_133800_c1_g9_i2, Rm-Tct_133800_c1_g20_i1, Rm-Tct_133800_c1_g13_i1
(IPR034616) 2-oxoisovalerate dehydrogenase subunit alpha	3	Rm-Tct_398374_c0_g1_i1, Rm-Tct_566069_c0_g1_i1, Rm-Tct_699679_c0_g1_i1
(IPR002415) H/ACA ribonucleoprotein complex, subunit Nhp2, eukaryote	3	Rm-Tct_889169_c0_g1_i1, Rm-Tct_713549_c0_g1_i1, Rm-Tct_132561_c2_g6_i12
(IPR005322) Peptidase C69, dipeptidase A	3	Rm-Tct_1034701_c0_g1_i1, Rm-Tct_991703_c0_g1_i1, Rm-Tct_485841_c0_g1_i1
(IPR010130) Type I secretion outer membrane protein, TolC	2	Rm-Tct_478016_c0_g1_i1, Rm-Tct_621004_c0_g1_i1
(IPR006350) Intron endonuclease, group I	2	Rm-Tct_470779_c0_g1_i1, Rm-Tct_568985_c0_g1_i1
(IPR009760) Protein of unknown function DUF1328	2	Rm-Tct_1133796_c0_g1_i1, Rm-Tct_1035297_c0_g1_i1
(IPR017597) Pyruvate dehydrogenase (acetyl-transferring) E1 component, alpha subunit, subgroup y	2	Rm-Tct_136316_c5_g4_i12, Rm-Tct_124157_c0_g1_i1
(IPR022946) Uncharacterised protein family UPF0313	2	Rm-Tct_845497_c0_g1_i1, Rm-Tct_1091723_c0_g1_i1
(IPR000688) Hydrogenase nickel incorporation protein HypA/HybF	2	Rm-Tct_377774_c0_g1_i1, Rm-Tct_323321_c0_g1_i1
(IPR003825) Colicin V production, CvpA	2	Rm-Tct_561026_c0_g1_i1, Rm-Tct_492412_c0_g1_i1
(IPR025339) Protein of unknown function DUF4245	2	Rm-Tct_895339_c0_g1_i1, Rm-Tct_1076452_c0_g1_i1
(IPR004368) Translation initiation factor IF-1	2	Rm-Tct_130283_c3_g5_i1, Rm-Tct_87298_c0_g3_i1
(IPR009388) Photosystem II PsbY	2	Rm-Tct_70606_c0_g1_i1, Rm-Tct_405895_c0_g1_i1
(IPR008201) Protein of unknown function DUF86	2	Rm-Tct_1138749_c0_g1_i1, Rm-Tct_694984_c0_g1_i1
(IPR019987) GTP-binding protein, ribosome biogenesis, YsxC	2	Rm-Tct_1018216_c0_g1_i1, Rm-Tct_848845_c0_g1_i1
(IPR004628) Mannonate dehydratase	2	Rm-Tct_855678_c0_g1_i1, Rm-Tct_650364_c0_g1_i1
(IPR021095) Protein of unknown function DUF3734	2	Rm-Tct_627840_c0_g1_i1, Rm-Tct_410233_c0_g1_i1
(IPR027307) WASH complex subunit 7	2	Rm-Tct_488183_c0_g1_i1, Rm-Tct_1105627_c0_g1_i1
(IPR021414) Protein of unknown function DUF3054	2	Rm-Tct_419646_c0_g1_i1, Rm-Tct_109285_c0_g1_i1
(IPR012066) Uroporphyrin-III C-methyltransferase, fungi	2	Rm-Tct_699320_c0_g1_i1, Rm-Tct_827308_c0_g1_i1
(IPR019364) Mediator complex, subunit Med8, fungi/metazoa	2	Rm-Tct_587524_c0_g1_i1, Rm-Tct_257968_c0_g1_i1
(IPR002166) RNA dependent RNA polymerase, hepatitis C virus	2	Rm-Tct_568539_c0_g1_i1, Rm-Tct_301391_c0_g1_i1
(IPR004738) Phosphate permease	2	Rm-Tct_30242_c0_g2_i1, Rm-Tct_30242_c0_g1_i1
(IPR000163) Prohibitin	2	Rm-Tct_342778_c0_g1_i1, Rm-Tct_442581_c0_g1_i1
(IPR019412) Outer membrane protein Iml2/Tetratricopeptide repeat protein 39	2	Rm-Tct_133461_c0_g1_i8, Rm-Tct_625866_c0_g1_i1
(IPR002699) ATPase, V1 complex, subunit D	2	Rm-Tct_884569_c0_g1_i1, Rm-Tct_175666_c0_g1_i1
(IPR026151) Maspardin	2	Rm-Tct_807136_c0_g1_i1, Rm-Tct_954960_c0_g1_i1
(IPR014120) Solanesyl diphosphate synthase	2	Rm-Tct_129010_c0_g1_i1, Rm-Tct_373958_c0_g1_i1
(IPR006470) Formate dehydrogenase iron-sulphur subunit, Proteobacteria	2	Rm-Tct_1160073_c0_g1_i1, Rm-Tct_190360_c0_g1_i1
(IPR018682) Protein of unknown function DUF2167, membrane	2	Rm-Tct_183327_c0_g1_i1, Rm-Tct_142946_c0_g1_i1
(IPR008417) B-cell receptor-associated protein 29/31	2	Rm-Tct_125312_c0_g1_i2, Rm-Tct_1096304_c0_g1_i1
(IPR007396) Transcriptional regulator PAI 2-type	2	Rm-Tct_555740_c0_g1_i1, Rm-Tct_599888_c0_g1_i1
(IPR034611) D-tartrate dehydratase	2	Rm-Tct_979632_c0_g1_i1, Rm-Tct_345359_c0_g1_i1
(IPR030701) Transcription factor TFIIIB component B''	2	Rm-Tct_1121430_c0_g1_i1, Rm-Tct_201729_c0_g1_i1
(IPR001398) Macrophage migration inhibitory factor	2	Rm-Tct_135339_c0_g1_i4, Rm-Tct_135339_c0_g1_i5
(IPR000417) Hydroxyethylthiazole kinase	2	Rm-Tct_248737_c0_g1_i1, Rm-Tct_420576_c0_g1_i1
(IPR031327) Mini-chromosome maintenance protein	2	Rm-Tct_1052266_c0_g1_i1, Rm-Tct_132522_c2_g1_i3
(IPR030269) Plectin	2	Rm-Tct_744046_c0_g1_i1, Rm-Tct_469529_c0_g1_i1
(IPR004625) Pyridoxine kinase	2	Rm-Tct_670615_c0_g1_i1, Rm-Tct_181217_c0_g1_i1
(IPR017334) Eukaryotic translation initiation factor 3 subunit G	2	Rm-Tct_20252_c0_g2_i1, Rm-Tct_154946_c0_g1_i1
(IPR013482) Molybdenum cofactor guanylyltransferase	2	Rm-Tct_326827_c0_g1_i1, Rm-Tct_256495_c0_g1_i1
(IPR027531) Eukaryotic translation initiation factor 3 subunit F	2	Rm-Tct_563129_c0_g1_i1, Rm-Tct_129929_c0_g1_i3
(IPR033010) The WD repeat Cdc20/Fizzy family	2	Rm-Tct_153627_c0_g1_i1, Rm-Tct_564887_c0_g1_i1
(IPR001333) Peptidase M32, carboxypeptidase Taq	2	Rm-Tct_323884_c0_g1_i1, Rm-Tct_1149477_c0_g1_i1
(IPR022061) Protein of unknown function DUF3617	2	Rm-Tct_1108401_c0_g1_i1, Rm-Tct_663776_c0_g1_i1
(IPR026898) Protease PrsW	2	Rm-Tct_741085_c0_g1_i1, Rm-Tct_772213_c0_g1_i1
(IPR007413) Protein of unknown function DUF463, YcjX-like protein	2	Rm-Tct_180910_c0_g1_i1, Rm-Tct_50810_c0_g1_i1
(IPR000276) G protein-coupled receptor, rhodopsin-like	2	Rm-Tct_879121_c0_g1_i1, Rm-Tct_655842_c0_g1_i1
(IPR005595) Translocon-associated protein (TRAP), alpha subunit	2	Rm-Tct_122346_c1_g1_i6, Rm-Tct_542910_c0_g1_i1
(IPR010331) Exopolysaccharide synthesis, ExoD	2	Rm-Tct_891466_c0_g1_i1, Rm-Tct_1092979_c0_g1_i1
(IPR009495) Protein of unknown function DUF1109	2	Rm-Tct_906472_c0_g1_i1, Rm-Tct_701951_c0_g1_i1
(IPR017649) Succinylglutamate-semialdehyde dehydrogenase	2	Rm-Tct_558767_c0_g1_i1, Rm-Tct_773548_c0_g1_i1
(IPR024551) Aminotransferase, putative	2	Rm-Tct_857360_c0_g1_i1, Rm-Tct_153674_c0_g1_i1
(IPR027232) Protein phosphatase Slingshot	2	Rm-Tct_1110515_c0_g1_i1, Rm-Tct_525483_c0_g1_i1
(IPR016449) Potassium channel, inwardly rectifying, Kir	2	Rm-Tct_120985_c0_g1_i11, Rm-Tct_881916_c0_g1_i1
(IPR026147) Rab3 GTPase-activating protein catalytic subunit	2	Rm-Tct_835336_c0_g1_i1, Rm-Tct_357354_c0_g1_i1
(IPR008773) Phosphonate metabolism protein PhnI	2	Rm-Tct_352112_c0_g1_i1, Rm-Tct_572885_c0_g1_i1
(IPR005878) Ribosomal protein L1, bacterial-type	2	Rm-Tct_127144_c1_g3_i1, Rm-Tct_136366_c45_g42_i1
(IPR004299) Membrane bound O-acyl transferase, MBOAT	2	Rm-Tct_130784_c0_g2_i3, Rm-Tct_135066_c3_g3_i11
(IPR016528) Vacuolar protein sorting-associated protein 11	2	Rm-Tct_1041789_c0_g1_i1, Rm-Tct_656340_c0_g1_i1
(IPR032638) Putative bacterial porin	2	Rm-Tct_874630_c0_g1_i1, Rm-Tct_375419_c0_g1_i1
(IPR011865) Sulphate ABC transporter, permease protein CysT	2	Rm-Tct_309342_c0_g1_i1, Rm-Tct_1162103_c0_g1_i1
(IPR004908) ATPase, V1 complex, subunit H	2	Rm-Tct_668979_c0_g1_i1, Rm-Tct_744878_c0_g1_i1
(IPR027707) Troponin T	2	Rm-Tct_326508_c0_g1_i1, Rm-Tct_1026687_c0_g1_i1
(IPR004484) Cobyrinic acid a,c-diamide synthase CbiA	2	Rm-Tct_9867_c0_g2_i1, Rm-Tct_3148_c0_g1_i1
(IPR024507) Protein of unknown function DUF3225	2	Rm-Tct_628420_c0_g1_i1, Rm-Tct_135808_c6_g1_i1
(IPR002037) Glycoside hydrolase, family 8	2	Rm-Tct_986160_c0_g1_i1, Rm-Tct_560725_c0_g1_i1
(IPR002092) DNA-directed RNA polymerase, phage-type	2	Rm-Tct_773389_c0_g1_i1, Rm-Tct_1151757_c0_g1_i1
(IPR010617) Endosomal/lysomomal potassium channel TMEM175	2	Rm-Tct_655726_c0_g1_i1, Rm-Tct_1008291_c0_g1_i1
(IPR003154) S1/P1 nuclease	2	Rm-Tct_963236_c0_g1_i1, Rm-Tct_409843_c0_g1_i1
(IPR011923) Rod shape-determining protein RodA	2	Rm-Tct_767107_c0_g1_i1, Rm-Tct_57861_c0_g1_i1
(IPR016763) Vesicle-associated membrane-protein-associated protein	2	Rm-Tct_126197_c0_g1_i3, Rm-Tct_126389_c1_g2_i1
(IPR001722) Glycoside hydrolase, family 7	2	Rm-Tct_689063_c0_g1_i1, Rm-Tct_1130642_c0_g1_i1
(IPR025332) Protein of unknown function DUF4238	2	Rm-Tct_585390_c0_g1_i1, Rm-Tct_502343_c0_g1_i1
(IPR002344) Lupus La protein	2	Rm-Tct_135604_c1_g11_i6, Rm-Tct_886693_c0_g1_i1
(IPR008321) Uncharacterised conserved protein UCP032146	2	Rm-Tct_398219_c0_g1_i1, Rm-Tct_1099070_c0_g1_i1
(IPR003226) Metal-dependent protein hydrolase	2	Rm-Tct_623143_c0_g1_i1, Rm-Tct_1152831_c0_g1_i1
(IPR010951) Chorismate mutase, bacteria	2	Rm-Tct_425257_c0_g1_i1, Rm-Tct_763045_c0_g1_i1
(IPR015000) Protein of unknown function DUF1849	2	Rm-Tct_554322_c0_g1_i1, Rm-Tct_347758_c0_g1_i1
(IPR005838) Type III secretion system inner membrane P protein	2	Rm-Tct_286129_c0_g1_i1, Rm-Tct_623166_c0_g1_i1
(IPR015711) Talin-2	2	Rm-Tct_554133_c0_g1_i1, Rm-Tct_567918_c0_g1_i1
(IPR005001) RNA-binding protein Hfq	2	Rm-Tct_712087_c0_g1_i1, Rm-Tct_664770_c0_g1_i1
(IPR005939) Beta-lactamase hydrolase-like	2	Rm-Tct_37746_c0_g1_i1, Rm-Tct_156555_c0_g1_i1
(IPR006941) Ribonuclease CAF1	2	Rm-Tct_222642_c0_g1_i1, Rm-Tct_918831_c0_g1_i1
(IPR012094) tRNA(Ile)-lysidine synthase	2	Rm-Tct_776673_c0_g1_i1, Rm-Tct_1140069_c0_g1_i1
(IPR007568) RTA-like protein	2	Rm-Tct_1036345_c0_g1_i1, Rm-Tct_380957_c0_g1_i1
(IPR005013) Dolichyl-diphosphooligosaccharide--protein glycosyltransferase 48 kDa subunit	2	Rm-Tct_747099_c0_g1_i1, Rm-Tct_119168_c0_g1_i1
(IPR032996) Ultraviolet-B receptor UVR8	2	Rm-Tct_132329_c0_g7_i8, Rm-Tct_132329_c0_g7_i6
(IPR005103) Glycoside hydrolase, family 61	2	Rm-Tct_178783_c0_g1_i1, Rm-Tct_360290_c0_g1_i1
(IPR019378) GDP-fucose protein O-fucosyltransferase	2	Rm-Tct_451590_c0_g1_i1, Rm-Tct_132206_c0_g2_i11
(IPR031776) Splicing factor 3A subunit 3	2	Rm-Tct_125327_c0_g1_i3, Rm-Tct_953322_c0_g1_i1
(IPR024880) COPII coat assembly protein, Sec16	2	Rm-Tct_129801_c0_g1_i6, Rm-Tct_889640_c0_g1_i1
(IPR021890) Protein of unknown function DUF3501	2	Rm-Tct_525282_c0_g1_i1, Rm-Tct_982500_c0_g1_i1
(IPR009567) Store-operated calcium entry-associated regulatory factor	2	Rm-Tct_630861_c0_g1_i1, Rm-Tct_1032768_c0_g1_i1
(IPR014582) Uncharacterised conserved protein UCP033535, periplasmic lipoprotein	2	Rm-Tct_94813_c0_g3_i1, Rm-Tct_1073453_c0_g1_i1
(IPR004886) Glucanosyltransferase	2	Rm-Tct_297968_c0_g1_i1, Rm-Tct_743090_c0_g1_i1
(IPR013430) Toxin-antitoxin system, antidote protein, HigA	2	Rm-Tct_838656_c0_g1_i1, Rm-Tct_440975_c0_g1_i1
(IPR015902) Glycoside hydrolase, family 13	2	Rm-Tct_17576_c0_g2_i1, Rm-Tct_76728_c1_g1_i1
(IPR012718) T-complex protein 1, epsilon subunit	2	Rm-Tct_733234_c0_g1_i1, Rm-Tct_580711_c0_g1_i1
(IPR027752) Protein polyglycylase TTLL10	2	Rm-Tct_1143858_c0_g1_i1, Rm-Tct_447781_c0_g1_i1
(IPR000969) Structure-specific recognition protein	2	Rm-Tct_1066648_c0_g1_i1, Rm-Tct_1061280_c0_g1_i1
(IPR016491) Septin	2	Rm-Tct_1095882_c0_g1_i1, Rm-Tct_430613_c0_g1_i1
(IPR010262) Arylsulfotransferase	2	Rm-Tct_940025_c0_g1_i1, Rm-Tct_924306_c0_g1_i1
(IPR002628) Photosystem II PsbO, manganese-stabilising	2	Rm-Tct_130781_c0_g2_i2, Rm-Tct_135682_c1_g1_i1
(IPR006001) Carbohydrate kinase, thermoresistant glucokinase	2	Rm-Tct_492481_c0_g1_i1, Rm-Tct_935831_c0_g1_i1
(IPR014846) Protein of unknown function DUF1786, putative pyruvate format-lyase activating enzyme	2	Rm-Tct_775628_c0_g1_i1, Rm-Tct_706415_c0_g1_i1
(IPR009308) Rhamnose isomerase	2	Rm-Tct_371569_c0_g1_i1, Rm-Tct_976962_c0_g1_i1
(IPR016288) 1, 4-beta cellobiohydrolase	2	Rm-Tct_535528_c0_g1_i1, Rm-Tct_655958_c0_g1_i1
(IPR002773) Deoxyhypusine synthase	2	Rm-Tct_721710_c0_g1_i1, Rm-Tct_666751_c1_g1_i1
(IPR006931) Calcipressin	2	Rm-Tct_593968_c0_g1_i1, Rm-Tct_701591_c0_g1_i1
(IPR030191) Cytosine permease	2	Rm-Tct_161598_c0_g1_i1, Rm-Tct_511531_c0_g1_i1
(IPR007724) Poly(ADP-ribose) glycohydrolase	2	Rm-Tct_387005_c0_g1_i1, Rm-Tct_1018996_c0_g1_i1
(IPR003038) DAD/Ost2	2	Rm-Tct_116299_c0_g1_i4, Rm-Tct_739198_c0_g1_i1
(IPR024855) UNC79	2	Rm-Tct_663251_c0_g1_i1, Rm-Tct_623753_c0_g1_i1
(IPR027057) CAAX prenyl protease 1	2	Rm-Tct_128935_c0_g2_i6, Rm-Tct_1106542_c0_g1_i1
(IPR019953) Organic hydroperoxide resistance protein famiy	2	Rm-Tct_733336_c0_g1_i1, Rm-Tct_1027063_c0_g1_i1
(IPR007714) Cilia/flagella-associated protein 20/WDR90/C3orf67	2	Rm-Tct_83602_c0_g1_i1, Rm-Tct_1124325_c0_g1_i1
(IPR015517) Deoxycytidylate deaminase-related	2	Rm-Tct_933259_c0_g1_i1, Rm-Tct_194114_c0_g1_i1
(IPR007227) Cell shape-determining protein MreD	2	Rm-Tct_897333_c0_g1_i1, Rm-Tct_845833_c0_g1_i1
(IPR028309) Retinoblastoma protein family	2	Rm-Tct_134639_c2_g1_i1, Rm-Tct_134607_c1_g2_i2
(IPR033031) SCC2/Nipped-B family	2	Rm-Tct_998032_c0_g1_i1, Rm-Tct_1123593_c0_g1_i1
(IPR009890) Etoposide-induced 2.4	2	Rm-Tct_132838_c1_g1_i12, Rm-Tct_1126119_c0_g1_i1
(IPR002259) Equilibrative nucleoside transporter	2	Rm-Tct_135907_c1_g1_i1, Rm-Tct_873594_c0_g1_i1
(IPR003841) Sodium-dependent phosphate transport protein	2	Rm-Tct_696056_c0_g1_i1, Rm-Tct_691136_c0_g1_i1
(IPR007919) Uncharacterised protein family UPF0220	2	Rm-Tct_121357_c0_g1_i1, Rm-Tct_176675_c0_g1_i1
(IPR021120) KduI/IolB isomerase	2	Rm-Tct_72318_c0_g2_i1, Rm-Tct_772594_c0_g1_i1
(IPR000704) Casein kinase II, regulatory subunit	2	Rm-Tct_653005_c0_g1_i1, Rm-Tct_127759_c1_g1_i2
(IPR010231) SUF system FeS cluster assembly, SufB	2	Rm-Tct_129895_c4_g9_i2, Rm-Tct_132291_c2_g2_i2
(IPR018914) Protein of unknown function DUF2480	2	Rm-Tct_436980_c0_g1_i1, Rm-Tct_898699_c0_g1_i1
(IPR032847) Pre-mRNA-processing factor 17	2	Rm-Tct_233884_c0_g1_i1, Rm-Tct_207727_c0_g1_i1
(IPR011518) Transposase, Rhodopirellula-type	2	Rm-Tct_797113_c0_g1_i1, Rm-Tct_163144_c0_g1_i1
(IPR005129) SIMIBI class G3E GTPase, ArgK/MeaB	2	Rm-Tct_512147_c0_g1_i1, Rm-Tct_1042001_c0_g1_i1
(IPR020672) Ribose-5-phosphate isomerase, type A, subgroup	2	Rm-Tct_128218_c0_g1_i5, Rm-Tct_134234_c3_g12_i1
(IPR026849) Autophagy-related protein 2	2	Rm-Tct_368165_c0_g1_i1, Rm-Tct_754095_c0_g1_i1
(IPR018634) Chromate resistance exported protein	2	Rm-Tct_1120467_c0_g1_i1, Rm-Tct_961867_c0_g1_i1
(IPR003500) Sugar-phosphate isomerase, RpiB/LacA/LacB family	2	Rm-Tct_264114_c0_g1_i1, Rm-Tct_728135_c0_g1_i1
(IPR029321) Integrator complex subunit 2	2	Rm-Tct_994626_c0_g1_i1, Rm-Tct_128750_c0_g1_i10
(IPR021331) Protein of unknown function DUF2945	2	Rm-Tct_900634_c0_g1_i1, Rm-Tct_257900_c0_g1_i1
(IPR006300) Flagellar basal-body rod protein FlgB	2	Rm-Tct_1072071_c0_g1_i1, Rm-Tct_370595_c0_g1_i1
(IPR005631) Flavinator of succinate dehydrogenase	2	Rm-Tct_134313_c1_g8_i13, Rm-Tct_83762_c0_g1_i1
(IPR018536) Chromophore lyase CpcS/CpeS	2	Rm-Tct_230031_c0_g1_i1, Rm-Tct_1022195_c0_g1_i1
(IPR006942) TH1 protein	2	Rm-Tct_332647_c0_g1_i1, Rm-Tct_638340_c0_g1_i1
(IPR008693) Transport accessory protein MmpS	2	Rm-Tct_482043_c0_g1_i1, Rm-Tct_895031_c0_g1_i1
(IPR003783) Regulatory protein RecX	2	Rm-Tct_580976_c0_g1_i1, Rm-Tct_458216_c0_g1_i1
(IPR018702) Protein of unknown function DUF2207, membrane	2	Rm-Tct_1070088_c0_g1_i1, Rm-Tct_276676_c0_g1_i1
(IPR010043) Bifunctional uridylyltransferase/uridylyl-removing enzyme	2	Rm-Tct_813777_c0_g1_i1, Rm-Tct_709761_c0_g1_i1
(IPR030069) Phosphoinositide phosphatase SAC6/7/8	2	Rm-Tct_134539_c0_g4_i2, Rm-Tct_134539_c0_g2_i9
(IPR027256) P-type ATPase, subfamily IB	2	Rm-Tct_131505_c0_g1_i15, Rm-Tct_132950_c0_g4_i1
(IPR021788) Protein CHAPERONE-LIKE PROTEIN OF POR1-like	2	Rm-Tct_782932_c0_g1_i1, Rm-Tct_128610_c0_g3_i1
(IPR000940) Methyltransferase, NNMT/PNMT/TEMT	2	Rm-Tct_465065_c0_g1_i1, Rm-Tct_730065_c0_g1_i1
(IPR019585) 26S proteasome regulatory subunit Rpn7/COP9 signalosome complex subunit 1	2	Rm-Tct_1144408_c0_g1_i1, Rm-Tct_1153546_c0_g1_i1
(IPR000392) Nitrogenase iron protein, subunit NifH/Protochlorophyllide reductase, subunit ChlL	2	Rm-Tct_35240_c0_g1_i1, Rm-Tct_236336_c0_g1_i1
(IPR007391) Vancomycin resistance VanW	2	Rm-Tct_1155768_c0_g1_i1, Rm-Tct_1090836_c0_g1_i1
(IPR014919) XisH protein	2	Rm-Tct_328044_c0_g1_i1, Rm-Tct_820271_c0_g1_i1
(IPR000887) KDPG/KHG aldolase	2	Rm-Tct_556639_c0_g1_i1, Rm-Tct_944973_c0_g1_i1
(IPR012820) Sucrose synthase, plant/cyanobacteria	2	Rm-Tct_129649_c0_g2_i6, Rm-Tct_129649_c0_g2_i5
(IPR034556) S-adenosyl-L-methionine-dependent tRNA 4-demethylwyosine synthase	2	Rm-Tct_406091_c0_g1_i1, Rm-Tct_1008169_c0_g1_i1
(IPR021866) SpoIIAA-like	2	Rm-Tct_448789_c0_g1_i1, Rm-Tct_983955_c0_g1_i1
(IPR001911) Ribosomal protein S21	2	Rm-Tct_903757_c0_g1_i1, Rm-Tct_104198_c0_g1_i1
(IPR008104) Macrophage infectivity potentiator	2	Rm-Tct_1114741_c0_g1_i1, Rm-Tct_920390_c0_g1_i1
(IPR027078) Small nuclear ribonucleoprotein E	2	Rm-Tct_134537_c2_g1_i3, Rm-Tct_1075300_c0_g1_i1
(IPR018973) DEAD/DEAH-box helicase, putative	2	Rm-Tct_520225_c0_g1_i1, Rm-Tct_842301_c0_g1_i1
(IPR010328) Protein of unknown function DUF928	2	Rm-Tct_1141367_c0_g1_i1, Rm-Tct_495739_c0_g1_i1
(IPR012724) Chaperone DnaJ	2	Rm-Tct_119667_c0_g1_i5, Rm-Tct_124604_c0_g2_i4
(IPR005837) Flagellar transport protein FliP	2	Rm-Tct_286129_c0_g1_i1, Rm-Tct_623166_c0_g1_i1
(IPR003772) Large ribosomal RNA subunit accumulation protein YceD	2	Rm-Tct_813264_c0_g1_i1, Rm-Tct_426119_c0_g1_i1
(IPR033459) Spirocyclase AveC-like	2	Rm-Tct_543649_c0_g1_i1, Rm-Tct_624442_c0_g1_i1
(IPR001657) Hedgehog protein	2	Rm-Tct_352559_c0_g1_i1, Rm-Tct_388293_c0_g1_i1
(IPR014314) Succinate dehydrogenase, cytochrome b556 subunit	2	Rm-Tct_848168_c0_g1_i1, Rm-Tct_132086_c5_g5_i1
(IPR006459) Casparian strip membrane protein	2	Rm-Tct_119778_c1_g2_i1, Rm-Tct_84209_c0_g2_i1
(IPR010384) MtfA family	2	Rm-Tct_661394_c0_g1_i1, Rm-Tct_661727_c0_g1_i1
(IPR016543) Mitochondria fission 1 protein	2	Rm-Tct_43916_c0_g1_i1, Rm-Tct_113793_c0_g1_i1
(IPR028741) Serine/threonine-protein kinase LATS1/ Warts	2	Rm-Tct_232963_c0_g1_i1, Rm-Tct_985651_c0_g1_i1
(IPR007782) Vitamin K-dependent gamma-carboxylase	2	Rm-Tct_1159045_c0_g1_i1, Rm-Tct_783345_c0_g1_i1
(IPR009631) Uncharacterised protein family Ycf36	2	Rm-Tct_185410_c0_g1_i1, Rm-Tct_126476_c0_g2_i3
(IPR003682) rRNA small subunit methyltransferase G	2	Rm-Tct_492043_c0_g1_i1, Rm-Tct_766236_c0_g1_i1
(IPR021941) Protein of unknown function DUF3556, transmembrane	2	Rm-Tct_637355_c0_g1_i1, Rm-Tct_120141_c1_g1_i1
(IPR010197) o-Succinylbenzoate synthase, MenC type 2	2	Rm-Tct_610855_c0_g1_i1, Rm-Tct_459869_c0_g1_i1
(IPR002675) Ribosomal protein L38e	2	Rm-Tct_258617_c0_g1_i1, Rm-Tct_77143_c0_g1_i1
(IPR002566) Surface antigen msp4	2	Rm-Tct_1155270_c0_g1_i1, Rm-Tct_499324_c0_g1_i1
(IPR030235) Plastin-1	2	Rm-Tct_719550_c0_g1_i1, Rm-Tct_1125793_c0_g1_i1
(IPR004928) Photosystem I PsaH, reaction centre subunit VI	2	Rm-Tct_134009_c1_g7_i2, Rm-Tct_134009_c1_g7_i3
(IPR005713) Ribosomal protein S19A/S15e	2	Rm-Tct_132518_c0_g1_i3, Rm-Tct_132518_c0_g1_i4
(IPR008584) Protein of unknown function DUF866, eukaryotic	2	Rm-Tct_813487_c0_g1_i1, Rm-Tct_1098074_c0_g1_i1
(IPR006746) 26S proteasome non-ATPase regulatory subunit Rpn12	2	Rm-Tct_133067_c1_g1_i2, Rm-Tct_673022_c0_g1_i1
(IPR018666) Protein of unknown function DUF2125	2	Rm-Tct_942813_c0_g1_i1, Rm-Tct_1043641_c0_g1_i1
(IPR010285) DNA helicase Pif1-like	2	Rm-Tct_526592_c0_g1_i1, Rm-Tct_1047730_c0_g1_i1
(IPR003762) L-arabinose isomerase	2	Rm-Tct_889877_c0_g1_i1, Rm-Tct_167059_c0_g1_i1
(IPR007877) Protein of unknown function DUF707	2	Rm-Tct_133036_c2_g2_i6, Rm-Tct_132903_c0_g1_i4
(IPR005498) Type IV secretion system, VirB10 / TraB / TrbI	2	Rm-Tct_947455_c0_g1_i1, Rm-Tct_774921_c0_g1_i1
(IPR002189) F-actin-capping protein subunit alpha	2	Rm-Tct_865267_c0_g1_i1, Rm-Tct_143222_c0_g1_i1
(IPR019149) Abhydrolase domain containing 18	2	Rm-Tct_405109_c0_g1_i1, Rm-Tct_240946_c0_g1_i1
(IPR018466) Kre9/Knh1 family	2	Rm-Tct_475954_c0_g1_i1, Rm-Tct_679933_c0_g1_i1
(IPR005722) ATP synthase, F1 complex, beta subunit	2	Rm-Tct_125162_c0_g1_i3, Rm-Tct_135022_c3_g3_i1
(IPR009784) Protein of unknown function DUF1349	2	Rm-Tct_702216_c0_g1_i1, Rm-Tct_578039_c0_g1_i1
(IPR009401) Mediator complex, subunit Med13	2	Rm-Tct_980953_c0_g1_i1, Rm-Tct_340064_c0_g1_i1
(IPR006129) Adhesin B	2	Rm-Tct_735952_c0_g1_i1, Rm-Tct_384843_c0_g1_i1
(IPR027775) C2H2- zinc finger protein family subset	2	Rm-Tct_386245_c0_g1_i1, Rm-Tct_381446_c0_g1_i1
(IPR012416) CALMODULIN-BINDING PROTEIN60	2	Rm-Tct_878313_c0_g1_i1, Rm-Tct_130134_c0_g1_i1
(IPR011183) Pyrophosphate-dependent phosphofructokinase PfpB	2	Rm-Tct_125231_c0_g2_i8, Rm-Tct_131741_c0_g1_i1
(IPR011599) Prefoldin alpha subunit, archaea-type	2	Rm-Tct_134039_c0_g11_i1, Rm-Tct_134039_c0_g2_i2
(IPR010349) L-asparaginase II	2	Rm-Tct_310634_c0_g1_i1, Rm-Tct_507751_c0_g1_i1
(IPR011962) dCTP deaminase	2	Rm-Tct_312492_c0_g1_i1, Rm-Tct_1008918_c0_g1_i1
(IPR003538) Gram-negative bacterial TonB protein	2	Rm-Tct_972872_c0_g1_i1, Rm-Tct_707632_c0_g1_i1
(IPR007841) Uncharacterised protein family UPF0210	2	Rm-Tct_621301_c0_g1_i1, Rm-Tct_783175_c0_g1_i1
(IPR027493) Ribosomal protein L31 type B	2	Rm-Tct_46164_c0_g1_i1, Rm-Tct_931929_c0_g1_i1
(IPR006698) Uncharacterised protein family UPF0229	2	Rm-Tct_962944_c0_g1_i1, Rm-Tct_152027_c0_g1_i1
(IPR010852) Putative stress-induced transcription regulator	2	Rm-Tct_727560_c0_g1_i1, Rm-Tct_545685_c0_g1_i1
(IPR018853) Protein of unknown function DUF2457	2	Rm-Tct_535416_c0_g1_i1, Rm-Tct_150896_c0_g1_i1
(IPR001666) Phosphatidylinositol transfer protein	2	Rm-Tct_125476_c0_g1_i3, Rm-Tct_358940_c0_g1_i1
(IPR003748) Protein of unknown function DUF169	2	Rm-Tct_556117_c0_g1_i1, Rm-Tct_75505_c0_g1_i1
(IPR027040) Proteasome subunit Rpn10	2	Rm-Tct_124154_c0_g2_i2, Rm-Tct_960925_c0_g1_i1
(IPR015937) Aconitase/isopropylmalate dehydratase	2	Rm-Tct_75059_c0_g1_i1, Rm-Tct_64763_c0_g1_i1
(IPR031606) Potassium transporter Kch	2	Rm-Tct_990228_c0_g1_i1, Rm-Tct_660189_c0_g1_i1
(IPR021487) Protein of unknown function DUF3140	2	Rm-Tct_334250_c0_g1_i1, Rm-Tct_310773_c0_g1_i1
(IPR004433) 2-succinyl-5-enolpyruvyl-6-hydroxy-3-cyclohexene-1-carboxylic-acid synthase	2	Rm-Tct_313194_c0_g1_i1, Rm-Tct_912969_c0_g1_i1
(IPR016721) Bet3 family	2	Rm-Tct_117785_c0_g1_i1, Rm-Tct_732059_c0_g1_i1
(IPR006687) Small GTPase superfamily, SAR1-type	2	Rm-Tct_779482_c0_g1_i1, Rm-Tct_432728_c0_g1_i1
(IPR021809) Protein of unknown function DUF3386	2	Rm-Tct_627643_c0_g1_i1, Rm-Tct_1146274_c0_g1_i1
(IPR009571) Membrane protein SUR7/Rim9-like, fungi	2	Rm-Tct_683373_c0_g1_i1, Rm-Tct_179345_c0_g1_i1
(IPR010486) HNS-dependent expression A/B	2	Rm-Tct_354089_c0_g1_i1, Rm-Tct_882381_c0_g1_i1
(IPR029488) Hemingway/KIAA1430	2	Rm-Tct_1016800_c0_g1_i1, Rm-Tct_585115_c0_g1_i1
(IPR004721) Dihydroorotase homodimeric type	2	Rm-Tct_139449_c0_g1_i1, Rm-Tct_789808_c0_g1_i1
(IPR011556) Glutamate--cysteine ligase, plant-type	2	Rm-Tct_803807_c0_g1_i1, Rm-Tct_269594_c0_g1_i1
(IPR007041) Arginine N-succinyltransferase AstA/AruG	2	Rm-Tct_398730_c0_g1_i1, Rm-Tct_708799_c0_g1_i1
(IPR008576) Alpha-N-methyltransferase NTM1	2	Rm-Tct_226344_c0_g1_i1, Rm-Tct_132741_c2_g2_i6
(IPR030314) Plant high affinity sulfate transporter	2	Rm-Tct_102358_c0_g1_i3, Rm-Tct_126305_c0_g1_i1
(IPR002554) Protein phosphatase 2A, regulatory B subunit, B56	2	Rm-Tct_1118729_c0_g1_i1, Rm-Tct_188173_c0_g1_i1
(IPR006234) O-succinylhomoserine sulfhydrylase	2	Rm-Tct_695520_c0_g1_i1, Rm-Tct_382962_c0_g1_i1
(IPR012756) DNA-directed RNA polymerase, subunit beta''	2	Rm-Tct_136097_c4_g1_i1, Rm-Tct_136097_c4_g1_i3
(IPR006748) Aminoglycoside/hydroxyurea antibiotic resistance kinase	2	Rm-Tct_511226_c0_g1_i1, Rm-Tct_194677_c0_g1_i1
(IPR007038) Hydrogenase/Urease accessory protein HupE/UreJ protein	2	Rm-Tct_389379_c0_g1_i1, Rm-Tct_343942_c0_g1_i1
(IPR005488) N-acetylmuramic acid 6-phosphate etherase MurQ	2	Rm-Tct_382223_c0_g1_i1, Rm-Tct_990181_c0_g1_i1
(IPR007204) Actin-related protein 2/3 complex subunit 3	2	Rm-Tct_841206_c0_g1_i1, Rm-Tct_992246_c0_g1_i1
(IPR008228) Uncharacterised conserved protein UCP006173	2	Rm-Tct_427198_c0_g1_i1, Rm-Tct_1027506_c0_g1_i1
(IPR033895) UDP-GlcNAc-dolichyl-phosphate GlcNAc phosphotransferase	2	Rm-Tct_1020948_c0_g1_i1, Rm-Tct_350871_c0_g1_i1
(IPR005614) NrfD family	2	Rm-Tct_308872_c0_g1_i1, Rm-Tct_1121893_c0_g1_i1
(IPR004057) Epsilon tubulin	2	Rm-Tct_190162_c0_g1_i1, Rm-Tct_1059239_c0_g1_i1
(IPR001997) Calponin/LIMCH1	2	Rm-Tct_935581_c0_g1_i1, Rm-Tct_1141322_c0_g1_i1
(IPR026872) Protein farnesyltransferase subunit beta	2	Rm-Tct_339635_c0_g1_i1, Rm-Tct_203264_c0_g1_i1
(IPR009772) Cell division cycle protein 123	2	Rm-Tct_1050502_c0_g1_i1, Rm-Tct_803329_c0_g1_i1
(IPR019619) Protein of unknown function DUF2490	2	Rm-Tct_535320_c0_g1_i1, Rm-Tct_183107_c0_g1_i1
(IPR011339) ISC system FeS cluster assembly, IscU scaffold	2	Rm-Tct_132196_c3_g22_i1, Rm-Tct_43064_c0_g1_i1
(IPR004802) tRNA pseudouridine synthase B family	2	Rm-Tct_138628_c0_g1_i1, Rm-Tct_385729_c0_g1_i1
(IPR022243) Protein of unknown function DUF3768	2	Rm-Tct_126477_c0_g3_i1, Rm-Tct_126477_c0_g4_i1
(IPR026749) Transmembrane protein 135	2	Rm-Tct_127815_c0_g1_i2, Rm-Tct_133282_c0_g1_i1
(IPR029472) Gag-polypeptide of LTR copia-type	2	Rm-Tct_740144_c0_g1_i1, Rm-Tct_655335_c0_g1_i1
(IPR000228) RNA 3'-terminal phosphate cyclase	2	Rm-Tct_790738_c0_g1_i1, Rm-Tct_672433_c0_g1_i1
(IPR007258) Vps52	2	Rm-Tct_1154809_c0_g1_i1, Rm-Tct_798699_c0_g1_i1
(IPR030151) K(+)/H(+) antiporter NhaP	2	Rm-Tct_129996_c3_g2_i1, Rm-Tct_784336_c0_g1_i1
(IPR003020) Bicarbonate transporter, eukaryotic	2	Rm-Tct_892098_c0_g1_i1, Rm-Tct_749738_c0_g1_i1
(IPR032984) Hemicentin-1/2	2	Rm-Tct_515989_c0_g1_i1, Rm-Tct_1030358_c0_g1_i1
(IPR026555) KAT8 regulatory NSL complex subunit 3/Testis-expressed sequence 30 protein	2	Rm-Tct_365228_c0_g1_i1, Rm-Tct_857007_c0_g1_i1
(IPR007060) Septum formation initiator FtsL/DivIC	2	Rm-Tct_139974_c0_g1_i1, Rm-Tct_646914_c0_g1_i1
(IPR015449) Potassium channel, calcium-activated, SK	2	Rm-Tct_388086_c0_g1_i1, Rm-Tct_932971_c0_g1_i1
(IPR019253) Protein of unknown function DUF2244, transmembrane	2	Rm-Tct_285215_c0_g1_i1, Rm-Tct_364756_c0_g1_i1
(IPR006944) Bacteriophage/Gene transfer agent portal protein	2	Rm-Tct_322487_c0_g1_i1, Rm-Tct_1145702_c0_g1_i1
(IPR021455) Protein of unknown function DUF3106	2	Rm-Tct_168636_c0_g1_i1, Rm-Tct_646163_c0_g1_i1
(IPR001362) Glycoside hydrolase, family 32	2	Rm-Tct_124264_c0_g1_i5, Rm-Tct_130446_c1_g4_i3
(IPR006814) Photosystem II PsbR	2	Rm-Tct_115111_c0_g3_i5, Rm-Tct_46792_c0_g1_i1
(IPR018618) Vacuolar import/degradation protein Vid24	2	Rm-Tct_134039_c0_g12_i1, Rm-Tct_134039_c0_g5_i1
(IPR005953) ATP synthase, F0 complex, subunit C, bacterial/chloroplast	2	Rm-Tct_1061298_c0_g1_i1, Rm-Tct_426950_c0_g1_i1
(IPR024224) DENND6	2	Rm-Tct_467468_c0_g1_i1, Rm-Tct_645385_c0_g1_i1
(IPR013863) Vacuolar import/degradation, Vid27-related	2	Rm-Tct_130437_c0_g2_i1, Rm-Tct_273195_c0_g1_i1
(IPR013494) Conserved hypothetical protein CHP02678	2	Rm-Tct_472752_c0_g1_i1, Rm-Tct_83231_c2_g1_i1
(IPR014732) Orotidine 5'-phosphate decarboxylase	2	Rm-Tct_900410_c0_g1_i1, Rm-Tct_309530_c0_g1_i1
(IPR033934) Bacterial and archaeal 5-aminoimidazole-4-(N-succinylcarboxamide) ribonucleotide synthase	2	Rm-Tct_1141777_c0_g1_i1, Rm-Tct_109762_c0_g1_i1
(IPR019616) Uncharacterised protein family Ycf54	2	Rm-Tct_122940_c0_g2_i2, Rm-Tct_1083450_c0_g1_i1
(IPR007833) Capsule polysaccharide biosynthesis	2	Rm-Tct_1003752_c0_g1_i1, Rm-Tct_1104767_c0_g1_i1
(IPR002725) Protein of unknown function DUF45	2	Rm-Tct_1104482_c0_g1_i1, Rm-Tct_84887_c0_g1_i1
(IPR031047) DNA helicase Ino80	2	Rm-Tct_877617_c0_g1_i1, Rm-Tct_216662_c0_g1_i1
(IPR005199) Glycoside hydrolase, family 79	2	Rm-Tct_960396_c0_g1_i1, Rm-Tct_835530_c0_g1_i1
(IPR020915) Uncharacterised protein family UPF0311	2	Rm-Tct_1042435_c0_g1_i1, Rm-Tct_824223_c0_g1_i1
(IPR022234) Protein of unknown function DUF3759	2	Rm-Tct_1105279_c0_g1_i1, Rm-Tct_725202_c0_g1_i1
(IPR005534) Curli production assembly/transport component CsgG	2	Rm-Tct_944016_c0_g1_i1, Rm-Tct_1032476_c0_g1_i1
(IPR006201) Neurotransmitter-gated ion-channel	2	Rm-Tct_898385_c0_g1_i1, Rm-Tct_1034183_c0_g1_i1
(IPR021030) Protein of unknown function DUF3731	2	Rm-Tct_1028830_c0_g1_i1, Rm-Tct_1124246_c0_g1_i1
(IPR022066) Signal transduction histidine kinase	2	Rm-Tct_408403_c0_g1_i1, Rm-Tct_136231_c10_g13_i1
(IPR001109) Hydrogenase expression/formation protein, HupF/HypC	2	Rm-Tct_99944_c1_g1_i1, Rm-Tct_84573_c1_g1_i1
(IPR027328) Microtubule-associated protein RP/EB	2	Rm-Tct_3708_c0_g1_i1, Rm-Tct_166480_c0_g1_i1
(IPR023612) Peptidase M4	2	Rm-Tct_692409_c0_g1_i1, Rm-Tct_907884_c0_g1_i1
(IPR028883) tRNA-specific adenosine deaminase	2	Rm-Tct_120139_c0_g1_i1, Rm-Tct_1094417_c0_g1_i1
(IPR010642) Invasion protein B	2	Rm-Tct_919416_c0_g1_i1, Rm-Tct_925063_c0_g1_i1
(IPR027980) Protein of unknown function DUF4445	2	Rm-Tct_967334_c0_g1_i1, Rm-Tct_632932_c0_g1_i1
(IPR000400) Glycoside hydrolase, family 46	2	Rm-Tct_717535_c0_g1_i1, Rm-Tct_1109509_c0_g1_i1
(IPR018632) C-terminal AAA-associated domain	2	Rm-Tct_1029144_c0_g1_i1, Rm-Tct_719171_c0_g1_i1
(IPR000245) V-ATPase proteolipid subunit	2	Rm-Tct_1116105_c0_g1_i1, Rm-Tct_115774_c1_g2_i1
(IPR026856) Sialidase family	2	Rm-Tct_1144223_c0_g1_i1, Rm-Tct_300062_c0_g1_i1
(IPR003488) DNA recombination-mediator protein A	2	Rm-Tct_1016855_c0_g1_i1, Rm-Tct_151470_c0_g1_i1
(IPR011101) Protein of unknown function DUF5131	2	Rm-Tct_842258_c0_g1_i1, Rm-Tct_1073832_c0_g1_i1
(IPR001436) Alpha crystallin/Heat shock protein	2	Rm-Tct_1140913_c0_g1_i1, Rm-Tct_192308_c0_g1_i1
(IPR004238) Late embryogenesis abundant protein LEA	2	Rm-Tct_1049500_c0_g1_i1, Rm-Tct_379096_c0_g1_i1
(IPR003782) Copper chaperone SCO1/SenC	2	Rm-Tct_378170_c0_g1_i1, Rm-Tct_258275_c0_g1_i1
(IPR014980) Dopa 4,5-dioxygenase	2	Rm-Tct_521566_c0_g1_i1, Rm-Tct_965963_c0_g1_i1
(IPR030159) Autoinducer 2-binding protein LsrB	2	Rm-Tct_806796_c0_g1_i1, Rm-Tct_338526_c0_g1_i1
(IPR003187) Phospholipase A1	2	Rm-Tct_1007442_c0_g1_i1, Rm-Tct_779888_c0_g1_i1
(IPR014912) Selenoprotein Sep15/SelM	2	Rm-Tct_326595_c0_g1_i1, Rm-Tct_126460_c1_g1_i3
(IPR023186) Inosine/uridine-preferring nucleoside hydrolase	2	Rm-Tct_399863_c0_g1_i1, Rm-Tct_1021971_c0_g1_i1
(IPR027524) Eukaryotic translation initiation factor 3 subunit H	2	Rm-Tct_883223_c0_g1_i1, Rm-Tct_324759_c0_g1_i1
(IPR015223) ATPase MipZ	2	Rm-Tct_845868_c0_g1_i1, Rm-Tct_831345_c0_g1_i1
(IPR006476) Conserved hypothetical protein CHP01589, plant	2	Rm-Tct_121977_c0_g1_i2, Rm-Tct_127397_c0_g1_i3
(IPR017496) Photosynthetic complex assembly protein 2, putative	2	Rm-Tct_507975_c0_g1_i1, Rm-Tct_729254_c1_g1_i1
(IPR018644) Protein of unknown function DUF2071	2	Rm-Tct_335413_c0_g1_i1, Rm-Tct_652377_c0_g1_i1
(IPR001554) Glycoside hydrolase, family 14	2	Rm-Tct_210243_c0_g1_i1, Rm-Tct_357621_c0_g1_i1
(IPR021861) THO complex, subunit THOC1	2	Rm-Tct_133316_c0_g1_i5, Rm-Tct_455103_c0_g1_i1
(IPR011827) Hydrolyase LeuD/HacB/DmdB	2	Rm-Tct_618841_c0_g1_i1, Rm-Tct_133320_c0_g1_i1
(IPR000514) Glycoside hydrolase, family 39	2	Rm-Tct_179659_c0_g1_i1, Rm-Tct_219098_c0_g1_i1
(IPR004697) p-Aminobenzoyl-glutamate transport protein AbgT	2	Rm-Tct_67250_c1_g1_i1, Rm-Tct_341665_c0_g1_i1
(IPR007781) Alpha-N-acetylglucosaminidase	2	Rm-Tct_415562_c0_g1_i1, Rm-Tct_740215_c0_g1_i1
(IPR015623) Actin-related protein 3, metazoa	2	Rm-Tct_226243_c0_g1_i1, Rm-Tct_509735_c0_g1_i1
(IPR027657) Formin-like protein 1	2	Rm-Tct_658832_c0_g1_i1, Rm-Tct_566822_c0_g1_i1
(IPR030260) ATP-binding cassette subfamily B member 10	2	Rm-Tct_976475_c0_g1_i1, Rm-Tct_453535_c0_g1_i1
(IPR004441) RNA methyltransferase TrmH family	2	Rm-Tct_288535_c0_g1_i1, Rm-Tct_905530_c0_g1_i1
(IPR023035) Ribosomal protein S9, bacterial/plastid	2	Rm-Tct_135589_c2_g29_i1, Rm-Tct_135589_c2_g12_i2
(IPR001463) Sodium:alanine symporter	2	Rm-Tct_411719_c0_g1_i1, Rm-Tct_166385_c0_g1_i1
(IPR021279) Protein of unknown function DUF2721	2	Rm-Tct_800460_c0_g1_i1, Rm-Tct_893541_c0_g1_i1
(IPR011566) Ubiquinone biosynthesis protein Coq7	2	Rm-Tct_572887_c0_g1_i1, Rm-Tct_358136_c0_g1_i1
(IPR027121) Vacuolar protein sorting-associated protein 33	2	Rm-Tct_356609_c0_g1_i1, Rm-Tct_979407_c0_g1_i1
(IPR000870) Homoserine kinase	2	Rm-Tct_766058_c0_g1_i1, Rm-Tct_121307_c0_g4_i1
(IPR026265) Lipopolysaccharide export system protein LptC	2	Rm-Tct_152244_c0_g1_i1, Rm-Tct_495037_c0_g1_i1
(IPR005017) Outer membrane protein transport protein (OMPP1/FadL/TodX)	2	Rm-Tct_393209_c0_g1_i1, Rm-Tct_644760_c0_g1_i1
(IPR033858) 26S Proteasome non-ATPase regulatory subunit 7/8	2	Rm-Tct_125615_c0_g1_i3, Rm-Tct_432657_c0_g1_i1
(IPR031116) Protein BONZAI	2	Rm-Tct_136245_c13_g2_i9, Rm-Tct_136245_c13_g2_i13
(IPR014469) Protein of unknown function DUF2271	2	Rm-Tct_236290_c0_g1_i1, Rm-Tct_1044895_c0_g1_i1
(IPR004141) Strictosidine synthase	2	Rm-Tct_837127_c0_g1_i1, Rm-Tct_809289_c0_g1_i1
(IPR031100) LOG family	2	Rm-Tct_547182_c0_g1_i1, Rm-Tct_972640_c0_g1_i1
(IPR007271) Nucleotide-sugar transporter	2	Rm-Tct_231669_c0_g1_i1, Rm-Tct_607701_c0_g1_i1
(IPR001795) RNA-directed RNA polymerase, luteovirus	2	Rm-Tct_868084_c0_g1_i1, Rm-Tct_615817_c0_g1_i1
(IPR004667) ADP/ATP carrier protein	2	Rm-Tct_131026_c1_g3_i5, Rm-Tct_214024_c0_g1_i1
(IPR033891) Tetratricopeptide repeat protein 38	2	Rm-Tct_959784_c0_g1_i1, Rm-Tct_572120_c0_g1_i1
(IPR024420) TRAPP III complex, Trs85	2	Rm-Tct_134503_c1_g1_i1, Rm-Tct_134503_c1_g1_i9
(IPR028333) Ribosomal protein S17, archaeal/eukaryotic	2	Rm-Tct_62246_c0_g1_i1, Rm-Tct_116465_c0_g2_i2
(IPR008686) RNA-dependent RNA polymerase, mitoviral	2	Rm-Tct_130248_c0_g4_i1, Rm-Tct_1010839_c0_g1_i1
(IPR016295) Proteasome endopeptidase complex, beta subunit	2	Rm-Tct_115509_c0_g1_i4, Rm-Tct_561128_c0_g1_i1
(IPR033317) Transcription-associated protein 1	2	Rm-Tct_1134812_c0_g1_i1, Rm-Tct_134888_c0_g3_i11
(IPR019692) Protein of unknown function DUF2581	2	Rm-Tct_81508_c1_g1_i1, Rm-Tct_870102_c0_g1_i1
(IPR005868) Photosystem II D2 protein	2	Rm-Tct_131042_c1_g2_i1, Rm-Tct_131042_c1_g2_i3
(IPR021832) Ankyrin repeat domain-containing protein 13	2	Rm-Tct_760377_c0_g1_i1, Rm-Tct_442733_c0_g1_i1
(IPR000175) Sodium:neurotransmitter symporter	2	Rm-Tct_558428_c0_g1_i1, Rm-Tct_180946_c0_g2_i1
(IPR007486) Inner membrane protein YebE	2	Rm-Tct_828819_c0_g1_i1, Rm-Tct_519828_c0_g1_i1
(IPR005478) Transketolase, bacterial-like	2	Rm-Tct_135201_c0_g7_i10, Rm-Tct_135201_c0_g7_i1
(IPR007036) Succinylglutamate desuccinylase/aspartoacylase	2	Rm-Tct_768939_c0_g1_i1, Rm-Tct_379182_c0_g1_i1
(IPR010550) Deoxycytidine triphosphate deaminase, bacterial	2	Rm-Tct_1117482_c0_g1_i1, Rm-Tct_506300_c0_g1_i1
(IPR005078) Peptidase C54	2	Rm-Tct_1023538_c0_g1_i1, Rm-Tct_810917_c0_g1_i1
(IPR007018) Mediator complex, subunit Med6	2	Rm-Tct_596640_c0_g1_i1, Rm-Tct_859659_c0_g1_i1
(IPR001395) Aldo/keto reductase/potassium channel subunit beta	2	Rm-Tct_135248_c1_g21_i1, Rm-Tct_790863_c0_g1_i1
(IPR023079) Sedoheptulose-1,7-bisphosphatase	2	Rm-Tct_208150_c0_g1_i1, Rm-Tct_124614_c0_g1_i8
(IPR009744) VirC1	2	Rm-Tct_247649_c0_g1_i1, Rm-Tct_1129245_c0_g1_i1
(IPR030826) 30S ribosomal protein	2	Rm-Tct_372405_c0_g1_i1, Rm-Tct_130121_c0_g1_i1
(IPR005519) Acid phosphatase, class B-like	2	Rm-Tct_103844_c0_g1_i2, Rm-Tct_94617_c0_g1_i3
(IPR010573) Siderophore iron transporter 1/trichothecene efflux pump Tri12	2	Rm-Tct_143057_c0_g1_i1, Rm-Tct_534051_c0_g1_i1
(IPR010412) Protein of unknown function DUF1007	2	Rm-Tct_461291_c0_g1_i1, Rm-Tct_147485_c0_g1_i1
(IPR004324) Folate-biopterin transporter	2	Rm-Tct_901903_c0_g1_i1, Rm-Tct_163929_c0_g1_i1
(IPR022522) Flagellar motor stator, MotA	2	Rm-Tct_63016_c0_g1_i1, Rm-Tct_47375_c0_g1_i1
(IPR016283) Glycoside hydrolase, family 19	2	Rm-Tct_134872_c2_g1_i4, Rm-Tct_103920_c0_g1_i2
(IPR007834) DSS1/SEM1	2	Rm-Tct_120108_c0_g4_i1, Rm-Tct_120108_c0_g3_i1
(IPR007793) DivIVA family	2	Rm-Tct_136056_c2_g18_i2, Rm-Tct_672476_c0_g1_i1
(IPR004710) Bile acid:sodium symporter	2	Rm-Tct_135148_c2_g13_i3, Rm-Tct_132593_c1_g1_i1
(IPR009806) Photosystem II PsbW, class 2	2	Rm-Tct_70055_c0_g2_i1, Rm-Tct_1128434_c0_g1_i1
(IPR007241) Autophagy-related protein 9	2	Rm-Tct_516485_c0_g1_i1, Rm-Tct_358606_c0_g1_i1
(IPR000026) Guanine-specific ribonuclease N1/T1/U2	2	Rm-Tct_595600_c0_g1_i1, Rm-Tct_385359_c0_g1_i1
(IPR024104) Pseudokinase tribbles family/serine-threonine-protein kinase 40	2	Rm-Tct_958464_c0_g1_i1, Rm-Tct_217926_c0_g1_i1
(IPR004140) Exocyst complex component Exo70	2	Rm-Tct_252225_c0_g1_i1, Rm-Tct_133679_c0_g2_i1
(IPR008907) P25-alpha	2	Rm-Tct_807222_c0_g1_i1, Rm-Tct_522673_c0_g1_i1
(IPR021848) Protein of unknown function DUF3445	2	Rm-Tct_635255_c0_g1_i1, Rm-Tct_481865_c0_g1_i1
(IPR011876) Isopentenyl-diphosphate delta-isomerase, type 1	2	Rm-Tct_135369_c1_g3_i2, Rm-Tct_524814_c0_g1_i1
(IPR010119) Gluconeogenesis factor	2	Rm-Tct_742050_c0_g1_i1, Rm-Tct_695118_c0_g1_i1
(IPR008509) Molybdate-anion transporter	2	Rm-Tct_133413_c1_g3_i3, Rm-Tct_208480_c0_g1_i1
(IPR002191) Bacterial export protein family 3	2	Rm-Tct_33630_c0_g1_i1, Rm-Tct_103955_c0_g1_i1
(IPR008429) Cleft lip and palate transmembrane 1	2	Rm-Tct_526494_c0_g1_i1, Rm-Tct_126977_c0_g1_i7
(IPR016439) Ceramide synthase component Lag1/Lac1	2	Rm-Tct_624318_c0_g1_i1, Rm-Tct_1117366_c0_g1_i1
(IPR007857) Protein arginine N-methyltransferase PRMT5	2	Rm-Tct_842541_c0_g1_i1, Rm-Tct_526443_c0_g1_i1
(IPR007233) Trafficking protein particle complex subunit	2	Rm-Tct_1047964_c0_g1_i1, Rm-Tct_520355_c0_g1_i1
(IPR004265) Plant disease resistance response protein	2	Rm-Tct_3195_c0_g1_i1, Rm-Tct_80760_c0_g1_i1
(IPR010167) Amino-acid N-acetyltransferase	2	Rm-Tct_877237_c0_g1_i1, Rm-Tct_249670_c0_g1_i1
(IPR003477) mRNA interferase PemK-like protein	2	Rm-Tct_849724_c0_g1_i1, Rm-Tct_1043882_c0_g1_i1
(IPR011771) Magnesium-chelatase, subunit H	2	Rm-Tct_134801_c0_g22_i10, Rm-Tct_134801_c0_g22_i7
(IPR032586) Tagaturonate epimerase	2	Rm-Tct_1145077_c0_g1_i1, Rm-Tct_46640_c0_g1_i1
(IPR034323) Methylmalonate semialdehyde dehydrogenase, mitochondrial	2	Rm-Tct_412666_c0_g1_i1, Rm-Tct_1132858_c0_g1_i1
(IPR029511) Dehydrogenase/reductase SDR member 4-like	2	Rm-Tct_176056_c0_g1_i1, Rm-Tct_120780_c0_g1_i3
(IPR002161) Pyridoxal 5'-phosphate synthase subunit PdxT/SNO	2	Rm-Tct_1137729_c0_g1_i1, Rm-Tct_174966_c0_g1_i1
(IPR025293) Protein of unknown function DUF4154	2	Rm-Tct_1057048_c0_g1_i1, Rm-Tct_1125084_c0_g1_i1
(IPR002797) Polysaccharide biosynthesis protein	2	Rm-Tct_386755_c0_g1_i1, Rm-Tct_633518_c0_g1_i1
(IPR024681) Ribulose bisphosphate carboxylase, small chain	2	Rm-Tct_135209_c2_g4_i1, Rm-Tct_559488_c0_g1_i1
(IPR030082) Neprilysin-21	2	Rm-Tct_1034058_c0_g1_i1, Rm-Tct_790415_c0_g1_i1
(IPR000011) Ubiquitin/SUMO-activating enzyme E1	2	Rm-Tct_886014_c0_g1_i1, Rm-Tct_1136058_c0_g1_i1
(IPR032719) Glycosyltransferase WbsX	2	Rm-Tct_576814_c0_g1_i1, Rm-Tct_784503_c0_g1_i1
(IPR024787) EcsC protein	2	Rm-Tct_552593_c0_g1_i1, Rm-Tct_754858_c0_g1_i1
(IPR009737) Thioredoxin-like ferredoxin	2	Rm-Tct_778380_c0_g1_i1, Rm-Tct_113865_c0_g1_i4
(IPR010838) Protein of unknown unction DUF1444	2	Rm-Tct_853787_c0_g1_i1, Rm-Tct_316593_c0_g1_i1
(IPR006219) DHAP synthase, class 1	2	Rm-Tct_530067_c0_g1_i1, Rm-Tct_377587_c0_g1_i1
[truncated: 1,555 more rows]

## Sheet: domain
IPS Domain	#Seqs
[truncated: 3,531 more rows]

## Sheet: repeats
IPS Repeat	#Seqs
[truncated: 108 more rows]

[truncated: 1 more sheets: sites]
