# Supplementary material for: Identification of Putative Precursor Genes for the Biosynthesis of Cannabinoid-Like Compound in Radula marginata
Source: Front Plant Sci. 2018 May 9;9:537. doi: 10.3389/fpls.2018.00537 (PMC5954354; doi:10.3389/fpls.2018.00537)
Supplement: Supplementary Data 3 — List of gene ontologies (GO) identified from three categories. [file Data_Sheet_3.XLSX]

## Sheet: GO_BP
GO	#Seqs
oxidation-reduction process	5343	Rma-Tct_812255_c0_g1_i1, Rma-Tct_1057246_c0_g1_i1, Rma-Tct_896822_c0_g1_i1, Rma-Tct_207827_c0_g1_i1, Rma-Tct_1115383_c0_g1_i1, Rma-Tct_855555_c0_g1_i1, Rma-Tct_232311_c0_g1_i1, Rma-Tct_541945_c0_g1_i1, Rma-Tct_863174_c0_g1_i1, Rma-Tct_21620_c0_g2_i1, Rma-Tct_895626_c0_g1_i1, Rma-Tct_646711_c0_g1_i1, Rma-Tct_309486_c0_g1_i1, Rma-Tct_288616_c0_g1_i1, Rma-Tct_602181_c0_g1_i1, Rma-Tct_736969_c0_g1_i1…
, Rma-Tct_917238_c0_g1_i1, Rma-Tct_540379_c0_g1_i1, Rma-Tct_969137_c0_g1_i1, Rma-Tct_134909_c0_g1_i6, Rma-Tct_1135181_c0_g1_i1, Rma-Tct_733216_c0_g1_i1, Rma-Tct_161730_c0_g1_i1, Rma-Tct_101935_c0_g1_i1, Rma-Tct_455129_c0_g1_i1, Rma-Tct_1069379_c0_g1_i1, Rma-Tct_819932_c0_g1_i1, Rma-Tct_157474_c0_g1_i1, Rma-Tct_666294_c0_g1_i1, Rma-Tct_431984_c0_g1_i1, Rma-Tct_825991_c0_g1_i1, Rma-Tct_288515_c0_g1…
TY_DN850942_c0_g1_i1, Rma-Tct_536492_c0_g1_i1, Rma-Tct_471699_c0_g1_i1, Rma-Tct_125834_c0_g1_i1, Rma-Tct_188589_c0_g1_i1, Rma-Tct_891295_c0_g1_i1, Rma-Tct_728738_c0_g1_i1, Rma-Tct_127557_c2_g4_i1, Rma-Tct_131267_c1_g1_i1, Rma-Tct_259071_c0_g1_i1, Rma-Tct_986151_c0_g1_i1, Rma-Tct_135106_c3_g21_i1, Rma-Tct_451263_c0_g1_i1, Rma-Tct_677522_c0_g1_i1, Rma-Tct_499911_c0_g1_i1, Rma-Tct_135587_c1_g17_i1, …
TY_DN1031685_c0_g1_i1, Rma-Tct_1008533_c0_g1_i1, Rma-Tct_1040805_c0_g1_i1, Rma-Tct_987488_c0_g1_i1, Rma-Tct_982975_c0_g1_i1, Rma-Tct_289310_c0_g1_i1, Rma-Tct_634836_c0_g1_i1, Rma-Tct_397973_c0_g1_i1, Rma-Tct_668255_c0_g1_i1, Rma-Tct_66278_c1_g1_i1, Rma-Tct_1037444_c0_g1_i1, Rma-Tct_1139996_c0_g1_i1, Rma-Tct_154187_c0_g1_i1, Rma-Tct_942986_c0_g1_i1, Rma-Tct_749671_c0_g1_i1, Rma-Tct_163016_c0_g1_i1…
149_c0_g1_i1, Rma-Tct_615875_c0_g1_i1, Rma-Tct_645665_c0_g1_i1, Rma-Tct_828226_c0_g1_i1, Rma-Tct_1039427_c0_g1_i1, Rma-Tct_412604_c0_g1_i1, Rma-Tct_219295_c0_g1_i1, Rma-Tct_151303_c0_g1_i1, Rma-Tct_151851_c0_g1_i1, Rma-Tct_991984_c0_g1_i1, Rma-Tct_793596_c0_g1_i1, Rma-Tct_632024_c0_g1_i1, Rma-Tct_1005434_c0_g1_i1, Rma-Tct_662911_c0_g1_i1, Rma-Tct_543547_c0_g1_i1, Rma-Tct_169380_c0_g1_i1, Rma-Tct_…
metabolic process	1884	Rma-Tct_995224_c0_g1_i1, Rma-Tct_1122814_c0_g1_i1, Rma-Tct_123028_c0_g5_i1, Rma-Tct_994576_c0_g1_i1, Rma-Tct_530548_c0_g1_i1, Rma-Tct_794188_c0_g1_i1, Rma-Tct_762867_c0_g1_i1, Rma-Tct_1105731_c0_g1_i1, Rma-Tct_421912_c0_g1_i1, Rma-Tct_467311_c0_g1_i1, Rma-Tct_1130433_c0_g1_i1, Rma-Tct_626007_c0_g1_i1, Rma-Tct_1100440_c0_g1_i1, Rma-Tct_618841_c0_g1_i1, Rma-Tct_407666_c0_g1_i1, Rma-Tct_282649_c0_g1…
1, Rma-Tct_434090_c0_g1_i1, Rma-Tct_680873_c0_g1_i1, Rma-Tct_502316_c0_g1_i1, Rma-Tct_752021_c0_g1_i1, Rma-Tct_131235_c0_g4_i1, Rma-Tct_520131_c0_g1_i1, Rma-Tct_190025_c0_g1_i1, Rma-Tct_712627_c0_g1_i1, Rma-Tct_658885_c0_g1_i1, Rma-Tct_802052_c0_g1_i1, Rma-Tct_903944_c0_g1_i1, Rma-Tct_44345_c0_g1_i1, Rma-Tct_585730_c0_g1_i1, Rma-Tct_772067_c0_g1_i1, Rma-Tct_1161133_c0_g1_i1, Rma-Tct_156322_c0_g1_…
regulation of transcription, DNA-templated	1744	Rma-Tct_306134_c0_g1_i1, Rma-Tct_889425_c0_g1_i1, Rma-Tct_342848_c0_g1_i1, Rma-Tct_44561_c1_g1_i1, Rma-Tct_380337_c0_g1_i1, Rma-Tct_492561_c0_g1_i1, Rma-Tct_84602_c0_g1_i1, Rma-Tct_448323_c0_g1_i1, Rma-Tct_905525_c0_g1_i1, Rma-Tct_1164946_c0_g1_i1, Rma-Tct_600181_c0_g1_i1, Rma-Tct_149169_c0_g1_i1, Rma-Tct_273090_c0_g1_i1, Rma-Tct_1033516_c0_g1_i1, Rma-Tct_124635_c0_g1_i8, Rma-Tct_707747_c0_g1_i1,…
i1, Rma-Tct_573543_c0_g1_i1, Rma-Tct_684064_c0_g1_i1, Rma-Tct_120666_c0_g2_i2, Rma-Tct_297154_c0_g1_i1, Rma-Tct_135798_c3_g21_i1, Rma-Tct_135437_c8_g12_i1, Rma-Tct_298409_c0_g1_i1, Rma-Tct_785990_c0_g1_i1, Rma-Tct_1155409_c0_g1_i1, Rma-Tct_946169_c0_g1_i1, Rma-Tct_105247_c0_g1_i1, Rma-Tct_343782_c0_g1_i1, Rma-Tct_470057_c0_g1_i1, Rma-Tct_797297_c0_g1_i1, Rma-Tct_494526_c0_g1_i1, Rma-Tct_229204_c0…
transport	1259	Rma-Tct_324765_c0_g1_i1, Rma-Tct_458294_c0_g1_i1, Rma-Tct_801955_c0_g1_i1, Rma-Tct_70170_c2_g1_i1, Rma-Tct_180693_c0_g1_i1, Rma-Tct_1133114_c0_g1_i1, Rma-Tct_1082340_c0_g1_i1, Rma-Tct_496304_c0_g1_i1, Rma-Tct_252651_c0_g1_i1, Rma-Tct_663564_c0_g1_i1, Rma-Tct_190894_c0_g1_i1, Rma-Tct_99318_c1_g1_i1, Rma-Tct_798798_c0_g1_i1, Rma-Tct_83773_c0_g2_i1, Rma-Tct_449871_c0_g1_i1, Rma-Tct_454294_c0_g1_i1, …
g1_i1, Rma-Tct_679219_c0_g1_i1, Rma-Tct_756291_c0_g1_i1, Rma-Tct_95549_c0_g2_i1, Rma-Tct_498737_c0_g1_i1, Rma-Tct_846169_c0_g1_i1, Rma-Tct_908986_c0_g1_i1, Rma-Tct_769427_c0_g1_i1, Rma-Tct_414737_c0_g1_i1, Rma-Tct_975302_c0_g1_i1, Rma-Tct_1135250_c0_g1_i1, Rma-Tct_149259_c0_g1_i1, Rma-Tct_991517_c0_g1_i1, Rma-Tct_572862_c0_g1_i1, Rma-Tct_135990_c6_g11_i1, Rma-Tct_1127674_c0_g1_i1, Rma-Tct_542775_…
proteolysis	1239	Rma-Tct_342753_c0_g1_i1, Rma-Tct_551732_c0_g1_i1, Rma-Tct_758801_c0_g1_i1, Rma-Tct_1093222_c0_g1_i1, Rma-Tct_563966_c0_g1_i1, Rma-Tct_876056_c0_g1_i1, Rma-Tct_132177_c6_g1_i11, Rma-Tct_99161_c1_g1_i1, Rma-Tct_481578_c0_g1_i1, Rma-Tct_993834_c0_g1_i1, Rma-Tct_357282_c0_g1_i1, Rma-Tct_779687_c0_g1_i1, Rma-Tct_767867_c0_g1_i1, Rma-Tct_836825_c0_g1_i1, Rma-Tct_584176_c0_g1_i1, Rma-Tct_1162946_c0_g1_i…
Y_DN151442_c0_g1_i1, Rma-Tct_153258_c0_g1_i1, Rma-Tct_127967_c7_g1_i1, Rma-Tct_1017526_c0_g1_i1, Rma-Tct_1018235_c0_g1_i1, Rma-Tct_1159014_c0_g1_i1, Rma-Tct_828800_c0_g1_i1, Rma-Tct_1113618_c0_g1_i1, Rma-Tct_891901_c0_g1_i1, Rma-Tct_877232_c0_g1_i1, Rma-Tct_735085_c0_g1_i1, Rma-Tct_132330_c2_g5_i1, Rma-Tct_1071552_c0_g1_i1, Rma-Tct_1066475_c0_g1_i1, Rma-Tct_441093_c0_g1_i1, Rma-Tct_1029347_c1_g1_…
translation	1091	Rma-Tct_89650_c0_g2_i1, Rma-Tct_132483_c0_g1_i1, Rma-Tct_860465_c0_g1_i1, Rma-Tct_1075038_c0_g1_i1, Rma-Tct_108588_c0_g5_i1, Rma-Tct_1137466_c0_g1_i1, Rma-Tct_130003_c0_g12_i2, Rma-Tct_560032_c0_g1_i1, Rma-Tct_96897_c0_g1_i1, Rma-Tct_548396_c0_g1_i1, Rma-Tct_381857_c0_g1_i1, Rma-Tct_352344_c0_g1_i1, Rma-Tct_943685_c0_g1_i1, Rma-Tct_1035163_c0_g1_i1, Rma-Tct_113401_c0_g1_i1, Rma-Tct_134597_c9_g1_i…
transmembrane transport	1020	Rma-Tct_874638_c0_g1_i1, Rma-Tct_550793_c0_g1_i1, Rma-Tct_594545_c0_g1_i1, Rma-Tct_1075038_c0_g1_i1, Rma-Tct_565871_c0_g1_i1, Rma-Tct_680356_c0_g1_i1, Rma-Tct_600791_c0_g1_i1, Rma-Tct_317503_c0_g1_i1, Rma-Tct_1060671_c0_g1_i1, Rma-Tct_412711_c0_g1_i1, Rma-Tct_345495_c0_g1_i1, Rma-Tct_792961_c0_g1_i1, Rma-Tct_378684_c0_g1_i1, Rma-Tct_965292_c0_g1_i1, Rma-Tct_564933_c0_g1_i1, Rma-Tct_135327_c2_g3_i…
carbohydrate metabolic process	848	Rma-Tct_180341_c0_g1_i1, Rma-Tct_827394_c0_g1_i1, Rma-Tct_514174_c0_g1_i1, Rma-Tct_130483_c0_g1_i5, Rma-Tct_133719_c1_g2_i23, Rma-Tct_470987_c0_g1_i1, Rma-Tct_92188_c0_g3_i1, Rma-Tct_269824_c0_g1_i1, Rma-Tct_918435_c0_g1_i1, Rma-Tct_105233_c0_g1_i1, Rma-Tct_276443_c0_g1_i1, Rma-Tct_1085787_c0_g1_i1, Rma-Tct_467982_c0_g1_i1, Rma-Tct_823394_c0_g1_i1, Rma-Tct_736874_c0_g1_i1, Rma-Tct_1000097_c0_g1_i…
protein phosphorylation	784	Rma-Tct_109328_c0_g1_i1, Rma-Tct_727153_c0_g1_i1, Rma-Tct_174296_c0_g1_i1, Rma-Tct_236758_c0_g1_i1, Rma-Tct_509617_c0_g1_i1, Rma-Tct_289386_c0_g1_i1, Rma-Tct_612125_c0_g1_i1, Rma-Tct_130612_c6_g2_i9, Rma-Tct_133810_c0_g3_i2, Rma-Tct_133810_c0_g3_i1, Rma-Tct_314049_c0_g1_i1, Rma-Tct_907290_c0_g1_i1, Rma-Tct_372103_c0_g1_i1, Rma-Tct_502645_c0_g1_i1, Rma-Tct_1102568_c0_g1_i1, Rma-Tct_566994_c0_g1_i1…
phosphorelay signal transduction system	760	Rma-Tct_605313_c0_g1_i1, Rma-Tct_916919_c0_g1_i1, Rma-Tct_374491_c0_g1_i1, Rma-Tct_269692_c0_g1_i1, Rma-Tct_991383_c0_g1_i1, Rma-Tct_156149_c0_g1_i1, Rma-Tct_380337_c0_g1_i1, Rma-Tct_515076_c0_g1_i1, Rma-Tct_261365_c0_g1_i1, Rma-Tct_173067_c0_g1_i1, Rma-Tct_805505_c0_g1_i1, Rma-Tct_276538_c0_g1_i1, Rma-Tct_136145_c6_g3_i1, Rma-Tct_1084435_c0_g1_i1, Rma-Tct_761126_c0_g1_i1, Rma-Tct_580884_c0_g1_i1…
DNA-templated transcription, initiation	711	Rma-Tct_815742_c0_g1_i1, Rma-Tct_946109_c0_g1_i1, Rma-Tct_501228_c0_g1_i1, Rma-Tct_269692_c0_g1_i1, Rma-Tct_1041205_c0_g1_i1, Rma-Tct_277320_c0_g1_i1, Rma-Tct_990187_c0_g1_i1, Rma-Tct_44561_c1_g1_i1, Rma-Tct_384471_c0_g1_i1, Rma-Tct_132279_c3_g15_i14, Rma-Tct_442798_c0_g1_i1, Rma-Tct_492561_c0_g1_i1, Rma-Tct_1073201_c0_g1_i1, Rma-Tct_84602_c0_g1_i1, Rma-Tct_569479_c0_g1_i1, Rma-Tct_905525_c0_g1_i…
protein folding	676	Rma-Tct_710271_c0_g1_i1, Rma-Tct_1062352_c0_g1_i1, Rma-Tct_68032_c0_g1_i1, Rma-Tct_68032_c0_g1_i2, Rma-Tct_826587_c0_g1_i1, Rma-Tct_69188_c0_g1_i1, Rma-Tct_1126875_c0_g1_i1, Rma-Tct_131876_c6_g38_i1, Rma-Tct_546920_c0_g1_i1, Rma-Tct_1054439_c0_g1_i1, Rma-Tct_314298_c0_g1_i1, Rma-Tct_318724_c0_g1_i1, Rma-Tct_61093_c0_g1_i1, Rma-Tct_59400_c0_g2_i1, Rma-Tct_639280_c0_g1_i1, Rma-Tct_169230_c0_g1_i1, …
phosphorylation	477	Rma-Tct_371295_c0_g1_i1, Rma-Tct_1132209_c0_g1_i1, Rma-Tct_180341_c0_g1_i1, Rma-Tct_310237_c0_g1_i1, Rma-Tct_367094_c0_g1_i1, Rma-Tct_586148_c0_g1_i1, Rma-Tct_837702_c0_g1_i1, Rma-Tct_188825_c0_g1_i1, Rma-Tct_639568_c0_g1_i1, Rma-Tct_155471_c0_g1_i1, Rma-Tct_131447_c0_g1_i3, Rma-Tct_991895_c0_g1_i1, Rma-Tct_1110834_c0_g1_i1, Rma-Tct_667237_c0_g1_i1, Rma-Tct_707518_c0_g1_i1, Rma-Tct_1087111_c0_g1_…
transcription, DNA-templated	470	Rma-Tct_136366_c50_g22_i1, Rma-Tct_221389_c0_g1_i1, Rma-Tct_1165921_c0_g1_i1, Rma-Tct_134692_c6_g5_i1, Rma-Tct_131961_c2_g12_i1, Rma-Tct_1110319_c0_g1_i1, Rma-Tct_526314_c0_g1_i1, Rma-Tct_405510_c0_g1_i1, Rma-Tct_702907_c0_g1_i1, Rma-Tct_595673_c1_g1_i1, Rma-Tct_135000_c10_g24_i1, Rma-Tct_129581_c4_g38_i1, Rma-Tct_63580_c0_g1_i1, Rma-Tct_129252_c1_g21_i1, Rma-Tct_868084_c0_g1_i1, Rma-Tct_129011_c…
signal transduction	391	Rma-Tct_1096381_c0_g1_i1, Rma-Tct_452941_c0_g1_i1, Rma-Tct_1124875_c0_g1_i1, Rma-Tct_706263_c0_g1_i1, Rma-Tct_348753_c0_g1_i1, Rma-Tct_541011_c0_g1_i1, Rma-Tct_1156328_c0_g1_i1, Rma-Tct_1114420_c0_g1_i1, Rma-Tct_753571_c0_g1_i1, Rma-Tct_1074136_c0_g1_i1, Rma-Tct_354406_c0_g1_i1, Rma-Tct_228725_c0_g1_i1, Rma-Tct_667237_c0_g1_i1, Rma-Tct_466696_c0_g1_i1, Rma-Tct_316945_c0_g1_i1, Rma-Tct_683040_c0_g…
regulation of cell growth	342	Rma-Tct_976199_c0_g1_i1, Rma-Tct_51812_c0_g1_i1, Rma-Tct_530548_c0_g1_i1, Rma-Tct_680261_c0_g1_i1, Rma-Tct_715403_c0_g1_i1, Rma-Tct_679719_c0_g1_i1, Rma-Tct_135586_c1_g10_i1, Rma-Tct_133174_c0_g1_i1, Rma-Tct_485967_c0_g1_i1, Rma-Tct_131746_c2_g4_i7, Rma-Tct_509380_c0_g1_i1, Rma-Tct_232256_c0_g1_i1, Rma-Tct_577735_c0_g1_i1, Rma-Tct_107024_c0_g2_i1, Rma-Tct_462045_c0_g1_i1, Rma-Tct_136365_c45_g7_i3…
cell redox homeostasis	298	Rma-Tct_195805_c0_g1_i1, Rma-Tct_74622_c0_g1_i1, Rma-Tct_903939_c0_g1_i1, Rma-Tct_146270_c0_g1_i1, Rma-Tct_22233_c0_g3_i1, Rma-Tct_419870_c0_g1_i1, Rma-Tct_288616_c0_g1_i1, Rma-Tct_625395_c0_g1_i1, Rma-Tct_125800_c1_g13_i1, Rma-Tct_853678_c0_g1_i1, Rma-Tct_901099_c0_g1_i1, Rma-Tct_417355_c0_g1_i1, Rma-Tct_691171_c0_g1_i1, Rma-Tct_571609_c0_g1_i1, Rma-Tct_57456_c0_g1_i1, Rma-Tct_8751_c0_g2_i1, Rma…
biosynthetic process	288	Rma-Tct_1083162_c0_g1_i1, Rma-Tct_281616_c0_g1_i1, Rma-Tct_265398_c0_g1_i1, Rma-Tct_852583_c0_g1_i1, Rma-Tct_975254_c0_g1_i1, Rma-Tct_240203_c0_g1_i1, Rma-Tct_197851_c0_g1_i1, Rma-Tct_667052_c0_g1_i1, Rma-Tct_913355_c0_g1_i1, Rma-Tct_406666_c0_g1_i1, Rma-Tct_89308_c0_g1_i1, Rma-Tct_1130273_c0_g1_i1, Rma-Tct_268398_c0_g1_i1, Rma-Tct_515033_c0_g1_i1, Rma-Tct_817659_c0_g1_i1, Rma-Tct_641919_c0_g1_i1…
DNA repair	266	Rma-Tct_828333_c0_g1_i1, Rma-Tct_135872_c4_g8_i2, Rma-Tct_491304_c0_g1_i1, Rma-Tct_135872_c4_g8_i3, Rma-Tct_1149639_c0_g1_i1, Rma-Tct_557361_c0_g1_i1, Rma-Tct_649092_c0_g1_i1, Rma-Tct_322845_c0_g1_i1, Rma-Tct_622218_c0_g1_i1, Rma-Tct_134513_c1_g9_i1, Rma-Tct_137985_c0_g1_i1, Rma-Tct_784662_c0_g1_i1, Rma-Tct_358889_c0_g1_i1, Rma-Tct_817405_c0_g1_i1, Rma-Tct_1097219_c0_g1_i1, Rma-Tct_605487_c0_g1_i…
response to stress	262	Rma-Tct_271832_c0_g1_i1, Rma-Tct_852537_c0_g1_i1, Rma-Tct_650388_c0_g1_i1, Rma-Tct_768003_c0_g1_i1, Rma-Tct_480774_c0_g1_i1, Rma-Tct_132580_c8_g1_i1, Rma-Tct_1153650_c0_g1_i1, Rma-Tct_605941_c0_g1_i1, Rma-Tct_793544_c0_g1_i1, Rma-Tct_69188_c0_g1_i1, Rma-Tct_415787_c0_g1_i1, Rma-Tct_1126875_c0_g1_i1, Rma-Tct_845753_c0_g1_i1, Rma-Tct_132580_c8_g1_i2, Rma-Tct_982483_c0_g1_i1, Rma-Tct_442798_c0_g1_i1…
response to oxidative stress	235	Rma-Tct_979723_c0_g1_i1, Rma-Tct_633146_c0_g1_i1, Rma-Tct_359010_c0_g1_i1, Rma-Tct_272599_c0_g1_i1, Rma-Tct_863174_c0_g1_i1, Rma-Tct_901890_c0_g1_i1, Rma-Tct_1025104_c0_g1_i1, Rma-Tct_788325_c0_g1_i1, Rma-Tct_134918_c3_g5_i1, Rma-Tct_354071_c0_g1_i1, Rma-Tct_1114769_c0_g1_i1, Rma-Tct_41448_c0_g1_i1, Rma-Tct_133998_c3_g2_i2, Rma-Tct_22211_c0_g1_i1, Rma-Tct_129301_c6_g1_i1, Rma-Tct_603188_c0_g1_i1,…
DNA replication	233	Rma-Tct_828333_c0_g1_i1, Rma-Tct_1031810_c0_g1_i1, Rma-Tct_717127_c0_g1_i1, Rma-Tct_683022_c0_g1_i1, Rma-Tct_908862_c0_g1_i1, Rma-Tct_919904_c0_g1_i1, Rma-Tct_736969_c0_g1_i1, Rma-Tct_675024_c0_g1_i1, Rma-Tct_1153233_c0_g1_i1, Rma-Tct_824845_c0_g1_i1, Rma-Tct_492623_c0_g1_i1, Rma-Tct_514259_c0_g1_i1, Rma-Tct_407211_c0_g1_i1, Rma-Tct_429312_c0_g1_i1, Rma-Tct_311204_c0_g1_i1, Rma-Tct_578299_c0_g1_i…
methylation	219	Rma-Tct_640932_c0_g1_i1, Rma-Tct_961449_c0_g1_i1, Rma-Tct_257568_c0_g1_i1, Rma-Tct_897644_c0_g1_i1, Rma-Tct_976297_c0_g1_i1, Rma-Tct_871797_c0_g1_i1, Rma-Tct_982005_c0_g1_i1, Rma-Tct_239213_c0_g1_i1, Rma-Tct_1059874_c0_g1_i1, Rma-Tct_1163979_c0_g1_i1, Rma-Tct_518367_c0_g1_i1, Rma-Tct_567261_c0_g1_i1, Rma-Tct_727619_c0_g1_i1, Rma-Tct_551855_c0_g1_i1, Rma-Tct_706820_c0_g1_i1, Rma-Tct_221609_c0_g1_i…
DNA recombination	194	Rma-Tct_828333_c0_g1_i1, Rma-Tct_1149639_c0_g1_i1, Rma-Tct_557361_c0_g1_i1, Rma-Tct_1112947_c0_g1_i1, Rma-Tct_137985_c0_g1_i1, Rma-Tct_1019898_c0_g1_i1, Rma-Tct_1157196_c0_g1_i1, Rma-Tct_1017016_c0_g1_i1, Rma-Tct_817405_c0_g1_i1, Rma-Tct_1097219_c0_g1_i1, Rma-Tct_705572_c0_g1_i1, Rma-Tct_649398_c0_g1_i1, Rma-Tct_309548_c0_g1_i1, Rma-Tct_818104_c0_g1_i1, Rma-Tct_650046_c0_g1_i1, Rma-Tct_1127162_c0…
DNA topological change	188	Rma-Tct_826713_c0_g1_i1, Rma-Tct_563384_c0_g1_i1, Rma-Tct_597070_c0_g1_i1, Rma-Tct_96771_c1_g1_i1, Rma-Tct_715329_c0_g1_i1, Rma-Tct_717188_c0_g1_i1, Rma-Tct_502237_c0_g1_i1, Rma-Tct_341186_c0_g1_i1, Rma-Tct_593049_c0_g1_i1, Rma-Tct_610186_c0_g1_i1, Rma-Tct_1001110_c0_g1_i1, Rma-Tct_224796_c0_g1_i1, Rma-Tct_246977_c0_g1_i1, Rma-Tct_1125149_c0_g1_i1, Rma-Tct_289634_c0_g1_i1, Rma-Tct_1059010_c0_g1_i…
protein catabolic process	177	Rma-Tct_758801_c0_g1_i1, Rma-Tct_132374_c2_g1_i1, Rma-Tct_134290_c0_g1_i1, Rma-Tct_512741_c0_g1_i1, Rma-Tct_335350_c0_g1_i1, Rma-Tct_706799_c0_g1_i1, Rma-Tct_740977_c0_g1_i1, Rma-Tct_504715_c0_g1_i1, Rma-Tct_1158322_c0_g1_i1, Rma-Tct_72113_c1_g1_i1, Rma-Tct_566032_c0_g1_i1, Rma-Tct_135784_c4_g15_i2, Rma-Tct_1129988_c0_g1_i1, Rma-Tct_117899_c0_g1_i1, Rma-Tct_2182_c0_g1_i1, Rma-Tct_388646_c0_g1_i1,…
translational elongation	174	Rma-Tct_183252_c0_g1_i1, Rma-Tct_474123_c0_g1_i1, Rma-Tct_1033130_c0_g1_i1, Rma-Tct_564571_c0_g1_i1, Rma-Tct_502972_c0_g1_i1, Rma-Tct_104193_c1_g4_i1, Rma-Tct_124840_c0_g1_i1, Rma-Tct_1107455_c0_g1_i1, Rma-Tct_898160_c0_g1_i1, Rma-Tct_508273_c0_g1_i1, Rma-Tct_1067385_c0_g1_i1, Rma-Tct_133881_c3_g15_i1, Rma-Tct_133603_c7_g1_i1, Rma-Tct_191640_c0_g1_i1, Rma-Tct_140577_c0_g1_i1, Rma-Tct_199407_c0_g1…
photosynthesis	168	Rma-Tct_135344_c3_g14_i1, Rma-Tct_130945_c0_g2_i1, Rma-Tct_131324_c0_g1_i1, Rma-Tct_533079_c0_g1_i1, Rma-Tct_134362_c6_g4_i1, Rma-Tct_134013_c0_g101_i1, Rma-Tct_134009_c1_g7_i2, Rma-Tct_134009_c1_g7_i3, Rma-Tct_134120_c0_g3_i1, Rma-Tct_130617_c5_g8_i1, Rma-Tct_134523_c3_g2_i2, Rma-Tct_134747_c0_g1_i7, Rma-Tct_134523_c3_g2_i1, Rma-Tct_125531_c0_g1_i1, Rma-Tct_134286_c2_g4_i1, Rma-Tct_134120_c0_g3_…
lipid metabolic process	168	Rma-Tct_824511_c0_g1_i1, Rma-Tct_432959_c0_g1_i1, Rma-Tct_671483_c0_g1_i1, Rma-Tct_129610_c0_g1_i1, Rma-Tct_205432_c0_g1_i1, Rma-Tct_1088180_c0_g1_i1, Rma-Tct_939352_c0_g1_i1, Rma-Tct_555404_c0_g1_i1, Rma-Tct_627840_c0_g1_i1, Rma-Tct_81699_c0_g2_i1, Rma-Tct_278749_c0_g1_i1, Rma-Tct_1094053_c0_g1_i1, Rma-Tct_325694_c0_g1_i1, Rma-Tct_1023438_c0_g1_i1, Rma-Tct_583739_c0_g1_i1, Rma-Tct_186717_c0_g1_i…
cellular process	165	Rma-Tct_887327_c0_g1_i1, Rma-Tct_158630_c0_g1_i1, Rma-Tct_516300_c0_g1_i1, Rma-Tct_1047018_c0_g1_i1, Rma-Tct_205061_c0_g1_i1, Rma-Tct_710360_c0_g1_i1, Rma-Tct_1122495_c0_g1_i1, Rma-Tct_488188_c0_g1_i1, Rma-Tct_180843_c0_g1_i1, Rma-Tct_742123_c0_g1_i1, Rma-Tct_294581_c0_g1_i1, Rma-Tct_889786_c0_g1_i1, Rma-Tct_1116064_c0_g1_i1, Rma-Tct_445967_c0_g1_i1, Rma-Tct_35833_c0_g1_i1, Rma-Tct_861380_c0_g1_i…
cellular aromatic compound metabolic process	165	Rma-Tct_998711_c0_g1_i1, Rma-Tct_125834_c0_g23_i1, Rma-Tct_932129_c0_g1_i1, Rma-Tct_126714_c0_g9_i1, Rma-Tct_136032_c7_g36_i1, Rma-Tct_131750_c3_g1_i1, Rma-Tct_49750_c0_g3_i1, Rma-Tct_118584_c0_g1_i1, Rma-Tct_125834_c0_g5_i1, Rma-Tct_97766_c0_g1_i1, Rma-Tct_136354_c55_g26_i1, Rma-Tct_136032_c7_g65_i1, Rma-Tct_806532_c0_g1_i1, Rma-Tct_134463_c2_g1_i1, Rma-Tct_155646_c0_g1_i1, Rma-Tct_505001_c0_g1_…
defense response	158	Rma-Tct_914239_c0_g1_i1, Rma-Tct_563384_c0_g1_i1, Rma-Tct_388768_c0_g1_i1, Rma-Tct_389379_c0_g1_i1, Rma-Tct_606022_c0_g1_i1, Rma-Tct_1161410_c0_g1_i1, Rma-Tct_543090_c0_g1_i1, Rma-Tct_1099978_c0_g1_i1, Rma-Tct_559465_c0_g1_i1, Rma-Tct_180638_c0_g1_i1, Rma-Tct_1142906_c0_g1_i1, Rma-Tct_654480_c0_g1_i1, Rma-Tct_616964_c0_g1_i1, Rma-Tct_370629_c0_g1_i1, Rma-Tct_135998_c14_g8_i1, Rma-Tct_713648_c0_g1…
pathogenesis	158	Rma-Tct_271452_c0_g1_i1, Rma-Tct_129564_c0_g1_i6, Rma-Tct_389379_c0_g1_i1, Rma-Tct_131376_c0_g1_i3, Rma-Tct_852898_c0_g1_i1, Rma-Tct_212890_c0_g1_i1, Rma-Tct_132177_c5_g3_i6, Rma-Tct_600861_c0_g1_i1, Rma-Tct_136291_c15_g25_i1, Rma-Tct_134213_c0_g1_i18, Rma-Tct_45335_c0_g1_i1, Rma-Tct_900900_c0_g1_i1, Rma-Tct_197851_c0_g1_i1, Rma-Tct_1146109_c0_g1_i1, Rma-Tct_597588_c0_g1_i1, Rma-Tct_135879_c2_g2_…
photosynthetic electron transport in photosystem II	150	Rma-Tct_131535_c2_g19_i1, Rma-Tct_126135_c2_g3_i2, Rma-Tct_83223_c0_g4_i1, Rma-Tct_118746_c0_g5_i1, Rma-Tct_133624_c6_g34_i1, Rma-Tct_107613_c0_g1_i1, Rma-Tct_128007_c1_g3_i1, Rma-Tct_133624_c6_g63_i1, Rma-Tct_122101_c0_g2_i1, Rma-Tct_135765_c5_g11_i1, Rma-Tct_132420_c2_g14_i1, Rma-Tct_136347_c18_g4_i11, Rma-Tct_131266_c4_g20_i1, Rma-Tct_133636_c0_g2_i1, Rma-Tct_135765_c5_g25_i1, Rma-Tct_131535_c…
intracellular protein transport	146	Rma-Tct_104193_c1_g4_i1, Rma-Tct_961893_c0_g1_i1, Rma-Tct_452941_c0_g1_i1, Rma-Tct_1123603_c0_g1_i1, Rma-Tct_133547_c1_g1_i6, Rma-Tct_178667_c0_g1_i1, Rma-Tct_133547_c1_g1_i4, Rma-Tct_118425_c0_g1_i1, Rma-Tct_398142_c0_g1_i1, Rma-Tct_1009912_c0_g1_i1, Rma-Tct_1007238_c0_g1_i1, Rma-Tct_693646_c0_g1_i1, Rma-Tct_555290_c0_g1_i1, Rma-Tct_781203_c0_g1_i1, Rma-Tct_373190_c0_g1_i1, Rma-Tct_132972_c1_g2_…
glycolytic process	143	Rma-Tct_138881_c0_g1_i1, Rma-Tct_994472_c0_g1_i1, Rma-Tct_12241_c0_g2_i1, Rma-Tct_79453_c0_g1_i1, Rma-Tct_774602_c0_g1_i1, Rma-Tct_314742_c0_g1_i1, Rma-Tct_717718_c0_g1_i1, Rma-Tct_132765_c0_g1_i1, Rma-Tct_184779_c0_g1_i1, Rma-Tct_277921_c0_g1_i1, Rma-Tct_485967_c0_g1_i1, Rma-Tct_1164256_c0_g1_i1, Rma-Tct_357767_c0_g1_i1, Rma-Tct_613011_c0_g1_i1, Rma-Tct_113780_c0_g1_i1, Rma-Tct_131741_c0_g1_i1, …
iron-sulfur cluster assembly	141	Rma-Tct_184895_c0_g1_i1, Rma-Tct_236602_c0_g1_i1, Rma-Tct_512165_c0_g1_i1, Rma-Tct_1125241_c0_g1_i1, Rma-Tct_411120_c0_g1_i1, Rma-Tct_744432_c0_g1_i1, Rma-Tct_65451_c1_g1_i1, Rma-Tct_129895_c3_g26_i2, Rma-Tct_435268_c2_g1_i1, Rma-Tct_124394_c5_g1_i1, Rma-Tct_1164195_c0_g1_i1, Rma-Tct_136050_c5_g20_i1, Rma-Tct_488210_c0_g1_i1, Rma-Tct_120889_c0_g1_i1, Rma-Tct_126112_c5_g38_i3, Rma-Tct_126112_c5_g3…
primary metabolic process	137	Rma-Tct_1139288_c0_g1_i1, Rma-Tct_954098_c0_g1_i1, Rma-Tct_214559_c0_g1_i1, Rma-Tct_975334_c0_g1_i1, Rma-Tct_115451_c0_g3_i6, Rma-Tct_114047_c0_g2_i1, Rma-Tct_133342_c0_g1_i3, Rma-Tct_1142259_c0_g1_i1, Rma-Tct_741070_c0_g1_i1, Rma-Tct_1081772_c0_g1_i1, Rma-Tct_771612_c0_g1_i1, Rma-Tct_356317_c0_g1_i1, Rma-Tct_1149225_c0_g1_i1, Rma-Tct_535548_c0_g1_i1, Rma-Tct_1103798_c0_g1_i1, Rma-Tct_945188_c0_g…
nucleic acid phosphodiester bond hydrolysis	135	Rma-Tct_875445_c0_g1_i1, Rma-Tct_640932_c0_g1_i1, Rma-Tct_108778_c0_g1_i1, Rma-Tct_194814_c0_g1_i1, Rma-Tct_135758_c5_g8_i1, Rma-Tct_128436_c7_g17_i1, Rma-Tct_680810_c0_g1_i1, Rma-Tct_142797_c0_g1_i1, Rma-Tct_136292_c10_g5_i1, Rma-Tct_409623_c0_g1_i1, Rma-Tct_504264_c0_g1_i1, Rma-Tct_136314_c82_g126_i1, Rma-Tct_46506_c1_g1_i1, Rma-Tct_31965_c0_g1_i1, Rma-Tct_405924_c0_g1_i1, Rma-Tct_397504_c0_g1_…
tricarboxylic acid cycle	132	Rma-Tct_1037445_c0_g1_i1, Rma-Tct_745006_c0_g1_i1, Rma-Tct_655443_c0_g1_i1, Rma-Tct_637498_c0_g1_i1, Rma-Tct_132086_c5_g5_i1, Rma-Tct_133768_c0_g1_i24, Rma-Tct_132086_c5_g5_i3, Rma-Tct_81612_c0_g1_i1, Rma-Tct_1141578_c0_g1_i1, Rma-Tct_587749_c0_g1_i1, Rma-Tct_1031029_c0_g1_i1, Rma-Tct_997331_c0_g1_i1, Rma-Tct_120935_c0_g4_i1, Rma-Tct_507841_c0_g1_i1, Rma-Tct_1164213_c0_g1_i1, Rma-Tct_924762_c0_g1…
protein transport	131	Rma-Tct_1089110_c0_g1_i1, Rma-Tct_377730_c0_g1_i1, Rma-Tct_710271_c0_g1_i1, Rma-Tct_1062352_c0_g1_i1, Rma-Tct_953769_c0_g1_i1, Rma-Tct_439499_c0_g1_i1, Rma-Tct_54238_c0_g2_i1, Rma-Tct_997417_c0_g1_i1, Rma-Tct_689074_c0_g1_i1, Rma-Tct_314298_c0_g1_i1, Rma-Tct_391170_c0_g1_i1, Rma-Tct_124082_c0_g2_i1, Rma-Tct_267260_c0_g1_i1, Rma-Tct_623395_c0_g1_i1, Rma-Tct_710437_c0_g1_i1, Rma-Tct_263549_c0_g1_i1…
DNA integration	127	Rma-Tct_481685_c0_g1_i1, Rma-Tct_940535_c0_g1_i1, Rma-Tct_136364_c117_g2_i4, Rma-Tct_963204_c0_g1_i1, Rma-Tct_1019898_c0_g1_i1, Rma-Tct_473034_c0_g1_i1, Rma-Tct_355574_c0_g1_i1, Rma-Tct_525951_c0_g1_i1, Rma-Tct_764674_c0_g1_i1, Rma-Tct_136285_c79_g223_i1, Rma-Tct_136314_c82_g126_i1, Rma-Tct_705572_c0_g1_i1, Rma-Tct_986446_c0_g1_i1, Rma-Tct_649398_c0_g1_i1, Rma-Tct_882190_c0_g1_i1, Rma-Tct_136310_…
protein metabolic process	126	Rma-Tct_217032_c0_g1_i1, Rma-Tct_766248_c0_g1_i1, Rma-Tct_219801_c0_g1_i1, Rma-Tct_113223_c0_g1_i5, Rma-Tct_127081_c2_g5_i1, Rma-Tct_888410_c0_g1_i1, Rma-Tct_120598_c3_g1_i1, Rma-Tct_1036056_c0_g1_i1, Rma-Tct_1069198_c0_g1_i1, Rma-Tct_211615_c0_g1_i1, Rma-Tct_491421_c0_g1_i1, Rma-Tct_134553_c4_g28_i1, Rma-Tct_103445_c0_g1_i1, Rma-Tct_746879_c0_g1_i1, Rma-Tct_447508_c0_g1_i1, Rma-Tct_1071206_c0_g1…
translational initiation	125	Rma-Tct_776215_c1_g1_i1, Rma-Tct_116697_c0_g1_i1, Rma-Tct_196603_c0_g1_i1, Rma-Tct_111180_c0_g1_i1, Rma-Tct_135177_c2_g38_i1, Rma-Tct_121831_c0_g1_i1, Rma-Tct_92793_c0_g1_i1, Rma-Tct_129828_c0_g15_i1, Rma-Tct_1005875_c0_g1_i1, Rma-Tct_434114_c0_g1_i1, Rma-Tct_318380_c0_g1_i1, Rma-Tct_126717_c5_g17_i1, Rma-Tct_884459_c0_g1_i1, Rma-Tct_129186_c1_g9_i1, Rma-Tct_989032_c0_g1_i1, Rma-Tct_135177_c2_g3_…
fatty acid biosynthetic process	122	Rma-Tct_96499_c0_g1_i1, Rma-Tct_450558_c0_g1_i1, Rma-Tct_103934_c0_g2_i1, Rma-Tct_620123_c0_g1_i1, Rma-Tct_929161_c0_g1_i1, Rma-Tct_562421_c0_g1_i1, Rma-Tct_437659_c0_g1_i1, Rma-Tct_243662_c0_g1_i1, Rma-Tct_58115_c1_g1_i1, Rma-Tct_146914_c0_g1_i1, Rma-Tct_866890_c0_g1_i1, Rma-Tct_693116_c0_g1_i1, Rma-Tct_814386_c0_g1_i1, Rma-Tct_752719_c0_g1_i1, Rma-Tct_124975_c0_g5_i1, Rma-Tct_787686_c0_g1_i1, R…
cellular amino acid metabolic process	115	Rma-Tct_528638_c0_g1_i1, Rma-Tct_586700_c0_g1_i1, Rma-Tct_771921_c0_g1_i1, Rma-Tct_271688_c0_g1_i1, Rma-Tct_378083_c0_g1_i1, Rma-Tct_1131184_c0_g1_i1, Rma-Tct_392458_c0_g1_i1, Rma-Tct_76088_c0_g1_i1, Rma-Tct_607239_c0_g1_i1, Rma-Tct_1161143_c0_g1_i1, Rma-Tct_135546_c5_g58_i1, Rma-Tct_751642_c0_g1_i1, Rma-Tct_641919_c0_g1_i1, Rma-Tct_672853_c0_g1_i1, Rma-Tct_262468_c0_g1_i1, Rma-Tct_507899_c0_g1_i…
signal transduction by protein phosphorylation	112	Rma-Tct_605313_c0_g1_i1, Rma-Tct_916919_c0_g1_i1, Rma-Tct_1016292_c0_g1_i1, Rma-Tct_500219_c0_g1_i1, Rma-Tct_401455_c0_g1_i1, Rma-Tct_637559_c0_g1_i1, Rma-Tct_156149_c0_g1_i1, Rma-Tct_380337_c0_g1_i1, Rma-Tct_775927_c0_g1_i1, Rma-Tct_177563_c0_g1_i1, Rma-Tct_320165_c0_g1_i1, Rma-Tct_705333_c0_g1_i1, Rma-Tct_584045_c0_g1_i1, Rma-Tct_253491_c0_g1_i1, Rma-Tct_549634_c0_g1_i1, Rma-Tct_1028492_c0_g1_i…
nitrogen compound metabolic process	111	Rma-Tct_381551_c0_g1_i1, Rma-Tct_912426_c0_g1_i1, Rma-Tct_214948_c0_g1_i1, Rma-Tct_934879_c0_g1_i1, Rma-Tct_248536_c0_g1_i1, Rma-Tct_770841_c0_g1_i1, Rma-Tct_85821_c2_g1_i1, Rma-Tct_1062729_c0_g1_i1, Rma-Tct_279415_c0_g1_i1, Rma-Tct_1075305_c0_g1_i1, Rma-Tct_668493_c0_g1_i1, Rma-Tct_9234_c0_g1_i1, Rma-Tct_131458_c1_g1_i1, Rma-Tct_593223_c0_g2_i1, Rma-Tct_858466_c0_g1_i1, Rma-Tct_1010219_c0_g1_i1,…
glycerol ether metabolic process	109	Rma-Tct_22233_c0_g3_i1, Rma-Tct_1152270_c0_g1_i1, Rma-Tct_1014926_c0_g1_i1, Rma-Tct_125800_c1_g13_i1, Rma-Tct_129958_c9_g8_i1, Rma-Tct_853678_c0_g1_i1, Rma-Tct_901099_c0_g1_i1, Rma-Tct_691171_c0_g1_i1, Rma-Tct_8751_c0_g2_i1, Rma-Tct_260699_c0_g1_i1, Rma-Tct_1145384_c0_g1_i1, Rma-Tct_783606_c0_g1_i1, Rma-Tct_134382_c2_g13_i1, Rma-Tct_126870_c1_g7_i1, Rma-Tct_5128_c0_g1_i1, Rma-Tct_501691_c0_g1_i1,…
microtubule-based movement	108	Rma-Tct_491365_c0_g1_i1, Rma-Tct_448642_c0_g1_i1, Rma-Tct_422452_c0_g1_i1, Rma-Tct_549160_c0_g1_i1, Rma-Tct_749058_c0_g1_i1, Rma-Tct_1110347_c0_g1_i1, Rma-Tct_846655_c0_g1_i1, Rma-Tct_790872_c0_g1_i1, Rma-Tct_414999_c0_g1_i1, Rma-Tct_793235_c0_g1_i1, Rma-Tct_1005232_c0_g1_i1, Rma-Tct_813635_c0_g1_i1, Rma-Tct_420848_c0_g1_i1, Rma-Tct_614320_c0_g1_i1, Rma-Tct_878173_c0_g1_i1, Rma-Tct_162556_c0_g1_i…
tRNA aminoacylation for protein translation	103	Rma-Tct_1059240_c0_g1_i1, Rma-Tct_695716_c0_g1_i1, Rma-Tct_15891_c0_g1_i1, Rma-Tct_864217_c0_g1_i1, Rma-Tct_239213_c0_g1_i1, Rma-Tct_457285_c0_g1_i1, Rma-Tct_330065_c0_g1_i1, Rma-Tct_1057513_c0_g1_i1, Rma-Tct_105860_c0_g3_i1, Rma-Tct_565693_c0_g1_i1, Rma-Tct_294900_c0_g1_i1, Rma-Tct_893485_c0_g1_i1, Rma-Tct_23659_c1_g1_i1, Rma-Tct_1104061_c0_g1_i1, Rma-Tct_125052_c0_g1_i1, Rma-Tct_132360_c11_g1_i…
protein dephosphorylation	101	Rma-Tct_1141900_c0_g1_i1, Rma-Tct_776565_c0_g1_i1, Rma-Tct_555450_c0_g1_i1, Rma-Tct_590141_c0_g1_i1, Rma-Tct_650425_c0_g1_i1, Rma-Tct_620016_c0_g1_i1, Rma-Tct_909773_c0_g1_i1, Rma-Tct_286564_c0_g1_i1, Rma-Tct_609849_c0_g1_i1, Rma-Tct_814537_c0_g1_i1, Rma-Tct_410481_c0_g1_i1, Rma-Tct_552808_c0_g1_i1, Rma-Tct_378595_c0_g1_i1, Rma-Tct_126898_c0_g1_i5, Rma-Tct_746085_c0_g1_i1, Rma-Tct_134837_c5_g2_i1…
gluconeogenesis	101	Rma-Tct_690088_c0_g1_i1, Rma-Tct_138881_c0_g1_i1, Rma-Tct_325569_c0_g1_i1, Rma-Tct_840759_c0_g1_i1, Rma-Tct_12241_c0_g2_i1, Rma-Tct_132765_c0_g1_i1, Rma-Tct_206901_c0_g1_i1, Rma-Tct_857282_c0_g1_i1, Rma-Tct_184779_c0_g1_i1, Rma-Tct_135495_c9_g16_i1, Rma-Tct_136319_c15_g22_i1, Rma-Tct_1164256_c0_g1_i1, Rma-Tct_129276_c0_g10_i1, Rma-Tct_114930_c0_g6_i1, Rma-Tct_66906_c0_g1_i1, Rma-Tct_130409_c0_g3_…
protein secretion	98	Rma-Tct_506592_c0_g1_i1, Rma-Tct_123333_c0_g3_i1, Rma-Tct_282864_c0_g1_i1, Rma-Tct_45841_c0_g1_i1, Rma-Tct_623166_c0_g1_i1, Rma-Tct_339408_c0_g1_i1, Rma-Tct_205563_c0_g1_i1, Rma-Tct_362192_c0_g1_i1, Rma-Tct_286129_c0_g1_i1, Rma-Tct_1134414_c0_g1_i1, Rma-Tct_898822_c0_g1_i1, Rma-Tct_1145562_c0_g1_i1, Rma-Tct_1056157_c0_g1_i1, Rma-Tct_472451_c0_g1_i1, Rma-Tct_803654_c0_g1_i1, Rma-Tct_668231_c0_g1_i…
vesicle-mediated transport	96	Rma-Tct_132520_c0_g5_i3, Rma-Tct_720493_c0_g1_i1, Rma-Tct_893684_c0_g1_i1, Rma-Tct_882202_c0_g1_i1, Rma-Tct_132584_c7_g2_i11, Rma-Tct_124805_c0_g10_i1, Rma-Tct_961893_c0_g1_i1, Rma-Tct_133038_c1_g1_i1, Rma-Tct_1123603_c0_g1_i1, Rma-Tct_133547_c1_g1_i6, Rma-Tct_133547_c1_g1_i4, Rma-Tct_130502_c0_g1_i11, Rma-Tct_118425_c0_g1_i1, Rma-Tct_905672_c0_g1_i1, Rma-Tct_620095_c0_g1_i1, Rma-Tct_398142_c0_g1…
amino acid transport	89	Rma-Tct_775853_c0_g1_i1, Rma-Tct_1081156_c0_g1_i1, Rma-Tct_645650_c0_g1_i1, Rma-Tct_434414_c0_g1_i1, Rma-Tct_714026_c0_g1_i1, Rma-Tct_560672_c0_g1_i1, Rma-Tct_850794_c0_g1_i1, Rma-Tct_792023_c0_g1_i1, Rma-Tct_418735_c0_g1_i1, Rma-Tct_20757_c1_g1_i1, Rma-Tct_331859_c0_g1_i1, Rma-Tct_208281_c0_g1_i1, Rma-Tct_823152_c0_g1_i1, Rma-Tct_935503_c0_g1_i1, Rma-Tct_1025916_c0_g1_i1, Rma-Tct_23382_c2_g1_i1,…
cell division	86	Rma-Tct_1036145_c0_g1_i1, Rma-Tct_18884_c0_g2_i1, Rma-Tct_454319_c0_g1_i1, Rma-Tct_335350_c0_g1_i1, Rma-Tct_118292_c0_g2_i1, Rma-Tct_388036_c0_g1_i1, Rma-Tct_1125685_c0_g1_i1, Rma-Tct_767107_c0_g1_i1, Rma-Tct_134043_c1_g6_i1, Rma-Tct_346318_c0_g1_i1, Rma-Tct_134043_c1_g6_i2, Rma-Tct_1157368_c0_g1_i1, Rma-Tct_117899_c0_g1_i1, Rma-Tct_313035_c0_g1_i1, Rma-Tct_334228_c0_g1_i1, Rma-Tct_957003_c0_g1_i…
transposition, DNA-mediated	86	Rma-Tct_1105795_c0_g1_i1, Rma-Tct_589246_c0_g1_i1, Rma-Tct_176134_c0_g1_i1, Rma-Tct_938233_c0_g1_i1, Rma-Tct_278035_c0_g1_i1, Rma-Tct_868636_c0_g1_i1, Rma-Tct_830010_c0_g1_i1, Rma-Tct_269965_c0_g1_i1, Rma-Tct_898139_c0_g1_i1, Rma-Tct_262555_c0_g1_i1, Rma-Tct_837724_c0_g1_i1, Rma-Tct_274535_c0_g1_i1, Rma-Tct_532346_c0_g1_i1, Rma-Tct_459962_c0_g1_i1, Rma-Tct_771875_c0_g1_i1, Rma-Tct_1134576_c0_g1_i…
glutamine metabolic process	85	Rma-Tct_848774_c0_g1_i1, Rma-Tct_254011_c0_g1_i1, Rma-Tct_801223_c0_g1_i1, Rma-Tct_835454_c0_g1_i1, Rma-Tct_137494_c1_g1_i1, Rma-Tct_426302_c0_g1_i1, Rma-Tct_654489_c0_g1_i1, Rma-Tct_387171_c0_g1_i1, Rma-Tct_825278_c0_g1_i1, Rma-Tct_494935_c0_g1_i1, Rma-Tct_601307_c0_g1_i1, Rma-Tct_694137_c0_g1_i1, Rma-Tct_1163063_c0_g1_i1, Rma-Tct_612100_c0_g1_i1, Rma-Tct_15933_c0_g2_i1, Rma-Tct_184966_c0_g1_i1,…
ubiquitin-dependent protein catabolic process	84	Rma-Tct_835831_c0_g1_i1, Rma-Tct_123990_c0_g1_i9, Rma-Tct_123944_c0_g1_i1, Rma-Tct_460811_c0_g1_i1, Rma-Tct_134884_c2_g4_i20, Rma-Tct_134884_c2_g4_i24, Rma-Tct_403639_c0_g1_i1, Rma-Tct_369247_c0_g1_i1, Rma-Tct_631973_c0_g1_i1, Rma-Tct_203034_c0_g1_i1, Rma-Tct_134884_c2_g4_i28, Rma-Tct_249907_c0_g1_i1, Rma-Tct_126772_c0_g1_i3, Rma-Tct_135223_c1_g4_i5, Rma-Tct_62966_c0_g2_i1, Rma-Tct_726518_c0_g1_i…
intracellular signal transduction	83	Rma-Tct_336359_c0_g1_i1, Rma-Tct_1009281_c0_g1_i1, Rma-Tct_851255_c0_g1_i1, Rma-Tct_1059237_c0_g1_i1, Rma-Tct_817834_c0_g1_i1, Rma-Tct_352678_c0_g1_i1, Rma-Tct_782408_c0_g1_i1, Rma-Tct_207943_c0_g1_i1, Rma-Tct_818923_c0_g1_i1, Rma-Tct_118324_c0_g1_i2, Rma-Tct_417763_c0_g1_i1, Rma-Tct_1104599_c0_g1_i1, Rma-Tct_118324_c0_g1_i3, Rma-Tct_1037840_c0_g1_i1, Rma-Tct_514289_c1_g1_i1, Rma-Tct_279167_c0_g1…
RNA processing	82	Rma-Tct_479297_c0_g1_i1, Rma-Tct_134845_c3_g1_i1, Rma-Tct_608503_c0_g1_i1, Rma-Tct_406182_c0_g1_i1, Rma-Tct_136062_c11_g17_i4, Rma-Tct_992288_c0_g1_i1, Rma-Tct_366673_c0_g1_i1, Rma-Tct_606132_c0_g1_i1, Rma-Tct_6862_c0_g1_i1, Rma-Tct_836246_c0_g1_i1, Rma-Tct_1004211_c0_g1_i1, Rma-Tct_135260_c6_g52_i1, Rma-Tct_681228_c0_g1_i1, Rma-Tct_254685_c0_g1_i1, Rma-Tct_705094_c0_g1_i1, Rma-Tct_427574_c0_g1_i…
nucleotide-excision repair	81	Rma-Tct_147114_c0_g1_i1, Rma-Tct_540093_c0_g1_i1, Rma-Tct_726646_c0_g1_i1, Rma-Tct_429409_c0_g1_i1, Rma-Tct_376065_c0_g1_i1, Rma-Tct_466078_c0_g1_i1, Rma-Tct_77162_c0_g1_i1, Rma-Tct_194814_c0_g1_i1, Rma-Tct_184785_c0_g1_i1, Rma-Tct_921118_c0_g1_i1, Rma-Tct_612618_c0_g1_i1, Rma-Tct_128436_c7_g17_i1, Rma-Tct_680810_c0_g1_i1, Rma-Tct_649882_c0_g1_i1, Rma-Tct_861983_c0_g1_i1, Rma-Tct_597628_c0_g1_i1,…
small GTPase mediated signal transduction	78	Rma-Tct_135903_c5_g3_i3, Rma-Tct_132520_c0_g5_i3, Rma-Tct_135903_c5_g3_i4, Rma-Tct_979046_c0_g1_i1, Rma-Tct_985596_c0_g1_i1, Rma-Tct_274859_c0_g1_i1, Rma-Tct_865878_c0_g1_i1, Rma-Tct_837004_c0_g1_i1, Rma-Tct_132520_c0_g1_i1, Rma-Tct_499711_c0_g1_i1, Rma-Tct_132520_c0_g5_i5, Rma-Tct_135903_c5_g3_i1, Rma-Tct_132520_c0_g1_i2, Rma-Tct_267260_c0_g1_i1, Rma-Tct_790688_c0_g1_i1, Rma-Tct_970082_c1_g1_i1,…
ATP synthesis coupled proton transport	78	Rma-Tct_218323_c0_g1_i1, Rma-Tct_1098393_c0_g1_i1, Rma-Tct_617826_c0_g1_i1, Rma-Tct_625506_c0_g1_i1, Rma-Tct_135758_c5_g4_i2, Rma-Tct_347685_c0_g1_i1, Rma-Tct_1005409_c0_g2_i1, Rma-Tct_586372_c0_g1_i1, Rma-Tct_135758_c5_g4_i1, Rma-Tct_603004_c0_g1_i1, Rma-Tct_175119_c0_g1_i1, Rma-Tct_814184_c0_g1_i1, Rma-Tct_300980_c0_g1_i1, Rma-Tct_1142541_c0_g1_i1, Rma-Tct_191064_c0_g1_i1, Rma-Tct_314767_c0_g1_…
mRNA catabolic process	75	Rma-Tct_889900_c0_g1_i1, Rma-Tct_500032_c0_g1_i1, Rma-Tct_642552_c0_g1_i1, Rma-Tct_183160_c0_g1_i1, Rma-Tct_136062_c11_g17_i4, Rma-Tct_136062_c11_g17_i5, Rma-Tct_992288_c0_g1_i1, Rma-Tct_1157034_c0_g1_i1, Rma-Tct_73669_c0_g3_i1, Rma-Tct_346085_c0_g1_i1, Rma-Tct_458879_c0_g1_i1, Rma-Tct_598934_c0_g1_i1, Rma-Tct_45148_c0_g1_i1, Rma-Tct_1090292_c0_g1_i1, Rma-Tct_868839_c0_g1_i1, Rma-Tct_107024_c0_g2…
protein peptidyl-prolyl isomerization	74	Rma-Tct_248159_c0_g1_i1, Rma-Tct_1111264_c0_g1_i1, Rma-Tct_802952_c0_g1_i1, Rma-Tct_118283_c4_g1_i1, Rma-Tct_1150344_c0_g1_i1, Rma-Tct_607503_c0_g1_i1, Rma-Tct_1028578_c0_g1_i1, Rma-Tct_946351_c0_g1_i1, Rma-Tct_770538_c0_g1_i1, Rma-Tct_1086793_c0_g1_i1, Rma-Tct_812276_c0_g1_i1, Rma-Tct_1064575_c0_g1_i1, Rma-Tct_608796_c0_g1_i1, Rma-Tct_1001726_c0_g1_i1, Rma-Tct_169230_c0_g1_i1, Rma-Tct_566409_c0_…
rRNA processing	74	Rma-Tct_1153938_c0_g1_i1, Rma-Tct_191315_c0_g1_i1, Rma-Tct_588237_c0_g1_i1, Rma-Tct_134679_c0_g5_i1, Rma-Tct_911310_c0_g1_i1, Rma-Tct_134679_c0_g11_i1, Rma-Tct_333292_c0_g1_i1, Rma-Tct_1128743_c0_g1_i1, Rma-Tct_973362_c0_g1_i1, Rma-Tct_942023_c0_g1_i1, Rma-Tct_1142633_c0_g1_i1, Rma-Tct_766236_c0_g1_i1, Rma-Tct_682485_c0_g1_i1, Rma-Tct_1065566_c0_g1_i1, Rma-Tct_120212_c4_g1_i1, Rma-Tct_1147719_c0_…
tRNA processing	74	Rma-Tct_517502_c0_g1_i1, Rma-Tct_1117227_c0_g1_i1, Rma-Tct_120447_c1_g1_i1, Rma-Tct_261775_c0_g1_i1, Rma-Tct_320162_c0_g1_i1, Rma-Tct_122889_c1_g7_i1, Rma-Tct_396902_c0_g1_i1, Rma-Tct_668169_c0_g1_i1, Rma-Tct_9579_c1_g1_i1, Rma-Tct_733075_c0_g1_i1, Rma-Tct_681715_c0_g1_i1, Rma-Tct_624683_c0_g1_i1, Rma-Tct_509090_c0_g1_i1, Rma-Tct_567261_c0_g1_i1, Rma-Tct_641804_c0_g1_i1, Rma-Tct_1147719_c0_g1_i1,…
phospholipid biosynthetic process	74	Rma-Tct_912524_c0_g1_i1, Rma-Tct_131840_c0_g3_i1, Rma-Tct_840851_c0_g1_i1, Rma-Tct_373592_c0_g1_i1, Rma-Tct_1122299_c0_g1_i1, Rma-Tct_164004_c0_g1_i1, Rma-Tct_1126112_c0_g1_i1, Rma-Tct_133212_c0_g1_i17, Rma-Tct_292324_c0_g1_i1, Rma-Tct_871513_c0_g1_i1, Rma-Tct_188350_c0_g1_i1, Rma-Tct_217504_c0_g1_i1, Rma-Tct_647656_c0_g1_i1, Rma-Tct_128849_c15_g6_i1, Rma-Tct_1011117_c0_g1_i1, Rma-Tct_465263_c0_g…
ATP synthesis coupled electron transport	73	Rma-Tct_133185_c1_g1_i4, Rma-Tct_133185_c1_g1_i3, Rma-Tct_908026_c0_g1_i1, Rma-Tct_1032519_c0_g1_i1, Rma-Tct_245888_c0_g1_i1, Rma-Tct_133185_c1_g1_i1, Rma-Tct_134612_c3_g9_i1, Rma-Tct_134612_c3_g9_i4, Rma-Tct_903651_c0_g1_i1, Rma-Tct_133185_c1_g1_i7, Rma-Tct_876050_c0_g1_i1, Rma-Tct_134612_c3_g9_i6, Rma-Tct_375635_c0_g1_i1, Rma-Tct_133185_c1_g1_i5, Rma-Tct_134612_c3_g9_i5, Rma-Tct_1030176_c0_g1_i…
cation transport	73	Rma-Tct_1040980_c0_g1_i1, Rma-Tct_390663_c0_g1_i1, Rma-Tct_840667_c0_g1_i1, Rma-Tct_1048293_c0_g1_i1, Rma-Tct_416453_c0_g1_i1, Rma-Tct_1098948_c0_g1_i1, Rma-Tct_792691_c0_g1_i1, Rma-Tct_953466_c0_g1_i1, Rma-Tct_748410_c0_g1_i1, Rma-Tct_1010399_c0_g1_i1, Rma-Tct_843404_c0_g1_i1, Rma-Tct_1159049_c0_g1_i1, Rma-Tct_897353_c0_g1_i1, Rma-Tct_155385_c0_g1_i1, Rma-Tct_160294_c0_g1_i1, Rma-Tct_147836_c0_g…
cellular metabolic process	72	Rma-Tct_1111209_c0_g1_i1, Rma-Tct_1028113_c0_g1_i1, Rma-Tct_1113552_c0_g1_i1, Rma-Tct_915539_c0_g1_i1, Rma-Tct_973273_c0_g1_i1, Rma-Tct_166123_c0_g1_i1, Rma-Tct_735008_c0_g1_i1, Rma-Tct_468979_c0_g1_i1, Rma-Tct_1142259_c0_g1_i1, Rma-Tct_136001_c13_g41_i1, Rma-Tct_125861_c0_g1_i4, Rma-Tct_846253_c0_g1_i1, Rma-Tct_708919_c0_g1_i1, Rma-Tct_894966_c0_g1_i1, Rma-Tct_227094_c0_g1_i1, Rma-Tct_58808_c0_g…
cellular iron ion homeostasis	72	Rma-Tct_557110_c0_g1_i1, Rma-Tct_509442_c0_g1_i1, Rma-Tct_95581_c1_g1_i1, Rma-Tct_107110_c0_g2_i1, Rma-Tct_315442_c0_g1_i1, Rma-Tct_128174_c0_g2_i1, Rma-Tct_489645_c0_g1_i1, Rma-Tct_77061_c0_g1_i1, Rma-Tct_709750_c0_g1_i1, Rma-Tct_121633_c3_g4_i1, Rma-Tct_573772_c0_g1_i1, Rma-Tct_425909_c0_g1_i1, Rma-Tct_76171_c0_g1_i1, Rma-Tct_869532_c0_g1_i1, Rma-Tct_19811_c0_g1_i1, Rma-Tct_827707_c0_g1_i1, Rma…
DNA metabolic process	72	Rma-Tct_1094280_c0_g1_i1, Rma-Tct_1138025_c0_g1_i1, Rma-Tct_1101532_c0_g1_i1, Rma-Tct_1102063_c0_g1_i1, Rma-Tct_709483_c0_g1_i1, Rma-Tct_406915_c0_g1_i1, Rma-Tct_1084901_c0_g1_i1, Rma-Tct_982667_c0_g1_i1, Rma-Tct_532904_c0_g1_i1, Rma-Tct_859629_c0_g1_i1, Rma-Tct_404639_c0_g1_i1, Rma-Tct_619179_c0_g1_i1, Rma-Tct_256823_c0_g1_i1, Rma-Tct_284840_c0_g1_i1, Rma-Tct_827550_c0_g1_i1, Rma-Tct_1097513_c0_…
SOS response	71	Rma-Tct_147114_c0_g1_i1, Rma-Tct_591242_c0_g1_i1, Rma-Tct_429409_c0_g1_i1, Rma-Tct_376065_c0_g1_i1, Rma-Tct_415411_c0_g1_i1, Rma-Tct_77162_c0_g1_i1, Rma-Tct_194814_c0_g1_i1, Rma-Tct_184785_c0_g1_i1, Rma-Tct_612618_c0_g1_i1, Rma-Tct_128436_c7_g17_i1, Rma-Tct_134181_c2_g1_i3, Rma-Tct_861983_c0_g1_i1, Rma-Tct_597628_c0_g1_i1, Rma-Tct_136292_c10_g5_i1, Rma-Tct_409623_c0_g1_i1, Rma-Tct_1077071_c0_g1_i…
protein import	70	Rma-Tct_963734_c0_g1_i1, Rma-Tct_951089_c0_g1_i1, Rma-Tct_39894_c0_g1_i1, Rma-Tct_872883_c0_g1_i1, Rma-Tct_697808_c0_g1_i1, Rma-Tct_125880_c3_g1_i1, Rma-Tct_136129_c12_g2_i4, Rma-Tct_40853_c0_g1_i1, Rma-Tct_363382_c0_g1_i1, Rma-Tct_1044701_c0_g1_i1, Rma-Tct_1077853_c0_g1_i1, Rma-Tct_151079_c0_g1_i1, Rma-Tct_135875_c3_g6_i1, Rma-Tct_684460_c0_g1_i1, Rma-Tct_683243_c0_g1_i1, Rma-Tct_653315_c0_g1_i1…
protein refolding	70	Rma-Tct_131359_c5_g27_i1, Rma-Tct_1129011_c0_g1_i1, Rma-Tct_133356_c3_g17_i1, Rma-Tct_133356_c4_g17_i1, Rma-Tct_117571_c0_g2_i1, Rma-Tct_636817_c0_g1_i1, Rma-Tct_135318_c11_g36_i1, Rma-Tct_131634_c6_g1_i1, Rma-Tct_135834_c8_g1_i1, Rma-Tct_735623_c0_g1_i1, Rma-Tct_509617_c0_g1_i1, Rma-Tct_135318_c11_g41_i2, Rma-Tct_132263_c0_g1_i1, Rma-Tct_117571_c0_g6_i1, Rma-Tct_123899_c0_g4_i1, Rma-Tct_39422_c0…
regulation of cellular process	69	Rma-Tct_242714_c0_g1_i1, Rma-Tct_699599_c0_g1_i1, Rma-Tct_294997_c0_g1_i1, Rma-Tct_712470_c0_g1_i1, Rma-Tct_975334_c0_g1_i1, Rma-Tct_335782_c0_g1_i1, Rma-Tct_834656_c0_g1_i1, Rma-Tct_261402_c0_g1_i1, Rma-Tct_207376_c0_g1_i1, Rma-Tct_1142259_c0_g1_i1, Rma-Tct_355675_c0_g1_i1, Rma-Tct_703426_c0_g1_i1, Rma-Tct_358785_c0_g1_i1, Rma-Tct_887119_c0_g1_i1, Rma-Tct_581929_c0_g1_i1, Rma-Tct_1149225_c0_g1_i…
NAD biosynthetic process	65	Rma-Tct_644304_c0_g1_i1, Rma-Tct_606123_c0_g1_i1, Rma-Tct_435671_c0_g1_i1, Rma-Tct_283233_c0_g1_i1, Rma-Tct_890905_c0_g1_i1, Rma-Tct_874681_c0_g1_i1, Rma-Tct_854914_c0_g1_i1, Rma-Tct_260466_c0_g1_i1, Rma-Tct_925100_c0_g1_i1, Rma-Tct_1129023_c0_g1_i1, Rma-Tct_645864_c0_g1_i1, Rma-Tct_378485_c0_g1_i1, Rma-Tct_1075847_c0_g1_i1, Rma-Tct_1134876_c0_g1_i1, Rma-Tct_931996_c0_g1_i1, Rma-Tct_1045128_c0_g1…
riboflavin biosynthetic process	65	Rma-Tct_841082_c0_g1_i1, Rma-Tct_399252_c0_g1_i1, Rma-Tct_276360_c0_g1_i1, Rma-Tct_91414_c0_g1_i1, Rma-Tct_728352_c0_g1_i1, Rma-Tct_660203_c0_g1_i1, Rma-Tct_382085_c0_g1_i1, Rma-Tct_638749_c0_g1_i1, Rma-Tct_18851_c0_g1_i1, Rma-Tct_135678_c0_g14_i1, Rma-Tct_886489_c0_g1_i1, Rma-Tct_484437_c0_g1_i1, Rma-Tct_498236_c0_g1_i1, Rma-Tct_771621_c0_g1_i1, Rma-Tct_886545_c0_g1_i1, Rma-Tct_190055_c0_g1_i1, …
protein targeting	63	Rma-Tct_872883_c0_g1_i1, Rma-Tct_36788_c2_g1_i1, Rma-Tct_125880_c3_g1_i1, Rma-Tct_1075629_c0_g1_i1, Rma-Tct_843422_c0_g1_i1, Rma-Tct_40853_c0_g1_i1, Rma-Tct_794746_c0_g1_i1, Rma-Tct_1044701_c0_g1_i1, Rma-Tct_1077853_c0_g1_i1, Rma-Tct_1146091_c0_g1_i1, Rma-Tct_134851_c1_g4_i1, Rma-Tct_135875_c3_g6_i1, Rma-Tct_683243_c0_g1_i1, Rma-Tct_567225_c0_g1_i1, Rma-Tct_1039917_c0_g1_i1, Rma-Tct_136129_c12_g2…
mRNA splicing, via spliceosome	63	Rma-Tct_132805_c0_g1_i2, Rma-Tct_835831_c0_g1_i1, Rma-Tct_587617_c0_g1_i1, Rma-Tct_1140189_c0_g1_i1, Rma-Tct_676713_c0_g1_i1, Rma-Tct_738292_c0_g1_i1, Rma-Tct_222040_c0_g1_i1, Rma-Tct_129728_c0_g3_i2, Rma-Tct_201855_c0_g1_i1, Rma-Tct_1125302_c0_g1_i1, Rma-Tct_233884_c0_g1_i1, Rma-Tct_942277_c0_g1_i1, Rma-Tct_250679_c0_g1_i1, Rma-Tct_134537_c2_g1_i3, Rma-Tct_736050_c0_g1_i1, Rma-Tct_207278_c0_g1_i…
single-organism process	62	Rma-Tct_1064453_c0_g1_i1, Rma-Tct_699599_c0_g1_i1, Rma-Tct_128171_c0_g6_i1, Rma-Tct_335782_c0_g1_i1, Rma-Tct_261402_c0_g1_i1, Rma-Tct_1142259_c0_g1_i1, Rma-Tct_501844_c0_g1_i1, Rma-Tct_294581_c0_g1_i1, Rma-Tct_171251_c0_g1_i1, Rma-Tct_925850_c0_g1_i1, Rma-Tct_689199_c0_g1_i1, Rma-Tct_1155929_c0_g1_i1, Rma-Tct_718911_c0_g1_i1, Rma-Tct_567219_c0_g1_i1, Rma-Tct_564431_c0_g1_i1, Rma-Tct_940969_c0_g1_…
nucleoside metabolic process	62	Rma-Tct_295648_c0_g1_i1, Rma-Tct_749830_c0_g1_i1, Rma-Tct_820364_c0_g1_i1, Rma-Tct_225830_c0_g1_i1, Rma-Tct_271939_c0_g1_i1, Rma-Tct_601307_c0_g1_i1, Rma-Tct_612100_c0_g1_i1, Rma-Tct_15933_c0_g2_i1, Rma-Tct_341192_c0_g1_i1, Rma-Tct_892317_c0_g1_i1, Rma-Tct_553983_c0_g1_i1, Rma-Tct_281543_c0_g1_i1, Rma-Tct_1090100_c0_g1_i1, Rma-Tct_819610_c0_g1_i1, Rma-Tct_340156_c0_g1_i1, Rma-Tct_1150528_c0_g1_i1…
'de novo' IMP biosynthetic process	62	Rma-Tct_460786_c0_g1_i1, Rma-Tct_985728_c0_g1_i1, Rma-Tct_724649_c0_g1_i1, Rma-Tct_1054978_c0_g1_i1, Rma-Tct_601307_c0_g1_i1, Rma-Tct_743717_c0_g1_i1, Rma-Tct_1163063_c0_g1_i1, Rma-Tct_924915_c0_g1_i1, Rma-Tct_612100_c0_g1_i1, Rma-Tct_15933_c0_g2_i1, Rma-Tct_611241_c0_g1_i1, Rma-Tct_4122_c0_g1_i1, Rma-Tct_671971_c0_g1_i1, Rma-Tct_441525_c0_g1_i1, Rma-Tct_977465_c0_g1_i1, Rma-Tct_568734_c0_g1_i1, …
single-organism metabolic process	61	Rma-Tct_135373_c2_g25_i1, Rma-Tct_383009_c0_g1_i1, Rma-Tct_860073_c0_g1_i1, Rma-Tct_670097_c0_g1_i1, Rma-Tct_222444_c0_g1_i1, Rma-Tct_530723_c0_g1_i1, Rma-Tct_685923_c0_g1_i1, Rma-Tct_464363_c0_g1_i1, Rma-Tct_742904_c0_g1_i1, Rma-Tct_643788_c0_g1_i1, Rma-Tct_735008_c0_g1_i1, Rma-Tct_985774_c0_g1_i1, Rma-Tct_135373_c2_g12_i1, Rma-Tct_528859_c0_g1_i1, Rma-Tct_371311_c0_g1_i1, Rma-Tct_211253_c0_g1_i…
single-organism cellular process	60	Rma-Tct_334981_c0_g1_i1, Rma-Tct_481912_c0_g1_i1, Rma-Tct_135069_c1_g31_i1, Rma-Tct_136314_c82_g113_i1, Rma-Tct_1158071_c0_g1_i1, Rma-Tct_335490_c1_g1_i1, Rma-Tct_619409_c0_g1_i1, Rma-Tct_441125_c0_g1_i1, Rma-Tct_459601_c0_g1_i1, Rma-Tct_774096_c0_g1_i1, Rma-Tct_945188_c0_g1_i1, Rma-Tct_350008_c0_g1_i1, Rma-Tct_1109424_c0_g1_i1, Rma-Tct_752730_c0_g1_i1, Rma-Tct_1050526_c0_g1_i1, Rma-Tct_822161_c0…
proton transport	59	Rma-Tct_864664_c0_g1_i1, Rma-Tct_129686_c4_g1_i1, Rma-Tct_216271_c0_g1_i1, Rma-Tct_313142_c0_g1_i1, Rma-Tct_505828_c0_g1_i1, Rma-Tct_1079139_c0_g1_i1, Rma-Tct_1117821_c0_g1_i1, Rma-Tct_109235_c0_g2_i1, Rma-Tct_446498_c0_g1_i1, Rma-Tct_178701_c0_g1_i1, Rma-Tct_573395_c0_g1_i1, Rma-Tct_302732_c0_g1_i1, Rma-Tct_480654_c1_g1_i1, Rma-Tct_459601_c0_g1_i1, Rma-Tct_1109323_c0_g1_i1, Rma-Tct_429862_c0_g1_…
dephosphorylation	59	Rma-Tct_131000_c1_g3_i2, Rma-Tct_807909_c0_g1_i1, Rma-Tct_920369_c0_g1_i1, Rma-Tct_687601_c0_g1_i1, Rma-Tct_212342_c0_g1_i1, Rma-Tct_1015359_c0_g1_i1, Rma-Tct_601347_c0_g1_i1, Rma-Tct_305569_c0_g1_i1, Rma-Tct_1136803_c0_g1_i1, Rma-Tct_1087211_c0_g1_i1, Rma-Tct_849020_c0_g1_i1, Rma-Tct_882829_c0_g1_i1, Rma-Tct_197367_c0_g1_i1, Rma-Tct_760600_c0_g1_i1, Rma-Tct_554140_c0_g1_i1, Rma-Tct_350463_c0_g1_…
metal ion transport	59	Rma-Tct_134035_c0_g10_i1, Rma-Tct_300468_c0_g1_i1, Rma-Tct_129956_c0_g1_i1, Rma-Tct_104659_c0_g1_i1, Rma-Tct_855448_c0_g1_i1, Rma-Tct_129956_c0_g1_i2, Rma-Tct_93395_c0_g1_i1, Rma-Tct_129956_c0_g1_i5, Rma-Tct_400789_c0_g1_i1, Rma-Tct_129956_c0_g1_i3, Rma-Tct_129956_c0_g1_i4, Rma-Tct_563182_c0_g1_i1, Rma-Tct_993953_c0_g1_i1, Rma-Tct_505029_c0_g1_i1, Rma-Tct_761108_c0_g1_i1, Rma-Tct_135993_c3_g14_i3…
protein maturation by iron-sulfur cluster transfer	59	Rma-Tct_121678_c1_g7_i1, Rma-Tct_411120_c0_g1_i1, Rma-Tct_64087_c0_g1_i1, Rma-Tct_597177_c0_g1_i1, Rma-Tct_220597_c0_g1_i1, Rma-Tct_1143410_c0_g1_i1, Rma-Tct_1092871_c0_g1_i1, Rma-Tct_133506_c4_g3_i1, Rma-Tct_964884_c0_g1_i1, Rma-Tct_130716_c1_g1_i7, Rma-Tct_51316_c0_g1_i1, Rma-Tct_138090_c0_g1_i1, Rma-Tct_12006_c0_g1_i1, Rma-Tct_132337_c5_g15_i1, Rma-Tct_129471_c2_g1_i1, Rma-Tct_1062697_c0_g1_i1…
methionine biosynthetic process	58	Rma-Tct_897644_c0_g1_i1, Rma-Tct_133796_c6_g1_i1, Rma-Tct_70275_c1_g1_i1, Rma-Tct_96376_c0_g2_i1, Rma-Tct_261861_c0_g1_i1, Rma-Tct_406452_c0_g1_i1, Rma-Tct_774633_c0_g1_i1, Rma-Tct_1049783_c0_g1_i1, Rma-Tct_772915_c0_g1_i1, Rma-Tct_558388_c0_g1_i1, Rma-Tct_549267_c0_g1_i1, Rma-Tct_819322_c0_g1_i1, Rma-Tct_687788_c0_g1_i1, Rma-Tct_753087_c0_g1_i1, Rma-Tct_775023_c0_g1_i1, Rma-Tct_711384_c0_g1_i1, …
arginine biosynthetic process	58	Rma-Tct_930607_c0_g1_i1, Rma-Tct_821854_c0_g1_i1, Rma-Tct_1062891_c0_g1_i1, Rma-Tct_958398_c0_g1_i1, Rma-Tct_848774_c0_g1_i1, Rma-Tct_254011_c0_g1_i1, Rma-Tct_426302_c0_g1_i1, Rma-Tct_922109_c0_g1_i1, Rma-Tct_1006483_c0_g1_i1, Rma-Tct_552328_c0_g1_i1, Rma-Tct_877237_c0_g1_i1, Rma-Tct_242313_c0_g1_i1, Rma-Tct_126527_c1_g1_i4, Rma-Tct_263932_c0_g1_i1, Rma-Tct_135109_c1_g5_i4, Rma-Tct_328514_c0_g1_i…
cellular protein modification process	57	Rma-Tct_524191_c0_g1_i1, Rma-Tct_1020744_c0_g1_i1, Rma-Tct_323321_c0_g1_i1, Rma-Tct_746965_c0_g1_i1, Rma-Tct_327541_c0_g1_i1, Rma-Tct_443299_c0_g1_i1, Rma-Tct_243766_c0_g1_i1, Rma-Tct_405672_c0_g1_i1, Rma-Tct_1136058_c0_g1_i1, Rma-Tct_952294_c0_g1_i1, Rma-Tct_218243_c0_g1_i1, Rma-Tct_999328_c0_g1_i1, Rma-Tct_727725_c0_g1_i1, Rma-Tct_886014_c0_g1_i1, Rma-Tct_1023538_c0_g1_i1, Rma-Tct_394250_c0_g1_…
cyclic nucleotide biosynthetic process	57	Rma-Tct_336359_c0_g1_i1, Rma-Tct_851255_c0_g1_i1, Rma-Tct_817834_c0_g1_i1, Rma-Tct_352678_c0_g1_i1, Rma-Tct_782408_c0_g1_i1, Rma-Tct_818923_c0_g1_i1, Rma-Tct_417763_c0_g1_i1, Rma-Tct_1104599_c0_g1_i1, Rma-Tct_1037840_c0_g1_i1, Rma-Tct_514289_c1_g1_i1, Rma-Tct_279167_c0_g1_i1, Rma-Tct_805318_c0_g1_i1, Rma-Tct_205640_c0_g1_i1, Rma-Tct_953739_c0_g1_i1, Rma-Tct_593944_c0_g1_i1, Rma-Tct_1121792_c0_g1_…
isoprenoid biosynthetic process	57	Rma-Tct_731942_c0_g1_i1, Rma-Tct_649953_c0_g1_i1, Rma-Tct_1070951_c0_g1_i1, Rma-Tct_519226_c0_g1_i1, Rma-Tct_212504_c0_g1_i1, Rma-Tct_925660_c0_g1_i1, Rma-Tct_738240_c0_g1_i1, Rma-Tct_1093136_c0_g1_i1, Rma-Tct_77426_c0_g1_i2, Rma-Tct_1072084_c0_g1_i1, Rma-Tct_96385_c1_g1_i1, Rma-Tct_1163376_c0_g1_i1, Rma-Tct_1074249_c0_g1_i1, Rma-Tct_951873_c0_g1_i1, Rma-Tct_712409_c0_g1_i1, Rma-Tct_1119989_c0_g1…
superoxide metabolic process	56	Rma-Tct_694428_c0_g1_i1, Rma-Tct_200294_c0_g1_i1, Rma-Tct_973380_c0_g1_i1, Rma-Tct_542133_c0_g1_i1, Rma-Tct_622460_c0_g1_i1, Rma-Tct_112084_c1_g1_i1, Rma-Tct_638844_c0_g1_i1, Rma-Tct_65149_c3_g1_i1, Rma-Tct_940198_c0_g1_i1, Rma-Tct_605512_c0_g1_i1, Rma-Tct_251857_c0_g1_i1, Rma-Tct_30604_c0_g1_i1, Rma-Tct_988743_c0_g1_i1, Rma-Tct_213283_c0_g1_i1, Rma-Tct_116865_c0_g1_i3, Rma-Tct_1077604_c0_g1_i1, …
double-strand break repair via nonhomologous end joining	55	Rma-Tct_741879_c0_g1_i1, Rma-Tct_550637_c0_g1_i1, Rma-Tct_50422_c0_g2_i1, Rma-Tct_350497_c0_g1_i1, Rma-Tct_1157196_c0_g1_i1, Rma-Tct_995781_c0_g1_i1, Rma-Tct_506614_c0_g1_i1, Rma-Tct_703705_c0_g1_i1, Rma-Tct_767094_c0_g1_i1, Rma-Tct_276878_c0_g1_i1, Rma-Tct_733844_c0_g1_i1, Rma-Tct_868596_c0_g1_i1, Rma-Tct_215099_c0_g1_i1, Rma-Tct_379720_c0_g1_i1, Rma-Tct_36526_c0_g1_i1, Rma-Tct_415667_c0_g1_i1, …
trehalose biosynthetic process	55	Rma-Tct_1039889_c0_g1_i1, Rma-Tct_1053197_c0_g1_i1, Rma-Tct_800946_c0_g1_i1, Rma-Tct_130994_c0_g2_i1, Rma-Tct_384744_c0_g1_i1, Rma-Tct_983553_c0_g1_i1, Rma-Tct_998064_c0_g1_i1, Rma-Tct_1020186_c0_g1_i1, Rma-Tct_192817_c0_g1_i1, Rma-Tct_912058_c0_g1_i1, Rma-Tct_518649_c0_g1_i1, Rma-Tct_931926_c0_g1_i1, Rma-Tct_484943_c0_g1_i1, Rma-Tct_679084_c0_g1_i1, Rma-Tct_726358_c0_g1_i1, Rma-Tct_801388_c0_g1_…
thiamine biosynthetic process	54	Rma-Tct_460771_c0_g1_i1, Rma-Tct_1108740_c0_g1_i1, Rma-Tct_38888_c0_g1_i1, Rma-Tct_264965_c0_g1_i1, Rma-Tct_283478_c0_g1_i1, Rma-Tct_133645_c6_g3_i1, Rma-Tct_1033246_c0_g1_i1, Rma-Tct_258112_c0_g1_i1, Rma-Tct_568776_c0_g1_i1, Rma-Tct_120321_c1_g1_i5, Rma-Tct_480862_c0_g1_i1, Rma-Tct_844559_c0_g1_i1, Rma-Tct_660331_c0_g1_i1, Rma-Tct_90442_c0_g1_i1, Rma-Tct_468425_c0_g1_i1, Rma-Tct_396956_c0_g1_i1,…
terpenoid biosynthetic process	52	Rma-Tct_66087_c0_g1_i1, Rma-Tct_87304_c1_g1_i1, Rma-Tct_232311_c0_g1_i1, Rma-Tct_126189_c5_g1_i1, Rma-Tct_800710_c0_g1_i1, Rma-Tct_264965_c0_g1_i1, Rma-Tct_390072_c0_g1_i1, Rma-Tct_109634_c0_g2_i1, Rma-Tct_125471_c0_g2_i1, Rma-Tct_117160_c0_g2_i1, Rma-Tct_135649_c3_g1_i1, Rma-Tct_255164_c0_g1_i1, Rma-Tct_258112_c0_g1_i1, Rma-Tct_619026_c0_g1_i1, Rma-Tct_494168_c0_g1_i1, Rma-Tct_93452_c0_g2_i1, Rm…
ATP hydrolysis coupled proton transport	52	Rma-Tct_1098393_c0_g1_i1, Rma-Tct_513790_c0_g1_i1, Rma-Tct_548932_c0_g1_i1, Rma-Tct_374418_c0_g1_i1, Rma-Tct_668834_c0_g1_i1, Rma-Tct_125819_c0_g1_i4, Rma-Tct_528990_c0_g1_i1, Rma-Tct_133213_c0_g2_i9, Rma-Tct_1063349_c0_g1_i1, Rma-Tct_1131751_c0_g1_i1, Rma-Tct_691942_c0_g1_i1, Rma-Tct_1162698_c0_g1_i1, Rma-Tct_1056437_c0_g1_i1, Rma-Tct_133067_c1_g4_i2, Rma-Tct_744878_c0_g1_i1, Rma-Tct_643182_c0_g…
glutamate biosynthetic process	52	Rma-Tct_432319_c0_g1_i1, Rma-Tct_324704_c0_g1_i1, Rma-Tct_337659_c0_g1_i1, Rma-Tct_633131_c0_g1_i1, Rma-Tct_135685_c0_g9_i1, Rma-Tct_750899_c0_g1_i1, Rma-Tct_135076_c0_g1_i11, Rma-Tct_632024_c0_g1_i1, Rma-Tct_306694_c0_g1_i1, Rma-Tct_424785_c1_g1_i1, Rma-Tct_970822_c0_g1_i1, Rma-Tct_831605_c0_g1_i1, Rma-Tct_316184_c0_g1_i1, Rma-Tct_876369_c0_g1_i1, Rma-Tct_131827_c2_g1_i1, Rma-Tct_711973_c0_g1_i1…
respiratory electron transport chain	52	Rma-Tct_275014_c0_g1_i1, Rma-Tct_32511_c0_g2_i1, Rma-Tct_665665_c0_g1_i1, Rma-Tct_160350_c0_g1_i1, Rma-Tct_1147253_c0_g1_i1, Rma-Tct_279219_c0_g1_i1, Rma-Tct_120902_c0_g4_i1, Rma-Tct_1051341_c0_g1_i1, Rma-Tct_120902_c0_g1_i1, Rma-Tct_627549_c0_g1_i1, Rma-Tct_1038405_c0_g1_i1, Rma-Tct_514394_c0_g1_i1, Rma-Tct_136307_c7_g3_i1, Rma-Tct_617191_c0_g1_i1, Rma-Tct_1073838_c0_g1_i1, Rma-Tct_32511_c0_g3_i…
regulation of transcription from RNA polymerase II promoter	52	Rma-Tct_596640_c0_g1_i1, Rma-Tct_859659_c0_g1_i1, Rma-Tct_1005373_c0_g1_i1, Rma-Tct_135768_c3_g9_i1, Rma-Tct_367857_c0_g1_i1, Rma-Tct_599036_c0_g1_i1, Rma-Tct_860287_c0_g1_i1, Rma-Tct_133174_c0_g1_i1, Rma-Tct_1018178_c0_g1_i1, Rma-Tct_129496_c0_g1_i4, Rma-Tct_987182_c0_g1_i1, Rma-Tct_340064_c0_g1_i1, Rma-Tct_400146_c0_g1_i1, Rma-Tct_689199_c0_g1_i1, Rma-Tct_308327_c0_g1_i1, Rma-Tct_1163333_c0_g1_…
ribosome biogenesis	52	Rma-Tct_223628_c0_g1_i1, Rma-Tct_1158959_c0_g1_i1, Rma-Tct_866679_c0_g1_i1, Rma-Tct_789521_c0_g1_i1, Rma-Tct_131664_c2_g3_i2, Rma-Tct_851510_c0_g1_i1, Rma-Tct_108549_c0_g1_i1, Rma-Tct_1062787_c0_g1_i1, Rma-Tct_1097433_c0_g1_i1, Rma-Tct_856825_c0_g1_i1, Rma-Tct_495282_c0_g1_i1, Rma-Tct_35030_c0_g1_i1, Rma-Tct_651787_c0_g1_i1, Rma-Tct_917353_c0_g1_i1, Rma-Tct_133893_c3_g1_i1, Rma-Tct_695628_c0_g1_i…
response to heat	51	Rma-Tct_326866_c0_g1_i1, Rma-Tct_572989_c0_g1_i1, Rma-Tct_379359_c0_g1_i1, Rma-Tct_1161269_c0_g1_i1, Rma-Tct_643031_c0_g1_i1, Rma-Tct_471249_c0_g1_i1, Rma-Tct_609787_c0_g1_i1, Rma-Tct_492623_c0_g1_i1, Rma-Tct_1066379_c0_g1_i1, Rma-Tct_134646_c3_g1_i1, Rma-Tct_124604_c0_g2_i4, Rma-Tct_481009_c0_g1_i1, Rma-Tct_52609_c0_g1_i1, Rma-Tct_135501_c11_g156_i1, Rma-Tct_144415_c0_g1_i1, Rma-Tct_276137_c0_g1…
amino acid transmembrane transport	50	Rma-Tct_579364_c0_g1_i1, Rma-Tct_1157647_c0_g1_i1, Rma-Tct_318956_c0_g1_i1, Rma-Tct_329002_c0_g1_i1, Rma-Tct_488973_c0_g1_i1, Rma-Tct_129144_c0_g1_i4, Rma-Tct_715305_c0_g1_i1, Rma-Tct_294394_c0_g1_i1, Rma-Tct_157676_c0_g1_i1, Rma-Tct_713951_c0_g1_i1, Rma-Tct_886836_c0_g1_i1, Rma-Tct_133052_c0_g1_i1, Rma-Tct_772575_c0_g1_i1, Rma-Tct_859251_c0_g1_i1, Rma-Tct_281958_c0_g1_i1, Rma-Tct_1134272_c0_g1_i…
cellular oxidant detoxification	50	Rma-Tct_468072_c0_g1_i1, Rma-Tct_388327_c0_g1_i1, Rma-Tct_1122498_c0_g1_i1, Rma-Tct_674596_c0_g1_i1, Rma-Tct_55227_c0_g1_i1, Rma-Tct_127092_c0_g1_i4, Rma-Tct_240175_c0_g1_i1, Rma-Tct_132693_c1_g2_i3, Rma-Tct_722867_c0_g1_i1, Rma-Tct_481284_c0_g1_i1, Rma-Tct_966538_c0_g1_i1, Rma-Tct_1004544_c0_g1_i1, Rma-Tct_875991_c0_g1_i1, Rma-Tct_1091751_c0_g1_i1, Rma-Tct_143640_c0_g1_i1, Rma-Tct_302239_c0_g1_i…
cell adhesion	49	Rma-Tct_355883_c0_g1_i1, Rma-Tct_171600_c0_g1_i1, Rma-Tct_26320_c0_g1_i1, Rma-Tct_131376_c0_g1_i3, Rma-Tct_605328_c0_g1_i1, Rma-Tct_726566_c0_g1_i1, Rma-Tct_354770_c0_g1_i1, Rma-Tct_132571_c2_g8_i1, Rma-Tct_979616_c0_g1_i1, Rma-Tct_966376_c0_g1_i1, Rma-Tct_1011835_c0_g1_i1, Rma-Tct_590401_c0_g1_i1, Rma-Tct_884737_c0_g1_i1, Rma-Tct_252830_c0_g1_i1, Rma-Tct_844665_c0_g1_i1, Rma-Tct_145426_c0_g1_i1,…
negative regulation of transcription, DNA-templated	47	Rma-Tct_135118_c5_g21_i1, Rma-Tct_1132777_c0_g1_i1, Rma-Tct_442158_c0_g1_i1, Rma-Tct_958919_c0_g1_i1, Rma-Tct_782014_c0_g1_i1, Rma-Tct_591242_c0_g1_i1, Rma-Tct_1150442_c0_g1_i1, Rma-Tct_358603_c0_g1_i1, Rma-Tct_488201_c0_g1_i1, Rma-Tct_135768_c3_g9_i1, Rma-Tct_415411_c0_g1_i1, Rma-Tct_723331_c0_g1_i1, Rma-Tct_764698_c0_g1_i1, Rma-Tct_848175_c0_g1_i1, Rma-Tct_453218_c0_g1_i1, Rma-Tct_481587_c0_g1_…
carbohydrate transport	47	Rma-Tct_133294_c22_g1_i1, Rma-Tct_1075194_c0_g1_i1, Rma-Tct_35279_c1_g1_i1, Rma-Tct_653324_c0_g1_i1, Rma-Tct_1057370_c0_g1_i1, Rma-Tct_836365_c0_g1_i1, Rma-Tct_135588_c6_g15_i2, Rma-Tct_1067897_c0_g1_i1, Rma-Tct_135588_c6_g53_i1, Rma-Tct_135343_c4_g11_i1, Rma-Tct_1002727_c0_g1_i1, Rma-Tct_267625_c0_g1_i1, Rma-Tct_690252_c0_g1_i1, Rma-Tct_267800_c0_g1_i1, Rma-Tct_135588_c6_g3_i1, Rma-Tct_135588_c6…
protein ubiquitination	46	Rma-Tct_955135_c0_g1_i1, Rma-Tct_762714_c0_g1_i1, Rma-Tct_435103_c0_g1_i1, Rma-Tct_133765_c0_g3_i9, Rma-Tct_123007_c0_g1_i2, Rma-Tct_123944_c0_g1_i1, Rma-Tct_492941_c0_g1_i1, Rma-Tct_1043378_c0_g1_i1, Rma-Tct_135468_c1_g9_i11, Rma-Tct_1033085_c0_g1_i1, Rma-Tct_650235_c0_g1_i1, Rma-Tct_438582_c0_g1_i1, Rma-Tct_126772_c0_g1_i3, Rma-Tct_1127536_c0_g1_i1, Rma-Tct_321441_c0_g1_i1, Rma-Tct_126772_c0_g1…
one-carbon metabolic process	46	Rma-Tct_121324_c0_g1_i1, Rma-Tct_622650_c0_g1_i1, Rma-Tct_135286_c6_g3_i2, Rma-Tct_564061_c0_g1_i1, Rma-Tct_122362_c5_g8_i16, Rma-Tct_135286_c6_g5_i1, Rma-Tct_118570_c0_g1_i2, Rma-Tct_118570_c0_g1_i1, Rma-Tct_110683_c0_g4_i1, Rma-Tct_262896_c0_g1_i1, Rma-Tct_282697_c0_g1_i1, Rma-Tct_911951_c0_g1_i1, Rma-Tct_135500_c4_g1_i1, Rma-Tct_488808_c0_g1_i1, Rma-Tct_132849_c9_g1_i1, Rma-Tct_581025_c0_g1_i1…
fatty acid metabolic process	46	Rma-Tct_624431_c0_g1_i1, Rma-Tct_953952_c1_g1_i1, Rma-Tct_135813_c1_g9_i3, Rma-Tct_46339_c1_g1_i1, Rma-Tct_1083367_c0_g1_i1, Rma-Tct_521717_c0_g1_i1, Rma-Tct_402061_c0_g1_i1, Rma-Tct_95148_c2_g1_i1, Rma-Tct_299443_c0_g1_i1, Rma-Tct_50500_c0_g1_i1, Rma-Tct_1012468_c0_g1_i1, Rma-Tct_96867_c0_g1_i1, Rma-Tct_638011_c0_g1_i1, Rma-Tct_364488_c0_g1_i1, Rma-Tct_660563_c0_g1_i1, Rma-Tct_751814_c0_g1_i1, R…
cellular macromolecule metabolic process	46	Rma-Tct_626852_c0_g1_i1, Rma-Tct_596862_c0_g1_i1, Rma-Tct_866074_c0_g1_i1, Rma-Tct_975334_c0_g1_i1, Rma-Tct_992716_c0_g1_i1, Rma-Tct_493123_c0_g1_i1, Rma-Tct_412277_c0_g1_i1, Rma-Tct_256298_c0_g1_i1, Rma-Tct_115451_c0_g3_i6, Rma-Tct_1145472_c0_g1_i1, Rma-Tct_906237_c0_g1_i1, Rma-Tct_986843_c0_g1_i1, Rma-Tct_741070_c0_g1_i1, Rma-Tct_1155106_c0_g1_i1, Rma-Tct_130390_c0_g5_i1, Rma-Tct_233956_c0_g1_i…
regulation of DNA-templated transcription, elongation	46	Rma-Tct_136366_c45_g37_i1, Rma-Tct_135889_c8_g27_i3, Rma-Tct_564571_c0_g1_i1, Rma-Tct_184315_c0_g1_i1, Rma-Tct_1019404_c0_g1_i1, Rma-Tct_81267_c1_g1_i1, Rma-Tct_820946_c0_g1_i1, Rma-Tct_895365_c0_g1_i1, Rma-Tct_133174_c0_g1_i1, Rma-Tct_101015_c0_g1_i1, Rma-Tct_111708_c0_g1_i1, Rma-Tct_129496_c0_g1_i4, Rma-Tct_887303_c0_g1_i1, Rma-Tct_135676_c2_g5_i1, Rma-Tct_1124579_c0_g1_i1, Rma-Tct_136366_c45_g…
aerobic respiration	45	Rma-Tct_933994_c0_g1_i1, Rma-Tct_135758_c5_g4_i6, Rma-Tct_356471_c0_g1_i1, Rma-Tct_795014_c0_g1_i1, Rma-Tct_114402_c1_g2_i1, Rma-Tct_135758_c5_g4_i3, Rma-Tct_135758_c5_g4_i4, Rma-Tct_1097070_c0_g1_i1, Rma-Tct_833857_c0_g1_i1, Rma-Tct_135758_c5_g4_i5, Rma-Tct_494523_c0_g1_i1, Rma-Tct_1117405_c0_g1_i1, Rma-Tct_16261_c1_g1_i1, Rma-Tct_136117_c12_g6_i1, Rma-Tct_645529_c0_g1_i1, Rma-Tct_135758_c5_g8_i…
cysteine biosynthetic process from serine	45	Rma-Tct_94431_c3_g1_i1, Rma-Tct_221392_c0_g1_i1, Rma-Tct_183831_c0_g1_i1, Rma-Tct_552666_c0_g1_i1, Rma-Tct_595280_c0_g1_i1, Rma-Tct_1051_c0_g1_i1, Rma-Tct_531396_c0_g1_i1, Rma-Tct_893738_c0_g1_i1, Rma-Tct_136087_c9_g20_i1, Rma-Tct_120972_c3_g3_i1, Rma-Tct_588501_c0_g1_i1, Rma-Tct_629447_c0_g1_i1, Rma-Tct_542135_c0_g1_i1, Rma-Tct_1155357_c0_g1_i1, Rma-Tct_788300_c0_g1_i1, Rma-Tct_28727_c0_g1_i1, R…
chemotaxis	45	Rma-Tct_723311_c0_g1_i1, Rma-Tct_1135950_c0_g1_i1, Rma-Tct_1157970_c0_g1_i1, Rma-Tct_453190_c0_g1_i1, Rma-Tct_330390_c0_g1_i1, Rma-Tct_901095_c0_g1_i1, Rma-Tct_740046_c0_g1_i1, Rma-Tct_790078_c0_g1_i1, Rma-Tct_919104_c0_g1_i1, Rma-Tct_589770_c0_g1_i1, Rma-Tct_409482_c0_g1_i1, Rma-Tct_449897_c0_g1_i1, Rma-Tct_369338_c0_g1_i1, Rma-Tct_152453_c0_g1_i1, Rma-Tct_574050_c0_g1_i1, Rma-Tct_575594_c0_g1_i…
carboxylic acid metabolic process	45	Rma-Tct_544456_c0_g1_i1, Rma-Tct_780708_c0_g1_i1, Rma-Tct_939882_c0_g1_i1, Rma-Tct_466734_c0_g1_i1, Rma-Tct_1130445_c0_g1_i1, Rma-Tct_903775_c0_g1_i1, Rma-Tct_1129369_c0_g1_i1, Rma-Tct_662178_c0_g1_i1, Rma-Tct_123281_c0_g1_i1, Rma-Tct_136148_c5_g8_i3, Rma-Tct_123281_c0_g3_i1, Rma-Tct_305300_c0_g1_i1, Rma-Tct_1058748_c0_g1_i1, Rma-Tct_130135_c2_g2_i2, Rma-Tct_806383_c0_g1_i1, Rma-Tct_1003226_c0_g1…
histidine biosynthetic process	44	Rma-Tct_1053956_c1_g1_i1, Rma-Tct_784622_c0_g1_i1, Rma-Tct_511479_c0_g1_i1, Rma-Tct_529834_c0_g1_i1, Rma-Tct_30094_c1_g1_i1, Rma-Tct_468888_c0_g1_i1, Rma-Tct_736171_c0_g1_i1, Rma-Tct_707044_c0_g1_i1, Rma-Tct_1066387_c0_g1_i1, Rma-Tct_135109_c1_g5_i11, Rma-Tct_448675_c0_g1_i1, Rma-Tct_135109_c1_g5_i13, Rma-Tct_578403_c0_g1_i1, Rma-Tct_134074_c3_g5_i1, Rma-Tct_970063_c0_g1_i1, Rma-Tct_439592_c0_g1_…
SRP-dependent cotranslational protein targeting to membrane	44	Rma-Tct_1039315_c0_g1_i1, Rma-Tct_124483_c0_g1_i5, Rma-Tct_183831_c0_g1_i1, Rma-Tct_319244_c0_g1_i1, Rma-Tct_189710_c0_g1_i1, Rma-Tct_118466_c0_g1_i1, Rma-Tct_81946_c1_g1_i1, Rma-Tct_456319_c0_g1_i1, Rma-Tct_969772_c0_g1_i1, Rma-Tct_1164414_c0_g1_i1, Rma-Tct_132783_c0_g1_i1, Rma-Tct_276067_c0_g1_i1, Rma-Tct_105543_c1_g1_i1, Rma-Tct_639532_c0_g1_i1, Rma-Tct_829778_c0_g1_i1, Rma-Tct_294738_c0_g1_i1…
protein repair	44	Rma-Tct_1014399_c0_g1_i1, Rma-Tct_359010_c0_g1_i1, Rma-Tct_951_c0_g1_i1, Rma-Tct_375335_c0_g1_i1, Rma-Tct_931178_c0_g1_i1, Rma-Tct_454325_c0_g1_i1, Rma-Tct_901890_c0_g1_i1, Rma-Tct_1025104_c0_g1_i1, Rma-Tct_791811_c0_g1_i1, Rma-Tct_940356_c0_g1_i1, Rma-Tct_195488_c0_g1_i1, Rma-Tct_536492_c0_g1_i1, Rma-Tct_146321_c0_g1_i1, Rma-Tct_130436_c7_g1_i1, Rma-Tct_131192_c9_g4_i1, Rma-Tct_56373_c0_g1_i1, R…
nucleic acid metabolic process	44	Rma-Tct_1060539_c0_g1_i1, Rma-Tct_626852_c0_g1_i1, Rma-Tct_279565_c0_g1_i1, Rma-Tct_480846_c0_g1_i1, Rma-Tct_479115_c0_g1_i1, Rma-Tct_136359_c188_g34_i1, Rma-Tct_866074_c0_g1_i1, Rma-Tct_136047_c6_g36_i1, Rma-Tct_136314_c82_g318_i3, Rma-Tct_430196_c0_g1_i1, Rma-Tct_282758_c0_g1_i1, Rma-Tct_256298_c0_g1_i1, Rma-Tct_975026_c0_g1_i1, Rma-Tct_327465_c0_g1_i1, Rma-Tct_130390_c0_g5_i1, Rma-Tct_1020972_…
tetrapyrrole biosynthetic process	42	Rma-Tct_895217_c0_g1_i1, Rma-Tct_568335_c0_g1_i1, Rma-Tct_531038_c0_g1_i1, Rma-Tct_1027306_c0_g1_i1, Rma-Tct_589231_c0_g1_i1, Rma-Tct_100310_c2_g1_i1, Rma-Tct_110291_c0_g2_i1, Rma-Tct_324327_c0_g1_i1, Rma-Tct_964400_c0_g1_i1, Rma-Tct_276672_c0_g1_i1, Rma-Tct_824620_c0_g1_i1, Rma-Tct_557388_c0_g1_i1, Rma-Tct_564373_c0_g1_i1, Rma-Tct_68398_c0_g2_i1, Rma-Tct_121396_c0_g1_i3, Rma-Tct_489081_c0_g1_i1,…
regulation of cell shape	42	Rma-Tct_593470_c0_g1_i1, Rma-Tct_569186_c0_g1_i1, Rma-Tct_368909_c0_g1_i1, Rma-Tct_658832_c0_g1_i1, Rma-Tct_767107_c0_g1_i1, Rma-Tct_566822_c0_g1_i1, Rma-Tct_833272_c0_g1_i1, Rma-Tct_1065050_c0_g1_i1, Rma-Tct_897333_c0_g1_i1, Rma-Tct_134043_c1_g6_i1, Rma-Tct_1145834_c0_g1_i1, Rma-Tct_134043_c1_g6_i2, Rma-Tct_1157368_c0_g1_i1, Rma-Tct_11683_c0_g1_i1, Rma-Tct_406450_c0_g1_i1, Rma-Tct_268429_c0_g1_i…
pteridine-containing compound metabolic process	42	Rma-Tct_651385_c0_g1_i1, Rma-Tct_316350_c0_g1_i1, Rma-Tct_417841_c0_g1_i1, Rma-Tct_230098_c0_g1_i1, Rma-Tct_70275_c1_g1_i1, Rma-Tct_841039_c0_g1_i1, Rma-Tct_397975_c0_g1_i1, Rma-Tct_261861_c0_g1_i1, Rma-Tct_139613_c0_g1_i1, Rma-Tct_152632_c0_g1_i1, Rma-Tct_1049783_c0_g1_i1, Rma-Tct_558388_c0_g1_i1, Rma-Tct_259657_c0_g1_i1, Rma-Tct_88316_c1_g1_i1, Rma-Tct_525104_c0_g1_i1, Rma-Tct_349_c0_g3_i1, Rma…
lipid biosynthetic process	42	Rma-Tct_1006595_c0_g1_i1, Rma-Tct_933800_c0_g1_i1, Rma-Tct_693644_c0_g1_i1, Rma-Tct_129564_c0_g1_i6, Rma-Tct_485383_c0_g1_i1, Rma-Tct_440365_c0_g1_i1, Rma-Tct_1132676_c0_g1_i1, Rma-Tct_1110921_c0_g1_i1, Rma-Tct_840321_c0_g1_i1, Rma-Tct_1082809_c0_g1_i1, Rma-Tct_1049255_c0_g1_i1, Rma-Tct_385557_c0_g1_i1, Rma-Tct_252979_c0_g1_i1, Rma-Tct_395150_c0_g1_i1, Rma-Tct_1060988_c0_g1_i1, Rma-Tct_133371_c0_…
translational termination	42	Rma-Tct_29554_c0_g1_i1, Rma-Tct_1084989_c0_g1_i1, Rma-Tct_205799_c0_g1_i1, Rma-Tct_837391_c0_g1_i1, Rma-Tct_542620_c0_g1_i1, Rma-Tct_492457_c0_g1_i1, Rma-Tct_241579_c0_g1_i1, Rma-Tct_70807_c0_g2_i1, Rma-Tct_1083678_c0_g1_i1, Rma-Tct_1091936_c0_g1_i1, Rma-Tct_29832_c1_g1_i1, Rma-Tct_1139602_c0_g1_i1, Rma-Tct_904269_c0_g1_i1, Rma-Tct_872646_c0_g1_i1, Rma-Tct_708203_c0_g1_i1, Rma-Tct_452534_c0_g1_i1…
DNA-templated transcription, termination	42	Rma-Tct_1093476_c0_g1_i1, Rma-Tct_562980_c0_g1_i1, Rma-Tct_135949_c9_g2_i1, Rma-Tct_764461_c0_g1_i1, Rma-Tct_723516_c0_g1_i1, Rma-Tct_537488_c0_g1_i1, Rma-Tct_981869_c0_g1_i1, Rma-Tct_1070954_c0_g1_i1, Rma-Tct_1150811_c0_g1_i1, Rma-Tct_134432_c8_g4_i1, Rma-Tct_124536_c8_g7_i1, Rma-Tct_822468_c0_g1_i1, Rma-Tct_193838_c0_g1_i1, Rma-Tct_176766_c1_g1_i1, Rma-Tct_331257_c0_g1_i1, Rma-Tct_135949_c9_g21…
lysine biosynthetic process via diaminopimelate	41	Rma-Tct_425262_c0_g1_i1, Rma-Tct_378324_c0_g1_i1, Rma-Tct_603495_c0_g1_i1, Rma-Tct_788643_c0_g1_i1, Rma-Tct_154183_c0_g1_i1, Rma-Tct_365070_c0_g1_i1, Rma-Tct_116357_c0_g5_i1, Rma-Tct_1069228_c0_g1_i1, Rma-Tct_849086_c0_g1_i1, Rma-Tct_530050_c0_g1_i1, Rma-Tct_529500_c0_g1_i1, Rma-Tct_48600_c0_g1_i1, Rma-Tct_456096_c0_g1_i1, Rma-Tct_46681_c0_g1_i1, Rma-Tct_408491_c0_g1_i1, Rma-Tct_573778_c0_g1_i1, …
bacterial-type flagellum-dependent cell motility	41	Rma-Tct_960884_c0_g1_i1, Rma-Tct_838206_c0_g1_i1, Rma-Tct_577165_c0_g1_i1, Rma-Tct_901095_c0_g1_i1, Rma-Tct_822777_c0_g1_i1, Rma-Tct_572234_c0_g1_i1, Rma-Tct_409482_c0_g1_i1, Rma-Tct_236586_c0_g1_i1, Rma-Tct_1059009_c0_g1_i1, Rma-Tct_1051335_c0_g1_i1, Rma-Tct_781460_c0_g1_i1, Rma-Tct_1141697_c0_g1_i1, Rma-Tct_590937_c0_g1_i1, Rma-Tct_634511_c0_g1_i1, Rma-Tct_538747_c0_g1_i1, Rma-Tct_267162_c0_g1_…
organic substance metabolic process	40	Rma-Tct_379872_c0_g1_i1, Rma-Tct_943017_c0_g1_i1, Rma-Tct_515067_c0_g1_i1, Rma-Tct_291941_c0_g1_i1, Rma-Tct_538160_c0_g1_i1, Rma-Tct_486325_c0_g1_i1, Rma-Tct_1025497_c0_g1_i1, Rma-Tct_735008_c0_g1_i1, Rma-Tct_923479_c0_g1_i1, Rma-Tct_1142259_c0_g1_i1, Rma-Tct_212288_c0_g1_i1, Rma-Tct_1126281_c0_g1_i1, Rma-Tct_606524_c0_g1_i1, Rma-Tct_272617_c0_g1_i1, Rma-Tct_635285_c0_g1_i1, Rma-Tct_505981_c0_g1_…
cell cycle	40	Rma-Tct_1124789_c0_g1_i1, Rma-Tct_122363_c3_g6_i1, Rma-Tct_118292_c0_g2_i1, Rma-Tct_954092_c0_g1_i1, Rma-Tct_833272_c0_g1_i1, Rma-Tct_538424_c0_g1_i1, Rma-Tct_134043_c1_g6_i1, Rma-Tct_134043_c1_g6_i2, Rma-Tct_1157368_c0_g1_i1, Rma-Tct_730022_c0_g1_i1, Rma-Tct_598525_c0_g1_i1, Rma-Tct_229204_c0_g1_i1, Rma-Tct_136056_c2_g14_i2, Rma-Tct_187217_c0_g1_i1, Rma-Tct_831181_c0_g1_i1, Rma-Tct_1113446_c0_g1…
electron transport chain	40	Rma-Tct_135758_c5_g4_i6, Rma-Tct_17319_c1_g1_i1, Rma-Tct_580565_c0_g1_i1, Rma-Tct_551222_c0_g1_i1, Rma-Tct_1027433_c0_g1_i1, Rma-Tct_112397_c0_g1_i1, Rma-Tct_135307_c0_g3_i1, Rma-Tct_138719_c0_g1_i1, Rma-Tct_558862_c0_g1_i1, Rma-Tct_16443_c0_g2_i1, Rma-Tct_67102_c0_g2_i1, Rma-Tct_133768_c0_g1_i24, Rma-Tct_514946_c0_g1_i1, Rma-Tct_288256_c0_g1_i1, Rma-Tct_889792_c0_g1_i1, Rma-Tct_822998_c0_g1_i1, …
peptidyl-histidine phosphorylation	40	Rma-Tct_559940_c0_g1_i1, Rma-Tct_500219_c0_g1_i1, Rma-Tct_1035326_c0_g1_i1, Rma-Tct_637559_c0_g1_i1, Rma-Tct_732995_c0_g1_i1, Rma-Tct_577721_c0_g1_i1, Rma-Tct_19870_c0_g2_i1, Rma-Tct_177563_c0_g1_i1, Rma-Tct_641012_c0_g1_i1, Rma-Tct_292824_c0_g1_i1, Rma-Tct_376966_c0_g1_i1, Rma-Tct_858569_c0_g1_i1, Rma-Tct_389995_c0_g1_i1, Rma-Tct_320165_c0_g1_i1, Rma-Tct_269467_c0_g1_i1, Rma-Tct_1082552_c0_g1_i1…
pentose-phosphate shunt	40	Rma-Tct_41993_c1_g1_i1, Rma-Tct_1119098_c0_g1_i1, Rma-Tct_1095194_c0_g1_i1, Rma-Tct_186839_c1_g1_i1, Rma-Tct_529554_c0_g1_i1, Rma-Tct_1099542_c0_g1_i1, Rma-Tct_51726_c0_g1_i1, Rma-Tct_276443_c0_g1_i1, Rma-Tct_128233_c0_g1_i2, Rma-Tct_952550_c0_g1_i1, Rma-Tct_345827_c0_g1_i1, Rma-Tct_1161431_c0_g1_i1, Rma-Tct_437896_c0_g1_i1, Rma-Tct_95048_c1_g1_i1, Rma-Tct_936180_c0_g1_i1, Rma-Tct_612203_c0_g1_i1…
folic acid-containing compound biosynthetic process	39	Rma-Tct_1142163_c0_g1_i1, Rma-Tct_768289_c0_g1_i1, Rma-Tct_192359_c2_g1_i1, Rma-Tct_889477_c0_g1_i1, Rma-Tct_334549_c0_g1_i1, Rma-Tct_1009267_c0_g1_i1, Rma-Tct_285008_c0_g1_i1, Rma-Tct_313523_c0_g1_i1, Rma-Tct_907910_c0_g1_i1, Rma-Tct_136296_c2_g2_i2, Rma-Tct_772970_c0_g1_i1, Rma-Tct_970063_c0_g1_i1, Rma-Tct_71633_c0_g1_i1, Rma-Tct_1161590_c0_g1_i1, Rma-Tct_122597_c1_g3_i1, Rma-Tct_135711_c3_g19_…
nucleobase-containing compound metabolic process	39	Rma-Tct_495757_c0_g1_i1, Rma-Tct_407164_c0_g1_i1, Rma-Tct_132647_c0_g1_i3, Rma-Tct_798773_c0_g1_i1, Rma-Tct_481374_c0_g1_i1, Rma-Tct_1133371_c0_g1_i1, Rma-Tct_1042390_c0_g1_i1, Rma-Tct_297639_c0_g1_i1, Rma-Tct_932501_c0_g1_i1, Rma-Tct_128170_c0_g1_i2, Rma-Tct_446156_c0_g1_i1, Rma-Tct_992445_c0_g1_i1, Rma-Tct_596403_c0_g1_i1, Rma-Tct_178309_c0_g1_i1, Rma-Tct_989719_c0_g1_i1, Rma-Tct_686226_c0_g1_i…
DNA duplex unwinding	39	Rma-Tct_214507_c0_g1_i1, Rma-Tct_723565_c0_g1_i1, Rma-Tct_633143_c0_g1_i1, Rma-Tct_928153_c0_g1_i1, Rma-Tct_854644_c0_g1_i1, Rma-Tct_467864_c0_g1_i1, Rma-Tct_510747_c0_g1_i1, Rma-Tct_502889_c0_g1_i1, Rma-Tct_134221_c1_g2_i1, Rma-Tct_263544_c0_g1_i1, Rma-Tct_395892_c0_g1_i1, Rma-Tct_465042_c0_g1_i1, Rma-Tct_1013797_c0_g1_i1, Rma-Tct_1018408_c0_g1_i1, Rma-Tct_521913_c0_g1_i1, Rma-Tct_952701_c0_g1_i…
S-adenosylmethionine biosynthetic process	39	Rma-Tct_977426_c0_g1_i1, Rma-Tct_118570_c0_g1_i2, Rma-Tct_118570_c0_g1_i1, Rma-Tct_694918_c0_g1_i1, Rma-Tct_822555_c0_g1_i1, Rma-Tct_1069563_c0_g1_i1, Rma-Tct_944438_c0_g1_i1, Rma-Tct_87581_c0_g2_i1, Rma-Tct_49379_c0_g1_i1, Rma-Tct_282881_c0_g1_i1, Rma-Tct_979956_c0_g1_i1, Rma-Tct_551162_c0_g1_i1, Rma-Tct_808971_c0_g1_i1, Rma-Tct_285679_c0_g1_i1, Rma-Tct_884968_c0_g1_i1, Rma-Tct_58307_c0_g1_i1, R…
glucose metabolic process	39	Rma-Tct_133824_c1_g1_i8, Rma-Tct_670004_c0_g1_i1, Rma-Tct_136041_c6_g7_i1, Rma-Tct_126728_c0_g1_i2, Rma-Tct_105524_c2_g1_i1, Rma-Tct_929170_c0_g1_i1, Rma-Tct_564880_c0_g1_i1, Rma-Tct_490984_c0_g1_i1, Rma-Tct_937790_c0_g1_i1, Rma-Tct_129120_c3_g1_i1, Rma-Tct_135121_c3_g19_i1, Rma-Tct_913725_c0_g1_i1, Rma-Tct_728004_c0_g1_i1, Rma-Tct_937228_c0_g1_i1, Rma-Tct_299162_c0_g1_i1, Rma-Tct_215366_c0_g1_i1…
glycogen biosynthetic process	38	Rma-Tct_131304_c1_g4_i1, Rma-Tct_1146754_c0_g1_i1, Rma-Tct_1069436_c0_g1_i1, Rma-Tct_72209_c1_g1_i1, Rma-Tct_729727_c0_g1_i1, Rma-Tct_385673_c0_g1_i1, Rma-Tct_1133996_c0_g1_i1, Rma-Tct_514807_c0_g1_i1, Rma-Tct_273389_c0_g1_i1, Rma-Tct_135015_c1_g9_i2, Rma-Tct_133277_c2_g6_i1, Rma-Tct_902672_c0_g1_i1, Rma-Tct_805870_c0_g1_i1, Rma-Tct_351476_c0_g1_i1, Rma-Tct_189060_c0_g1_i1, Rma-Tct_784601_c0_g1_i…
aromatic amino acid family metabolic process	37	Rma-Tct_654333_c0_g1_i1, Rma-Tct_289029_c0_g1_i1, Rma-Tct_722014_c0_g1_i1, Rma-Tct_68349_c0_g1_i1, Rma-Tct_625146_c0_g1_i1, Rma-Tct_325407_c0_g1_i1, Rma-Tct_605463_c0_g1_i1, Rma-Tct_372355_c0_g1_i1, Rma-Tct_1096214_c0_g1_i1, Rma-Tct_208759_c0_g1_i1, Rma-Tct_7323_c0_g1_i1, Rma-Tct_500683_c0_g1_i1, Rma-Tct_937509_c0_g1_i1, Rma-Tct_18445_c0_g1_i1, Rma-Tct_904320_c0_g1_i1, Rma-Tct_979482_c0_g1_i1, Rm…
modification-dependent protein catabolic process	37	Rma-Tct_98587_c0_g2_i1, Rma-Tct_898353_c0_g1_i1, Rma-Tct_61163_c1_g1_i1, Rma-Tct_103573_c0_g1_i1, Rma-Tct_133525_c4_g14_i5, Rma-Tct_135848_c2_g25_i1, Rma-Tct_135730_c5_g22_i1, Rma-Tct_388593_c0_g1_i1, Rma-Tct_126269_c0_g10_i1, Rma-Tct_1017839_c0_g1_i1, Rma-Tct_1146109_c0_g1_i1, Rma-Tct_133525_c4_g18_i1, Rma-Tct_126269_c0_g20_i2, Rma-Tct_839538_c0_g1_i1, Rma-Tct_136179_c8_g6_i1, Rma-Tct_1153932_c0…
nitrate assimilation	37	Rma-Tct_1016788_c0_g1_i1, Rma-Tct_648472_c0_g1_i1, Rma-Tct_740291_c0_g1_i1, Rma-Tct_184612_c0_g1_i1, Rma-Tct_128664_c3_g1_i1, Rma-Tct_610751_c0_g1_i1, Rma-Tct_565741_c0_g1_i1, Rma-Tct_1135587_c0_g1_i1, Rma-Tct_15226_c0_g2_i1, Rma-Tct_310984_c0_g1_i1, Rma-Tct_1070289_c0_g1_i1, Rma-Tct_944884_c0_g1_i1, Rma-Tct_101879_c4_g1_i1, Rma-Tct_23329_c0_g1_i1, Rma-Tct_279219_c0_g1_i1, Rma-Tct_477147_c0_g1_i1…
glycine catabolic process	36	Rma-Tct_814834_c0_g1_i1, Rma-Tct_120330_c2_g1_i1, Rma-Tct_542067_c0_g1_i1, Rma-Tct_135832_c3_g2_i1, Rma-Tct_651895_c0_g1_i1, Rma-Tct_871554_c0_g1_i1, Rma-Tct_652279_c0_g1_i1, Rma-Tct_889567_c0_g1_i1, Rma-Tct_1100315_c0_g1_i1, Rma-Tct_517113_c0_g1_i1, Rma-Tct_656808_c0_g1_i1, Rma-Tct_220692_c0_g1_i1, Rma-Tct_515444_c0_g1_i1, Rma-Tct_593803_c0_g1_i1, Rma-Tct_1097207_c0_g1_i1, Rma-Tct_172251_c0_g1_i…
proteasomal protein catabolic process	36	Rma-Tct_98587_c0_g2_i1, Rma-Tct_898353_c0_g1_i1, Rma-Tct_61163_c1_g1_i1, Rma-Tct_103573_c0_g1_i1, Rma-Tct_133525_c4_g14_i5, Rma-Tct_135848_c2_g25_i1, Rma-Tct_135730_c5_g22_i1, Rma-Tct_388593_c0_g1_i1, Rma-Tct_126269_c0_g10_i1, Rma-Tct_1017839_c0_g1_i1, Rma-Tct_133525_c4_g18_i1, Rma-Tct_126269_c0_g20_i2, Rma-Tct_839538_c0_g1_i1, Rma-Tct_136179_c8_g6_i1, Rma-Tct_1153932_c0_g1_i1, Rma-Tct_136029_c15…
lipid A biosynthetic process	36	Rma-Tct_844059_c0_g1_i1, Rma-Tct_863255_c0_g1_i1, Rma-Tct_368909_c0_g1_i1, Rma-Tct_614333_c0_g1_i1, Rma-Tct_1103391_c0_g1_i1, Rma-Tct_254242_c0_g1_i1, Rma-Tct_1064055_c0_g1_i1, Rma-Tct_243662_c0_g1_i1, Rma-Tct_841966_c0_g1_i1, Rma-Tct_787686_c0_g1_i1, Rma-Tct_704281_c0_g1_i1, Rma-Tct_372835_c0_g1_i1, Rma-Tct_864738_c0_g1_i1, Rma-Tct_1063780_c0_g1_i1, Rma-Tct_215584_c0_g1_i1, Rma-Tct_335112_c0_g1_…
potassium ion transport	36	Rma-Tct_1042096_c0_g1_i1, Rma-Tct_1164849_c0_g1_i1, Rma-Tct_843021_c0_g1_i1, Rma-Tct_120985_c0_g1_i11, Rma-Tct_131923_c0_g1_i3, Rma-Tct_840197_c0_g1_i1, Rma-Tct_1149297_c0_g1_i1, Rma-Tct_1032715_c0_g1_i1, Rma-Tct_993716_c0_g1_i1, Rma-Tct_331712_c0_g1_i1, Rma-Tct_388086_c0_g1_i1, Rma-Tct_223310_c0_g1_i1, Rma-Tct_726886_c0_g1_i1, Rma-Tct_509624_c0_g1_i1, Rma-Tct_784336_c0_g1_i1, Rma-Tct_863986_c0_g…
aromatic amino acid family biosynthetic process	35	Rma-Tct_170661_c0_g1_i1, Rma-Tct_354569_c0_g1_i1, Rma-Tct_788064_c0_g1_i1, Rma-Tct_515554_c0_g1_i1, Rma-Tct_120064_c1_g1_i1, Rma-Tct_1094234_c0_g1_i1, Rma-Tct_530067_c0_g1_i1, Rma-Tct_671756_c0_g1_i1, Rma-Tct_932625_c0_g1_i1, Rma-Tct_377587_c0_g1_i1, Rma-Tct_14910_c0_g1_i1, Rma-Tct_604458_c0_g1_i1, Rma-Tct_963997_c0_g1_i1, Rma-Tct_133704_c5_g14_i4, Rma-Tct_211807_c0_g1_i1, Rma-Tct_561867_c0_g1_i1…
DNA methylation	35	Rma-Tct_136163_c23_g1_i1, Rma-Tct_136338_c34_g15_i1, Rma-Tct_897235_c0_g1_i1, Rma-Tct_317348_c0_g1_i1, Rma-Tct_683012_c0_g1_i1, Rma-Tct_848066_c0_g1_i1, Rma-Tct_134481_c2_g50_i1, Rma-Tct_951612_c0_g1_i1, Rma-Tct_1053749_c0_g1_i1, Rma-Tct_558308_c0_g1_i1, Rma-Tct_135657_c1_g58_i3, Rma-Tct_1108047_c0_g1_i1, Rma-Tct_457461_c0_g1_i1, Rma-Tct_136163_c23_g30_i1, Rma-Tct_136163_c23_g38_i1, Rma-Tct_71216…
protein processing	35	Rma-Tct_624722_c0_g1_i1, Rma-Tct_326866_c0_g1_i1, Rma-Tct_1137472_c0_g1_i1, Rma-Tct_572989_c0_g1_i1, Rma-Tct_18884_c0_g2_i1, Rma-Tct_231812_c0_g1_i1, Rma-Tct_379359_c0_g1_i1, Rma-Tct_1086035_c0_g1_i1, Rma-Tct_464092_c0_g1_i1, Rma-Tct_601808_c0_g1_i1, Rma-Tct_726311_c0_g1_i1, Rma-Tct_1161269_c0_g1_i1, Rma-Tct_769693_c0_g1_i1, Rma-Tct_334228_c0_g1_i1, Rma-Tct_763390_c0_g1_i1, Rma-Tct_643031_c0_g1_i…
cell communication	35	Rma-Tct_871208_c0_g1_i1, Rma-Tct_464034_c0_g1_i1, Rma-Tct_1087960_c0_g1_i1, Rma-Tct_509010_c0_g1_i1, Rma-Tct_310906_c0_g1_i1, Rma-Tct_613579_c0_g1_i1, Rma-Tct_142797_c0_g1_i1, Rma-Tct_937202_c0_g1_i1, Rma-Tct_630776_c0_g1_i1, Rma-Tct_1153452_c0_g1_i1, Rma-Tct_135058_c1_g1_i2, Rma-Tct_727827_c0_g1_i1, Rma-Tct_896335_c0_g1_i1, Rma-Tct_1123313_c0_g1_i1, Rma-Tct_791137_c0_g1_i1, Rma-Tct_900814_c0_g1_…
protein deubiquitination	34	Rma-Tct_699083_c0_g1_i1, Rma-Tct_1144659_c0_g1_i1, Rma-Tct_192122_c0_g1_i1, Rma-Tct_898765_c0_g1_i1, Rma-Tct_542479_c0_g1_i1, Rma-Tct_191635_c0_g1_i1, Rma-Tct_311263_c0_g1_i1, Rma-Tct_631973_c0_g1_i1, Rma-Tct_135527_c4_g3_i1, Rma-Tct_781529_c0_g1_i1, Rma-Tct_675380_c0_g1_i1, Rma-Tct_246050_c0_g1_i1, Rma-Tct_619192_c0_g1_i1, Rma-Tct_133575_c2_g2_i13, Rma-Tct_276069_c0_g1_i1, Rma-Tct_148505_c0_g1_i…
cellular amino acid biosynthetic process	34	Rma-Tct_639890_c0_g1_i1, Rma-Tct_364914_c0_g1_i1, Rma-Tct_134585_c0_g1_i19, Rma-Tct_8471_c0_g2_i1, Rma-Tct_725112_c0_g1_i1, Rma-Tct_605368_c0_g1_i1, Rma-Tct_90997_c0_g1_i1, Rma-Tct_1114336_c0_g1_i1, Rma-Tct_466774_c0_g1_i1, Rma-Tct_989601_c0_g1_i1, Rma-Tct_368741_c0_g1_i1, Rma-Tct_1113606_c0_g1_i1, Rma-Tct_127874_c9_g1_i1, Rma-Tct_873326_c0_g1_i1, Rma-Tct_565370_c0_g1_i1, Rma-Tct_282502_c0_g1_i1,…
cytochrome complex assembly	34	Rma-Tct_218718_c0_g1_i1, Rma-Tct_790553_c0_g1_i1, Rma-Tct_207277_c0_g1_i1, Rma-Tct_738110_c0_g1_i1, Rma-Tct_421719_c0_g1_i1, Rma-Tct_767516_c0_g1_i1, Rma-Tct_176727_c0_g1_i1, Rma-Tct_182757_c0_g1_i1, Rma-Tct_855998_c0_g1_i1, Rma-Tct_121617_c0_g1_i3, Rma-Tct_414185_c0_g1_i1, Rma-Tct_1029465_c1_g1_i1, Rma-Tct_713183_c0_g1_i1, Rma-Tct_120536_c0_g1_i3, Rma-Tct_168771_c0_g1_i1, Rma-Tct_432072_c0_g1_i1…
[2Fe-2S] cluster assembly	34	Rma-Tct_1155685_c0_g1_i1, Rma-Tct_533718_c0_g1_i1, Rma-Tct_21514_c1_g1_i1, Rma-Tct_128561_c0_g1_i1, Rma-Tct_723038_c0_g1_i1, Rma-Tct_1071749_c0_g1_i1, Rma-Tct_688353_c0_g1_i1, Rma-Tct_509915_c0_g1_i1, Rma-Tct_471724_c0_g1_i1, Rma-Tct_776487_c0_g1_i1, Rma-Tct_984470_c0_g1_i1, Rma-Tct_285976_c0_g1_i1, Rma-Tct_542174_c0_g1_i1, Rma-Tct_969750_c0_g1_i1, Rma-Tct_316460_c0_g1_i1, Rma-Tct_108437_c0_g1_i2…
proteolysis involved in cellular protein catabolic process	33	Rma-Tct_1100846_c0_g1_i1, Rma-Tct_593897_c0_g1_i1, Rma-Tct_243487_c0_g1_i1, Rma-Tct_199722_c0_g1_i1, Rma-Tct_291184_c0_g1_i1, Rma-Tct_711907_c0_g1_i1, Rma-Tct_929625_c0_g1_i1, Rma-Tct_391987_c0_g1_i1, Rma-Tct_342311_c0_g1_i1, Rma-Tct_122295_c0_g2_i5, Rma-Tct_122222_c0_g1_i11, Rma-Tct_995210_c0_g1_i1, Rma-Tct_4843_c0_g1_i1, Rma-Tct_410425_c0_g1_i1, Rma-Tct_872044_c0_g1_i1, Rma-Tct_954889_c0_g1_i1,…
phosphate-containing compound metabolic process	33	Rma-Tct_731942_c0_g1_i1, Rma-Tct_901769_c0_g1_i1, Rma-Tct_622301_c0_g1_i1, Rma-Tct_211138_c0_g1_i1, Rma-Tct_1154898_c0_g1_i1, Rma-Tct_147428_c0_g1_i1, Rma-Tct_974291_c0_g1_i1, Rma-Tct_188500_c0_g1_i1, Rma-Tct_391565_c0_g1_i1, Rma-Tct_811773_c0_g1_i1, Rma-Tct_782979_c0_g1_i1, Rma-Tct_1101585_c0_g1_i1, Rma-Tct_252371_c0_g1_i1, Rma-Tct_869635_c0_g1_i1, Rma-Tct_353793_c0_g1_i1, Rma-Tct_714295_c0_g1_i…
positive regulation of transcription, DNA-templated	32	Rma-Tct_134176_c4_g62_i1, Rma-Tct_136127_c0_g2_i1, Rma-Tct_341151_c0_g1_i1, Rma-Tct_710127_c0_g1_i1, Rma-Tct_134176_c4_g10_i1, Rma-Tct_991647_c0_g1_i1, Rma-Tct_133413_c0_g1_i1, Rma-Tct_111057_c1_g2_i1, Rma-Tct_134176_c4_g16_i2, Rma-Tct_129675_c0_g8_i1, Rma-Tct_134176_c4_g28_i1, Rma-Tct_486267_c0_g1_i1, Rma-Tct_715746_c0_g1_i1, Rma-Tct_130312_c1_g8_i1, Rma-Tct_124510_c3_g5_i1, Rma-Tct_134176_c4_g7…
carbon fixation	32	Rma-Tct_675840_c0_g1_i1, Rma-Tct_115780_c0_g3_i1, Rma-Tct_131903_c0_g3_i2, Rma-Tct_500127_c0_g1_i1, Rma-Tct_112153_c1_g1_i1, Rma-Tct_130752_c0_g4_i1, Rma-Tct_597589_c0_g1_i1, Rma-Tct_130104_c0_g1_i1, Rma-Tct_48078_c0_g2_i1, Rma-Tct_650165_c0_g1_i1, Rma-Tct_325668_c1_g1_i1, Rma-Tct_55316_c1_g1_i1, Rma-Tct_515157_c0_g1_i1, Rma-Tct_132060_c2_g1_i1, Rma-Tct_131479_c0_g1_i2, Rma-Tct_1141578_c0_g1_i1, …
pseudouridine synthesis	32	Rma-Tct_459559_c0_g1_i1, Rma-Tct_93928_c2_g1_i1, Rma-Tct_1130077_c0_g1_i1, Rma-Tct_669031_c2_g1_i1, Rma-Tct_720127_c0_g1_i1, Rma-Tct_242867_c0_g1_i1, Rma-Tct_190793_c0_g1_i1, Rma-Tct_1124262_c0_g1_i1, Rma-Tct_1132363_c0_g1_i1, Rma-Tct_459814_c0_g1_i1, Rma-Tct_1018155_c0_g1_i1, Rma-Tct_820687_c0_g1_i1, Rma-Tct_150361_c0_g1_i1, Rma-Tct_127992_c0_g1_i13, Rma-Tct_647141_c0_g1_i1, Rma-Tct_877910_c0_g1…
aromatic compound catabolic process	32	Rma-Tct_320554_c0_g1_i1, Rma-Tct_888624_c0_g1_i1, Rma-Tct_659625_c0_g1_i1, Rma-Tct_509198_c0_g1_i1, Rma-Tct_625395_c0_g1_i1, Rma-Tct_836306_c0_g1_i1, Rma-Tct_111697_c0_g2_i1, Rma-Tct_260350_c0_g1_i1, Rma-Tct_960166_c0_g1_i1, Rma-Tct_706471_c0_g1_i1, Rma-Tct_956289_c0_g1_i1, Rma-Tct_571098_c0_g1_i1, Rma-Tct_288515_c0_g1_i1, Rma-Tct_801771_c0_g1_i1, Rma-Tct_665359_c0_g1_i1, Rma-Tct_172044_c0_g1_i1,…
phosphatidylinositol phosphorylation	32	Rma-Tct_233078_c0_g1_i1, Rma-Tct_365946_c0_g1_i1, Rma-Tct_540545_c0_g1_i1, Rma-Tct_919090_c0_g1_i1, Rma-Tct_939666_c0_g1_i1, Rma-Tct_468250_c0_g1_i1, Rma-Tct_972405_c0_g1_i1, Rma-Tct_1041116_c0_g1_i1, Rma-Tct_219699_c0_g1_i1, Rma-Tct_858443_c0_g1_i1, Rma-Tct_1140098_c0_g1_i1, Rma-Tct_183015_c0_g1_i1, Rma-Tct_331480_c0_g1_i1, Rma-Tct_1057442_c0_g1_i1, Rma-Tct_269263_c0_g1_i1, Rma-Tct_618580_c0_g1_…
purine nucleotide biosynthetic process	31	Rma-Tct_67663_c0_g1_i1, Rma-Tct_967392_c0_g1_i1, Rma-Tct_1139867_c0_g1_i1, Rma-Tct_132852_c1_g6_i5, Rma-Tct_584084_c0_g1_i1, Rma-Tct_415982_c0_g1_i1, Rma-Tct_78916_c2_g1_i1, Rma-Tct_1107261_c0_g1_i1, Rma-Tct_17252_c0_g1_i1, Rma-Tct_607748_c0_g1_i1, Rma-Tct_384283_c0_g1_i1, Rma-Tct_970063_c0_g1_i1, Rma-Tct_667612_c0_g1_i1, Rma-Tct_950603_c0_g1_i1, Rma-Tct_1046031_c0_g1_i1, Rma-Tct_541495_c0_g1_i1,…
pyrimidine nucleotide biosynthetic process	31	Rma-Tct_346122_c0_g1_i1, Rma-Tct_1107873_c0_g1_i1, Rma-Tct_136354_c51_g2_i1, Rma-Tct_747720_c0_g1_i1, Rma-Tct_1090155_c0_g1_i1, Rma-Tct_586977_c0_g1_i1, Rma-Tct_133937_c0_g5_i10, Rma-Tct_480927_c0_g1_i1, Rma-Tct_261564_c0_g1_i1, Rma-Tct_1044275_c0_g1_i1, Rma-Tct_1023966_c0_g1_i1, Rma-Tct_893515_c0_g1_i1, Rma-Tct_58130_c1_g1_i1, Rma-Tct_1152568_c0_g1_i1, Rma-Tct_135900_c5_g2_i1, Rma-Tct_652403_c0_…
alanyl-tRNA aminoacylation	31	Rma-Tct_1082986_c0_g1_i1, Rma-Tct_749228_c0_g1_i1, Rma-Tct_151615_c0_g1_i1, Rma-Tct_1145982_c0_g1_i1, Rma-Tct_900288_c0_g1_i1, Rma-Tct_980541_c0_g1_i1, Rma-Tct_764289_c0_g1_i1, Rma-Tct_466748_c0_g1_i1, Rma-Tct_906139_c0_g1_i1, Rma-Tct_289199_c0_g1_i1, Rma-Tct_134182_c2_g1_i17, Rma-Tct_581526_c0_g1_i1, Rma-Tct_364429_c0_g1_i1, Rma-Tct_1138755_c0_g1_i1, Rma-Tct_593405_c0_g1_i1, Rma-Tct_865331_c0_g1…
regulation of Rho protein signal transduction	31	Rma-Tct_373047_c0_g1_i1, Rma-Tct_487386_c0_g1_i1, Rma-Tct_966475_c0_g1_i1, Rma-Tct_862845_c0_g1_i1, Rma-Tct_359624_c0_g1_i1, Rma-Tct_528276_c0_g1_i1, Rma-Tct_806677_c0_g1_i1, Rma-Tct_728637_c0_g1_i1, Rma-Tct_843338_c0_g1_i1, Rma-Tct_997390_c0_g1_i1, Rma-Tct_212153_c0_g1_i1, Rma-Tct_1135731_c0_g1_i1, Rma-Tct_406121_c0_g1_i1, Rma-Tct_1096871_c0_g1_i1, Rma-Tct_293306_c0_g1_i1, Rma-Tct_368059_c0_g1_i…
mRNA processing	30	Rma-Tct_135118_c5_g21_i1, Rma-Tct_782014_c0_g1_i1, Rma-Tct_981674_c0_g1_i1, Rma-Tct_1353_c0_g2_i1, Rma-Tct_135758_c5_g8_i1, Rma-Tct_656808_c0_g1_i1, Rma-Tct_926750_c0_g1_i1, Rma-Tct_135307_c0_g8_i2, Rma-Tct_664649_c0_g1_i1, Rma-Tct_132086_c6_g2_i1, Rma-Tct_133501_c2_g2_i1, Rma-Tct_130774_c0_g6_i2, Rma-Tct_131277_c1_g4_i6, Rma-Tct_130774_c0_g6_i4, Rma-Tct_135307_c0_g8_i4, Rma-Tct_133885_c0_g9_i5, …
glycogen catabolic process	30	Rma-Tct_1054640_c0_g1_i1, Rma-Tct_104159_c0_g2_i1, Rma-Tct_390055_c0_g1_i1, Rma-Tct_53855_c1_g1_i1, Rma-Tct_66769_c1_g1_i1, Rma-Tct_491169_c0_g1_i1, Rma-Tct_193_c0_g2_i1, Rma-Tct_192284_c0_g1_i1, Rma-Tct_119879_c3_g8_i1, Rma-Tct_494359_c0_g1_i1, Rma-Tct_113968_c1_g1_i1, Rma-Tct_726022_c0_g1_i1, Rma-Tct_125463_c1_g1_i1, Rma-Tct_217293_c0_g1_i1, Rma-Tct_485658_c0_g1_i1, Rma-Tct_582647_c0_g1_i1, Rma…
nucleosome assembly	30	Rma-Tct_1082121_c0_g1_i1, Rma-Tct_128437_c0_g1_i3, Rma-Tct_757516_c0_g1_i1, Rma-Tct_123004_c0_g1_i1, Rma-Tct_125383_c0_g12_i1, Rma-Tct_685374_c0_g1_i1, Rma-Tct_384442_c0_g1_i1, Rma-Tct_11521_c0_g1_i1, Rma-Tct_229569_c0_g1_i1, Rma-Tct_205740_c0_g1_i1, Rma-Tct_702525_c0_g1_i1, Rma-Tct_131013_c0_g21_i1, Rma-Tct_635987_c0_g1_i1, Rma-Tct_883317_c0_g1_i1, Rma-Tct_370271_c0_g1_i1, Rma-Tct_658398_c0_g1_i…
carbohydrate derivative metabolic process	30	Rma-Tct_260380_c0_g1_i1, Rma-Tct_531280_c0_g1_i1, Rma-Tct_234556_c0_g1_i1, Rma-Tct_780988_c0_g1_i1, Rma-Tct_1070026_c0_g1_i1, Rma-Tct_721412_c0_g1_i1, Rma-Tct_1067603_c0_g1_i1, Rma-Tct_115401_c1_g1_i1, Rma-Tct_665544_c0_g1_i1, Rma-Tct_498204_c0_g1_i1, Rma-Tct_479559_c0_g1_i1, Rma-Tct_461815_c0_g1_i1, Rma-Tct_628910_c0_g1_i1, Rma-Tct_1142546_c0_g1_i1, Rma-Tct_843584_c0_g1_i1, Rma-Tct_700204_c0_g1_…
macromolecule metabolic process	30	Rma-Tct_467809_c0_g1_i1, Rma-Tct_1139288_c0_g1_i1, Rma-Tct_131141_c1_g48_i1, Rma-Tct_214559_c0_g1_i1, Rma-Tct_228715_c0_g1_i1, Rma-Tct_219983_c0_g1_i1, Rma-Tct_197356_c0_g1_i1, Rma-Tct_133342_c0_g1_i3, Rma-Tct_1132994_c0_g1_i1, Rma-Tct_232025_c0_g1_i1, Rma-Tct_136285_c79_g164_i1, Rma-Tct_1149225_c0_g1_i1, Rma-Tct_535548_c0_g1_i1, Rma-Tct_401811_c0_g1_i1, Rma-Tct_817372_c0_g1_i1, Rma-Tct_521222_c0…
sulfate transport	30	Rma-Tct_579750_c0_g1_i1, Rma-Tct_866065_c0_g1_i1, Rma-Tct_331306_c0_g1_i1, Rma-Tct_309342_c0_g1_i1, Rma-Tct_482573_c0_g1_i1, Rma-Tct_1104469_c0_g1_i1, Rma-Tct_317253_c0_g1_i1, Rma-Tct_975906_c0_g1_i1, Rma-Tct_845552_c0_g1_i1, Rma-Tct_829357_c0_g1_i1, Rma-Tct_188703_c0_g1_i1, Rma-Tct_535763_c0_g1_i1, Rma-Tct_318372_c0_g1_i1, Rma-Tct_753993_c0_g1_i1, Rma-Tct_852334_c0_g1_i1, Rma-Tct_748440_c0_g1_i1…
peptidoglycan biosynthetic process	30	Rma-Tct_569186_c0_g1_i1, Rma-Tct_368909_c0_g1_i1, Rma-Tct_833272_c0_g1_i1, Rma-Tct_635835_c0_g1_i1, Rma-Tct_1145834_c0_g1_i1, Rma-Tct_1157368_c0_g1_i1, Rma-Tct_11683_c0_g1_i1, Rma-Tct_406450_c0_g1_i1, Rma-Tct_369966_c0_g1_i1, Rma-Tct_268429_c0_g1_i1, Rma-Tct_824123_c0_g1_i1, Rma-Tct_1113446_c0_g1_i1, Rma-Tct_553689_c0_g1_i1, Rma-Tct_964275_c0_g1_i1, Rma-Tct_335112_c0_g1_i1, Rma-Tct_889663_c0_g1_i…
phospholipid transport	30	Rma-Tct_128257_c0_g2_i14, Rma-Tct_463285_c0_g1_i1, Rma-Tct_703222_c0_g1_i1, Rma-Tct_134091_c0_g1_i10, Rma-Tct_1007655_c0_g1_i1, Rma-Tct_1100244_c0_g1_i1, Rma-Tct_741787_c0_g1_i1, Rma-Tct_1021432_c0_g1_i1, Rma-Tct_124893_c0_g1_i1, Rma-Tct_762099_c0_g1_i1, Rma-Tct_1103098_c0_g1_i1, Rma-Tct_132393_c0_g1_i1, Rma-Tct_313083_c0_g1_i1, Rma-Tct_424203_c0_g1_i1, Rma-Tct_860195_c0_g1_i1, Rma-Tct_920490_c0_…
asparagine biosynthetic process	29	Rma-Tct_1162134_c0_g1_i1, Rma-Tct_1019284_c0_g1_i1, Rma-Tct_611682_c0_g1_i1, Rma-Tct_946164_c0_g1_i1, Rma-Tct_978112_c0_g1_i1, Rma-Tct_1150612_c0_g1_i1, Rma-Tct_415906_c1_g1_i1, Rma-Tct_379079_c0_g1_i1, Rma-Tct_162589_c0_g1_i1, Rma-Tct_316057_c0_g1_i1, Rma-Tct_535693_c0_g1_i1, Rma-Tct_497419_c0_g1_i1, Rma-Tct_983098_c0_g1_i1, Rma-Tct_649683_c0_g1_i1, Rma-Tct_267651_c0_g1_i1, Rma-Tct_135598_c3_g2_…
ion transport	29	Rma-Tct_898385_c0_g1_i1, Rma-Tct_230265_c0_g1_i1, Rma-Tct_893880_c0_g1_i1, Rma-Tct_624878_c0_g1_i1, Rma-Tct_509805_c0_g1_i1, Rma-Tct_804929_c0_g1_i1, Rma-Tct_1139334_c0_g1_i1, Rma-Tct_130689_c1_g1_i1, Rma-Tct_240446_c0_g1_i1, Rma-Tct_1034183_c0_g1_i1, Rma-Tct_460125_c0_g1_i1, Rma-Tct_859072_c0_g1_i1, Rma-Tct_801022_c0_g1_i1, Rma-Tct_173444_c0_g1_i1, Rma-Tct_463175_c0_g1_i1, Rma-Tct_169045_c0_g1_i…
G-protein coupled receptor signaling pathway	29	Rma-Tct_713029_c0_g1_i1, Rma-Tct_793847_c0_g1_i1, Rma-Tct_226824_c0_g1_i1, Rma-Tct_830883_c0_g1_i1, Rma-Tct_1021966_c0_g1_i1, Rma-Tct_133995_c0_g4_i2, Rma-Tct_131113_c2_g2_i3, Rma-Tct_336396_c0_g1_i1, Rma-Tct_493898_c0_g1_i1, Rma-Tct_759891_c0_g1_i1, Rma-Tct_809795_c0_g1_i1, Rma-Tct_801022_c0_g1_i1, Rma-Tct_551452_c0_g1_i1, Rma-Tct_888537_c0_g1_i1, Rma-Tct_770178_c0_g1_i1, Rma-Tct_879121_c0_g1_i1…
'de novo' pyrimidine nucleobase biosynthetic process	29	Rma-Tct_848774_c0_g1_i1, Rma-Tct_254011_c0_g1_i1, Rma-Tct_801223_c0_g1_i1, Rma-Tct_426302_c0_g1_i1, Rma-Tct_748969_c0_g1_i1, Rma-Tct_806564_c0_g1_i1, Rma-Tct_777107_c0_g1_i1, Rma-Tct_197822_c0_g1_i1, Rma-Tct_133937_c0_g5_i10, Rma-Tct_834557_c0_g1_i1, Rma-Tct_1113956_c0_g1_i1, Rma-Tct_80694_c0_g1_i1, Rma-Tct_893515_c0_g1_i1, Rma-Tct_672853_c0_g1_i1, Rma-Tct_1128580_c0_g1_i1, Rma-Tct_309530_c0_g1_i…
protein-chromophore linkage	29	Rma-Tct_992754_c0_g1_i1, Rma-Tct_923259_c0_g1_i1, Rma-Tct_122101_c0_g2_i1, Rma-Tct_134837_c5_g1_i7, Rma-Tct_607262_c0_g1_i1, Rma-Tct_108457_c0_g1_i1, Rma-Tct_440765_c0_g1_i1, Rma-Tct_315270_c0_g1_i1, Rma-Tct_389995_c0_g1_i1, Rma-Tct_340372_c0_g1_i1, Rma-Tct_175897_c0_g1_i1, Rma-Tct_1131040_c0_g1_i1, Rma-Tct_135793_c1_g3_i1, Rma-Tct_518022_c0_g1_i1, Rma-Tct_681305_c0_g1_i1, Rma-Tct_675124_c0_g1_i1…
mismatch repair	29	Rma-Tct_1164362_c0_g1_i1, Rma-Tct_309270_c0_g1_i1, Rma-Tct_1079833_c0_g1_i1, Rma-Tct_491134_c0_g1_i1, Rma-Tct_1126893_c0_g1_i1, Rma-Tct_254905_c0_g1_i1, Rma-Tct_204037_c0_g1_i1, Rma-Tct_928518_c0_g1_i1, Rma-Tct_725696_c0_g1_i1, Rma-Tct_357874_c0_g1_i1, Rma-Tct_689167_c0_g1_i1, Rma-Tct_572988_c0_g1_i1, Rma-Tct_1006642_c0_g1_i1, Rma-Tct_590774_c0_g1_i1, Rma-Tct_635067_c0_g1_i1, Rma-Tct_784076_c0_g1…
threonyl-tRNA aminoacylation	28	Rma-Tct_1160635_c0_g1_i1, Rma-Tct_88339_c0_g2_i1, Rma-Tct_230236_c0_g1_i1, Rma-Tct_71592_c0_g2_i1, Rma-Tct_115439_c1_g1_i1, Rma-Tct_550968_c0_g1_i1, Rma-Tct_591325_c0_g1_i1, Rma-Tct_206904_c0_g1_i1, Rma-Tct_494416_c0_g1_i1, Rma-Tct_135866_c3_g10_i1, Rma-Tct_131519_c0_g1_i4, Rma-Tct_332951_c0_g1_i1, Rma-Tct_725714_c0_g1_i1, Rma-Tct_1080340_c0_g1_i1, Rma-Tct_915797_c0_g1_i1, Rma-Tct_104228_c0_g1_i1…
cell wall organization	28	Rma-Tct_569186_c0_g1_i1, Rma-Tct_1014116_c0_g1_i1, Rma-Tct_368909_c0_g1_i1, Rma-Tct_131614_c2_g3_i13, Rma-Tct_833272_c0_g1_i1, Rma-Tct_1145834_c0_g1_i1, Rma-Tct_1157368_c0_g1_i1, Rma-Tct_11683_c0_g1_i1, Rma-Tct_799531_c0_g1_i1, Rma-Tct_406450_c0_g1_i1, Rma-Tct_268429_c0_g1_i1, Rma-Tct_1113446_c0_g1_i1, Rma-Tct_553689_c0_g1_i1, Rma-Tct_964275_c0_g1_i1, Rma-Tct_335112_c0_g1_i1, Rma-Tct_889663_c0_g1…
regulation of translation	28	Rma-Tct_64461_c0_g1_i1, Rma-Tct_831468_c0_g1_i1, Rma-Tct_893842_c0_g1_i1, Rma-Tct_437622_c0_g1_i1, Rma-Tct_1011159_c0_g1_i1, Rma-Tct_1077300_c0_g1_i1, Rma-Tct_1137994_c0_g1_i1, Rma-Tct_936605_c0_g1_i1, Rma-Tct_268072_c0_g1_i1, Rma-Tct_117389_c0_g9_i1, Rma-Tct_684792_c0_g1_i1, Rma-Tct_908407_c0_g1_i1, Rma-Tct_1133383_c0_g1_i1, Rma-Tct_522592_c0_g1_i1, Rma-Tct_910819_c0_g1_i1, Rma-Tct_113089_c1_g3_…
isopentenyl diphosphate biosynthetic process, methylerythritol 4-phosphate pathway	28	Rma-Tct_93501_c1_g2_i1, Rma-Tct_824828_c0_g1_i1, Rma-Tct_610416_c0_g1_i1, Rma-Tct_134462_c1_g1_i1, Rma-Tct_714841_c0_g1_i1, Rma-Tct_475585_c0_g1_i1, Rma-Tct_93501_c0_g1_i1, Rma-Tct_325718_c0_g1_i1, Rma-Tct_565954_c0_g1_i1, Rma-Tct_557358_c0_g1_i1, Rma-Tct_868276_c0_g1_i1, Rma-Tct_571093_c0_g1_i1, Rma-Tct_533142_c0_g1_i1, Rma-Tct_352319_c0_g1_i1, Rma-Tct_85366_c0_g2_i1, Rma-Tct_1145390_c0_g1_i1, R…
sodium ion transport	28	Rma-Tct_136294_c15_g21_i1, Rma-Tct_117060_c0_g3_i1, Rma-Tct_103881_c0_g3_i1, Rma-Tct_110540_c0_g3_i1, Rma-Tct_90969_c0_g4_i1, Rma-Tct_117060_c0_g1_i1, Rma-Tct_328846_c0_g1_i1, Rma-Tct_411719_c0_g1_i1, Rma-Tct_993716_c0_g1_i1, Rma-Tct_344258_c0_g1_i1, Rma-Tct_136294_c15_g5_i1, Rma-Tct_136294_c15_g10_i5, Rma-Tct_1063370_c0_g1_i1, Rma-Tct_358244_c0_g1_i1, Rma-Tct_107932_c0_g1_i2, Rma-Tct_912770_c0_g…
purine nucleobase biosynthetic process	27	Rma-Tct_575032_c0_g1_i1, Rma-Tct_221847_c0_g1_i1, Rma-Tct_233562_c0_g1_i1, Rma-Tct_380660_c0_g1_i1, Rma-Tct_601307_c0_g1_i1, Rma-Tct_227842_c0_g1_i1, Rma-Tct_483040_c0_g1_i1, Rma-Tct_612100_c0_g1_i1, Rma-Tct_15933_c0_g2_i1, Rma-Tct_125294_c5_g1_i1, Rma-Tct_655187_c0_g1_i1, Rma-Tct_1088804_c0_g1_i1, Rma-Tct_957216_c0_g1_i1, Rma-Tct_892904_c0_g1_i1, Rma-Tct_416400_c0_g1_i1, Rma-Tct_875738_c0_g1_i1,…
pyruvate metabolic process	27	Rma-Tct_718934_c0_g1_i1, Rma-Tct_1073703_c0_g1_i1, Rma-Tct_456014_c0_g1_i1, Rma-Tct_367094_c0_g1_i1, Rma-Tct_463164_c0_g1_i1, Rma-Tct_687316_c0_g1_i1, Rma-Tct_851676_c0_g1_i1, Rma-Tct_911406_c0_g1_i1, Rma-Tct_837702_c0_g1_i1, Rma-Tct_130394_c9_g1_i1, Rma-Tct_857282_c0_g1_i1, Rma-Tct_625651_c0_g1_i1, Rma-Tct_755224_c0_g1_i1, Rma-Tct_34962_c0_g4_i1, Rma-Tct_109282_c3_g1_i1, Rma-Tct_944820_c0_g1_i1,…
microtubule-based process	27	Rma-Tct_135148_c1_g9_i1, Rma-Tct_725827_c0_g1_i1, Rma-Tct_375269_c0_g1_i1, Rma-Tct_135069_c1_g31_i1, Rma-Tct_687766_c0_g1_i1, Rma-Tct_124213_c2_g2_i1, Rma-Tct_12031_c1_g1_i1, Rma-Tct_90757_c2_g1_i1, Rma-Tct_582795_c0_g1_i1, Rma-Tct_134111_c1_g11_i4, Rma-Tct_190162_c0_g1_i1, Rma-Tct_117661_c0_g2_i1, Rma-Tct_390372_c0_g1_i1, Rma-Tct_98746_c0_g1_i1, Rma-Tct_134954_c3_g3_i1, Rma-Tct_1123846_c0_g1_i1,…
RNA phosphodiester bond hydrolysis, exonucleolytic	27	Rma-Tct_711432_c0_g1_i1, Rma-Tct_714885_c0_g1_i1, Rma-Tct_628648_c0_g1_i1, Rma-Tct_588237_c0_g1_i1, Rma-Tct_136062_c11_g17_i4, Rma-Tct_723712_c0_g1_i1, Rma-Tct_313048_c0_g1_i1, Rma-Tct_834019_c0_g1_i1, Rma-Tct_125808_c2_g3_i1, Rma-Tct_682485_c0_g1_i1, Rma-Tct_957314_c0_g1_i1, Rma-Tct_1010237_c0_g1_i1, Rma-Tct_390437_c0_g1_i1, Rma-Tct_773416_c0_g1_i1, Rma-Tct_134795_c8_g3_i1, Rma-Tct_134448_c0_g2_…
DNA-dependent DNA replication	27	Rma-Tct_126149_c0_g1_i1, Rma-Tct_131695_c1_g1_i2, Rma-Tct_1092574_c0_g1_i1, Rma-Tct_288672_c0_g1_i1, Rma-Tct_502889_c0_g1_i1, Rma-Tct_205740_c0_g1_i1, Rma-Tct_635987_c0_g1_i1, Rma-Tct_242149_c0_g1_i1, Rma-Tct_883317_c0_g1_i1, Rma-Tct_1018408_c0_g1_i1, Rma-Tct_1055888_c0_g1_i1, Rma-Tct_804389_c0_g1_i1, Rma-Tct_378548_c0_g1_i1, Rma-Tct_558066_c0_g1_i1, Rma-Tct_777909_c0_g1_i1, Rma-Tct_917091_c0_g1_…
glycerol-3-phosphate metabolic process	26	Rma-Tct_765052_c0_g1_i1, Rma-Tct_136174_c7_g16_i1, Rma-Tct_136174_c7_g6_i1, Rma-Tct_657944_c0_g1_i1, Rma-Tct_322825_c0_g1_i1, Rma-Tct_316627_c0_g1_i1, Rma-Tct_819710_c0_g1_i1, Rma-Tct_136174_c7_g22_i1, Rma-Tct_667377_c0_g1_i1, Rma-Tct_1076874_c0_g1_i1, Rma-Tct_945376_c0_g1_i1, Rma-Tct_662847_c0_g1_i1, Rma-Tct_115156_c1_g2_i3, Rma-Tct_136174_c7_g21_i1, Rma-Tct_374233_c0_g1_i1, Rma-Tct_1082972_c0_g…
leucine biosynthetic process	26	Rma-Tct_675198_c0_g1_i1, Rma-Tct_47440_c1_g1_i1, Rma-Tct_337736_c0_g1_i1, Rma-Tct_760037_c0_g1_i1, Rma-Tct_789147_c0_g1_i1, Rma-Tct_1139971_c0_g1_i1, Rma-Tct_1078517_c0_g1_i1, Rma-Tct_362406_c0_g1_i1, Rma-Tct_22972_c0_g3_i1, Rma-Tct_130683_c1_g1_i1, Rma-Tct_815760_c0_g1_i1, Rma-Tct_957352_c0_g1_i1, Rma-Tct_130683_c1_g1_i6, Rma-Tct_135285_c8_g21_i1, Rma-Tct_96770_c3_g1_i1, Rma-Tct_68992_c0_g4_i1, …
platelet aggregation	26	Rma-Tct_130878_c6_g8_i1, Rma-Tct_130878_c7_g38_i1, Rma-Tct_130878_c7_g9_i1, Rma-Tct_133347_c7_g16_i1, Rma-Tct_103818_c0_g2_i1, Rma-Tct_975170_c0_g1_i1, Rma-Tct_135629_c6_g27_i1, Rma-Tct_132380_c6_g12_i1, Rma-Tct_135629_c6_g27_i2, Rma-Tct_130878_c7_g46_i1, Rma-Tct_133170_c8_g18_i1, Rma-Tct_20725_c0_g1_i1, Rma-Tct_130878_c7_g24_i1, Rma-Tct_134625_c3_g21_i1, Rma-Tct_132413_c7_g1_i1, Rma-Tct_135629_c…
protein secretion by the type II secretion system	26	Rma-Tct_911893_c0_g1_i1, Rma-Tct_334813_c0_g1_i1, Rma-Tct_98384_c0_g1_i1, Rma-Tct_1090247_c0_g1_i1, Rma-Tct_58892_c0_g1_i1, Rma-Tct_177673_c0_g1_i1, Rma-Tct_262629_c0_g1_i1, Rma-Tct_651744_c0_g1_i1, Rma-Tct_1164081_c0_g1_i1, Rma-Tct_908290_c0_g1_i1, Rma-Tct_868213_c0_g1_i1, Rma-Tct_398291_c0_g1_i1, Rma-Tct_188824_c0_g1_i1, Rma-Tct_849381_c0_g1_i1, Rma-Tct_1161372_c0_g1_i1, Rma-Tct_949849_c0_g1_i1…
response to stimulus	26	Rma-Tct_319906_c0_g1_i1, Rma-Tct_516300_c0_g1_i1, Rma-Tct_706342_c1_g1_i1, Rma-Tct_790310_c0_g1_i1, Rma-Tct_187967_c0_g1_i1, Rma-Tct_492941_c0_g1_i1, Rma-Tct_598540_c0_g1_i1, Rma-Tct_135715_c5_g33_i1, Rma-Tct_740817_c0_g1_i1, Rma-Tct_204640_c0_g1_i1, Rma-Tct_445967_c0_g1_i1, Rma-Tct_1123011_c0_g1_i1, Rma-Tct_1030875_c0_g1_i1, Rma-Tct_1160501_c0_g1_i1, Rma-Tct_526778_c0_g1_i1, Rma-Tct_958785_c0_g1…
cation transmembrane transport	26	Rma-Tct_983760_c0_g1_i1, Rma-Tct_795591_c0_g1_i1, Rma-Tct_1046554_c0_g1_i1, Rma-Tct_380375_c0_g1_i1, Rma-Tct_643754_c0_g1_i1, Rma-Tct_793716_c0_g1_i1, Rma-Tct_1157008_c0_g1_i1, Rma-Tct_523504_c0_g1_i1, Rma-Tct_343933_c0_g1_i1, Rma-Tct_425056_c0_g1_i1, Rma-Tct_386305_c0_g1_i1, Rma-Tct_862792_c0_g1_i1, Rma-Tct_887796_c0_g1_i1, Rma-Tct_1158088_c0_g1_i1, Rma-Tct_1100334_c0_g1_i1, Rma-Tct_1071066_c0_g…
peptide transport	26	Rma-Tct_1141618_c0_g1_i1, Rma-Tct_421829_c0_g1_i1, Rma-Tct_487285_c0_g1_i1, Rma-Tct_191828_c0_g1_i1, Rma-Tct_193543_c0_g1_i1, Rma-Tct_336318_c0_g1_i1, Rma-Tct_663666_c1_g1_i1, Rma-Tct_1011510_c0_g1_i1, Rma-Tct_198036_c0_g1_i1, Rma-Tct_464939_c0_g1_i1, Rma-Tct_934795_c0_g1_i1, Rma-Tct_1012349_c0_g1_i1, Rma-Tct_133294_c9_g1_i1, Rma-Tct_516958_c0_g1_i1, Rma-Tct_281457_c0_g1_i1, Rma-Tct_166822_c0_g1_…
nucleotide biosynthetic process	26	Rma-Tct_225830_c0_g1_i1, Rma-Tct_250757_c0_g1_i1, Rma-Tct_271939_c0_g1_i1, Rma-Tct_639279_c0_g1_i1, Rma-Tct_729229_c0_g1_i1, Rma-Tct_752263_c0_g1_i1, Rma-Tct_1153389_c0_g1_i1, Rma-Tct_265285_c0_g1_i1, Rma-Tct_429145_c0_g1_i1, Rma-Tct_1101221_c0_g1_i1, Rma-Tct_120079_c0_g1_i7, Rma-Tct_281543_c0_g1_i1, Rma-Tct_1123259_c0_g1_i1, Rma-Tct_135868_c1_g16_i1, Rma-Tct_1150528_c0_g1_i1, Rma-Tct_308314_c0_g…
ammonium transport	25	Rma-Tct_384018_c0_g1_i1, Rma-Tct_592732_c0_g1_i1, Rma-Tct_587456_c0_g1_i1, Rma-Tct_649336_c0_g1_i1, Rma-Tct_715902_c0_g1_i1, Rma-Tct_498_c1_g1_i1, Rma-Tct_581654_c0_g1_i1, Rma-Tct_1081034_c0_g1_i1, Rma-Tct_150510_c0_g1_i1, Rma-Tct_470344_c0_g1_i1, Rma-Tct_444203_c0_g1_i1, Rma-Tct_714335_c0_g1_i1, Rma-Tct_698730_c0_g1_i1, Rma-Tct_895732_c0_g1_i1, Rma-Tct_133571_c0_g5_i1, Rma-Tct_412583_c0_g1_i1, R…
pantothenate biosynthetic process	25	Rma-Tct_105734_c0_g5_i1, Rma-Tct_135450_c4_g10_i1, Rma-Tct_132647_c0_g1_i3, Rma-Tct_254458_c0_g1_i1, Rma-Tct_87860_c0_g2_i1, Rma-Tct_576344_c0_g1_i1, Rma-Tct_135450_c4_g20_i1, Rma-Tct_500243_c0_g1_i1, Rma-Tct_135450_c4_g26_i1, Rma-Tct_728211_c0_g1_i1, Rma-Tct_962178_c0_g1_i1, Rma-Tct_178232_c0_g1_i1, Rma-Tct_594470_c0_g1_i1, Rma-Tct_957403_c0_g1_i1, Rma-Tct_135450_c4_g28_i1, Rma-Tct_1130536_c0_g1…
DNA biosynthetic process	25	Rma-Tct_1092574_c0_g1_i1, Rma-Tct_288672_c0_g1_i1, Rma-Tct_322845_c0_g1_i1, Rma-Tct_591969_c0_g1_i1, Rma-Tct_282297_c0_g1_i1, Rma-Tct_177434_c0_g1_i1, Rma-Tct_103541_c0_g1_i1, Rma-Tct_1145866_c0_g1_i1, Rma-Tct_354833_c0_g1_i1, Rma-Tct_1069457_c0_g1_i1, Rma-Tct_1081518_c0_g1_i1, Rma-Tct_390610_c0_g1_i1, Rma-Tct_150559_c0_g1_i1, Rma-Tct_159874_c0_g1_i1, Rma-Tct_343798_c0_g1_i1, Rma-Tct_386689_c0_g1…
protein unfolding	25	Rma-Tct_103573_c0_g1_i1, Rma-Tct_735623_c0_g1_i1, Rma-Tct_135730_c5_g22_i1, Rma-Tct_388593_c0_g1_i1, Rma-Tct_734113_c0_g1_i1, Rma-Tct_509617_c0_g1_i1, Rma-Tct_126269_c0_g10_i1, Rma-Tct_1146109_c0_g1_i1, Rma-Tct_211615_c0_g1_i1, Rma-Tct_126269_c0_g20_i2, Rma-Tct_839538_c0_g1_i1, Rma-Tct_1153932_c0_g1_i1, Rma-Tct_136029_c15_g5_i1, Rma-Tct_850795_c0_g1_i1, Rma-Tct_136029_c15_g12_i1, Rma-Tct_55193_c2…
ATP metabolic process	25	Rma-Tct_864664_c0_g1_i1, Rma-Tct_1131160_c0_g1_i1, Rma-Tct_129686_c4_g1_i1, Rma-Tct_636817_c0_g1_i1, Rma-Tct_216271_c0_g1_i1, Rma-Tct_109235_c0_g2_i1, Rma-Tct_573395_c0_g1_i1, Rma-Tct_302732_c0_g1_i1, Rma-Tct_817743_c0_g1_i1, Rma-Tct_634484_c0_g1_i1, Rma-Tct_904358_c0_g1_i1, Rma-Tct_371389_c0_g1_i1, Rma-Tct_447600_c0_g1_i1, Rma-Tct_133067_c1_g4_i2, Rma-Tct_1038017_c0_g1_i1, Rma-Tct_146465_c0_g1_i…
cobalamin biosynthetic process	25	Rma-Tct_286170_c0_g1_i1, Rma-Tct_1042513_c0_g1_i1, Rma-Tct_71386_c0_g1_i1, Rma-Tct_1141777_c0_g1_i1, Rma-Tct_789317_c0_g1_i1, Rma-Tct_214132_c0_g1_i1, Rma-Tct_663113_c0_g1_i1, Rma-Tct_1054504_c0_g1_i1, Rma-Tct_915504_c0_g1_i1, Rma-Tct_890803_c0_g1_i1, Rma-Tct_514080_c0_g1_i1, Rma-Tct_1083393_c0_g1_i1, Rma-Tct_1130372_c0_g1_i1, Rma-Tct_921528_c0_g1_i1, Rma-Tct_255837_c0_g1_i1, Rma-Tct_134250_c1_g5…
nucleocytoplasmic transport	25	Rma-Tct_274207_c0_g1_i1, Rma-Tct_374110_c0_g1_i1, Rma-Tct_25850_c0_g1_i1, Rma-Tct_825071_c0_g1_i1, Rma-Tct_399949_c0_g1_i1, Rma-Tct_452941_c0_g1_i1, Rma-Tct_1077421_c0_g1_i1, Rma-Tct_123105_c0_g3_i1, Rma-Tct_1120920_c0_g1_i1, Rma-Tct_582757_c0_g1_i1, Rma-Tct_842972_c0_g1_i1, Rma-Tct_350384_c0_g1_i1, Rma-Tct_878987_c0_g1_i1, Rma-Tct_820024_c0_g1_i1, Rma-Tct_498786_c0_g1_i1, Rma-Tct_948385_c0_g1_i1…
'de novo' UMP biosynthetic process	25	Rma-Tct_456008_c0_g1_i1, Rma-Tct_848774_c0_g1_i1, Rma-Tct_254011_c0_g1_i1, Rma-Tct_426302_c0_g1_i1, Rma-Tct_806564_c0_g1_i1, Rma-Tct_777107_c0_g1_i1, Rma-Tct_146025_c0_g1_i1, Rma-Tct_552328_c0_g1_i1, Rma-Tct_1127695_c0_g1_i1, Rma-Tct_1113956_c0_g1_i1, Rma-Tct_580198_c0_g1_i1, Rma-Tct_845236_c0_g1_i1, Rma-Tct_644421_c0_g1_i1, Rma-Tct_309530_c0_g1_i1, Rma-Tct_131681_c2_g3_i1, Rma-Tct_774649_c0_g1_i…
phosphoenolpyruvate-dependent sugar phosphotransferase system	24	Rma-Tct_271740_c0_g1_i1, Rma-Tct_246382_c0_g1_i1, Rma-Tct_502801_c0_g1_i1, Rma-Tct_621868_c0_g1_i1, Rma-Tct_887653_c0_g1_i1, Rma-Tct_419366_c0_g1_i1, Rma-Tct_887713_c0_g1_i1, Rma-Tct_460301_c0_g1_i1, Rma-Tct_1075769_c0_g1_i1, Rma-Tct_577153_c0_g1_i1, Rma-Tct_301608_c0_g1_i1, Rma-Tct_111893_c0_g2_i1, Rma-Tct_579723_c0_g1_i1, Rma-Tct_1103135_c0_g1_i1, Rma-Tct_906890_c0_g1_i1, Rma-Tct_211973_c0_g1_i…
biological regulation	24	Rma-Tct_872518_c0_g1_i1, Rma-Tct_1050526_c0_g1_i1, Rma-Tct_505899_c0_g1_i1, Rma-Tct_1007749_c0_g1_i1, Rma-Tct_222198_c0_g1_i1, Rma-Tct_241300_c0_g1_i1, Rma-Tct_1064227_c0_g1_i1, Rma-Tct_828908_c0_g1_i1, Rma-Tct_303333_c0_g1_i1, Rma-Tct_247739_c0_g1_i1, Rma-Tct_755620_c0_g1_i1, Rma-Tct_645344_c0_g1_i1, Rma-Tct_1001464_c0_g1_i1, Rma-Tct_368374_c0_g1_i1, Rma-Tct_624315_c0_g1_i1, Rma-Tct_634332_c0_g1…
DNA replication initiation	24	Rma-Tct_435563_c0_g1_i1, Rma-Tct_454047_c0_g1_i1, Rma-Tct_815882_c0_g1_i1, Rma-Tct_285797_c0_g1_i1, Rma-Tct_924098_c0_g1_i1, Rma-Tct_845201_c0_g1_i1, Rma-Tct_639361_c0_g1_i1, Rma-Tct_1138664_c0_g1_i1, Rma-Tct_212048_c0_g1_i1, Rma-Tct_526970_c0_g1_i1, Rma-Tct_919866_c0_g1_i1, Rma-Tct_658835_c0_g1_i1, Rma-Tct_1041106_c0_g1_i1, Rma-Tct_196069_c0_g1_i1, Rma-Tct_238930_c0_g1_i1, Rma-Tct_565707_c0_g1_i…
RNA phosphodiester bond hydrolysis, endonucleolytic	23	Rma-Tct_889900_c0_g1_i1, Rma-Tct_773416_c0_g1_i1, Rma-Tct_711432_c0_g1_i1, Rma-Tct_642552_c0_g1_i1, Rma-Tct_504034_c0_g1_i1, Rma-Tct_622296_c0_g1_i1, Rma-Tct_588237_c0_g1_i1, Rma-Tct_79752_c0_g1_i1, Rma-Tct_413165_c0_g1_i1, Rma-Tct_1123142_c0_g1_i1, Rma-Tct_1100882_c0_g1_i1, Rma-Tct_409171_c0_g1_i1, Rma-Tct_524014_c0_g1_i1, Rma-Tct_317292_c0_g1_i1, Rma-Tct_682485_c0_g1_i1, Rma-Tct_1090292_c0_g1_i…
oligosaccharide metabolic process	23	Rma-Tct_875521_c0_g1_i1, Rma-Tct_996328_c0_g1_i1, Rma-Tct_134298_c1_g4_i1, Rma-Tct_867615_c0_g1_i1, Rma-Tct_134298_c1_g2_i1, Rma-Tct_134298_c1_g3_i13, Rma-Tct_134298_c1_g3_i4, Rma-Tct_473333_c0_g1_i1, Rma-Tct_627904_c0_g1_i1, Rma-Tct_1111324_c0_g1_i1, Rma-Tct_505308_c0_g1_i1, Rma-Tct_870722_c0_g1_i1, Rma-Tct_465543_c0_g1_i1, Rma-Tct_1142673_c0_g1_i1, Rma-Tct_528034_c0_g1_i1, Rma-Tct_512736_c0_g1_…
glutamine biosynthetic process	23	Rma-Tct_803977_c0_g1_i1, Rma-Tct_1077181_c0_g1_i1, Rma-Tct_30176_c0_g1_i1, Rma-Tct_872651_c0_g1_i1, Rma-Tct_470996_c0_g1_i1, Rma-Tct_109463_c0_g1_i1, Rma-Tct_451044_c0_g1_i1, Rma-Tct_107705_c0_g1_i1, Rma-Tct_941130_c0_g1_i1, Rma-Tct_1081025_c0_g1_i1, Rma-Tct_1134239_c0_g1_i1, Rma-Tct_1003945_c0_g1_i1, Rma-Tct_849828_c0_g1_i1, Rma-Tct_989319_c0_g1_i1, Rma-Tct_139587_c0_g1_i1, Rma-Tct_131458_c1_g1_…
carbohydrate derivative biosynthetic process	23	Rma-Tct_346305_c0_g1_i1, Rma-Tct_1133529_c0_g1_i1, Rma-Tct_796052_c0_g1_i1, Rma-Tct_296581_c0_g1_i1, Rma-Tct_387171_c0_g1_i1, Rma-Tct_771210_c0_g1_i1, Rma-Tct_494935_c0_g1_i1, Rma-Tct_39304_c0_g1_i1, Rma-Tct_1163659_c0_g1_i1, Rma-Tct_94012_c0_g1_i1, Rma-Tct_580590_c0_g1_i1, Rma-Tct_286682_c0_g1_i1, Rma-Tct_718085_c0_g1_i1, Rma-Tct_603530_c0_g1_i1, Rma-Tct_1082809_c0_g1_i1, Rma-Tct_111110_c1_g2_i1…
dimethylallyl diphosphate biosynthetic process	23	Rma-Tct_352319_c0_g1_i1, Rma-Tct_93501_c1_g2_i1, Rma-Tct_85366_c0_g2_i1, Rma-Tct_824828_c0_g1_i1, Rma-Tct_610416_c0_g1_i1, Rma-Tct_474421_c0_g1_i1, Rma-Tct_132279_c5_g1_i8, Rma-Tct_134462_c1_g1_i1, Rma-Tct_410153_c0_g1_i1, Rma-Tct_132279_c5_g1_i4, Rma-Tct_714841_c0_g1_i1, Rma-Tct_132279_c5_g1_i6, Rma-Tct_475585_c0_g1_i1, Rma-Tct_93501_c0_g1_i1, Rma-Tct_132279_c5_g1_i7, Rma-Tct_933365_c0_g1_i1, Rm…
intracellular protein transmembrane transport	23	Rma-Tct_848801_c0_g1_i1, Rma-Tct_670565_c0_g1_i1, Rma-Tct_572130_c0_g1_i1, Rma-Tct_564224_c0_g1_i1, Rma-Tct_1075629_c0_g1_i1, Rma-Tct_843422_c0_g1_i1, Rma-Tct_335383_c0_g1_i1, Rma-Tct_692365_c0_g1_i1, Rma-Tct_799242_c0_g1_i1, Rma-Tct_136129_c12_g3_i1, Rma-Tct_1044701_c0_g1_i1, Rma-Tct_1077853_c0_g1_i1, Rma-Tct_903252_c0_g1_i1, Rma-Tct_139195_c0_g1_i1, Rma-Tct_1047533_c0_g1_i1, Rma-Tct_573994_c0_g…
malate metabolic process	23	Rma-Tct_651900_c0_g1_i1, Rma-Tct_901880_c0_g1_i1, Rma-Tct_651353_c0_g1_i1, Rma-Tct_329659_c0_g1_i1, Rma-Tct_351297_c0_g1_i1, Rma-Tct_304875_c0_g1_i1, Rma-Tct_1108068_c0_g1_i1, Rma-Tct_124198_c1_g1_i1, Rma-Tct_133719_c1_g2_i23, Rma-Tct_113722_c0_g2_i3, Rma-Tct_129203_c0_g1_i2, Rma-Tct_131649_c5_g10_i1, Rma-Tct_20846_c0_g1_i1, Rma-Tct_337396_c0_g1_i1, Rma-Tct_131649_c5_g5_i1, Rma-Tct_718654_c0_g1_i…
protein glycosylation	23	Rma-Tct_902056_c0_g1_i1, Rma-Tct_369663_c0_g1_i1, Rma-Tct_154460_c0_g1_i1, Rma-Tct_281959_c0_g1_i1, Rma-Tct_696333_c0_g1_i1, Rma-Tct_212537_c0_g1_i1, Rma-Tct_133455_c1_g2_i8, Rma-Tct_528326_c0_g1_i1, Rma-Tct_886551_c0_g1_i1, Rma-Tct_1150031_c0_g1_i1, Rma-Tct_882918_c0_g1_i1, Rma-Tct_128220_c0_g1_i1, Rma-Tct_129739_c0_g1_i7, Rma-Tct_129739_c0_g5_i1, Rma-Tct_1090027_c0_g1_i1, Rma-Tct_627233_c0_g1_i…
queuosine biosynthetic process	23	Rma-Tct_1064130_c0_g1_i1, Rma-Tct_577966_c0_g1_i1, Rma-Tct_531194_c0_g1_i1, Rma-Tct_486782_c0_g1_i1, Rma-Tct_320162_c0_g1_i1, Rma-Tct_852152_c0_g1_i1, Rma-Tct_30381_c1_g1_i1, Rma-Tct_644218_c0_g1_i1, Rma-Tct_929359_c0_g1_i1, Rma-Tct_681715_c0_g1_i1, Rma-Tct_136049_c5_g38_i1, Rma-Tct_1162750_c0_g1_i1, Rma-Tct_136049_c5_g7_i2, Rma-Tct_719314_c0_g1_i1, Rma-Tct_253165_c0_g1_i1, Rma-Tct_108014_c0_g3_i…
phosphate ion transport	23	Rma-Tct_888837_c0_g1_i1, Rma-Tct_207368_c0_g1_i1, Rma-Tct_28881_c0_g1_i1, Rma-Tct_120733_c0_g1_i1, Rma-Tct_761556_c1_g1_i1, Rma-Tct_84723_c0_g1_i1, Rma-Tct_86909_c0_g1_i1, Rma-Tct_507990_c0_g1_i1, Rma-Tct_53576_c0_g3_i1, Rma-Tct_762439_c0_g1_i1, Rma-Tct_1049144_c0_g1_i1, Rma-Tct_134110_c11_g1_i1, Rma-Tct_53576_c0_g1_i1, Rma-Tct_761556_c0_g1_i1, Rma-Tct_221756_c0_g1_i1, Rma-Tct_229879_c0_g1_i1, Rm…
sarcomere organization	23	Rma-Tct_130878_c6_g8_i1, Rma-Tct_130878_c7_g41_i1, Rma-Tct_130878_c7_g9_i1, Rma-Tct_133347_c7_g16_i1, Rma-Tct_103818_c0_g2_i1, Rma-Tct_975170_c0_g1_i1, Rma-Tct_135629_c6_g27_i1, Rma-Tct_132380_c6_g12_i1, Rma-Tct_135629_c6_g27_i2, Rma-Tct_133347_c6_g15_i1, Rma-Tct_130878_c7_g46_i1, Rma-Tct_133170_c9_g15_i1, Rma-Tct_133170_c8_g18_i1, Rma-Tct_20725_c0_g1_i1, Rma-Tct_134625_c3_g21_i1, Rma-Tct_869184_…
hydrogen ion transmembrane transport	22	Rma-Tct_517452_c0_g1_i1, Rma-Tct_130774_c0_g6_i2, Rma-Tct_1037034_c0_g1_i1, Rma-Tct_1054338_c0_g1_i1, Rma-Tct_86223_c0_g1_i1, Rma-Tct_130774_c0_g6_i4, Rma-Tct_927116_c0_g1_i1, Rma-Tct_1032715_c0_g1_i1, Rma-Tct_135758_c5_g8_i1, Rma-Tct_1090956_c0_g1_i1, Rma-Tct_800117_c0_g1_i1, Rma-Tct_304168_c0_g1_i1, Rma-Tct_627549_c0_g1_i1, Rma-Tct_944507_c0_g1_i1, Rma-Tct_1115055_c0_g1_i1, Rma-Tct_703122_c0_g1…
photosynthetic electron transport chain	22	Rma-Tct_135927_c1_g5_i1, Rma-Tct_133485_c1_g1_i1, Rma-Tct_918264_c0_g1_i1, Rma-Tct_1065370_c0_g1_i1, Rma-Tct_76039_c1_g1_i1, Rma-Tct_135752_c4_g15_i1, Rma-Tct_430917_c0_g1_i1, Rma-Tct_133031_c1_g4_i1, Rma-Tct_134201_c1_g1_i1, Rma-Tct_489992_c0_g1_i1, Rma-Tct_1090098_c0_g1_i1, Rma-Tct_136347_c19_g1_i3, Rma-Tct_124629_c0_g1_i1, Rma-Tct_136347_c20_g5_i1, Rma-Tct_766003_c0_g1_i1, Rma-Tct_125943_c0_g2…
Arp2/3 complex-mediated actin nucleation	22	Rma-Tct_373896_c0_g1_i1, Rma-Tct_1038297_c0_g1_i1, Rma-Tct_759323_c0_g1_i1, Rma-Tct_992246_c0_g1_i1, Rma-Tct_525711_c0_g1_i1, Rma-Tct_281345_c0_g1_i1, Rma-Tct_437359_c0_g1_i1, Rma-Tct_370927_c0_g1_i1, Rma-Tct_225595_c0_g1_i1, Rma-Tct_637784_c0_g1_i1, Rma-Tct_1090681_c0_g1_i1, Rma-Tct_226243_c0_g1_i1, Rma-Tct_617108_c0_g1_i1, Rma-Tct_841206_c0_g1_i1, Rma-Tct_963796_c0_g1_i1, Rma-Tct_1035951_c0_g1_…
polysaccharide biosynthetic process	22	Rma-Tct_504031_c0_g1_i1, Rma-Tct_258817_c0_g1_i1, Rma-Tct_135106_c3_g16_i1, Rma-Tct_1146970_c0_g1_i1, Rma-Tct_861807_c0_g1_i1, Rma-Tct_858070_c0_g1_i1, Rma-Tct_43181_c1_g1_i1, Rma-Tct_1104767_c0_g1_i1, Rma-Tct_674053_c0_g1_i1, Rma-Tct_1003752_c0_g1_i1, Rma-Tct_38711_c0_g1_i1, Rma-Tct_571838_c0_g1_i1, Rma-Tct_623196_c0_g1_i1, Rma-Tct_336801_c0_g1_i1, Rma-Tct_169457_c0_g1_i1, Rma-Tct_1106315_c0_g1_…
leucyl-tRNA aminoacylation	22	Rma-Tct_506724_c0_g1_i1, Rma-Tct_101590_c2_g1_i1, Rma-Tct_77922_c0_g1_i1, Rma-Tct_660805_c0_g1_i1, Rma-Tct_85618_c1_g1_i1, Rma-Tct_569253_c0_g1_i1, Rma-Tct_365491_c0_g1_i1, Rma-Tct_319235_c0_g1_i1, Rma-Tct_135970_c2_g30_i1, Rma-Tct_226907_c0_g1_i1, Rma-Tct_1146406_c0_g1_i1, Rma-Tct_1046950_c0_g1_i1, Rma-Tct_695875_c0_g1_i1, Rma-Tct_806889_c0_g1_i1, Rma-Tct_260695_c0_g1_i1, Rma-Tct_112792_c5_g1_i1…
lipopolysaccharide biosynthetic process	22	Rma-Tct_441450_c0_g1_i1, Rma-Tct_240455_c0_g1_i1, Rma-Tct_335112_c0_g1_i1, Rma-Tct_813331_c0_g1_i1, Rma-Tct_889663_c0_g1_i1, Rma-Tct_106554_c0_g1_i1, Rma-Tct_368909_c0_g1_i1, Rma-Tct_691017_c0_g1_i1, Rma-Tct_231195_c0_g1_i1, Rma-Tct_226139_c0_g1_i1, Rma-Tct_358088_c0_g1_i1, Rma-Tct_638131_c0_g1_i1, Rma-Tct_735687_c0_g1_i1, Rma-Tct_574674_c0_g1_i1, Rma-Tct_375130_c0_g1_i1, Rma-Tct_444463_c0_g1_i1,…
retina homeostasis	22	Rma-Tct_130878_c6_g8_i1, Rma-Tct_130878_c7_g38_i1, Rma-Tct_130878_c7_g41_i1, Rma-Tct_130878_c7_g9_i1, Rma-Tct_130878_c7_g43_i1, Rma-Tct_103818_c0_g2_i1, Rma-Tct_975170_c0_g1_i1, Rma-Tct_135629_c6_g27_i1, Rma-Tct_132380_c6_g12_i1, Rma-Tct_135629_c6_g27_i2, Rma-Tct_133347_c6_g15_i1, Rma-Tct_133170_c8_g18_i1, Rma-Tct_20725_c0_g1_i1, Rma-Tct_130878_c7_g24_i1, Rma-Tct_134625_c3_g21_i1, Rma-Tct_125528_…
UTP biosynthetic process	21	Rma-Tct_1051391_c0_g1_i1, Rma-Tct_133048_c1_g1_i1, Rma-Tct_988423_c0_g1_i1, Rma-Tct_193696_c0_g1_i1, Rma-Tct_1032279_c0_g1_i1, Rma-Tct_152287_c0_g1_i1, Rma-Tct_200540_c0_g1_i1, Rma-Tct_126380_c3_g1_i1, Rma-Tct_253772_c0_g1_i1, Rma-Tct_1126484_c0_g1_i1, Rma-Tct_1010449_c0_g1_i1, Rma-Tct_642114_c0_g1_i1, Rma-Tct_563567_c0_g1_i1, Rma-Tct_903354_c0_g1_i1, Rma-Tct_437067_c0_g1_i1, Rma-Tct_377270_c0_g1…
CTP biosynthetic process	21	Rma-Tct_1051391_c0_g1_i1, Rma-Tct_133048_c1_g1_i1, Rma-Tct_988423_c0_g1_i1, Rma-Tct_193696_c0_g1_i1, Rma-Tct_1032279_c0_g1_i1, Rma-Tct_152287_c0_g1_i1, Rma-Tct_200540_c0_g1_i1, Rma-Tct_126380_c3_g1_i1, Rma-Tct_253772_c0_g1_i1, Rma-Tct_1126484_c0_g1_i1, Rma-Tct_1010449_c0_g1_i1, Rma-Tct_642114_c0_g1_i1, Rma-Tct_563567_c0_g1_i1, Rma-Tct_903354_c0_g1_i1, Rma-Tct_437067_c0_g1_i1, Rma-Tct_377270_c0_g1…
peptidoglycan catabolic process	21	Rma-Tct_474583_c0_g1_i1, Rma-Tct_162670_c0_g1_i1, Rma-Tct_914173_c0_g1_i1, Rma-Tct_283880_c0_g1_i1, Rma-Tct_90848_c0_g2_i1, Rma-Tct_751112_c0_g1_i1, Rma-Tct_1164409_c0_g1_i1, Rma-Tct_923726_c0_g1_i1, Rma-Tct_591867_c0_g1_i1, Rma-Tct_844108_c0_g1_i1, Rma-Tct_161548_c0_g1_i1, Rma-Tct_925009_c0_g1_i1, Rma-Tct_451229_c0_g1_i1, Rma-Tct_708122_c0_g1_i1, Rma-Tct_129916_c1_g2_i1, Rma-Tct_923176_c0_g1_i1,…
tRNA modification	21	Rma-Tct_335341_c0_g1_i1, Rma-Tct_134870_c3_g2_i1, Rma-Tct_1045006_c0_g1_i1, Rma-Tct_905609_c0_g1_i1, Rma-Tct_852152_c0_g1_i1, Rma-Tct_929365_c0_g1_i1, Rma-Tct_259620_c0_g1_i1, Rma-Tct_1163979_c0_g1_i1, Rma-Tct_867810_c0_g1_i1, Rma-Tct_80283_c0_g3_i1, Rma-Tct_1122775_c0_g1_i1, Rma-Tct_514185_c0_g1_i1, Rma-Tct_584322_c0_g1_i1, Rma-Tct_920087_c0_g1_i1, Rma-Tct_1157552_c0_g1_i1, Rma-Tct_568828_c0_g1_…
SRP-dependent cotranslational protein targeting to membrane, translocation	21	Rma-Tct_131128_c16_g2_i1, Rma-Tct_121111_c2_g1_i1, Rma-Tct_131128_c16_g2_i4, Rma-Tct_131128_c16_g2_i3, Rma-Tct_666_c0_g1_i1, Rma-Tct_874430_c0_g1_i1, Rma-Tct_129860_c2_g18_i1, Rma-Tct_131128_c16_g3_i1, Rma-Tct_131128_c14_g4_i1, Rma-Tct_479225_c1_g1_i1, Rma-Tct_574126_c0_g1_i1, Rma-Tct_129860_c2_g14_i4, Rma-Tct_130606_c3_g1_i1, Rma-Tct_1120319_c0_g1_i1, Rma-Tct_110481_c0_g2_i1, Rma-Tct_45024_c0_g1…
carbohydrate phosphorylation	21	Rma-Tct_898913_c0_g1_i1, Rma-Tct_1068306_c0_g1_i1, Rma-Tct_793527_c0_g1_i1, Rma-Tct_285233_c0_g1_i1, Rma-Tct_687187_c1_g1_i1, Rma-Tct_349428_c0_g1_i1, Rma-Tct_333196_c0_g1_i1, Rma-Tct_853243_c0_g1_i1, Rma-Tct_1098034_c0_g1_i1, Rma-Tct_1030033_c0_g1_i1, Rma-Tct_1082219_c0_g1_i1, Rma-Tct_294052_c0_g1_i1, Rma-Tct_495215_c0_g1_i1, Rma-Tct_128802_c0_g1_i5, Rma-Tct_209660_c0_g1_i1, Rma-Tct_1155446_c0_g…
positive regulation of GTPase activity	21	Rma-Tct_499717_c0_g1_i1, Rma-Tct_532057_c0_g1_i1, Rma-Tct_467468_c0_g1_i1, Rma-Tct_1034002_c0_g1_i1, Rma-Tct_493215_c0_g1_i1, Rma-Tct_727710_c0_g1_i1, Rma-Tct_966475_c0_g1_i1, Rma-Tct_768895_c0_g1_i1, Rma-Tct_483700_c0_g1_i1, Rma-Tct_1038055_c0_g1_i1, Rma-Tct_145545_c0_g1_i1, Rma-Tct_1058199_c0_g1_i1, Rma-Tct_242604_c0_g1_i1, Rma-Tct_1027598_c0_g1_i1, Rma-Tct_621325_c0_g1_i1, Rma-Tct_652810_c0_g1…
tRNA aminoacylation	21	Rma-Tct_737865_c0_g1_i1, Rma-Tct_637269_c0_g1_i1, Rma-Tct_769172_c0_g1_i1, Rma-Tct_640537_c0_g1_i1, Rma-Tct_675704_c0_g1_i1, Rma-Tct_651095_c0_g1_i1, Rma-Tct_669171_c0_g1_i1, Rma-Tct_438386_c0_g1_i1, Rma-Tct_892340_c0_g1_i1, Rma-Tct_1123132_c0_g1_i1, Rma-Tct_470142_c0_g1_i1, Rma-Tct_700080_c0_g1_i1, Rma-Tct_189287_c0_g2_i1, Rma-Tct_1091861_c0_g1_i1, Rma-Tct_292267_c0_g1_i1, Rma-Tct_965499_c0_g1_i…
GTP biosynthetic process	21	Rma-Tct_1051391_c0_g1_i1, Rma-Tct_133048_c1_g1_i1, Rma-Tct_988423_c0_g1_i1, Rma-Tct_193696_c0_g1_i1, Rma-Tct_1032279_c0_g1_i1, Rma-Tct_152287_c0_g1_i1, Rma-Tct_200540_c0_g1_i1, Rma-Tct_126380_c3_g1_i1, Rma-Tct_253772_c0_g1_i1, Rma-Tct_1126484_c0_g1_i1, Rma-Tct_1010449_c0_g1_i1, Rma-Tct_642114_c0_g1_i1, Rma-Tct_563567_c0_g1_i1, Rma-Tct_903354_c0_g1_i1, Rma-Tct_437067_c0_g1_i1, Rma-Tct_377270_c0_g1…
branched-chain amino acid biosynthetic process	21	Rma-Tct_790613_c0_g1_i1, Rma-Tct_908618_c0_g1_i1, Rma-Tct_133094_c0_g2_i4, Rma-Tct_60918_c0_g1_i1, Rma-Tct_120130_c5_g1_i1, Rma-Tct_631760_c0_g1_i1, Rma-Tct_126471_c8_g1_i1, Rma-Tct_938319_c0_g1_i1, Rma-Tct_1127409_c0_g1_i1, Rma-Tct_309291_c0_g1_i1, Rma-Tct_127809_c0_g1_i4, Rma-Tct_880264_c0_g1_i1, Rma-Tct_695528_c0_g1_i1, Rma-Tct_191983_c0_g1_i1, Rma-Tct_1076719_c0_g1_i1, Rma-Tct_125575_c0_g1_i3…
cellular response to DNA damage stimulus	21	Rma-Tct_132805_c0_g1_i2, Rma-Tct_835831_c0_g1_i1, Rma-Tct_148786_c0_g1_i1, Rma-Tct_279565_c0_g1_i1, Rma-Tct_479115_c0_g1_i1, Rma-Tct_1011538_c0_g1_i1, Rma-Tct_495357_c0_g1_i1, Rma-Tct_36715_c0_g2_i1, Rma-Tct_1100171_c0_g1_i1, Rma-Tct_115451_c0_g3_i6, Rma-Tct_339832_c0_g1_i1, Rma-Tct_406915_c0_g1_i1, Rma-Tct_1020972_c0_g1_i1, Rma-Tct_859629_c0_g1_i1, Rma-Tct_837855_c0_g1_i1, Rma-Tct_1035740_c0_g1_…
nucleoside diphosphate phosphorylation	21	Rma-Tct_1051391_c0_g1_i1, Rma-Tct_133048_c1_g1_i1, Rma-Tct_988423_c0_g1_i1, Rma-Tct_193696_c0_g1_i1, Rma-Tct_1032279_c0_g1_i1, Rma-Tct_152287_c0_g1_i1, Rma-Tct_200540_c0_g1_i1, Rma-Tct_126380_c3_g1_i1, Rma-Tct_253772_c0_g1_i1, Rma-Tct_1126484_c0_g1_i1, Rma-Tct_1010449_c0_g1_i1, Rma-Tct_642114_c0_g1_i1, Rma-Tct_563567_c0_g1_i1, Rma-Tct_903354_c0_g1_i1, Rma-Tct_437067_c0_g1_i1, Rma-Tct_377270_c0_g1…
tryptophan catabolic process to kynurenine	20	Rma-Tct_1124995_c0_g1_i1, Rma-Tct_528870_c0_g1_i1, Rma-Tct_408533_c0_g1_i1, Rma-Tct_1012054_c0_g1_i1, Rma-Tct_363508_c0_g1_i1, Rma-Tct_658038_c0_g1_i1, Rma-Tct_702801_c0_g1_i1, Rma-Tct_402111_c0_g1_i1, Rma-Tct_794156_c0_g1_i1, Rma-Tct_1059188_c0_g1_i1, Rma-Tct_618055_c0_g1_i1, Rma-Tct_498510_c0_g1_i1, Rma-Tct_1036945_c0_g1_i1, Rma-Tct_251333_c1_g1_i1, Rma-Tct_147477_c0_g1_i1, Rma-Tct_1145686_c0_g…
pyridoxine biosynthetic process	20	Rma-Tct_107269_c0_g2_i1, Rma-Tct_507265_c0_g1_i1, Rma-Tct_588374_c0_g1_i1, Rma-Tct_1091837_c0_g1_i1, Rma-Tct_1022008_c0_g1_i1, Rma-Tct_543399_c0_g1_i1, Rma-Tct_800225_c0_g1_i1, Rma-Tct_1111528_c0_g1_i1, Rma-Tct_564186_c0_g1_i1, Rma-Tct_596049_c0_g1_i1, Rma-Tct_1095803_c0_g1_i1, Rma-Tct_985830_c0_g1_i1, Rma-Tct_1054821_c0_g1_i1, Rma-Tct_1039716_c0_g1_i1, Rma-Tct_415961_c0_g1_i1, Rma-Tct_142703_c0_…
glutathione catabolic process	20	Rma-Tct_1153637_c0_g1_i1, Rma-Tct_341975_c0_g1_i1, Rma-Tct_1080317_c0_g1_i1, Rma-Tct_554630_c0_g1_i1, Rma-Tct_468388_c0_g1_i1, Rma-Tct_312250_c0_g1_i1, Rma-Tct_38155_c0_g1_i1, Rma-Tct_45283_c0_g1_i1, Rma-Tct_685869_c0_g1_i1, Rma-Tct_1147844_c0_g1_i1, Rma-Tct_300903_c0_g1_i1, Rma-Tct_159653_c1_g1_i1, Rma-Tct_928749_c0_g1_i1, Rma-Tct_940878_c0_g1_i1, Rma-Tct_749576_c0_g1_i1, Rma-Tct_906016_c0_g1_i1…
drug transmembrane transport	20	Rma-Tct_129950_c0_g1_i2, Rma-Tct_672543_c0_g1_i1, Rma-Tct_127348_c0_g1_i2, Rma-Tct_689191_c0_g1_i1, Rma-Tct_601388_c0_g1_i1, Rma-Tct_549389_c0_g1_i1, Rma-Tct_939255_c0_g1_i1, Rma-Tct_554655_c0_g1_i1, Rma-Tct_1088323_c0_g1_i1, Rma-Tct_517195_c0_g1_i1, Rma-Tct_816180_c0_g1_i1, Rma-Tct_792566_c0_g1_i1, Rma-Tct_1001337_c0_g1_i1, Rma-Tct_502805_c0_g1_i1, Rma-Tct_692111_c0_g1_i1, Rma-Tct_42427_c0_g1_i1…
lipoate biosynthetic process	20	Rma-Tct_747624_c0_g1_i1, Rma-Tct_173514_c0_g1_i1, Rma-Tct_8980_c1_g1_i1, Rma-Tct_135811_c1_g32_i1, Rma-Tct_135811_c1_g1_i1, Rma-Tct_453135_c0_g1_i1, Rma-Tct_110802_c1_g1_i1, Rma-Tct_119494_c1_g1_i1, Rma-Tct_626124_c0_g1_i1, Rma-Tct_102138_c0_g3_i1, Rma-Tct_367498_c0_g1_i1, Rma-Tct_394112_c0_g1_i1, Rma-Tct_1096866_c0_g1_i1, Rma-Tct_989453_c0_g1_i1, Rma-Tct_1163987_c0_g1_i1, Rma-Tct_952294_c0_g1_i1…
ribosomal large subunit assembly	20	Rma-Tct_540700_c0_g1_i1, Rma-Tct_677571_c0_g1_i1, Rma-Tct_100928_c0_g1_i2, Rma-Tct_122146_c0_g2_i2, Rma-Tct_241579_c0_g1_i1, Rma-Tct_813516_c0_g1_i1, Rma-Tct_762733_c0_g1_i1, Rma-Tct_349494_c0_g1_i1, Rma-Tct_639853_c0_g1_i1, Rma-Tct_862206_c0_g1_i1, Rma-Tct_880314_c0_g1_i1, Rma-Tct_102620_c0_g2_i1, Rma-Tct_421445_c0_g1_i1, Rma-Tct_654390_c0_g1_i1, Rma-Tct_1091125_c0_g1_i1, Rma-Tct_134141_c3_g1_i1…
cellular modified amino acid biosynthetic process	20	Rma-Tct_92358_c3_g1_i1, Rma-Tct_1001826_c0_g1_i1, Rma-Tct_1080146_c0_g1_i1, Rma-Tct_926249_c0_g1_i1, Rma-Tct_114886_c2_g1_i1, Rma-Tct_956986_c0_g1_i1, Rma-Tct_590194_c0_g1_i1, Rma-Tct_23055_c0_g1_i1, Rma-Tct_166568_c0_g1_i1, Rma-Tct_325244_c0_g1_i1, Rma-Tct_930422_c0_g1_i1, Rma-Tct_1084082_c0_g1_i1, Rma-Tct_437881_c0_g1_i1, Rma-Tct_1157037_c0_g1_i1, Rma-Tct_409904_c0_g1_i1, Rma-Tct_1145468_c0_g1_…
glycyl-tRNA aminoacylation	20	Rma-Tct_575212_c0_g1_i1, Rma-Tct_865078_c0_g1_i1, Rma-Tct_176660_c0_g1_i1, Rma-Tct_1077573_c0_g1_i1, Rma-Tct_480365_c0_g1_i1, Rma-Tct_663761_c0_g1_i1, Rma-Tct_1157206_c0_g1_i1, Rma-Tct_983682_c0_g1_i1, Rma-Tct_547778_c0_g1_i1, Rma-Tct_128477_c5_g6_i1, Rma-Tct_250907_c0_g1_i1, Rma-Tct_898428_c0_g1_i1, Rma-Tct_640910_c0_g1_i1, Rma-Tct_1164806_c0_g1_i1, Rma-Tct_128477_c5_g4_i1, Rma-Tct_133110_c1_g1_…
Mo-molybdopterin cofactor biosynthetic process	20	Rma-Tct_615342_c0_g1_i1, Rma-Tct_531519_c0_g1_i1, Rma-Tct_326827_c0_g1_i1, Rma-Tct_727060_c0_g1_i1, Rma-Tct_256495_c0_g1_i1, Rma-Tct_338994_c0_g1_i1, Rma-Tct_859778_c0_g1_i1, Rma-Tct_551101_c0_g1_i1, Rma-Tct_636556_c0_g1_i1, Rma-Tct_136311_c15_g4_i1, Rma-Tct_438361_c1_g1_i1, Rma-Tct_880847_c0_g1_i1, Rma-Tct_120643_c1_g1_i1, Rma-Tct_1117149_c0_g1_i1, Rma-Tct_834724_c0_g1_i1, Rma-Tct_839069_c0_g1_i…
pyridoxal phosphate biosynthetic process	20	Rma-Tct_52736_c0_g1_i1, Rma-Tct_52736_c1_g1_i1, Rma-Tct_733150_c0_g1_i1, Rma-Tct_285465_c0_g1_i1, Rma-Tct_82327_c0_g2_i1, Rma-Tct_134820_c3_g38_i1, Rma-Tct_1150339_c0_g1_i1, Rma-Tct_565842_c0_g1_i1, Rma-Tct_487381_c0_g1_i1, Rma-Tct_117112_c0_g2_i1, Rma-Tct_134820_c3_g56_i1, Rma-Tct_1137729_c0_g1_i1, Rma-Tct_55963_c0_g1_i1, Rma-Tct_98670_c1_g3_i1, Rma-Tct_174966_c0_g1_i1, Rma-Tct_796460_c0_g1_i1, …
potassium ion transmembrane transport	20	Rma-Tct_990228_c0_g1_i1, Rma-Tct_521077_c0_g1_i1, Rma-Tct_839599_c0_g1_i1, Rma-Tct_787048_c0_g1_i1, Rma-Tct_660189_c0_g1_i1, Rma-Tct_660489_c0_g1_i1, Rma-Tct_118854_c0_g1_i1, Rma-Tct_1132128_c0_g1_i1, Rma-Tct_653522_c0_g1_i1, Rma-Tct_1023097_c0_g1_i1, Rma-Tct_403811_c0_g1_i1, Rma-Tct_810254_c0_g1_i1, Rma-Tct_829711_c0_g1_i1, Rma-Tct_828806_c0_g1_i1, Rma-Tct_688233_c0_g1_i1, Rma-Tct_707714_c0_g1_i…
regulation of DNA replication	19	Rma-Tct_435563_c0_g1_i1, Rma-Tct_454047_c0_g1_i1, Rma-Tct_285797_c0_g1_i1, Rma-Tct_924098_c0_g1_i1, Rma-Tct_845201_c0_g1_i1, Rma-Tct_639361_c0_g1_i1, Rma-Tct_212048_c0_g1_i1, Rma-Tct_526970_c0_g1_i1, Rma-Tct_919866_c0_g1_i1, Rma-Tct_658835_c0_g1_i1, Rma-Tct_1041106_c0_g1_i1, Rma-Tct_196069_c0_g1_i1, Rma-Tct_238930_c0_g1_i1, Rma-Tct_565707_c0_g1_i1, Rma-Tct_164806_c0_g1_i1, Rma-Tct_1138869_c0_g1_i…
peptidyl-L-beta-methylthioaspartic acid biosynthetic process from peptidyl-aspartic acid	19	Rma-Tct_1075197_c0_g1_i1, Rma-Tct_779659_c0_g1_i1, Rma-Tct_806045_c0_g1_i1, Rma-Tct_260887_c0_g1_i1, Rma-Tct_516607_c0_g1_i1, Rma-Tct_500507_c0_g1_i1, Rma-Tct_55566_c0_g1_i1, Rma-Tct_542665_c0_g1_i1, Rma-Tct_98496_c0_g3_i1, Rma-Tct_2349_c0_g1_i1, Rma-Tct_275194_c0_g1_i1, Rma-Tct_457385_c0_g1_i1, Rma-Tct_348106_c0_g1_i1, Rma-Tct_654302_c0_g1_i1, Rma-Tct_728808_c0_g1_i1, Rma-Tct_1116489_c0_g1_i1, R…
base-excision repair	19	Rma-Tct_1008987_c0_g1_i1, Rma-Tct_301598_c0_g1_i1, Rma-Tct_476300_c0_g1_i1, Rma-Tct_1087734_c0_g1_i1, Rma-Tct_872367_c0_g1_i1, Rma-Tct_734081_c0_g1_i1, Rma-Tct_753872_c0_g1_i1, Rma-Tct_1133036_c0_g1_i1, Rma-Tct_690271_c0_g1_i1, Rma-Tct_231575_c0_g1_i1, Rma-Tct_482050_c0_g1_i1, Rma-Tct_1066178_c0_g1_i1, Rma-Tct_413171_c0_g1_i1, Rma-Tct_873695_c0_g1_i1, Rma-Tct_1140658_c0_g1_i1, Rma-Tct_670894_c0_g…
photosynthesis, light harvesting	19	Rma-Tct_1021807_c0_g1_i1, Rma-Tct_134837_c5_g3_i1, Rma-Tct_509271_c0_g1_i1, Rma-Tct_3095_c0_g1_i1, Rma-Tct_911060_c0_g1_i1, Rma-Tct_133143_c0_g1_i1, Rma-Tct_161107_c0_g1_i1, Rma-Tct_68378_c0_g1_i1, Rma-Tct_17461_c0_g2_i1, Rma-Tct_121871_c0_g2_i1, Rma-Tct_108457_c0_g2_i1, Rma-Tct_64915_c0_g2_i1, Rma-Tct_64915_c0_g1_i1, Rma-Tct_115060_c0_g2_i2, Rma-Tct_22602_c0_g1_i1, Rma-Tct_132075_c0_g2_i2, Rma-T…
fumarate metabolic process	19	Rma-Tct_117421_c0_g1_i1, Rma-Tct_495364_c0_g1_i1, Rma-Tct_680632_c0_g1_i1, Rma-Tct_642801_c0_g1_i1, Rma-Tct_473259_c0_g1_i1, Rma-Tct_1070101_c0_g1_i1, Rma-Tct_1130624_c0_g1_i1, Rma-Tct_277593_c0_g1_i1, Rma-Tct_791627_c0_g1_i1, Rma-Tct_382514_c0_g1_i1, Rma-Tct_85440_c2_g1_i1, Rma-Tct_581469_c0_g1_i1, Rma-Tct_1143411_c0_g1_i1, Rma-Tct_726900_c0_g1_i1, Rma-Tct_550043_c0_g1_i1, Rma-Tct_494277_c0_g1_i…
homophilic cell adhesion via plasma membrane adhesion molecules	19	Rma-Tct_823622_c0_g1_i1, Rma-Tct_363690_c0_g1_i1, Rma-Tct_378588_c0_g1_i1, Rma-Tct_264161_c0_g1_i1, Rma-Tct_832457_c0_g1_i1, Rma-Tct_451536_c0_g1_i1, Rma-Tct_621684_c0_g1_i1, Rma-Tct_373269_c0_g1_i1, Rma-Tct_142797_c0_g1_i1, Rma-Tct_840127_c0_g1_i1, Rma-Tct_351153_c0_g1_i1, Rma-Tct_525121_c0_g1_i1, Rma-Tct_1063648_c0_g1_i1, Rma-Tct_447286_c0_g1_i1, Rma-Tct_1150970_c0_g1_i1, Rma-Tct_875121_c0_g1_i…
polysaccharide catabolic process	19	Rma-Tct_1004205_c0_g1_i1, Rma-Tct_320592_c0_g1_i1, Rma-Tct_166369_c0_g1_i1, Rma-Tct_1152915_c0_g1_i1, Rma-Tct_358243_c0_g1_i1, Rma-Tct_537308_c0_g1_i1, Rma-Tct_876792_c0_g1_i1, Rma-Tct_996073_c0_g1_i1, Rma-Tct_357621_c0_g1_i1, Rma-Tct_967611_c0_g1_i1, Rma-Tct_136776_c0_g1_i1, Rma-Tct_1080636_c0_g1_i1, Rma-Tct_206746_c0_g1_i1, Rma-Tct_627321_c0_g1_i1, Rma-Tct_1029510_c0_g1_i1, Rma-Tct_536836_c0_g1…
coenzyme A biosynthetic process	19	Rma-Tct_816827_c0_g1_i1, Rma-Tct_579652_c0_g1_i1, Rma-Tct_115044_c1_g1_i1, Rma-Tct_895223_c0_g1_i1, Rma-Tct_804878_c0_g1_i1, Rma-Tct_1156669_c0_g1_i1, Rma-Tct_305001_c0_g1_i1, Rma-Tct_452753_c0_g1_i1, Rma-Tct_1114373_c0_g1_i1, Rma-Tct_749324_c0_g1_i1, Rma-Tct_348707_c0_g1_i1, Rma-Tct_761711_c0_g1_i1, Rma-Tct_1022816_c0_g1_i1, Rma-Tct_1029323_c0_g1_i1, Rma-Tct_1085739_c0_g1_i1, Rma-Tct_696681_c0_g…
aerobic electron transport chain	19	Rma-Tct_1160942_c0_g1_i1, Rma-Tct_720870_c0_g1_i1, Rma-Tct_542181_c0_g1_i1, Rma-Tct_296452_c0_g1_i1, Rma-Tct_662628_c0_g1_i1, Rma-Tct_634636_c0_g1_i1, Rma-Tct_242892_c0_g1_i1, Rma-Tct_235383_c0_g1_i1, Rma-Tct_643411_c0_g1_i1, Rma-Tct_324168_c0_g1_i1, Rma-Tct_1040142_c0_g1_i1, Rma-Tct_14791_c1_g1_i1, Rma-Tct_22724_c0_g1_i1, Rma-Tct_781837_c0_g1_i1, Rma-Tct_573319_c0_g1_i1, Rma-Tct_1094453_c0_g1_i1…
tryptophan metabolic process	19	Rma-Tct_39434_c0_g1_i1, Rma-Tct_335388_c0_g1_i1, Rma-Tct_58532_c0_g1_i1, Rma-Tct_472108_c0_g1_i1, Rma-Tct_612252_c0_g1_i1, Rma-Tct_845748_c0_g1_i1, Rma-Tct_1069188_c0_g1_i1, Rma-Tct_1134876_c0_g1_i1, Rma-Tct_933698_c0_g1_i1, Rma-Tct_906959_c0_g1_i1, Rma-Tct_14586_c0_g1_i1, Rma-Tct_921400_c0_g1_i1, Rma-Tct_931210_c0_g1_i1, Rma-Tct_341749_c0_g1_i1, Rma-Tct_775051_c0_g1_i1, Rma-Tct_441041_c0_g1_i1, …
inositol biosynthetic process	19	Rma-Tct_1118275_c0_g1_i1, Rma-Tct_1011117_c0_g1_i1, Rma-Tct_465263_c0_g1_i1, Rma-Tct_135430_c5_g10_i2, Rma-Tct_131568_c3_g9_i1, Rma-Tct_1122299_c0_g1_i1, Rma-Tct_997305_c0_g1_i1, Rma-Tct_1087377_c1_g1_i1, Rma-Tct_252385_c0_g1_i1, Rma-Tct_67671_c0_g1_i1, Rma-Tct_107241_c2_g1_i1, Rma-Tct_135430_c5_g24_i2, Rma-Tct_782829_c0_g1_i1, Rma-Tct_474749_c0_g1_i1, Rma-Tct_128773_c8_g9_i2, Rma-Tct_188350_c0_g…
cell morphogenesis	19	Rma-Tct_375851_c0_g1_i1, Rma-Tct_983269_c0_g1_i1, Rma-Tct_65549_c0_g2_i1, Rma-Tct_1055786_c0_g1_i1, Rma-Tct_857981_c0_g1_i1, Rma-Tct_223936_c0_g1_i1, Rma-Tct_401590_c0_g1_i1, Rma-Tct_565167_c0_g1_i1, Rma-Tct_1057554_c0_g1_i1, Rma-Tct_1109737_c0_g1_i1, Rma-Tct_681129_c1_g1_i1, Rma-Tct_583053_c0_g1_i1, Rma-Tct_987182_c0_g1_i1, Rma-Tct_824008_c0_g1_i1, Rma-Tct_1015720_c0_g1_i1, Rma-Tct_684394_c0_g1_…
RNA metabolic process	19	Rma-Tct_606921_c0_g1_i1, Rma-Tct_614509_c0_g1_i1, Rma-Tct_234841_c0_g1_i1, Rma-Tct_1045328_c0_g1_i1, Rma-Tct_904726_c0_g1_i1, Rma-Tct_510729_c0_g1_i1, Rma-Tct_179443_c0_g1_i1, Rma-Tct_1030692_c0_g1_i1, Rma-Tct_746328_c0_g1_i1, Rma-Tct_1158192_c0_g1_i1, Rma-Tct_207132_c0_g1_i1, Rma-Tct_891910_c0_g1_i1, Rma-Tct_887763_c0_g1_i1, Rma-Tct_1104020_c0_g1_i1, Rma-Tct_1131244_c0_g1_i1, Rma-Tct_131772_c0_g…
sporulation resulting in formation of a cellular spore	19	Rma-Tct_1160923_c0_g1_i1, Rma-Tct_131572_c5_g3_i1, Rma-Tct_778006_c0_g1_i1, Rma-Tct_135501_c11_g156_i1, Rma-Tct_122933_c3_g5_i1, Rma-Tct_453849_c0_g1_i1, Rma-Tct_131414_c6_g39_i1, Rma-Tct_129185_c1_g16_i1, Rma-Tct_135501_c11_g8_i1, Rma-Tct_477413_c0_g1_i1, Rma-Tct_171970_c0_g1_i1, Rma-Tct_122933_c0_g2_i1, Rma-Tct_789911_c0_g1_i1, Rma-Tct_1165351_c0_g1_i1, Rma-Tct_344346_c0_g1_i1, Rma-Tct_135501_c…
protein insertion into membrane	19	Rma-Tct_806299_c0_g1_i1, Rma-Tct_544181_c0_g1_i1, Rma-Tct_271171_c0_g1_i1, Rma-Tct_112941_c0_g2_i1, Rma-Tct_274731_c0_g1_i1, Rma-Tct_223666_c0_g1_i1, Rma-Tct_101704_c0_g1_i1, Rma-Tct_395921_c0_g1_i1, Rma-Tct_759147_c0_g1_i1, Rma-Tct_1112524_c0_g1_i1, Rma-Tct_457457_c0_g1_i1, Rma-Tct_854110_c0_g1_i1, Rma-Tct_135964_c1_g7_i1, Rma-Tct_609260_c0_g1_i1, Rma-Tct_105688_c1_g1_i1, Rma-Tct_1000856_c0_g1_i…
RNA-dependent DNA biosynthetic process	18	Rma-Tct_1050267_c0_g1_i1, Rma-Tct_130774_c0_g6_i2, Rma-Tct_127611_c0_g1_i1, Rma-Tct_130774_c0_g6_i4, Rma-Tct_900310_c0_g1_i1, Rma-Tct_672130_c0_g1_i1, Rma-Tct_136314_c82_g72_i1, Rma-Tct_1143264_c0_g1_i1, Rma-Tct_723354_c0_g1_i1, Rma-Tct_256491_c0_g1_i1, Rma-Tct_613135_c0_g1_i1, Rma-Tct_926750_c0_g1_i1, Rma-Tct_911963_c0_g1_i1, Rma-Tct_954427_c0_g1_i1, Rma-Tct_971299_c0_g1_i1, Rma-Tct_483886_c0_g1…
regulation of DNA-templated transcription, termination	18	Rma-Tct_108655_c1_g1_i1, Rma-Tct_605780_c0_g1_i1, Rma-Tct_70686_c0_g2_i1, Rma-Tct_234577_c0_g1_i1, Rma-Tct_758692_c0_g1_i1, Rma-Tct_61253_c0_g1_i1, Rma-Tct_60992_c0_g1_i1, Rma-Tct_591312_c0_g1_i1, Rma-Tct_61453_c0_g1_i1, Rma-Tct_539146_c0_g1_i1, Rma-Tct_496511_c0_g1_i1, Rma-Tct_133130_c10_g2_i1, Rma-Tct_1125020_c0_g1_i1, Rma-Tct_725518_c0_g1_i1, Rma-Tct_579323_c0_g1_i1, Rma-Tct_1044907_c0_g1_i1, …
glycerol metabolic process	18	Rma-Tct_690088_c0_g1_i1, Rma-Tct_700638_c0_g1_i1, Rma-Tct_132745_c2_g1_i17, Rma-Tct_550802_c0_g1_i1, Rma-Tct_788728_c0_g1_i1, Rma-Tct_134876_c2_g36_i1, Rma-Tct_769676_c0_g1_i1, Rma-Tct_134876_c2_g11_i1, Rma-Tct_844967_c0_g1_i1, Rma-Tct_206901_c0_g1_i1, Rma-Tct_565094_c0_g1_i1, Rma-Tct_822751_c0_g1_i1, Rma-Tct_150390_c0_g1_i1, Rma-Tct_1021879_c0_g1_i1, Rma-Tct_991376_c0_g1_i1, Rma-Tct_666679_c0_g1…
menaquinone biosynthetic process	18	Rma-Tct_1070290_c0_g1_i1, Rma-Tct_817558_c0_g1_i1, Rma-Tct_1158773_c0_g1_i1, Rma-Tct_190138_c0_g1_i1, Rma-Tct_459869_c0_g1_i1, Rma-Tct_301258_c0_g1_i1, Rma-Tct_464205_c0_g1_i1, Rma-Tct_313194_c0_g1_i1, Rma-Tct_430609_c0_g1_i1, Rma-Tct_1099710_c0_g1_i1, Rma-Tct_247848_c0_g1_i1, Rma-Tct_725822_c0_g1_i1, Rma-Tct_610855_c0_g1_i1, Rma-Tct_135439_c6_g1_i1, Rma-Tct_912969_c0_g1_i1, Rma-Tct_84004_c0_g1_i…
guanosine tetraphosphate metabolic process	18	Rma-Tct_139073_c0_g1_i1, Rma-Tct_750439_c0_g1_i1, Rma-Tct_112085_c3_g1_i1, Rma-Tct_126895_c1_g10_i1, Rma-Tct_893794_c0_g1_i1, Rma-Tct_623001_c0_g1_i1, Rma-Tct_436422_c0_g1_i1, Rma-Tct_25832_c0_g1_i1, Rma-Tct_1060338_c0_g1_i1, Rma-Tct_1069277_c0_g1_i1, Rma-Tct_766040_c0_g1_i1, Rma-Tct_135611_c3_g8_i8, Rma-Tct_1056143_c0_g1_i1, Rma-Tct_385847_c0_g1_i1, Rma-Tct_128995_c1_g3_i1, Rma-Tct_2192_c1_g1_i1…
RNA secondary structure unwinding	17	Rma-Tct_1149171_c0_g1_i1, Rma-Tct_132805_c0_g1_i2, Rma-Tct_835831_c0_g1_i1, Rma-Tct_338869_c0_g1_i1, Rma-Tct_361063_c0_g1_i1, Rma-Tct_218555_c0_g1_i1, Rma-Tct_1011538_c0_g1_i1, Rma-Tct_36715_c0_g2_i1, Rma-Tct_883499_c0_g1_i1, Rma-Tct_595349_c0_g1_i1, Rma-Tct_603134_c0_g1_i1, Rma-Tct_650266_c0_g1_i1, Rma-Tct_755364_c0_g1_i1, Rma-Tct_207278_c0_g1_i1, Rma-Tct_340616_c0_g1_i1, Rma-Tct_964921_c0_g1_i1…
cytoplasmic translation	17	Rma-Tct_808624_c0_g1_i1, Rma-Tct_939336_c0_g1_i1, Rma-Tct_688399_c0_g1_i1, Rma-Tct_532906_c0_g1_i1, Rma-Tct_1084877_c0_g1_i1, Rma-Tct_430940_c0_g1_i1, Rma-Tct_757934_c0_g1_i1, Rma-Tct_236335_c0_g1_i1, Rma-Tct_155082_c0_g1_i1, Rma-Tct_908407_c0_g1_i1, Rma-Tct_213450_c0_g1_i1, Rma-Tct_490585_c0_g1_i1, Rma-Tct_277627_c0_g1_i1, Rma-Tct_565203_c0_g1_i1, Rma-Tct_134211_c3_g1_i10, Rma-Tct_718166_c0_g1_i…
porphyrin-containing compound biosynthetic process	17	Rma-Tct_760809_c0_g1_i1, Rma-Tct_149963_c0_g1_i1, Rma-Tct_62046_c0_g1_i1, Rma-Tct_192661_c0_g1_i1, Rma-Tct_547554_c0_g1_i1, Rma-Tct_902044_c0_g1_i1, Rma-Tct_703348_c0_g1_i1, Rma-Tct_670682_c0_g1_i1, Rma-Tct_131175_c0_g1_i1, Rma-Tct_939128_c0_g1_i1, Rma-Tct_1093724_c0_g1_i1, Rma-Tct_253908_c0_g1_i1, Rma-Tct_1043116_c0_g1_i1, Rma-Tct_632058_c0_g1_i1, Rma-Tct_23517_c0_g1_i1, Rma-Tct_852550_c0_g1_i1,…
sulfate assimilation	17	Rma-Tct_114719_c0_g1_i3, Rma-Tct_1081967_c0_g1_i1, Rma-Tct_699320_c0_g1_i1, Rma-Tct_1029214_c0_g1_i1, Rma-Tct_548239_c0_g1_i1, Rma-Tct_111254_c0_g2_i1, Rma-Tct_346838_c0_g1_i1, Rma-Tct_597797_c0_g1_i1, Rma-Tct_630972_c0_g1_i1, Rma-Tct_131501_c2_g7_i3, Rma-Tct_899089_c0_g1_i1, Rma-Tct_833579_c0_g1_i1, Rma-Tct_112041_c1_g1_i1, Rma-Tct_827308_c0_g1_i1, Rma-Tct_1110834_c0_g1_i1, Rma-Tct_409202_c0_g1_…
RNA modification	17	Rma-Tct_107015_c0_g2_i1, Rma-Tct_1107132_c0_g1_i1, Rma-Tct_1079104_c0_g1_i1, Rma-Tct_206147_c0_g1_i1, Rma-Tct_103758_c0_g1_i1, Rma-Tct_733075_c0_g1_i1, Rma-Tct_55566_c0_g1_i1, Rma-Tct_98496_c0_g3_i1, Rma-Tct_275194_c0_g1_i1, Rma-Tct_240848_c1_g1_i1, Rma-Tct_1150502_c0_g1_i1, Rma-Tct_457385_c0_g1_i1, Rma-Tct_329244_c0_g1_i1, Rma-Tct_525599_c0_g1_i1, Rma-Tct_762484_c0_g1_i1, Rma-Tct_1116489_c0_g1_i…
proline biosynthetic process	17	Rma-Tct_562846_c0_g1_i1, Rma-Tct_749506_c0_g1_i1, Rma-Tct_1091745_c0_g1_i1, Rma-Tct_242287_c0_g1_i1, Rma-Tct_993110_c0_g1_i1, Rma-Tct_447511_c0_g1_i1, Rma-Tct_994632_c0_g1_i1, Rma-Tct_116357_c0_g5_i1, Rma-Tct_264963_c0_g1_i1, Rma-Tct_843783_c0_g1_i1, Rma-Tct_127974_c0_g1_i1, Rma-Tct_108919_c0_g2_i1, Rma-Tct_329567_c0_g1_i1, Rma-Tct_432505_c0_g1_i1, Rma-Tct_1053652_c0_g1_i1, Rma-Tct_982311_c0_g1_i…
ER to Golgi vesicle-mediated transport	17	Rma-Tct_1164793_c0_g1_i1, Rma-Tct_992035_c0_g1_i1, Rma-Tct_133121_c1_g1_i5, Rma-Tct_1158431_c0_g1_i1, Rma-Tct_134503_c1_g1_i9, Rma-Tct_207608_c0_g1_i1, Rma-Tct_162070_c0_g1_i1, Rma-Tct_229617_c0_g1_i1, Rma-Tct_356829_c0_g1_i1, Rma-Tct_874928_c0_g1_i1, Rma-Tct_600551_c0_g1_i1, Rma-Tct_1081868_c0_g1_i1, Rma-Tct_102571_c0_g1_i5, Rma-Tct_132598_c0_g4_i6, Rma-Tct_134928_c0_g3_i8, Rma-Tct_131382_c0_g1_…
arginyl-tRNA aminoacylation	17	Rma-Tct_906271_c0_g1_i1, Rma-Tct_794007_c0_g1_i1, Rma-Tct_51944_c2_g1_i1, Rma-Tct_1017305_c0_g1_i1, Rma-Tct_959987_c0_g1_i1, Rma-Tct_820091_c0_g1_i1, Rma-Tct_660915_c0_g1_i1, Rma-Tct_19329_c0_g1_i1, Rma-Tct_334807_c0_g1_i1, Rma-Tct_778943_c0_g1_i1, Rma-Tct_1128928_c0_g1_i1, Rma-Tct_44785_c0_g1_i1, Rma-Tct_979769_c0_g1_i1, Rma-Tct_923263_c0_g1_i1, Rma-Tct_235460_c0_g1_i1, Rma-Tct_538356_c0_g1_i1, …
vesicle docking involved in exocytosis	17	Rma-Tct_356609_c0_g1_i1, Rma-Tct_741458_c0_g1_i1, Rma-Tct_616336_c0_g1_i1, Rma-Tct_989047_c0_g1_i1, Rma-Tct_711668_c0_g1_i1, Rma-Tct_133199_c0_g2_i1, Rma-Tct_1043483_c0_g1_i1, Rma-Tct_1024476_c0_g1_i1, Rma-Tct_202104_c0_g1_i1, Rma-Tct_331149_c0_g1_i1, Rma-Tct_979407_c0_g1_i1, Rma-Tct_1058448_c0_g1_i1, Rma-Tct_807763_c0_g1_i1, Rma-Tct_631682_c0_g1_i1, Rma-Tct_1039888_c0_g1_i1, Rma-Tct_329834_c0_g1…
iron ion transport	17	Rma-Tct_618494_c0_g1_i1, Rma-Tct_348831_c0_g1_i1, Rma-Tct_451222_c0_g1_i1, Rma-Tct_315442_c0_g1_i1, Rma-Tct_219089_c0_g1_i1, Rma-Tct_26071_c0_g1_i1, Rma-Tct_820049_c0_g1_i1, Rma-Tct_127379_c0_g1_i10, Rma-Tct_709750_c0_g1_i1, Rma-Tct_121633_c3_g4_i1, Rma-Tct_127379_c0_g1_i4, Rma-Tct_576419_c0_g1_i1, Rma-Tct_127379_c0_g1_i5, Rma-Tct_596886_c0_g1_i1, Rma-Tct_61441_c0_g1_i1, Rma-Tct_19811_c0_g1_i1, R…
pyrroloquinoline quinone biosynthetic process	16	Rma-Tct_168006_c0_g1_i1, Rma-Tct_543823_c0_g1_i1, Rma-Tct_128197_c0_g2_i2, Rma-Tct_295082_c0_g1_i1, Rma-Tct_105080_c0_g1_i1, Rma-Tct_128197_c0_g2_i3, Rma-Tct_652913_c0_g1_i1, Rma-Tct_51510_c0_g2_i1, Rma-Tct_1049833_c0_g1_i1, Rma-Tct_321099_c0_g1_i1, Rma-Tct_916674_c0_g1_i1, Rma-Tct_446982_c0_g1_i1, Rma-Tct_216482_c0_g1_i1, Rma-Tct_581265_c0_g1_i1, Rma-Tct_756291_c0_g1_i1, Rma-Tct_449876_c0_g1_i1
poly-hydroxybutyrate biosynthetic process	16	Rma-Tct_93740_c0_g1_i1, Rma-Tct_670762_c0_g1_i1, Rma-Tct_399530_c0_g1_i1, Rma-Tct_760942_c0_g1_i1, Rma-Tct_721957_c0_g1_i1, Rma-Tct_989837_c0_g1_i1, Rma-Tct_234568_c0_g1_i1, Rma-Tct_637476_c0_g1_i1, Rma-Tct_193038_c0_g1_i1, Rma-Tct_142589_c0_g1_i1, Rma-Tct_1088499_c0_g1_i1, Rma-Tct_423009_c0_g1_i1, Rma-Tct_1079902_c0_g1_i1, Rma-Tct_562528_c0_g1_i1, Rma-Tct_1045116_c0_g1_i1, Rma-Tct_989356_c0_g1_i1
phosphorus metabolic process	16	Rma-Tct_388958_c0_g1_i1, Rma-Tct_261076_c0_g1_i1, Rma-Tct_825356_c0_g2_i1, Rma-Tct_876135_c0_g1_i1, Rma-Tct_458467_c0_g1_i1, Rma-Tct_53392_c0_g1_i1, Rma-Tct_55233_c0_g2_i1, Rma-Tct_298063_c0_g1_i1, Rma-Tct_1086889_c0_g1_i1, Rma-Tct_1082809_c0_g1_i1, Rma-Tct_923479_c0_g1_i1, Rma-Tct_537530_c0_g1_i1, Rma-Tct_936528_c0_g1_i1, Rma-Tct_409857_c0_g1_i1, Rma-Tct_1158312_c0_g1_i1, Rma-Tct_760485_c0_g1_i1
proteasome assembly	16	Rma-Tct_736061_c0_g1_i1, Rma-Tct_120108_c0_g4_i1, Rma-Tct_417262_c0_g1_i1, Rma-Tct_622296_c0_g1_i1, Rma-Tct_1149021_c0_g1_i1, Rma-Tct_1123142_c0_g1_i1, Rma-Tct_1002142_c0_g1_i1, Rma-Tct_430078_c0_g1_i1, Rma-Tct_501984_c0_g1_i1, Rma-Tct_394349_c0_g1_i1, Rma-Tct_379763_c0_g1_i1, Rma-Tct_158436_c0_g1_i1, Rma-Tct_744099_c0_g1_i1, Rma-Tct_586737_c0_g1_i1, Rma-Tct_118935_c0_g1_i5, Rma-Tct_120108_c0_g3_…
polysaccharide transport	16	Rma-Tct_937540_c0_g1_i1, Rma-Tct_701091_c0_g1_i1, Rma-Tct_618442_c0_g1_i1, Rma-Tct_271559_c0_g1_i1, Rma-Tct_660682_c0_g1_i1, Rma-Tct_523849_c0_g1_i1, Rma-Tct_1104767_c0_g1_i1, Rma-Tct_1130261_c0_g1_i1, Rma-Tct_1003752_c0_g1_i1, Rma-Tct_454993_c0_g1_i1, Rma-Tct_548558_c0_g1_i1, Rma-Tct_673741_c0_g1_i1, Rma-Tct_1132959_c0_g1_i1, Rma-Tct_223296_c0_g1_i1, Rma-Tct_382042_c0_g1_i1, Rma-Tct_808210_c0_g1…
phenylacetate catabolic process	16	Rma-Tct_27431_c0_g2_i1, Rma-Tct_344494_c0_g1_i1, Rma-Tct_945929_c0_g1_i1, Rma-Tct_194880_c0_g1_i1, Rma-Tct_27062_c0_g1_i1, Rma-Tct_706207_c0_g1_i1, Rma-Tct_216579_c0_g1_i1, Rma-Tct_128844_c0_g2_i1, Rma-Tct_471882_c0_g1_i1, Rma-Tct_135475_c3_g2_i1, Rma-Tct_1078590_c0_g1_i1, Rma-Tct_952944_c0_g1_i1, Rma-Tct_1109078_c0_g1_i1, Rma-Tct_650465_c0_g1_i1, Rma-Tct_769145_c0_g1_i1, Rma-Tct_15414_c0_g1_i1
protein transport by the Sec complex	16	Rma-Tct_670565_c0_g1_i1, Rma-Tct_572130_c0_g1_i1, Rma-Tct_1075629_c0_g1_i1, Rma-Tct_843422_c0_g1_i1, Rma-Tct_335383_c0_g1_i1, Rma-Tct_692365_c0_g1_i1, Rma-Tct_799242_c0_g1_i1, Rma-Tct_903252_c0_g1_i1, Rma-Tct_139195_c0_g1_i1, Rma-Tct_1047533_c0_g1_i1, Rma-Tct_573994_c0_g1_i1, Rma-Tct_1048381_c0_g1_i1, Rma-Tct_424192_c0_g1_i1, Rma-Tct_1090404_c0_g1_i1, Rma-Tct_134851_c1_g4_i1, Rma-Tct_302601_c0_g1…
RNA phosphodiester bond hydrolysis	16	Rma-Tct_188807_c0_g1_i1, Rma-Tct_284763_c0_g1_i1, Rma-Tct_135260_c6_g48_i1, Rma-Tct_406182_c0_g1_i1, Rma-Tct_333292_c0_g1_i1, Rma-Tct_147386_c0_g1_i1, Rma-Tct_6862_c0_g1_i1, Rma-Tct_135260_c6_g52_i1, Rma-Tct_702969_c0_g1_i1, Rma-Tct_1003233_c0_g1_i1, Rma-Tct_353812_c0_g1_i1, Rma-Tct_123899_c1_g1_i1, Rma-Tct_566471_c0_g1_i1, Rma-Tct_1014010_c0_g1_i1, Rma-Tct_605270_c0_g1_i1, Rma-Tct_867974_c0_g1_i1
nucleotide catabolic process	16	Rma-Tct_491700_c0_g1_i1, Rma-Tct_381564_c0_g1_i1, Rma-Tct_867290_c0_g1_i1, Rma-Tct_758710_c0_g1_i1, Rma-Tct_668800_c0_g1_i1, Rma-Tct_521972_c0_g1_i1, Rma-Tct_932153_c0_g1_i1, Rma-Tct_584991_c0_g1_i1, Rma-Tct_521788_c0_g1_i1, Rma-Tct_534324_c0_g1_i1, Rma-Tct_16729_c0_g2_i1, Rma-Tct_1116936_c0_g1_i1, Rma-Tct_161253_c0_g1_i1, Rma-Tct_372822_c0_g1_i1, Rma-Tct_797860_c0_g1_i1, Rma-Tct_608927_c0_g1_i1
TOR signaling	16	Rma-Tct_627633_c0_g1_i1, Rma-Tct_361629_c0_g1_i1, Rma-Tct_149093_c0_g1_i1, Rma-Tct_451712_c0_g1_i1, Rma-Tct_280778_c0_g1_i1, Rma-Tct_963320_c0_g1_i1, Rma-Tct_961442_c0_g1_i1, Rma-Tct_682765_c0_g1_i1, Rma-Tct_773902_c0_g1_i1, Rma-Tct_132039_c0_g1_i14, Rma-Tct_209398_c0_g1_i1, Rma-Tct_487339_c0_g1_i1, Rma-Tct_147311_c0_g1_i1, Rma-Tct_747972_c0_g1_i1, Rma-Tct_948954_c0_g1_i1, Rma-Tct_800962_c0_g1_i1
proteasome-mediated ubiquitin-dependent protein catabolic process	16	Rma-Tct_617940_c0_g1_i1, Rma-Tct_723004_c0_g1_i1, Rma-Tct_1144408_c0_g1_i1, Rma-Tct_855763_c0_g1_i1, Rma-Tct_124164_c0_g1_i4, Rma-Tct_459628_c0_g1_i1, Rma-Tct_110073_c0_g1_i1, Rma-Tct_368374_c0_g1_i1, Rma-Tct_987182_c0_g1_i1, Rma-Tct_379763_c0_g1_i1, Rma-Tct_634332_c0_g1_i1, Rma-Tct_1153546_c0_g1_i1, Rma-Tct_86555_c0_g1_i1, Rma-Tct_746894_c0_g1_i1, Rma-Tct_125489_c0_g1_i4, Rma-Tct_868681_c0_g1_i1
phosphatidylinositol-mediated signaling	16	Rma-Tct_1113830_c0_g1_i1, Rma-Tct_1133519_c0_g1_i1, Rma-Tct_540545_c0_g1_i1, Rma-Tct_919090_c0_g1_i1, Rma-Tct_939666_c0_g1_i1, Rma-Tct_972405_c0_g1_i1, Rma-Tct_372238_c0_g1_i1, Rma-Tct_133719_c2_g2_i6, Rma-Tct_877126_c0_g1_i1, Rma-Tct_219699_c0_g1_i1, Rma-Tct_1137771_c0_g1_i1, Rma-Tct_732446_c0_g1_i1, Rma-Tct_283225_c0_g1_i1, Rma-Tct_1057442_c0_g1_i1, Rma-Tct_269263_c0_g1_i1, Rma-Tct_442701_c0_g1…
phosphate ion transmembrane transport	16	Rma-Tct_1094891_c0_g1_i1, Rma-Tct_454285_c0_g1_i1, Rma-Tct_811458_c0_g1_i1, Rma-Tct_177378_c0_g1_i1, Rma-Tct_9523_c0_g2_i1, Rma-Tct_631814_c0_g1_i1, Rma-Tct_128682_c8_g15_i1, Rma-Tct_841814_c0_g1_i1, Rma-Tct_235998_c0_g1_i1, Rma-Tct_818752_c0_g1_i1, Rma-Tct_1147521_c0_g1_i1, Rma-Tct_1021094_c0_g1_i1, Rma-Tct_566708_c0_g1_i1, Rma-Tct_580434_c0_g1_i1, Rma-Tct_688089_c0_g1_i1, Rma-Tct_662585_c0_g1_i1
cellular component organization	16	Rma-Tct_1050526_c0_g1_i1, Rma-Tct_1050682_c0_g1_i1, Rma-Tct_296324_c0_g1_i1, Rma-Tct_206963_c0_g1_i1, Rma-Tct_878379_c0_g1_i1, Rma-Tct_887991_c0_g1_i1, Rma-Tct_265431_c0_g1_i1, Rma-Tct_811688_c0_g1_i1, Rma-Tct_1082809_c0_g1_i1, Rma-Tct_133433_c7_g3_i8, Rma-Tct_441125_c0_g1_i1, Rma-Tct_936528_c0_g1_i1, Rma-Tct_445906_c0_g1_i1, Rma-Tct_409857_c0_g1_i1, Rma-Tct_426004_c0_g1_i1, Rma-Tct_350562_c0_g1_…
lysyl-tRNA aminoacylation	16	Rma-Tct_53707_c0_g1_i1, Rma-Tct_150524_c0_g1_i1, Rma-Tct_40138_c0_g1_i1, Rma-Tct_566798_c0_g1_i1, Rma-Tct_629959_c0_g1_i1, Rma-Tct_117300_c1_g1_i1, Rma-Tct_1129797_c0_g1_i1, Rma-Tct_129282_c0_g1_i5, Rma-Tct_31617_c0_g2_i1, Rma-Tct_1015796_c0_g1_i1, Rma-Tct_741140_c0_g1_i1, Rma-Tct_589964_c0_g1_i1, Rma-Tct_612258_c0_g1_i1, Rma-Tct_360981_c0_g1_i1, Rma-Tct_344878_c0_g1_i1, Rma-Tct_935876_c0_g1_i1
glutathione biosynthetic process	16	Rma-Tct_443924_c0_g1_i1, Rma-Tct_170132_c0_g1_i1, Rma-Tct_1082425_c0_g1_i1, Rma-Tct_269594_c0_g1_i1, Rma-Tct_1139331_c0_g1_i1, Rma-Tct_1055510_c0_g1_i1, Rma-Tct_561549_c0_g1_i1, Rma-Tct_808029_c0_g1_i1, Rma-Tct_395154_c0_g1_i1, Rma-Tct_813662_c0_g1_i1, Rma-Tct_1062024_c0_g1_i1, Rma-Tct_532046_c0_g1_i1, Rma-Tct_803807_c0_g1_i1, Rma-Tct_889884_c0_g1_i1, Rma-Tct_909993_c0_g1_i1, Rma-Tct_131211_c0_g1…
rRNA modification	16	Rma-Tct_467645_c0_g1_i1, Rma-Tct_532991_c0_g1_i1, Rma-Tct_230757_c0_g1_i1, Rma-Tct_1036420_c0_g1_i1, Rma-Tct_34860_c0_g2_i1, Rma-Tct_589245_c0_g1_i1, Rma-Tct_510507_c0_g1_i1, Rma-Tct_157050_c0_g1_i1, Rma-Tct_418300_c0_g1_i1, Rma-Tct_356010_c0_g1_i1, Rma-Tct_892360_c0_g1_i1, Rma-Tct_279968_c0_g1_i1, Rma-Tct_10473_c0_g1_i1, Rma-Tct_866886_c0_g1_i1, Rma-Tct_1123372_c0_g1_i1, Rma-Tct_790226_c0_g1_i1
L-phenylalanine catabolic process	15	Rma-Tct_355749_c0_g1_i1, Rma-Tct_981915_c0_g1_i1, Rma-Tct_1037053_c0_g1_i1, Rma-Tct_186106_c0_g1_i1, Rma-Tct_272855_c0_g1_i1, Rma-Tct_1031702_c0_g1_i1, Rma-Tct_195665_c0_g1_i1, Rma-Tct_128217_c0_g1_i9, Rma-Tct_1057124_c0_g1_i1, Rma-Tct_134426_c0_g3_i2, Rma-Tct_134426_c0_g3_i1, Rma-Tct_119947_c0_g1_i1, Rma-Tct_230258_c0_g1_i1, Rma-Tct_809565_c0_g1_i1, Rma-Tct_123190_c0_g1_i9
tRNA wobble uridine modification	15	Rma-Tct_618462_c0_g1_i1, Rma-Tct_688855_c0_g1_i1, Rma-Tct_883874_c0_g1_i1, Rma-Tct_235863_c0_g1_i1, Rma-Tct_130414_c0_g1_i2, Rma-Tct_961581_c0_g1_i1, Rma-Tct_47749_c0_g2_i1, Rma-Tct_24237_c0_g1_i1, Rma-Tct_773577_c0_g1_i1, Rma-Tct_1012075_c0_g1_i1, Rma-Tct_136130_c2_g12_i3, Rma-Tct_739719_c0_g1_i1, Rma-Tct_400146_c0_g1_i1, Rma-Tct_415277_c0_g2_i1, Rma-Tct_428393_c0_g1_i1
arginine catabolic process	15	Rma-Tct_398730_c0_g1_i1, Rma-Tct_1132542_c0_g1_i1, Rma-Tct_841904_c0_g1_i1, Rma-Tct_708799_c0_g1_i1, Rma-Tct_306228_c0_g1_i1, Rma-Tct_433778_c0_g1_i1, Rma-Tct_556978_c0_g1_i1, Rma-Tct_884552_c0_g1_i1, Rma-Tct_649039_c0_g1_i1, Rma-Tct_366969_c0_g1_i1, Rma-Tct_45214_c0_g1_i1, Rma-Tct_558767_c0_g1_i1, Rma-Tct_603708_c0_g1_i1, Rma-Tct_279673_c0_g1_i1, Rma-Tct_773548_c0_g1_i1
cellular macromolecule biosynthetic process	15	Rma-Tct_872518_c0_g1_i1, Rma-Tct_316216_c0_g1_i1, Rma-Tct_959403_c0_g1_i1, Rma-Tct_376683_c0_g1_i1, Rma-Tct_847436_c0_g1_i1, Rma-Tct_1082809_c0_g1_i1, Rma-Tct_75944_c0_g2_i1, Rma-Tct_936528_c0_g1_i1, Rma-Tct_1080184_c0_g1_i1, Rma-Tct_409857_c0_g1_i1, Rma-Tct_317239_c0_g1_i1, Rma-Tct_256823_c0_g1_i1, Rma-Tct_140178_c0_g1_i1, Rma-Tct_449115_c0_g1_i1, Rma-Tct_918818_c0_g1_i1
sulfate transmembrane transport	15	Rma-Tct_555089_c0_g1_i1, Rma-Tct_1094523_c0_g1_i1, Rma-Tct_346230_c0_g1_i1, Rma-Tct_1011510_c0_g1_i1, Rma-Tct_724517_c0_g1_i1, Rma-Tct_23912_c0_g1_i1, Rma-Tct_358727_c0_g1_i1, Rma-Tct_746916_c0_g1_i1, Rma-Tct_724604_c0_g1_i1, Rma-Tct_705441_c0_g1_i1, Rma-Tct_1037859_c0_g1_i1, Rma-Tct_135099_c8_g5_i1, Rma-Tct_1162190_c0_g1_i1, Rma-Tct_798342_c0_g1_i1, Rma-Tct_653000_c0_g1_i1
polyphosphate biosynthetic process	15	Rma-Tct_603915_c0_g1_i1, Rma-Tct_607766_c0_g1_i1, Rma-Tct_890401_c0_g1_i1, Rma-Tct_854831_c0_g1_i1, Rma-Tct_617038_c0_g1_i1, Rma-Tct_66838_c2_g1_i1, Rma-Tct_966202_c0_g1_i1, Rma-Tct_174343_c0_g1_i1, Rma-Tct_726450_c0_g1_i1, Rma-Tct_367759_c0_g1_i1, Rma-Tct_183459_c0_g1_i1, Rma-Tct_1089058_c0_g1_i1, Rma-Tct_1142579_c0_g1_i1, Rma-Tct_496666_c0_g1_i1, Rma-Tct_469719_c0_g1_i1
chlorophyll biosynthetic process	15	Rma-Tct_130857_c0_g1_i7, Rma-Tct_125789_c0_g2_i1, Rma-Tct_134306_c1_g20_i1, Rma-Tct_131324_c0_g1_i1, Rma-Tct_106329_c0_g1_i1, Rma-Tct_124967_c1_g1_i5, Rma-Tct_694746_c0_g1_i1, Rma-Tct_134801_c0_g22_i10, Rma-Tct_133668_c3_g3_i1, Rma-Tct_134801_c0_g22_i7, Rma-Tct_1091118_c0_g1_i1, Rma-Tct_35240_c0_g1_i1, Rma-Tct_134306_c1_g12_i1, Rma-Tct_67341_c0_g1_i1, Rma-Tct_297869_c0_g1_i1
ER-associated ubiquitin-dependent protein catabolic process	15	Rma-Tct_861171_c0_g1_i1, Rma-Tct_153166_c0_g1_i1, Rma-Tct_1162698_c0_g1_i1, Rma-Tct_1088803_c0_g1_i1, Rma-Tct_127636_c1_g1_i1, Rma-Tct_574126_c0_g1_i1, Rma-Tct_75678_c0_g2_i1, Rma-Tct_577051_c0_g1_i1, Rma-Tct_375698_c0_g1_i1, Rma-Tct_1120319_c0_g1_i1, Rma-Tct_665294_c0_g1_i1, Rma-Tct_130438_c8_g1_i1, Rma-Tct_985912_c0_g1_i1, Rma-Tct_707882_c0_g1_i1, Rma-Tct_465085_c0_g1_i1
cysteine metabolic process	15	Rma-Tct_1143330_c0_g1_i1, Rma-Tct_1149015_c0_g1_i1, Rma-Tct_522234_c0_g1_i1, Rma-Tct_447062_c0_g1_i1, Rma-Tct_128969_c1_g1_i1, Rma-Tct_118979_c0_g1_i1, Rma-Tct_76205_c0_g2_i1, Rma-Tct_128969_c0_g1_i1, Rma-Tct_129004_c0_g1_i3, Rma-Tct_14877_c0_g1_i1, Rma-Tct_461369_c0_g1_i1, Rma-Tct_555508_c0_g1_i1, Rma-Tct_1143671_c0_g1_i1, Rma-Tct_128756_c6_g10_i1, Rma-Tct_136322_c31_g12_i3
regulation of nitrogen utilization	15	Rma-Tct_136039_c3_g6_i1, Rma-Tct_499400_c0_g1_i1, Rma-Tct_563104_c0_g1_i1, Rma-Tct_136039_c3_g38_i1, Rma-Tct_346982_c0_g1_i1, Rma-Tct_323529_c0_g1_i1, Rma-Tct_154721_c0_g1_i1, Rma-Tct_241349_c0_g1_i1, Rma-Tct_708529_c0_g1_i1, Rma-Tct_2539_c0_g3_i1, Rma-Tct_279974_c0_g1_i1, Rma-Tct_90796_c0_g2_i1, Rma-Tct_881812_c0_g1_i1, Rma-Tct_582154_c0_g1_i1, Rma-Tct_388605_c0_g1_i1
negative regulation of translation	15	Rma-Tct_1165114_c0_g1_i1, Rma-Tct_699107_c0_g1_i1, Rma-Tct_961025_c0_g1_i1, Rma-Tct_926778_c0_g1_i1, Rma-Tct_490099_c0_g1_i1, Rma-Tct_383246_c0_g1_i1, Rma-Tct_733801_c0_g1_i1, Rma-Tct_448225_c0_g1_i1, Rma-Tct_483700_c0_g1_i1, Rma-Tct_595349_c0_g1_i1, Rma-Tct_135212_c1_g1_i18, Rma-Tct_76969_c0_g2_i1, Rma-Tct_891161_c0_g1_i1, Rma-Tct_650191_c0_g1_i1, Rma-Tct_470015_c0_g1_i1
calcium ion transmembrane transport	15	Rma-Tct_1144003_c0_g1_i1, Rma-Tct_622175_c0_g1_i1, Rma-Tct_1101330_c0_g1_i1, Rma-Tct_1100992_c0_g1_i1, Rma-Tct_657357_c0_g1_i1, Rma-Tct_737667_c0_g1_i1, Rma-Tct_350179_c0_g1_i1, Rma-Tct_800117_c0_g1_i1, Rma-Tct_131036_c6_g3_i12, Rma-Tct_464837_c0_g1_i1, Rma-Tct_568817_c0_g1_i1, Rma-Tct_304842_c0_g1_i1, Rma-Tct_392645_c0_g1_i1, Rma-Tct_41338_c0_g1_i1, Rma-Tct_1132168_c0_g1_i1
maturation of SSU-rRNA from tricistronic rRNA transcript (SSU-rRNA, 5.8S rRNA, LSU-rRNA		15	Rma-Tct_857618_c0_g1_i1, Rma-Tct_197529_c0_g1_i1, Rma-Tct_622296_c0_g1_i1, Rma-Tct_1123142_c0_g1_i1, Rma-Tct_891011_c0_g1_i1, Rma-Tct_268939_c0_g1_i1, Rma-Tct_135603_c3_g6_i2, Rma-Tct_208495_c0_g1_i1, Rma-Tct_1052804_c0_g1_i1, Rma-Tct_135603_c3_g2_i1, Rma-Tct_158436_c0_g1_i1, Rma-Tct_135603_c3_g14_i1, Rma-Tct_781076_c0_g1_i1, Rma-Tct_301062_c0_g1_i1, Rma-Tct_1095212_c0_g1_i1
arginine biosynthetic process via ornithine	15	Rma-Tct_636488_c0_g1_i1, Rma-Tct_1084640_c0_g1_i1, Rma-Tct_440862_c0_g1_i1, Rma-Tct_913502_c0_g1_i1, Rma-Tct_546601_c0_g1_i1, Rma-Tct_809718_c0_g1_i1, Rma-Tct_173882_c0_g1_i1, Rma-Tct_101485_c1_g1_i1, Rma-Tct_1081392_c0_g1_i1, Rma-Tct_1037503_c0_g1_i1, Rma-Tct_463382_c0_g1_i1, Rma-Tct_32411_c1_g1_i1, Rma-Tct_200577_c0_g1_i1, Rma-Tct_1141809_c0_g1_i1, Rma-Tct_240197_c0_g1_i1
methionine metabolic process	15	Rma-Tct_622343_c0_g1_i1, Rma-Tct_639018_c0_g1_i1, Rma-Tct_368822_c0_g1_i1, Rma-Tct_748525_c0_g1_i1, Rma-Tct_1058697_c0_g1_i1, Rma-Tct_1048793_c0_g1_i1, Rma-Tct_1035499_c0_g1_i1, Rma-Tct_796702_c0_g1_i1, Rma-Tct_1088885_c0_g1_i1, Rma-Tct_381317_c0_g1_i1, Rma-Tct_207914_c0_g1_i1, Rma-Tct_580244_c0_g1_i1, Rma-Tct_1022893_c0_g1_i1, Rma-Tct_280962_c0_g1_i1, Rma-Tct_134742_c6_g1_i1
spermidine biosynthetic process	15	Rma-Tct_743692_c0_g1_i1, Rma-Tct_580150_c0_g1_i1, Rma-Tct_1132542_c0_g1_i1, Rma-Tct_930674_c0_g1_i1, Rma-Tct_841904_c0_g1_i1, Rma-Tct_306228_c0_g1_i1, Rma-Tct_433778_c0_g1_i1, Rma-Tct_269517_c0_g1_i1, Rma-Tct_254458_c0_g1_i1, Rma-Tct_884552_c0_g1_i1, Rma-Tct_278414_c0_g1_i1, Rma-Tct_366969_c0_g1_i1, Rma-Tct_45214_c0_g1_i1, Rma-Tct_59980_c0_g1_i1, Rma-Tct_859117_c0_g1_i1
regulation of gene expression	15	Rma-Tct_132805_c0_g1_i2, Rma-Tct_835831_c0_g1_i1, Rma-Tct_135222_c5_g4_i1, Rma-Tct_1018170_c0_g1_i1, Rma-Tct_218555_c0_g1_i1, Rma-Tct_1011538_c0_g1_i1, Rma-Tct_36715_c0_g2_i1, Rma-Tct_883499_c0_g1_i1, Rma-Tct_133433_c6_g8_i4, Rma-Tct_1123593_c0_g1_i1, Rma-Tct_442798_c0_g1_i1, Rma-Tct_183418_c0_g1_i1, Rma-Tct_998032_c0_g1_i1, Rma-Tct_113433_c0_g1_i2, Rma-Tct_915825_c0_g1_i1
transcription-coupled nucleotide-excision repair, DNA damage recognition	15	Rma-Tct_334297_c0_g1_i1, Rma-Tct_451152_c0_g1_i1, Rma-Tct_1018531_c0_g1_i1, Rma-Tct_883167_c0_g1_i1, Rma-Tct_358872_c0_g1_i1, Rma-Tct_181805_c0_g1_i1, Rma-Tct_1128823_c0_g1_i1, Rma-Tct_1010477_c0_g1_i1, Rma-Tct_91789_c0_g3_i1, Rma-Tct_764646_c0_g1_i1, Rma-Tct_701462_c0_g1_i1, Rma-Tct_1158121_c0_g1_i1, Rma-Tct_92480_c0_g6_i1, Rma-Tct_298409_c0_g1_i1, Rma-Tct_565685_c0_g1_i1
carbohydrate biosynthetic process	14	Rma-Tct_796647_c0_g1_i1, Rma-Tct_336078_c0_g1_i1, Rma-Tct_307682_c0_g1_i1, Rma-Tct_214307_c0_g1_i1, Rma-Tct_275914_c0_g1_i1, Rma-Tct_722550_c0_g1_i1, Rma-Tct_1010277_c0_g1_i1, Rma-Tct_1082809_c0_g1_i1, Rma-Tct_700120_c0_g1_i1, Rma-Tct_387593_c0_g1_i1, Rma-Tct_133159_c5_g22_i1, Rma-Tct_822976_c0_g1_i1, Rma-Tct_936528_c0_g1_i1, Rma-Tct_409857_c0_g1_i1
regulation of GTPase activity	14	Rma-Tct_370421_c0_g1_i1, Rma-Tct_1165191_c0_g1_i1, Rma-Tct_891851_c0_g1_i1, Rma-Tct_460838_c0_g1_i1, Rma-Tct_747743_c0_g1_i1, Rma-Tct_1003808_c0_g1_i1, Rma-Tct_1034755_c0_g1_i1, Rma-Tct_146236_c0_g1_i1, Rma-Tct_190973_c0_g1_i1, Rma-Tct_426139_c0_g1_i1, Rma-Tct_1009658_c0_g1_i1, Rma-Tct_889091_c0_g1_i1, Rma-Tct_1074136_c0_g1_i1, Rma-Tct_412995_c0_g1_i1
antibiotic biosynthetic process	14	Rma-Tct_331623_c0_g1_i1, Rma-Tct_282668_c0_g1_i1, Rma-Tct_422807_c0_g1_i1, Rma-Tct_981212_c0_g1_i1, Rma-Tct_230049_c0_g1_i1, Rma-Tct_216884_c0_g1_i1, Rma-Tct_960539_c0_g1_i1, Rma-Tct_234774_c0_g1_i1, Rma-Tct_136452_c0_g1_i1, Rma-Tct_710694_c0_g1_i1, Rma-Tct_914143_c0_g1_i1, Rma-Tct_1001004_c0_g1_i1, Rma-Tct_806760_c0_g1_i1, Rma-Tct_853562_c0_g1_i1
vitamin B6 biosynthetic process	14	Rma-Tct_52736_c0_g1_i1, Rma-Tct_52736_c1_g1_i1, Rma-Tct_733150_c0_g1_i1, Rma-Tct_285465_c0_g1_i1, Rma-Tct_134820_c3_g38_i1, Rma-Tct_134820_c3_g56_i1, Rma-Tct_1137729_c0_g1_i1, Rma-Tct_55963_c0_g1_i1, Rma-Tct_98670_c1_g3_i1, Rma-Tct_174966_c0_g1_i1, Rma-Tct_796460_c0_g1_i1, Rma-Tct_98670_c1_g1_i1, Rma-Tct_91611_c0_g1_i1, Rma-Tct_132874_c5_g1_i2
chromatin remodeling	14	Rma-Tct_1162698_c0_g1_i1, Rma-Tct_129411_c0_g2_i15, Rma-Tct_134370_c6_g24_i3, Rma-Tct_263805_c0_g1_i1, Rma-Tct_1160169_c0_g1_i1, Rma-Tct_134513_c1_g6_i1, Rma-Tct_367857_c0_g1_i1, Rma-Tct_134513_c1_g9_i1, Rma-Tct_334228_c0_g1_i1, Rma-Tct_877617_c0_g1_i1, Rma-Tct_134370_c6_g5_i1, Rma-Tct_216662_c0_g1_i1, Rma-Tct_301062_c0_g1_i1, Rma-Tct_176979_c0_g1_i1
histone acetylation	14	Rma-Tct_540529_c0_g1_i1, Rma-Tct_830347_c0_g1_i1, Rma-Tct_1160149_c0_g1_i1, Rma-Tct_1134812_c0_g1_i1, Rma-Tct_134888_c0_g3_i11, Rma-Tct_835921_c0_g1_i1, Rma-Tct_429404_c0_g1_i1, Rma-Tct_540413_c0_g1_i1, Rma-Tct_418330_c0_g1_i1, Rma-Tct_761108_c0_g1_i1, Rma-Tct_400146_c0_g1_i1, Rma-Tct_159124_c0_g1_i1, Rma-Tct_1130691_c0_g1_i1, Rma-Tct_1076020_c0_g1_i1
fructose 6-phosphate metabolic process	14	Rma-Tct_825210_c0_g1_i1, Rma-Tct_853243_c0_g1_i1, Rma-Tct_130785_c0_g1_i6, Rma-Tct_130785_c0_g1_i3, Rma-Tct_824005_c0_g1_i1, Rma-Tct_900067_c0_g1_i1, Rma-Tct_314742_c0_g1_i1, Rma-Tct_1163659_c0_g1_i1, Rma-Tct_1145556_c0_g1_i1, Rma-Tct_216246_c0_g1_i1, Rma-Tct_406659_c0_g1_i1, Rma-Tct_125231_c0_g2_i8, Rma-Tct_163786_c0_g1_i1, Rma-Tct_131741_c0_g1_i1
prolyl-tRNA aminoacylation	14	Rma-Tct_875024_c0_g1_i1, Rma-Tct_574712_c0_g1_i1, Rma-Tct_34286_c0_g2_i1, Rma-Tct_493662_c0_g1_i1, Rma-Tct_126529_c0_g2_i3, Rma-Tct_426000_c0_g1_i1, Rma-Tct_954111_c0_g1_i1, Rma-Tct_135503_c2_g7_i3, Rma-Tct_854552_c0_g1_i1, Rma-Tct_238244_c0_g1_i1, Rma-Tct_586709_c0_g1_i1, Rma-Tct_89630_c0_g4_i1, Rma-Tct_315125_c0_g1_i1, Rma-Tct_1162607_c0_g1_i1
ergothioneine biosynthetic process	14	Rma-Tct_68355_c1_g1_i1, Rma-Tct_178336_c0_g1_i1, Rma-Tct_1103006_c0_g1_i1, Rma-Tct_134347_c0_g3_i11, Rma-Tct_893929_c0_g1_i1, Rma-Tct_153537_c0_g1_i1, Rma-Tct_545188_c0_g1_i1, Rma-Tct_505628_c0_g1_i1, Rma-Tct_270666_c0_g1_i1, Rma-Tct_53420_c0_g1_i1, Rma-Tct_1009298_c0_g1_i1, Rma-Tct_293307_c0_g1_i1, Rma-Tct_753218_c0_g1_i1, Rma-Tct_11368_c0_g2_i1
chloride transport	14	Rma-Tct_171106_c0_g1_i1, Rma-Tct_470402_c0_g1_i1, Rma-Tct_585203_c0_g1_i1, Rma-Tct_313134_c0_g1_i1, Rma-Tct_304113_c0_g1_i1, Rma-Tct_583773_c0_g1_i1, Rma-Tct_414003_c0_g1_i1, Rma-Tct_1076180_c0_g1_i1, Rma-Tct_1150396_c0_g1_i1, Rma-Tct_912105_c0_g1_i1, Rma-Tct_131630_c0_g1_i5, Rma-Tct_187372_c0_g1_i1, Rma-Tct_924286_c0_g1_i1, Rma-Tct_187585_c0_g1_i1
cellular response to stress	14	Rma-Tct_932338_c0_g1_i1, Rma-Tct_531408_c0_g1_i1, Rma-Tct_311740_c0_g1_i1, Rma-Tct_1077300_c0_g1_i1, Rma-Tct_874086_c0_g1_i1, Rma-Tct_1162637_c0_g1_i1, Rma-Tct_684792_c0_g1_i1, Rma-Tct_381837_c0_g1_i1, Rma-Tct_600181_c0_g1_i1, Rma-Tct_1133383_c0_g1_i1, Rma-Tct_522592_c0_g1_i1, Rma-Tct_689199_c0_g1_i1, Rma-Tct_514683_c0_g1_i1, Rma-Tct_1150899_c0_g1_i1
regulation of carbohydrate metabolic process	14	Rma-Tct_939647_c0_g1_i1, Rma-Tct_661850_c0_g1_i1, Rma-Tct_709921_c0_g1_i1, Rma-Tct_183160_c0_g1_i1, Rma-Tct_86027_c1_g1_i1, Rma-Tct_1011356_c0_g1_i1, Rma-Tct_18113_c0_g2_i1, Rma-Tct_662573_c0_g1_i1, Rma-Tct_650319_c0_g1_i1, Rma-Tct_1018523_c0_g1_i1, Rma-Tct_331356_c0_g1_i1, Rma-Tct_860960_c0_g1_i1, Rma-Tct_229903_c0_g1_i1, Rma-Tct_1110040_c0_g1_i1
regulation of catalytic activity	14	Rma-Tct_730239_c0_g1_i1, Rma-Tct_58624_c0_g2_i1, Rma-Tct_18884_c0_g2_i1, Rma-Tct_454319_c0_g1_i1, Rma-Tct_131118_c0_g2_i3, Rma-Tct_430940_c0_g1_i1, Rma-Tct_334228_c0_g1_i1, Rma-Tct_236335_c0_g1_i1, Rma-Tct_908407_c0_g1_i1, Rma-Tct_379763_c0_g1_i1, Rma-Tct_314807_c0_g1_i1, Rma-Tct_761108_c0_g1_i1, Rma-Tct_627148_c0_g1_i1, Rma-Tct_793345_c0_g1_i1
inositol catabolic process	14	Rma-Tct_164169_c0_g1_i1, Rma-Tct_634188_c0_g1_i1, Rma-Tct_988563_c0_g1_i1, Rma-Tct_1100320_c0_g1_i1, Rma-Tct_1009013_c0_g1_i1, Rma-Tct_1164993_c0_g1_i1, Rma-Tct_1139824_c0_g1_i1, Rma-Tct_937276_c0_g1_i1, Rma-Tct_734181_c0_g1_i1, Rma-Tct_184193_c0_g1_i1, Rma-Tct_27895_c0_g1_i1, Rma-Tct_665654_c0_g1_i1, Rma-Tct_121642_c1_g5_i1, Rma-Tct_823258_c0_g1_i1
regulation of translational fidelity	14	Rma-Tct_491283_c0_g1_i1, Rma-Tct_911494_c0_g1_i1, Rma-Tct_101590_c2_g1_i1, Rma-Tct_574712_c0_g1_i1, Rma-Tct_239213_c0_g1_i1, Rma-Tct_426000_c0_g1_i1, Rma-Tct_224652_c0_g1_i1, Rma-Tct_709483_c0_g1_i1, Rma-Tct_732367_c0_g1_i1, Rma-Tct_729378_c0_g1_i1, Rma-Tct_517316_c0_g1_i1, Rma-Tct_471287_c0_g1_i1, Rma-Tct_89630_c0_g4_i1, Rma-Tct_315125_c0_g1_i1
maturation of LSU-rRNA	14	Rma-Tct_358755_c0_g1_i1, Rma-Tct_831468_c0_g1_i1, Rma-Tct_1096232_c0_g1_i1, Rma-Tct_639897_c0_g1_i1, Rma-Tct_1019968_c0_g1_i1, Rma-Tct_268939_c0_g1_i1, Rma-Tct_427693_c0_g1_i1, Rma-Tct_127068_c0_g1_i1, Rma-Tct_584785_c0_g1_i1, Rma-Tct_880314_c0_g1_i1, Rma-Tct_206062_c0_g1_i1, Rma-Tct_913041_c0_g1_i1, Rma-Tct_548789_c0_g1_i1, Rma-Tct_809188_c0_g1_i1
lipid transport	14	Rma-Tct_451691_c0_g1_i1, Rma-Tct_248504_c0_g1_i1, Rma-Tct_886324_c0_g1_i1, Rma-Tct_820974_c0_g1_i1, Rma-Tct_1142131_c0_g1_i1, Rma-Tct_549571_c0_g1_i1, Rma-Tct_444821_c0_g1_i1, Rma-Tct_811874_c0_g1_i1, Rma-Tct_629352_c0_g1_i1, Rma-Tct_1094737_c0_g1_i1, Rma-Tct_1005959_c0_g1_i1, Rma-Tct_1080677_c0_g1_i1, Rma-Tct_583990_c0_g1_i1, Rma-Tct_694716_c0_g1_i1
glyoxylate cycle	14	Rma-Tct_12999_c0_g2_i1, Rma-Tct_579044_c0_g1_i1, Rma-Tct_749162_c0_g1_i1, Rma-Tct_549820_c0_g1_i1, Rma-Tct_301644_c0_g1_i1, Rma-Tct_708736_c0_g1_i1, Rma-Tct_136221_c9_g6_i1, Rma-Tct_1158372_c0_g1_i1, Rma-Tct_90837_c1_g1_i1, Rma-Tct_866800_c0_g1_i1, Rma-Tct_356962_c0_g1_i1, Rma-Tct_828739_c0_g1_i1, Rma-Tct_220168_c0_g1_i1, Rma-Tct_366767_c0_g1_i1
mRNA export from nucleus	13	Rma-Tct_132805_c0_g1_i2, Rma-Tct_835831_c0_g1_i1, Rma-Tct_120108_c0_g4_i1, Rma-Tct_1011538_c0_g1_i1, Rma-Tct_253180_c0_g1_i1, Rma-Tct_36715_c0_g2_i1, Rma-Tct_511763_c0_g1_i1, Rma-Tct_133316_c0_g1_i5, Rma-Tct_123772_c1_g1_i1, Rma-Tct_207278_c0_g1_i1, Rma-Tct_684395_c0_g1_i1, Rma-Tct_625517_c0_g1_i1, Rma-Tct_120108_c0_g3_i1
protein initiator methionine removal	13	Rma-Tct_327993_c0_g1_i1, Rma-Tct_801938_c0_g1_i1, Rma-Tct_836711_c0_g1_i1, Rma-Tct_1155723_c0_g1_i1, Rma-Tct_469462_c0_g1_i1, Rma-Tct_617310_c0_g1_i1, Rma-Tct_555775_c0_g1_i1, Rma-Tct_157778_c0_g1_i1, Rma-Tct_566474_c0_g1_i1, Rma-Tct_232015_c0_g1_i1, Rma-Tct_773541_c0_g1_i1, Rma-Tct_993561_c0_g1_i1, Rma-Tct_1123122_c0_g1_i1
regulation of cell cycle	13	Rma-Tct_134639_c2_g1_i1, Rma-Tct_1042565_c0_g1_i1, Rma-Tct_94462_c0_g1_i1, Rma-Tct_483700_c0_g1_i1, Rma-Tct_998666_c0_g1_i1, Rma-Tct_134607_c1_g2_i10, Rma-Tct_374878_c0_g1_i1, Rma-Tct_601347_c0_g1_i1, Rma-Tct_1041354_c0_g1_i1, Rma-Tct_869678_c0_g1_i1, Rma-Tct_429286_c0_g1_i1, Rma-Tct_371389_c0_g1_i1, Rma-Tct_134607_c1_g2_i2
DNA replication, synthesis of RNA primer	13	Rma-Tct_908419_c0_g1_i1, Rma-Tct_1111604_c0_g1_i1, Rma-Tct_927357_c0_g1_i1, Rma-Tct_170177_c0_g1_i1, Rma-Tct_1031014_c0_g1_i1, Rma-Tct_552357_c0_g1_i1, Rma-Tct_264567_c0_g1_i1, Rma-Tct_771770_c0_g1_i1, Rma-Tct_246509_c0_g1_i1, Rma-Tct_793921_c0_g1_i1, Rma-Tct_724313_c0_g1_i1, Rma-Tct_725942_c0_g1_i1, Rma-Tct_1097336_c0_g1_i1
threonine biosynthetic process	13	Rma-Tct_556472_c0_g1_i1, Rma-Tct_134412_c11_g1_i1, Rma-Tct_23033_c0_g1_i1, Rma-Tct_285318_c0_g1_i1, Rma-Tct_993110_c0_g1_i1, Rma-Tct_994632_c0_g1_i1, Rma-Tct_116357_c0_g5_i1, Rma-Tct_1069228_c0_g1_i1, Rma-Tct_48600_c0_g1_i1, Rma-Tct_108919_c0_g2_i1, Rma-Tct_121307_c0_g2_i1, Rma-Tct_800287_c0_g1_i1, Rma-Tct_454875_c0_g1_i1
adherens junction organization	13	Rma-Tct_130878_c6_g8_i1, Rma-Tct_130878_c7_g41_i1, Rma-Tct_130878_c7_g9_i1, Rma-Tct_103818_c0_g2_i1, Rma-Tct_975170_c0_g1_i1, Rma-Tct_135629_c6_g27_i1, Rma-Tct_132380_c6_g12_i1, Rma-Tct_135629_c6_g27_i2, Rma-Tct_133347_c6_g15_i1, Rma-Tct_20725_c0_g1_i1, Rma-Tct_125528_c3_g4_i1, Rma-Tct_132413_c7_g1_i1, Rma-Tct_120834_c0_g5_i1
GPI anchor biosynthetic process	13	Rma-Tct_112843_c0_g3_i1, Rma-Tct_736061_c0_g1_i1, Rma-Tct_544586_c0_g1_i1, Rma-Tct_112843_c0_g2_i1, Rma-Tct_184343_c0_g1_i1, Rma-Tct_451959_c0_g1_i1, Rma-Tct_972891_c0_g1_i1, Rma-Tct_94146_c0_g2_i1, Rma-Tct_1108571_c0_g1_i1, Rma-Tct_360730_c0_g1_i1, Rma-Tct_837855_c0_g1_i1, Rma-Tct_707547_c0_g1_i1, Rma-Tct_586737_c0_g1_i1
positive regulation of transcription from RNA polymerase II promoter	13	Rma-Tct_246486_c0_g1_i1, Rma-Tct_1088197_c0_g1_i1, Rma-Tct_809516_c0_g1_i1, Rma-Tct_1020776_c0_g1_i1, Rma-Tct_987949_c0_g1_i1, Rma-Tct_945202_c0_g1_i1, Rma-Tct_603134_c0_g1_i1, Rma-Tct_663953_c0_g1_i1, Rma-Tct_348753_c0_g1_i1, Rma-Tct_618664_c0_g1_i1, Rma-Tct_159124_c0_g1_i1, Rma-Tct_348482_c0_g1_i1, Rma-Tct_1131908_c0_g1_i1
calcium ion transport	13	Rma-Tct_1012136_c0_g1_i1, Rma-Tct_136260_c5_g24_i5, Rma-Tct_805977_c0_g1_i1, Rma-Tct_591787_c0_g1_i1, Rma-Tct_845430_c0_g1_i1, Rma-Tct_815096_c0_g1_i1, Rma-Tct_338573_c0_g1_i1, Rma-Tct_1104382_c0_g1_i1, Rma-Tct_1056219_c0_g1_i1, Rma-Tct_165217_c0_g1_i1, Rma-Tct_1005421_c0_g1_i1, Rma-Tct_324563_c0_g1_i1, Rma-Tct_742915_c0_g1_i1
viral RNA genome replication	13	Rma-Tct_868084_c0_g1_i1, Rma-Tct_992022_c0_g1_i1, Rma-Tct_131594_c0_g1_i1, Rma-Tct_356164_c0_g1_i1, Rma-Tct_313612_c0_g1_i1, Rma-Tct_1138963_c0_g1_i1, Rma-Tct_365858_c0_g1_i1, Rma-Tct_568539_c0_g1_i1, Rma-Tct_1125791_c0_g1_i1, Rma-Tct_301391_c0_g1_i1, Rma-Tct_136044_c0_g1_i2, Rma-Tct_1100633_c0_g1_i1, Rma-Tct_400383_c0_g1_i1
sister chromatid cohesion	13	Rma-Tct_894603_c0_g1_i1, Rma-Tct_67033_c0_g1_i1, Rma-Tct_365474_c0_g1_i1, Rma-Tct_275581_c0_g1_i1, Rma-Tct_160618_c0_g1_i1, Rma-Tct_380286_c0_g1_i1, Rma-Tct_908862_c0_g1_i1, Rma-Tct_47120_c0_g1_i1, Rma-Tct_555827_c1_g1_i1, Rma-Tct_273773_c0_g1_i1, Rma-Tct_686766_c0_g1_i1, Rma-Tct_195968_c0_g1_i1, Rma-Tct_235538_c0_g1_i1
multicellular organism development	13	Rma-Tct_782942_c0_g1_i1, Rma-Tct_229555_c0_g1_i1, Rma-Tct_293046_c0_g1_i1, Rma-Tct_135813_c1_g3_i1, Rma-Tct_122731_c1_g2_i1, Rma-Tct_783653_c0_g1_i1, Rma-Tct_834681_c0_g1_i1, Rma-Tct_729039_c0_g1_i1, Rma-Tct_352559_c0_g1_i1, Rma-Tct_388293_c0_g1_i1, Rma-Tct_1135589_c0_g1_i1, Rma-Tct_348482_c0_g1_i1, Rma-Tct_134657_c6_g1_i1
DNA ligation	13	Rma-Tct_1160993_c0_g1_i1, Rma-Tct_178951_c0_g1_i1, Rma-Tct_262981_c0_g1_i1, Rma-Tct_138521_c0_g1_i1, Rma-Tct_1092079_c0_g1_i1, Rma-Tct_438107_c0_g1_i1, Rma-Tct_761510_c0_g1_i1, Rma-Tct_308753_c0_g1_i1, Rma-Tct_300065_c0_g1_i1, Rma-Tct_184465_c0_g1_i1, Rma-Tct_428685_c0_g1_i1, Rma-Tct_1046251_c0_g1_i1, Rma-Tct_1110508_c0_g1_i1
retrograde transport, endosome to Golgi	13	Rma-Tct_643159_c0_g1_i1, Rma-Tct_370443_c0_g1_i1, Rma-Tct_132314_c0_g1_i11, Rma-Tct_856420_c0_g1_i1, Rma-Tct_498459_c0_g1_i1, Rma-Tct_602939_c0_g1_i1, Rma-Tct_881964_c0_g1_i1, Rma-Tct_966261_c0_g1_i1, Rma-Tct_544082_c0_g1_i1, Rma-Tct_540519_c0_g1_i1, Rma-Tct_133253_c1_g14_i1, Rma-Tct_131882_c1_g1_i7, Rma-Tct_1064865_c0_g1_i1
transcription initiation from bacterial-type RNA polymerase promoter	13	Rma-Tct_778006_c0_g1_i1, Rma-Tct_878980_c0_g1_i1, Rma-Tct_135501_c11_g156_i1, Rma-Tct_131414_c6_g39_i1, Rma-Tct_129346_c4_g37_i1, Rma-Tct_206503_c0_g1_i1, Rma-Tct_135501_c11_g8_i1, Rma-Tct_989887_c0_g1_i1, Rma-Tct_915691_c0_g1_i1, Rma-Tct_1165351_c0_g1_i1, Rma-Tct_852198_c0_g1_i1, Rma-Tct_135501_c11_g64_i1, Rma-Tct_135501_c11_g48_i2
glycerolipid biosynthetic process	13	Rma-Tct_1041301_c0_g1_i1, Rma-Tct_1018423_c0_g1_i1, Rma-Tct_598846_c0_g1_i1, Rma-Tct_204916_c0_g1_i1, Rma-Tct_902602_c0_g1_i1, Rma-Tct_128809_c0_g1_i16, Rma-Tct_128809_c0_g1_i18, Rma-Tct_773881_c0_g1_i1, Rma-Tct_419848_c0_g1_i1, Rma-Tct_817636_c0_g1_i1, Rma-Tct_665063_c0_g1_i1, Rma-Tct_87301_c0_g1_i1, Rma-Tct_133563_c4_g1_i1
endocytosis	13	Rma-Tct_593470_c0_g1_i1, Rma-Tct_132317_c1_g2_i2, Rma-Tct_846258_c0_g1_i1, Rma-Tct_954355_c0_g1_i1, Rma-Tct_148585_c0_g1_i1, Rma-Tct_734876_c0_g1_i1, Rma-Tct_873633_c0_g1_i1, Rma-Tct_546262_c0_g1_i1, Rma-Tct_1138013_c0_g1_i1, Rma-Tct_175275_c0_g1_i1, Rma-Tct_1002092_c0_g1_i1, Rma-Tct_790184_c0_g1_i1, Rma-Tct_783030_c0_g1_i1
L-serine biosynthetic process	13	Rma-Tct_484342_c0_g1_i1, Rma-Tct_6815_c0_g1_i1, Rma-Tct_760600_c0_g1_i1, Rma-Tct_1091837_c0_g1_i1, Rma-Tct_457828_c0_g1_i1, Rma-Tct_434295_c0_g1_i1, Rma-Tct_621549_c0_g1_i1, Rma-Tct_920369_c0_g1_i1, Rma-Tct_1111528_c0_g1_i1, Rma-Tct_596049_c0_g1_i1, Rma-Tct_823601_c0_g1_i1, Rma-Tct_233336_c0_g1_i1, Rma-Tct_47470_c0_g2_i1
nematode larval development	13	Rma-Tct_1075038_c0_g1_i1, Rma-Tct_418736_c0_g1_i1, Rma-Tct_846258_c0_g1_i1, Rma-Tct_218555_c0_g1_i1, Rma-Tct_222040_c0_g1_i1, Rma-Tct_688399_c0_g1_i1, Rma-Tct_595349_c0_g1_i1, Rma-Tct_603134_c0_g1_i1, Rma-Tct_265424_c0_g1_i1, Rma-Tct_430078_c0_g1_i1, Rma-Tct_503072_c0_g1_i1, Rma-Tct_206062_c0_g1_i1, Rma-Tct_319652_c0_g1_i1
polyamine biosynthetic process	12	Rma-Tct_717609_c0_g1_i1, Rma-Tct_743499_c0_g1_i1, Rma-Tct_132353_c2_g8_i9, Rma-Tct_603495_c0_g1_i1, Rma-Tct_211932_c0_g1_i1, Rma-Tct_972817_c0_g1_i1, Rma-Tct_220461_c0_g1_i1, Rma-Tct_551855_c0_g1_i1, Rma-Tct_371418_c0_g1_i1, Rma-Tct_497405_c0_g1_i1, Rma-Tct_908105_c0_g1_i1, Rma-Tct_125580_c0_g2_i1
exocytosis	12	Rma-Tct_126239_c0_g17_i1, Rma-Tct_252225_c0_g1_i1, Rma-Tct_164224_c0_g1_i1, Rma-Tct_1103064_c0_g1_i1, Rma-Tct_124900_c0_g1_i3, Rma-Tct_133679_c0_g2_i1, Rma-Tct_348178_c0_g1_i1, Rma-Tct_490728_c0_g1_i1, Rma-Tct_348333_c0_g1_i1, Rma-Tct_702076_c0_g1_i1, Rma-Tct_295866_c0_g1_i1, Rma-Tct_132565_c0_g1_i1
ribosomal small subunit biogenesis	12	Rma-Tct_572236_c0_g1_i1, Rma-Tct_200342_c0_g1_i1, Rma-Tct_1153607_c0_g1_i1, Rma-Tct_1080632_c0_g1_i1, Rma-Tct_799829_c0_g1_i1, Rma-Tct_651878_c0_g1_i1, Rma-Tct_219435_c0_g1_i1, Rma-Tct_520952_c0_g1_i1, Rma-Tct_344186_c0_g1_i1, Rma-Tct_146188_c0_g1_i1, Rma-Tct_1033476_c0_g1_i1, Rma-Tct_294535_c0_g1_i1
L-alanine catabolic process	12	Rma-Tct_130680_c5_g3_i1, Rma-Tct_174914_c0_g1_i1, Rma-Tct_653476_c0_g1_i1, Rma-Tct_605851_c0_g1_i1, Rma-Tct_120470_c2_g2_i1, Rma-Tct_316674_c0_g1_i1, Rma-Tct_117254_c1_g1_i1, Rma-Tct_335074_c0_g1_i1, Rma-Tct_390373_c0_g1_i1, Rma-Tct_208993_c0_g1_i1, Rma-Tct_118347_c2_g2_i1, Rma-Tct_377833_c0_g1_i1
extracellular polysaccharide biosynthetic process	12	Rma-Tct_96030_c0_g1_i1, Rma-Tct_212747_c0_g1_i1, Rma-Tct_148554_c0_g1_i1, Rma-Tct_574674_c0_g1_i1, Rma-Tct_444463_c0_g1_i1, Rma-Tct_53266_c0_g1_i1, Rma-Tct_1056663_c0_g1_i1, Rma-Tct_206269_c0_g1_i1, Rma-Tct_775740_c0_g1_i1, Rma-Tct_282718_c0_g1_i1, Rma-Tct_642880_c0_g1_i1, Rma-Tct_965178_c0_g1_i1
seryl-tRNA aminoacylation	12	Rma-Tct_751765_c0_g1_i1, Rma-Tct_829207_c0_g1_i1, Rma-Tct_287884_c0_g1_i1, Rma-Tct_853820_c0_g1_i1, Rma-Tct_979715_c0_g1_i1, Rma-Tct_825022_c0_g1_i1, Rma-Tct_338278_c0_g1_i1, Rma-Tct_1134846_c0_g1_i1, Rma-Tct_94266_c0_g1_i1, Rma-Tct_951875_c0_g1_i1, Rma-Tct_998747_c0_g1_i1, Rma-Tct_1145998_c0_g1_i1
protein transmembrane transport	12	Rma-Tct_178667_c0_g1_i1, Rma-Tct_536869_c0_g1_i1, Rma-Tct_129453_c0_g4_i3, Rma-Tct_129453_c0_g3_i1, Rma-Tct_129453_c0_g4_i1, Rma-Tct_1049617_c0_g1_i1, Rma-Tct_193740_c0_g1_i1, Rma-Tct_693646_c0_g1_i1, Rma-Tct_552788_c0_g1_i1, Rma-Tct_414309_c0_g1_i1, Rma-Tct_260308_c0_g1_i1, Rma-Tct_33286_c1_g1_i1
ATP biosynthetic process	12	Rma-Tct_1037034_c0_g1_i1, Rma-Tct_131789_c0_g2_i1, Rma-Tct_1054338_c0_g1_i1, Rma-Tct_337498_c0_g1_i1, Rma-Tct_964222_c1_g1_i1, Rma-Tct_135750_c2_g9_i1, Rma-Tct_1098339_c0_g1_i1, Rma-Tct_599154_c0_g1_i1, Rma-Tct_927116_c0_g1_i1, Rma-Tct_1079139_c0_g1_i1, Rma-Tct_128904_c0_g1_i1, Rma-Tct_1160706_c0_g1_i1
DNA ligation involved in DNA repair	12	Rma-Tct_160437_c0_g1_i1, Rma-Tct_908835_c0_g1_i1, Rma-Tct_3336_c0_g1_i1, Rma-Tct_78646_c1_g1_i1, Rma-Tct_343798_c0_g1_i1, Rma-Tct_955037_c0_g1_i1, Rma-Tct_1018102_c0_g1_i1, Rma-Tct_805944_c0_g1_i1, Rma-Tct_263913_c0_g1_i1, Rma-Tct_262327_c0_g1_i1, Rma-Tct_344667_c0_g1_i1, Rma-Tct_768253_c0_g1_i1
embryo development ending in birth or egg hatching	12	Rma-Tct_265424_c0_g1_i1, Rma-Tct_430078_c0_g1_i1, Rma-Tct_1075038_c0_g1_i1, Rma-Tct_218555_c0_g1_i1, Rma-Tct_813079_c0_g1_i1, Rma-Tct_222040_c0_g1_i1, Rma-Tct_688399_c0_g1_i1, Rma-Tct_206062_c0_g1_i1, Rma-Tct_319652_c0_g1_i1, Rma-Tct_481703_c0_g1_i1, Rma-Tct_595349_c0_g1_i1, Rma-Tct_603134_c0_g1_i1
tRNA threonylcarbamoyladenosine modification	12	Rma-Tct_876416_c0_g1_i1, Rma-Tct_441093_c0_g1_i1, Rma-Tct_427566_c0_g1_i1, Rma-Tct_539370_c0_g1_i1, Rma-Tct_849266_c0_g1_i1, Rma-Tct_101594_c1_g1_i1, Rma-Tct_403722_c0_g1_i1, Rma-Tct_773386_c0_g1_i1, Rma-Tct_671693_c0_g1_i1, Rma-Tct_729675_c0_g1_i1, Rma-Tct_243217_c0_g1_i1, Rma-Tct_419523_c0_g1_i1
chromosome condensation	12	Rma-Tct_555827_c1_g1_i1, Rma-Tct_894603_c0_g1_i1, Rma-Tct_67033_c0_g1_i1, Rma-Tct_686766_c0_g1_i1, Rma-Tct_365474_c0_g1_i1, Rma-Tct_275581_c0_g1_i1, Rma-Tct_497379_c0_g1_i1, Rma-Tct_160618_c0_g1_i1, Rma-Tct_380286_c0_g1_i1, Rma-Tct_1006751_c0_g1_i1, Rma-Tct_908862_c0_g1_i1, Rma-Tct_47120_c0_g1_i1
glycine decarboxylation via glycine cleavage system	12	Rma-Tct_573868_c0_g1_i1, Rma-Tct_221609_c0_g1_i1, Rma-Tct_135144_c0_g3_i1, Rma-Tct_1089761_c0_g1_i1, Rma-Tct_954909_c0_g1_i1, Rma-Tct_234513_c0_g1_i1, Rma-Tct_425995_c0_g1_i1, Rma-Tct_836189_c0_g1_i1, Rma-Tct_121971_c1_g2_i1, Rma-Tct_187723_c0_g1_i1, Rma-Tct_752122_c0_g1_i1, Rma-Tct_208869_c0_g1_i1
dTMP biosynthetic process	12	Rma-Tct_135858_c0_g10_i1, Rma-Tct_127094_c0_g2_i22, Rma-Tct_382797_c0_g1_i1, Rma-Tct_952322_c0_g1_i1, Rma-Tct_108441_c0_g2_i1, Rma-Tct_629283_c0_g1_i1, Rma-Tct_975948_c0_g1_i1, Rma-Tct_756057_c0_g1_i1, Rma-Tct_729370_c0_g1_i1, Rma-Tct_238774_c0_g1_i1, Rma-Tct_388493_c0_g1_i1, Rma-Tct_135858_c0_g2_i1
steroid biosynthetic process	12	Rma-Tct_395629_c0_g1_i1, Rma-Tct_451971_c0_g1_i1, Rma-Tct_515511_c0_g1_i1, Rma-Tct_465654_c0_g1_i1, Rma-Tct_352010_c0_g1_i1, Rma-Tct_915965_c0_g1_i1, Rma-Tct_523931_c0_g1_i1, Rma-Tct_421684_c0_g1_i1, Rma-Tct_810018_c0_g1_i1, Rma-Tct_1131114_c0_g1_i1, Rma-Tct_850690_c0_g1_i1, Rma-Tct_920652_c0_g1_i1
protein N-linked glycosylation	12	Rma-Tct_360730_c0_g1_i1, Rma-Tct_134298_c1_g3_i13, Rma-Tct_116829_c0_g1_i2, Rma-Tct_977095_c0_g1_i1, Rma-Tct_286806_c0_g1_i1, Rma-Tct_1020948_c0_g1_i1, Rma-Tct_1139075_c0_g1_i1, Rma-Tct_500850_c0_g1_i1, Rma-Tct_1136002_c0_g1_i1, Rma-Tct_1108571_c0_g1_i1, Rma-Tct_723998_c0_g1_i1, Rma-Tct_350871_c0_g1_i1
nickel cation transmembrane transport	12	Rma-Tct_1149541_c0_g1_i1, Rma-Tct_133469_c3_g7_i4, Rma-Tct_142751_c0_g1_i1, Rma-Tct_672166_c0_g1_i1, Rma-Tct_772242_c0_g1_i1, Rma-Tct_1104994_c0_g1_i1, Rma-Tct_594860_c0_g1_i1, Rma-Tct_201724_c0_g1_i1, Rma-Tct_329728_c0_g1_i1, Rma-Tct_1079499_c0_g1_i1, Rma-Tct_129182_c13_g1_i1, Rma-Tct_1077892_c0_g1_i1
protein import into nucleus	12	Rma-Tct_228725_c0_g1_i1, Rma-Tct_1076597_c0_g1_i1, Rma-Tct_785475_c0_g1_i1, Rma-Tct_367236_c0_g1_i1, Rma-Tct_1156247_c0_g1_i1, Rma-Tct_595870_c0_g1_i1, Rma-Tct_135308_c0_g6_i18, Rma-Tct_214987_c0_g1_i1, Rma-Tct_538691_c0_g1_i1, Rma-Tct_894158_c0_g1_i1, Rma-Tct_371389_c0_g1_i1, Rma-Tct_833671_c0_g1_i1
mannosylation	12	Rma-Tct_837938_c0_g1_i1, Rma-Tct_736061_c0_g1_i1, Rma-Tct_623196_c0_g1_i1, Rma-Tct_956140_c0_g1_i1, Rma-Tct_1062445_c0_g1_i1, Rma-Tct_963994_c0_g1_i1, Rma-Tct_837855_c0_g1_i1, Rma-Tct_587830_c0_g1_i1, Rma-Tct_586737_c0_g1_i1, Rma-Tct_1136002_c0_g1_i1, Rma-Tct_184375_c0_g1_i1, Rma-Tct_1068882_c0_g1_i1
DNA modification	12	Rma-Tct_641367_c0_g1_i1, Rma-Tct_262301_c0_g1_i1, Rma-Tct_626683_c0_g1_i1, Rma-Tct_640932_c0_g1_i1, Rma-Tct_182912_c0_g1_i1, Rma-Tct_442027_c0_g1_i1, Rma-Tct_108778_c0_g1_i1, Rma-Tct_797310_c0_g1_i1, Rma-Tct_548364_c0_g1_i1, Rma-Tct_798258_c0_g1_i1, Rma-Tct_384507_c0_g1_i1, Rma-Tct_717540_c0_g1_i1
tryptophan biosynthetic process	12	Rma-Tct_338696_c1_g1_i1, Rma-Tct_138499_c0_g1_i1, Rma-Tct_374439_c0_g1_i1, Rma-Tct_450811_c0_g1_i1, Rma-Tct_831166_c0_g1_i1, Rma-Tct_116580_c0_g1_i1, Rma-Tct_183283_c0_g1_i1, Rma-Tct_490258_c0_g1_i1, Rma-Tct_800788_c0_g1_i1, Rma-Tct_506915_c0_g1_i1, Rma-Tct_971505_c0_g1_i1, Rma-Tct_594596_c0_g1_i1
negative regulation of transcription from RNA polymerase II promoter	11	Rma-Tct_165243_c0_g1_i1, Rma-Tct_663953_c0_g1_i1, Rma-Tct_348753_c0_g1_i1, Rma-Tct_757293_c0_g1_i1, Rma-Tct_831330_c0_g1_i1, Rma-Tct_126915_c2_g4_i2, Rma-Tct_987949_c0_g1_i1, Rma-Tct_1163229_c0_g1_i1, Rma-Tct_335327_c0_g1_i1, Rma-Tct_696136_c0_g1_i1, Rma-Tct_385725_c0_g1_i1
pyrimidine nucleobase metabolic process	11	Rma-Tct_150288_c0_g1_i1, Rma-Tct_407930_c0_g1_i1, Rma-Tct_620485_c0_g1_i1, Rma-Tct_529739_c0_g1_i1, Rma-Tct_1103673_c0_g1_i1, Rma-Tct_102347_c0_g1_i1, Rma-Tct_465187_c0_g1_i1, Rma-Tct_969272_c0_g1_i1, Rma-Tct_412586_c0_g1_i1, Rma-Tct_1093382_c0_g1_i1, Rma-Tct_198583_c0_g1_i1
bacterial-type flagellum assembly	11	Rma-Tct_109235_c0_g2_i1, Rma-Tct_874556_c0_g1_i1, Rma-Tct_33630_c0_g1_i1, Rma-Tct_818599_c0_g1_i1, Rma-Tct_1099456_c0_g1_i1, Rma-Tct_953525_c0_g1_i1, Rma-Tct_126223_c0_g1_i1, Rma-Tct_877717_c0_g1_i1, Rma-Tct_692225_c0_g1_i1, Rma-Tct_692711_c0_g1_i1, Rma-Tct_983764_c0_g1_i1
phosphatidylinositol metabolic process	11	Rma-Tct_448323_c0_g1_i1, Rma-Tct_990907_c0_g1_i1, Rma-Tct_1004414_c0_g1_i1, Rma-Tct_1040214_c0_g1_i1, Rma-Tct_134052_c2_g1_i3, Rma-Tct_474449_c0_g1_i1, Rma-Tct_134052_c2_g1_i2, Rma-Tct_629568_c0_g1_i1, Rma-Tct_1151870_c0_g1_i1, Rma-Tct_470207_c0_g1_i1, Rma-Tct_393419_c0_g1_i1
positive regulation of translation	11	Rma-Tct_1067385_c0_g1_i1, Rma-Tct_50348_c0_g1_i1, Rma-Tct_5766_c0_g1_i1, Rma-Tct_394703_c0_g1_i1, Rma-Tct_935759_c0_g1_i1, Rma-Tct_645790_c0_g1_i1, Rma-Tct_112584_c1_g1_i1, Rma-Tct_993623_c0_g1_i1, Rma-Tct_194687_c0_g1_i1, Rma-Tct_253027_c0_g1_i1, Rma-Tct_908598_c0_g1_i1
transcription elongation from RNA polymerase II promoter	11	Rma-Tct_635987_c0_g1_i1, Rma-Tct_883317_c0_g1_i1, Rma-Tct_198632_c0_g1_i1, Rma-Tct_333305_c0_g1_i1, Rma-Tct_831330_c0_g1_i1, Rma-Tct_486441_c0_g1_i1, Rma-Tct_207278_c0_g1_i1, Rma-Tct_131408_c0_g1_i6, Rma-Tct_400146_c0_g1_i1, Rma-Tct_294931_c0_g1_i1, Rma-Tct_205740_c0_g1_i1
L-lysine catabolic process to acetate	11	Rma-Tct_576931_c0_g1_i1, Rma-Tct_1047996_c0_g1_i1, Rma-Tct_79627_c1_g1_i1, Rma-Tct_681892_c0_g1_i1, Rma-Tct_176240_c0_g1_i1, Rma-Tct_516927_c0_g1_i1, Rma-Tct_935_c1_g1_i1, Rma-Tct_240779_c0_g1_i1, Rma-Tct_1100524_c0_g1_i1, Rma-Tct_1079955_c0_g1_i1, Rma-Tct_854421_c0_g1_i1
phenylalanyl-tRNA aminoacylation	11	Rma-Tct_637549_c0_g1_i1, Rma-Tct_673615_c0_g1_i1, Rma-Tct_698395_c0_g1_i1, Rma-Tct_537702_c0_g1_i1, Rma-Tct_257978_c0_g1_i1, Rma-Tct_539503_c0_g1_i1, Rma-Tct_133885_c0_g13_i19, Rma-Tct_475423_c0_g1_i1, Rma-Tct_9579_c1_g1_i1, Rma-Tct_900883_c0_g1_i1, Rma-Tct_1059109_c0_g1_i1
regulation of protein catabolic process	11	Rma-Tct_730239_c0_g1_i1, Rma-Tct_342261_c0_g1_i1, Rma-Tct_1107695_c0_g1_i1, Rma-Tct_897516_c0_g1_i1, Rma-Tct_379763_c0_g1_i1, Rma-Tct_314807_c0_g1_i1, Rma-Tct_761108_c0_g1_i1, Rma-Tct_540614_c0_g1_i1, Rma-Tct_144664_c0_g1_i1, Rma-Tct_132781_c0_g1_i7, Rma-Tct_451828_c0_g1_i1
galactose metabolic process	11	Rma-Tct_575197_c0_g1_i1, Rma-Tct_123527_c0_g1_i9, Rma-Tct_349428_c0_g1_i1, Rma-Tct_128802_c0_g1_i5, Rma-Tct_633758_c0_g1_i1, Rma-Tct_125007_c0_g1_i1, Rma-Tct_556240_c0_g1_i1, Rma-Tct_586216_c0_g1_i1, Rma-Tct_771334_c0_g1_i1, Rma-Tct_723583_c0_g1_i1, Rma-Tct_294052_c0_g1_i1
sphingolipid metabolic process	11	Rma-Tct_444821_c0_g1_i1, Rma-Tct_1138044_c0_g1_i1, Rma-Tct_811874_c0_g1_i1, Rma-Tct_181525_c0_g1_i1, Rma-Tct_880912_c0_g1_i1, Rma-Tct_379246_c0_g1_i1, Rma-Tct_497050_c0_g1_i1, Rma-Tct_1080677_c0_g1_i1, Rma-Tct_1142131_c0_g1_i1, Rma-Tct_387641_c0_g1_i1, Rma-Tct_475259_c0_g1_i1
carotenoid biosynthetic process	11	Rma-Tct_450897_c0_g1_i1, Rma-Tct_132032_c2_g2_i5, Rma-Tct_130189_c0_g2_i4, Rma-Tct_130189_c0_g2_i9, Rma-Tct_1145390_c0_g1_i1, Rma-Tct_130475_c0_g1_i5, Rma-Tct_790887_c0_g1_i1, Rma-Tct_354030_c0_g1_i1, Rma-Tct_860053_c0_g1_i1, Rma-Tct_324118_c0_g1_i1, Rma-Tct_166653_c0_g1_i1
thiamine diphosphate biosynthetic process	11	Rma-Tct_683079_c0_g1_i1, Rma-Tct_551565_c0_g1_i1, Rma-Tct_599493_c0_g1_i1, Rma-Tct_658760_c0_g1_i1, Rma-Tct_460771_c0_g1_i1, Rma-Tct_118086_c1_g1_i1, Rma-Tct_384241_c0_g1_i1, Rma-Tct_98279_c0_g1_i1, Rma-Tct_524661_c0_g1_i1, Rma-Tct_150925_c0_g1_i1, Rma-Tct_298080_c0_g1_i1
vacuolar transport	11	Rma-Tct_823995_c0_g1_i1, Rma-Tct_653340_c0_g1_i1, Rma-Tct_590807_c0_g1_i1, Rma-Tct_239835_c0_g1_i1, Rma-Tct_706809_c0_g1_i1, Rma-Tct_1157008_c0_g1_i1, Rma-Tct_931804_c0_g1_i1, Rma-Tct_131070_c2_g1_i3, Rma-Tct_1138825_c0_g1_i1, Rma-Tct_649222_c0_g1_i1, Rma-Tct_1125236_c0_g1_i1
tyrosine metabolic process	11	Rma-Tct_355749_c0_g1_i1, Rma-Tct_195665_c0_g1_i1, Rma-Tct_909261_c0_g1_i1, Rma-Tct_981915_c0_g1_i1, Rma-Tct_1057124_c0_g1_i1, Rma-Tct_1037053_c0_g1_i1, Rma-Tct_809565_c0_g1_i1, Rma-Tct_186106_c0_g1_i1, Rma-Tct_272855_c0_g1_i1, Rma-Tct_123190_c0_g1_i9, Rma-Tct_1031702_c0_g1_i1
protein polyubiquitination	11	Rma-Tct_861171_c0_g1_i1, Rma-Tct_723004_c0_g1_i1, Rma-Tct_1162698_c0_g1_i1, Rma-Tct_987182_c0_g1_i1, Rma-Tct_820162_c0_g1_i1, Rma-Tct_202439_c0_g1_i1, Rma-Tct_1094892_c0_g1_i1, Rma-Tct_634666_c0_g1_i1, Rma-Tct_746894_c0_g1_i1, Rma-Tct_459628_c0_g1_i1, Rma-Tct_465085_c0_g1_i1
positive regulation of RNA polymerase II transcriptional preinitiation complex assembly	11	Rma-Tct_1020175_c0_g1_i1, Rma-Tct_635987_c0_g1_i1, Rma-Tct_883317_c0_g1_i1, Rma-Tct_861171_c0_g1_i1, Rma-Tct_375698_c0_g1_i1, Rma-Tct_153166_c0_g1_i1, Rma-Tct_665294_c0_g1_i1, Rma-Tct_985912_c0_g1_i1, Rma-Tct_75678_c0_g2_i1, Rma-Tct_577051_c0_g1_i1, Rma-Tct_205740_c0_g1_i1
regulation of ARF protein signal transduction	11	Rma-Tct_327673_c0_g1_i1, Rma-Tct_621325_c0_g1_i1, Rma-Tct_652810_c0_g1_i1, Rma-Tct_116942_c0_g1_i1, Rma-Tct_499717_c0_g1_i1, Rma-Tct_514488_c0_g1_i1, Rma-Tct_718020_c0_g1_i1, Rma-Tct_487065_c0_g1_i1, Rma-Tct_125493_c0_g2_i5, Rma-Tct_125493_c0_g2_i7, Rma-Tct_242604_c0_g1_i1
magnesium ion transport	11	Rma-Tct_32720_c0_g2_i1, Rma-Tct_1122077_c0_g1_i1, Rma-Tct_134162_c1_g6_i5, Rma-Tct_578491_c0_g1_i1, Rma-Tct_162575_c0_g1_i1, Rma-Tct_133871_c0_g1_i1, Rma-Tct_142114_c0_g1_i1, Rma-Tct_1122070_c0_g1_i1, Rma-Tct_289036_c0_g1_i1, Rma-Tct_230150_c0_g1_i1, Rma-Tct_878161_c0_g1_i1
cellular amino acid catabolic process	11	Rma-Tct_309225_c0_g1_i1, Rma-Tct_431482_c0_g1_i1, Rma-Tct_29694_c0_g1_i1, Rma-Tct_121214_c0_g1_i1, Rma-Tct_526939_c0_g1_i1, Rma-Tct_1152405_c0_g1_i1, Rma-Tct_1063584_c0_g1_i1, Rma-Tct_729253_c0_g1_i1, Rma-Tct_798539_c0_g1_i1, Rma-Tct_622152_c0_g1_i1, Rma-Tct_234289_c0_g1_i1
glutamate catabolic process to 2-oxoglutarate	11	Rma-Tct_241891_c0_g1_i1, Rma-Tct_631882_c0_g1_i1, Rma-Tct_925117_c0_g1_i1, Rma-Tct_765832_c0_g1_i1, Rma-Tct_321827_c0_g1_i1, Rma-Tct_673517_c0_g1_i1, Rma-Tct_42709_c1_g1_i1, Rma-Tct_313018_c0_g1_i1, Rma-Tct_452124_c0_g1_i1, Rma-Tct_94535_c1_g2_i1, Rma-Tct_256506_c0_g1_i1
actin cytoskeleton organization	11	Rma-Tct_868489_c0_g1_i1, Rma-Tct_724645_c0_g1_i1, Rma-Tct_939902_c0_g1_i1, Rma-Tct_732446_c0_g1_i1, Rma-Tct_1121049_c0_g1_i1, Rma-Tct_566822_c0_g1_i1, Rma-Tct_261776_c0_g1_i1, Rma-Tct_311651_c0_g1_i1, Rma-Tct_940629_c0_g1_i1, Rma-Tct_603880_c0_g1_i1, Rma-Tct_1074136_c0_g1_i1
DNA restriction-modification system	11	Rma-Tct_751527_c0_g1_i1, Rma-Tct_814754_c0_g1_i1, Rma-Tct_972143_c0_g1_i1, Rma-Tct_1063900_c0_g1_i1, Rma-Tct_129040_c4_g1_i1, Rma-Tct_234280_c0_g1_i1, Rma-Tct_932607_c0_g1_i1, Rma-Tct_570728_c0_g1_i1, Rma-Tct_349305_c0_g1_i1, Rma-Tct_324078_c0_g1_i1, Rma-Tct_415129_c0_g1_i1
DNA catabolic process	11	Rma-Tct_283828_c0_g1_i1, Rma-Tct_405257_c0_g1_i1, Rma-Tct_582690_c0_g1_i1, Rma-Tct_795673_c0_g1_i1, Rma-Tct_829554_c0_g1_i1, Rma-Tct_794116_c0_g1_i1, Rma-Tct_963236_c0_g1_i1, Rma-Tct_323346_c0_g1_i1, Rma-Tct_1147592_c0_g1_i1, Rma-Tct_941136_c0_g1_i1, Rma-Tct_409843_c0_g1_i1
glucuronate catabolic process	10	Rma-Tct_124061_c0_g3_i1, Rma-Tct_124061_c0_g2_i1, Rma-Tct_855678_c0_g1_i1, Rma-Tct_650364_c0_g1_i1, Rma-Tct_1015575_c0_g1_i1, Rma-Tct_90998_c0_g1_i1, Rma-Tct_124061_c0_g7_i1, Rma-Tct_124061_c0_g6_i1, Rma-Tct_136294_c15_g2_i1, Rma-Tct_507184_c0_g1_i1
lipid glycosylation	10	Rma-Tct_377730_c0_g1_i1, Rma-Tct_109900_c0_g2_i1, Rma-Tct_597939_c0_g1_i1, Rma-Tct_788741_c0_g1_i1, Rma-Tct_340759_c0_g1_i1, Rma-Tct_986352_c0_g1_i1, Rma-Tct_1055879_c0_g1_i1, Rma-Tct_134358_c1_g1_i17, Rma-Tct_710886_c0_g1_i1, Rma-Tct_1157368_c0_g1_i1
peptidyl-tyrosine dephosphorylation	10	Rma-Tct_812207_c0_g1_i1, Rma-Tct_465557_c0_g1_i1, Rma-Tct_130723_c3_g1_i34, Rma-Tct_327966_c0_g1_i1, Rma-Tct_1019788_c0_g1_i1, Rma-Tct_82468_c1_g1_i1, Rma-Tct_200364_c0_g1_i1, Rma-Tct_509673_c0_g1_i1, Rma-Tct_762659_c0_g1_i1, Rma-Tct_379310_c0_g1_i1
organonitrogen compound metabolic process	10	Rma-Tct_1111209_c0_g1_i1, Rma-Tct_793172_c0_g1_i1, Rma-Tct_347672_c0_g1_i1, Rma-Tct_963855_c0_g1_i1, Rma-Tct_822161_c0_g1_i1, Rma-Tct_1132009_c0_g1_i1, Rma-Tct_391750_c0_g1_i1, Rma-Tct_1132469_c0_g1_i1, Rma-Tct_388109_c0_g1_i1, Rma-Tct_350198_c0_g1_i1
ubiquinone biosynthetic process	10	Rma-Tct_249688_c0_g1_i1, Rma-Tct_1125922_c0_g1_i1, Rma-Tct_572887_c0_g1_i1, Rma-Tct_833225_c0_g1_i1, Rma-Tct_681854_c0_g1_i1, Rma-Tct_358136_c0_g1_i1, Rma-Tct_521818_c0_g1_i1, Rma-Tct_748735_c0_g1_i1, Rma-Tct_7571_c0_g1_i1, Rma-Tct_134207_c4_g4_i1
tRNA splicing, via endonucleolytic cleavage and ligation	10	Rma-Tct_751046_c0_g1_i1, Rma-Tct_434760_c0_g1_i1, Rma-Tct_818515_c0_g1_i1, Rma-Tct_809516_c0_g1_i1, Rma-Tct_1051382_c0_g1_i1, Rma-Tct_618664_c0_g1_i1, Rma-Tct_345626_c0_g1_i1, Rma-Tct_135468_c1_g12_i9, Rma-Tct_749855_c0_g1_i1, Rma-Tct_130386_c5_g1_i2
response to antibiotic	10	Rma-Tct_672543_c0_g1_i1, Rma-Tct_839302_c0_g1_i1, Rma-Tct_915961_c0_g1_i1, Rma-Tct_821330_c0_g1_i1, Rma-Tct_343812_c0_g1_i1, Rma-Tct_855188_c0_g1_i1, Rma-Tct_413459_c0_g1_i1, Rma-Tct_645855_c0_g1_i1, Rma-Tct_574586_c0_g1_i1, Rma-Tct_1115060_c0_g1_i1
negative regulation of cellular process	10	Rma-Tct_1013356_c0_g1_i1, Rma-Tct_893842_c0_g1_i1, Rma-Tct_201198_c0_g1_i1, Rma-Tct_437622_c0_g1_i1, Rma-Tct_1020972_c0_g1_i1, Rma-Tct_82468_c1_g1_i1, Rma-Tct_321923_c0_g1_i1, Rma-Tct_1150268_c0_g1_i1, Rma-Tct_950792_c0_g1_i1, Rma-Tct_959436_c0_g1_i1
small molecule metabolic process	10	Rma-Tct_864003_c0_g1_i1, Rma-Tct_954563_c0_g1_i1, Rma-Tct_822161_c0_g1_i1, Rma-Tct_1132009_c0_g1_i1, Rma-Tct_391750_c0_g1_i1, Rma-Tct_136314_c82_g113_i1, Rma-Tct_335490_c1_g1_i1, Rma-Tct_350198_c0_g1_i1, Rma-Tct_728694_c0_g1_i1, Rma-Tct_240774_c0_g1_i1
cellular lipid metabolic process	10	Rma-Tct_871871_c0_g1_i1, Rma-Tct_1050827_c0_g1_i1, Rma-Tct_936528_c0_g1_i1, Rma-Tct_409857_c0_g1_i1, Rma-Tct_1130056_c0_g1_i1, Rma-Tct_1090027_c0_g1_i1, Rma-Tct_261776_c0_g1_i1, Rma-Tct_311651_c0_g1_i1, Rma-Tct_872033_c0_g1_i1, Rma-Tct_1082809_c0_g1_i1
regulation of small GTPase mediated signal transduction	10	Rma-Tct_473258_c0_g1_i1, Rma-Tct_307896_c0_g1_i1, Rma-Tct_867427_c0_g1_i1, Rma-Tct_705596_c0_g1_i1, Rma-Tct_176164_c0_g1_i1, Rma-Tct_747639_c0_g1_i1, Rma-Tct_307649_c0_g1_i1, Rma-Tct_768895_c0_g1_i1, Rma-Tct_1124618_c0_g1_i1, Rma-Tct_281560_c0_g1_i1
cysteinyl-tRNA aminoacylation	10	Rma-Tct_590643_c0_g1_i1, Rma-Tct_863157_c0_g1_i1, Rma-Tct_453135_c0_g1_i1, Rma-Tct_1116312_c0_g1_i1, Rma-Tct_1143440_c0_g1_i1, Rma-Tct_910086_c0_g1_i1, Rma-Tct_522507_c0_g1_i1, Rma-Tct_583142_c0_g1_i1, Rma-Tct_327467_c0_g1_i1, Rma-Tct_1124144_c0_g1_i1
intein-mediated protein splicing	10	Rma-Tct_909074_c0_g1_i1, Rma-Tct_80574_c1_g1_i1, Rma-Tct_176081_c0_g1_i1, Rma-Tct_338492_c0_g1_i1, Rma-Tct_317517_c0_g1_i1, Rma-Tct_795799_c0_g1_i1, Rma-Tct_1063515_c0_g1_i1, Rma-Tct_43303_c0_g2_i1, Rma-Tct_1029597_c0_g1_i1, Rma-Tct_1014584_c0_g1_i1
chromosome segregation	10	Rma-Tct_994317_c0_g1_i1, Rma-Tct_696501_c0_g1_i1, Rma-Tct_1143501_c0_g1_i1, Rma-Tct_887991_c0_g1_i1, Rma-Tct_883499_c0_g1_i1, Rma-Tct_871051_c0_g1_i1, Rma-Tct_32228_c0_g1_i1, Rma-Tct_1091033_c0_g1_i1, Rma-Tct_730022_c0_g1_i1, Rma-Tct_598525_c0_g1_i1
molybdopterin cofactor biosynthetic process	10	Rma-Tct_314987_c0_g1_i1, Rma-Tct_1103984_c0_g1_i1, Rma-Tct_498512_c0_g1_i1, Rma-Tct_881626_c0_g1_i1, Rma-Tct_779103_c0_g1_i1, Rma-Tct_705046_c0_g1_i1, Rma-Tct_777660_c0_g1_i1, Rma-Tct_597925_c0_g1_i1, Rma-Tct_478723_c0_g1_i1, Rma-Tct_567815_c0_g1_i1
cellular component organization or biogenesis	10	Rma-Tct_1132994_c0_g1_i1, Rma-Tct_275578_c0_g1_i1, Rma-Tct_296581_c0_g1_i1, Rma-Tct_330469_c0_g1_i1, Rma-Tct_945188_c0_g1_i1, Rma-Tct_911359_c0_g1_i1, Rma-Tct_795725_c0_g1_i1, Rma-Tct_588177_c0_g1_i1, Rma-Tct_375240_c0_g1_i1, Rma-Tct_675654_c0_g1_i1
fatty acid beta-oxidation	10	Rma-Tct_154137_c0_g1_i1, Rma-Tct_650514_c0_g1_i1, Rma-Tct_131762_c0_g1_i2, Rma-Tct_935677_c0_g1_i1, Rma-Tct_571327_c0_g1_i1, Rma-Tct_426996_c0_g1_i1, Rma-Tct_1143356_c0_g1_i1, Rma-Tct_691163_c0_g1_i1, Rma-Tct_787537_c0_g1_i1, Rma-Tct_512057_c0_g1_i1
GDP-mannose metabolic process	10	Rma-Tct_590789_c0_g1_i1, Rma-Tct_1014531_c0_g1_i1, Rma-Tct_622064_c0_g1_i1, Rma-Tct_338229_c0_g1_i1, Rma-Tct_431423_c0_g1_i1, Rma-Tct_449529_c0_g1_i1, Rma-Tct_396316_c0_g1_i1, Rma-Tct_195994_c0_g1_i1, Rma-Tct_1085609_c1_g1_i1, Rma-Tct_60095_c0_g1_i1
isocitrate metabolic process	10	Rma-Tct_21678_c0_g1_i1, Rma-Tct_584962_c0_g1_i1, Rma-Tct_493141_c0_g1_i1, Rma-Tct_1131115_c0_g1_i1, Rma-Tct_217319_c0_g1_i1, Rma-Tct_1144440_c0_g1_i1, Rma-Tct_132184_c6_g1_i6, Rma-Tct_639260_c0_g1_i1, Rma-Tct_129163_c7_g2_i1, Rma-Tct_132184_c6_g1_i7
protein complex assembly	10	Rma-Tct_221122_c0_g1_i1, Rma-Tct_847317_c0_g1_i1, Rma-Tct_775454_c0_g1_i1, Rma-Tct_18662_c0_g1_i1, Rma-Tct_641469_c0_g1_i1, Rma-Tct_496068_c0_g1_i1, Rma-Tct_859263_c0_g1_i1, Rma-Tct_305556_c0_g1_i1, Rma-Tct_291470_c0_g1_i1, Rma-Tct_296053_c0_g1_i1
heme transport	10	Rma-Tct_686965_c0_g1_i1, Rma-Tct_182757_c0_g1_i1, Rma-Tct_135750_c2_g1_i1, Rma-Tct_986513_c0_g1_i1, Rma-Tct_715823_c0_g1_i1, Rma-Tct_548147_c0_g1_i1, Rma-Tct_75474_c0_g1_i1, Rma-Tct_134722_c4_g23_i1, Rma-Tct_98172_c0_g3_i1, Rma-Tct_1019052_c0_g1_i1
protein ubiquitination involved in ubiquitin-dependent protein catabolic process	10	Rma-Tct_581938_c0_g1_i1, Rma-Tct_472873_c0_g1_i1, Rma-Tct_1162698_c0_g1_i1, Rma-Tct_165243_c0_g1_i1, Rma-Tct_987182_c0_g1_i1, Rma-Tct_400032_c0_g1_i1, Rma-Tct_270434_c0_g1_i1, Rma-Tct_1094892_c0_g1_i1, Rma-Tct_398462_c0_g1_i1, Rma-Tct_1120587_c0_g1_i1
cell wall organization or biogenesis	10	Rma-Tct_1132994_c0_g1_i1, Rma-Tct_275578_c0_g1_i1, Rma-Tct_936528_c0_g1_i1, Rma-Tct_409857_c0_g1_i1, Rma-Tct_330469_c0_g1_i1, Rma-Tct_911359_c0_g1_i1, Rma-Tct_795725_c0_g1_i1, Rma-Tct_588177_c0_g1_i1, Rma-Tct_1082809_c0_g1_i1, Rma-Tct_675654_c0_g1_i1
siderophore transport	9	Rma-Tct_765367_c0_g1_i1, Rma-Tct_990799_c0_g1_i1, Rma-Tct_901718_c0_g1_i1, Rma-Tct_240834_c0_g1_i1, Rma-Tct_313457_c0_g1_i1, Rma-Tct_951642_c0_g1_i1, Rma-Tct_972872_c0_g1_i1, Rma-Tct_707632_c0_g1_i1, Rma-Tct_615539_c0_g1_i1
photosynthesis, light reaction	9	Rma-Tct_134193_c4_g1_i4, Rma-Tct_709954_c0_g1_i1, Rma-Tct_876050_c0_g1_i1, Rma-Tct_134193_c4_g1_i7, Rma-Tct_1140061_c0_g1_i1, Rma-Tct_835767_c0_g1_i1, Rma-Tct_21100_c0_g1_i1, Rma-Tct_1028579_c0_g1_i1, Rma-Tct_380633_c0_g1_i1
acetyl-CoA biosynthetic process from acetate	9	Rma-Tct_133793_c1_g14_i1, Rma-Tct_1047560_c0_g1_i1, Rma-Tct_49731_c0_g2_i1, Rma-Tct_7216_c0_g1_i1, Rma-Tct_91781_c0_g1_i1, Rma-Tct_136037_c3_g44_i4, Rma-Tct_135988_c7_g42_i1, Rma-Tct_828044_c0_g1_i1, Rma-Tct_118075_c0_g4_i1
purine nucleobase metabolic process	9	Rma-Tct_469191_c0_g1_i1, Rma-Tct_87282_c0_g1_i1, Rma-Tct_129511_c0_g1_i2, Rma-Tct_710953_c0_g1_i1, Rma-Tct_315327_c0_g1_i1, Rma-Tct_216935_c0_g1_i1, Rma-Tct_356388_c0_g1_i1, Rma-Tct_135058_c1_g1_i2, Rma-Tct_134739_c0_g1_i2
mature ribosome assembly	9	Rma-Tct_1146284_c0_g1_i1, Rma-Tct_1165114_c0_g1_i1, Rma-Tct_699107_c0_g1_i1, Rma-Tct_126698_c0_g1_i5, Rma-Tct_941209_c0_g1_i1, Rma-Tct_76969_c0_g2_i1, Rma-Tct_383246_c0_g1_i1, Rma-Tct_733801_c0_g1_i1, Rma-Tct_650191_c0_g1_i1
activation of GTPase activity	9	Rma-Tct_120572_c0_g1_i2, Rma-Tct_640935_c0_g1_i1, Rma-Tct_373190_c0_g1_i1, Rma-Tct_436394_c0_g1_i1, Rma-Tct_739005_c0_g1_i1, Rma-Tct_132264_c3_g24_i1, Rma-Tct_761824_c0_g1_i1, Rma-Tct_1149898_c0_g1_i1, Rma-Tct_452002_c0_g1_i1
regulation of vesicle fusion	9	Rma-Tct_120572_c0_g1_i2, Rma-Tct_640935_c0_g1_i1, Rma-Tct_373190_c0_g1_i1, Rma-Tct_436394_c0_g1_i1, Rma-Tct_739005_c0_g1_i1, Rma-Tct_132264_c3_g24_i1, Rma-Tct_761824_c0_g1_i1, Rma-Tct_1149898_c0_g1_i1, Rma-Tct_452002_c0_g1_i1
mannose metabolic process	9	Rma-Tct_909767_c0_g1_i1, Rma-Tct_695058_c0_g1_i1, Rma-Tct_825096_c0_g1_i1, Rma-Tct_118338_c0_g1_i5, Rma-Tct_542508_c1_g1_i1, Rma-Tct_647774_c0_g1_i1, Rma-Tct_429474_c0_g1_i1, Rma-Tct_520202_c0_g1_i1, Rma-Tct_762491_c0_g1_i1
chitin catabolic process	9	Rma-Tct_1037512_c0_g1_i1, Rma-Tct_124806_c0_g2_i1, Rma-Tct_1144149_c0_g1_i1, Rma-Tct_416381_c0_g1_i1, Rma-Tct_999218_c0_g1_i1, Rma-Tct_134872_c2_g1_i4, Rma-Tct_268358_c0_g1_i1, Rma-Tct_103920_c0_g1_i2, Rma-Tct_696092_c0_g1_i1
chorismate biosynthetic process	9	Rma-Tct_354569_c0_g1_i1, Rma-Tct_517983_c0_g1_i1, Rma-Tct_515554_c0_g1_i1, Rma-Tct_1014120_c0_g1_i1, Rma-Tct_120064_c1_g1_i1, Rma-Tct_1094234_c0_g1_i1, Rma-Tct_458798_c0_g1_i1, Rma-Tct_604458_c0_g1_i1, Rma-Tct_963997_c0_g1_i1
maturation of LSU-rRNA from tricistronic rRNA transcript (SSU-rRNA, 5.8S rRNA, LSU-rRNA		9	Rma-Tct_639853_c0_g1_i1, Rma-Tct_688399_c0_g1_i1, Rma-Tct_353173_c0_g1_i1, Rma-Tct_94462_c0_g1_i1, Rma-Tct_863432_c0_g1_i1, Rma-Tct_505873_c0_g1_i1, Rma-Tct_813516_c0_g1_i1, Rma-Tct_991899_c0_g1_i1, Rma-Tct_762733_c0_g1_i1
tetrahydrofolate biosynthetic process	9	Rma-Tct_336611_c0_g1_i1, Rma-Tct_70816_c2_g1_i1, Rma-Tct_1144779_c0_g1_i1, Rma-Tct_424930_c0_g1_i1, Rma-Tct_116570_c0_g3_i1, Rma-Tct_1117518_c0_g1_i1, Rma-Tct_161054_c0_g1_i1, Rma-Tct_743377_c0_g1_i1, Rma-Tct_210586_c0_g1_i1
chromosome separation	9	Rma-Tct_709533_c0_g1_i1, Rma-Tct_222744_c0_g1_i1, Rma-Tct_336784_c0_g1_i1, Rma-Tct_501746_c1_g1_i1, Rma-Tct_160612_c0_g1_i1, Rma-Tct_351693_c0_g1_i1, Rma-Tct_502074_c0_g1_i1, Rma-Tct_313781_c0_g1_i1, Rma-Tct_1032386_c0_g1_i1
cellular protein localization	9	Rma-Tct_693390_c0_g1_i1, Rma-Tct_627633_c0_g1_i1, Rma-Tct_165243_c0_g1_i1, Rma-Tct_149093_c0_g1_i1, Rma-Tct_874588_c0_g1_i1, Rma-Tct_451712_c0_g1_i1, Rma-Tct_948954_c0_g1_i1, Rma-Tct_963320_c0_g1_i1, Rma-Tct_1019286_c0_g1_i1
cell wall macromolecule catabolic process	9	Rma-Tct_1144149_c0_g1_i1, Rma-Tct_451229_c0_g1_i1, Rma-Tct_416381_c0_g1_i1, Rma-Tct_134872_c2_g1_i4, Rma-Tct_268358_c0_g1_i1, Rma-Tct_1093162_c0_g1_i1, Rma-Tct_103920_c0_g1_i2, Rma-Tct_1135557_c0_g1_i1, Rma-Tct_696092_c0_g1_i1
NADP biosynthetic process	9	Rma-Tct_734917_c0_g2_i1, Rma-Tct_130886_c1_g5_i5, Rma-Tct_130886_c1_g2_i1, Rma-Tct_516846_c0_g1_i1, Rma-Tct_131584_c1_g2_i4, Rma-Tct_910532_c0_g1_i1, Rma-Tct_661268_c0_g1_i1, Rma-Tct_792091_c0_g1_i1, Rma-Tct_1149555_c0_g1_i1
negative regulation of phosphate metabolic process	9	Rma-Tct_713980_c0_g1_i1, Rma-Tct_953777_c0_g1_i1, Rma-Tct_1009774_c1_g1_i1, Rma-Tct_1114648_c0_g1_i1, Rma-Tct_593686_c0_g1_i1, Rma-Tct_765268_c0_g1_i1, Rma-Tct_826902_c0_g1_i1, Rma-Tct_931273_c0_g1_i1, Rma-Tct_314163_c0_g1_i1
osteoblast differentiation	9	Rma-Tct_246486_c0_g1_i1, Rma-Tct_861171_c0_g1_i1, Rma-Tct_663953_c0_g1_i1, Rma-Tct_676713_c0_g1_i1, Rma-Tct_229816_c0_g1_i1, Rma-Tct_384270_c0_g1_i1, Rma-Tct_483700_c0_g1_i1, Rma-Tct_972148_c0_g1_i1, Rma-Tct_309273_c0_g1_i1
autophagy	9	Rma-Tct_391170_c0_g1_i1, Rma-Tct_1023538_c0_g1_i1, Rma-Tct_368165_c0_g1_i1, Rma-Tct_134503_c1_g1_i1, Rma-Tct_1135238_c0_g1_i1, Rma-Tct_182330_c0_g1_i1, Rma-Tct_375108_c0_g1_i1, Rma-Tct_1055879_c0_g1_i1, Rma-Tct_360440_c0_g1_i1
protein retention in Golgi apparatus	9	Rma-Tct_538161_c0_g1_i1, Rma-Tct_1017133_c0_g1_i1, Rma-Tct_216047_c0_g1_i1, Rma-Tct_135776_c2_g1_i19, Rma-Tct_1032177_c0_g1_i1, Rma-Tct_609263_c0_g1_i1, Rma-Tct_727595_c0_g1_i1, Rma-Tct_135776_c2_g1_i20, Rma-Tct_864148_c0_g1_i1
cellular phosphate ion homeostasis	9	Rma-Tct_713980_c0_g1_i1, Rma-Tct_953777_c0_g1_i1, Rma-Tct_1009774_c1_g1_i1, Rma-Tct_1114648_c0_g1_i1, Rma-Tct_593686_c0_g1_i1, Rma-Tct_765268_c0_g1_i1, Rma-Tct_826902_c0_g1_i1, Rma-Tct_931273_c0_g1_i1, Rma-Tct_314163_c0_g1_i1
lipid catabolic process	9	Rma-Tct_992858_c0_g1_i1, Rma-Tct_492968_c0_g1_i1, Rma-Tct_135014_c4_g1_i3, Rma-Tct_957636_c0_g1_i1, Rma-Tct_134390_c3_g14_i2, Rma-Tct_881944_c0_g1_i1, Rma-Tct_972941_c0_g1_i1, Rma-Tct_929501_c0_g1_i1, Rma-Tct_118324_c0_g1_i2
bacteriochlorophyll biosynthetic process	9	Rma-Tct_1109970_c0_g1_i1, Rma-Tct_533079_c0_g1_i1, Rma-Tct_1086329_c0_g1_i1, Rma-Tct_107730_c1_g1_i1, Rma-Tct_1096986_c0_g1_i1, Rma-Tct_314407_c0_g1_i1, Rma-Tct_290682_c0_g1_i1, Rma-Tct_535204_c0_g1_i1, Rma-Tct_1016133_c0_g1_i1
peroxisome fission	9	Rma-Tct_135259_c2_g44_i8, Rma-Tct_787361_c0_g1_i1, Rma-Tct_120022_c0_g1_i1, Rma-Tct_132613_c0_g14_i1, Rma-Tct_905088_c0_g1_i1, Rma-Tct_135259_c2_g46_i1, Rma-Tct_802711_c0_g1_i1, Rma-Tct_135259_c2_g44_i5, Rma-Tct_135259_c2_g14_i1
protein targeting to vacuole	9	Rma-Tct_538161_c0_g1_i1, Rma-Tct_1017133_c0_g1_i1, Rma-Tct_216047_c0_g1_i1, Rma-Tct_135776_c2_g1_i19, Rma-Tct_1032177_c0_g1_i1, Rma-Tct_609263_c0_g1_i1, Rma-Tct_727595_c0_g1_i1, Rma-Tct_135776_c2_g1_i20, Rma-Tct_864148_c0_g1_i1
response to organic substance	9	Rma-Tct_1109688_c0_g1_i1, Rma-Tct_583325_c0_g1_i1, Rma-Tct_475354_c0_g1_i1, Rma-Tct_203827_c0_g1_i1, Rma-Tct_1151913_c0_g1_i1, Rma-Tct_878379_c0_g1_i1, Rma-Tct_196450_c0_g1_i1, Rma-Tct_826811_c0_g1_i1, Rma-Tct_135929_c1_g17_i12
methylglyoxal catabolic process to D-lactate via S-lactoyl-glutathione	9	Rma-Tct_417622_c0_g1_i1, Rma-Tct_753025_c0_g1_i1, Rma-Tct_985530_c0_g1_i1, Rma-Tct_793487_c0_g1_i1, Rma-Tct_129776_c5_g1_i7, Rma-Tct_133382_c1_g3_i5, Rma-Tct_129776_c5_g1_i3, Rma-Tct_147727_c0_g1_i1, Rma-Tct_766944_c0_g1_i1
protein methylation	9	Rma-Tct_943972_c0_g1_i1, Rma-Tct_134347_c0_g3_i11, Rma-Tct_119667_c0_g1_i10, Rma-Tct_807504_c0_g1_i1, Rma-Tct_894181_c0_g1_i1, Rma-Tct_355601_c0_g1_i1, Rma-Tct_411360_c0_g1_i1, Rma-Tct_1006219_c0_g1_i1, Rma-Tct_102045_c1_g1_i1
ribonucleoside monophosphate biosynthetic process	8	Rma-Tct_729229_c0_g1_i1, Rma-Tct_308314_c0_g1_i1, Rma-Tct_265285_c0_g1_i1, Rma-Tct_120079_c0_g1_i7, Rma-Tct_1049758_c0_g1_i1, Rma-Tct_420303_c0_g1_i1, Rma-Tct_644616_c0_g1_i1, Rma-Tct_639279_c0_g1_i1
organelle organization	8	Rma-Tct_391609_c0_g1_i1, Rma-Tct_1023538_c0_g1_i1, Rma-Tct_481912_c0_g1_i1, Rma-Tct_803787_c0_g1_i1, Rma-Tct_82468_c1_g1_i1, Rma-Tct_653941_c0_g1_i1, Rma-Tct_127978_c0_g1_i5, Rma-Tct_874435_c0_g1_i1
protein transport by the Tat complex	8	Rma-Tct_282864_c0_g1_i1, Rma-Tct_639393_c0_g1_i1, Rma-Tct_10113_c0_g1_i1, Rma-Tct_812523_c0_g1_i1, Rma-Tct_708976_c0_g1_i1, Rma-Tct_339408_c0_g1_i1, Rma-Tct_968589_c0_g1_i1, Rma-Tct_472451_c0_g1_i1
acetyl-CoA biosynthetic process from pyruvate	8	Rma-Tct_127582_c0_g1_i10, Rma-Tct_136316_c5_g4_i12, Rma-Tct_963450_c0_g1_i1, Rma-Tct_811850_c0_g1_i1, Rma-Tct_91919_c0_g1_i1, Rma-Tct_124157_c0_g1_i1, Rma-Tct_100620_c2_g1_i1, Rma-Tct_127582_c0_g1_i13
self proteolysis	8	Rma-Tct_536047_c0_g1_i1, Rma-Tct_541907_c0_g1_i1, Rma-Tct_324747_c0_g1_i1, Rma-Tct_518756_c0_g1_i1, Rma-Tct_476189_c0_g1_i1, Rma-Tct_500949_c0_g1_i1, Rma-Tct_1063515_c0_g1_i1, Rma-Tct_270630_c0_g1_i1
proline catabolic process to glutamate	8	Rma-Tct_562846_c0_g1_i1, Rma-Tct_264963_c0_g1_i1, Rma-Tct_555882_c0_g1_i1, Rma-Tct_843783_c0_g1_i1, Rma-Tct_176160_c0_g1_i1, Rma-Tct_447511_c0_g1_i1, Rma-Tct_785484_c0_g1_i1, Rma-Tct_1085142_c0_g1_i1
retrograde vesicle-mediated transport, Golgi to ER	8	Rma-Tct_891787_c0_g1_i1, Rma-Tct_208773_c0_g1_i1, Rma-Tct_705474_c0_g1_i1, Rma-Tct_992035_c0_g1_i1, Rma-Tct_125527_c0_g1_i2, Rma-Tct_303443_c0_g1_i1, Rma-Tct_648588_c0_g1_i1, Rma-Tct_118534_c0_g1_i1
D-ribose metabolic process	8	Rma-Tct_1068306_c0_g1_i1, Rma-Tct_285233_c0_g1_i1, Rma-Tct_330636_c0_g1_i1, Rma-Tct_1030033_c0_g1_i1, Rma-Tct_118268_c0_g3_i2, Rma-Tct_123981_c0_g1_i2, Rma-Tct_1082219_c0_g1_i1, Rma-Tct_128013_c0_g1_i4
chromosome organization	8	Rma-Tct_96798_c0_g1_i1, Rma-Tct_891910_c0_g1_i1, Rma-Tct_928518_c0_g1_i1, Rma-Tct_1069941_c0_g1_i1, Rma-Tct_1094892_c0_g1_i1, Rma-Tct_871051_c0_g1_i1, Rma-Tct_341354_c0_g1_i1, Rma-Tct_1091033_c0_g1_i1
cilium movement	8	Rma-Tct_887895_c0_g1_i1, Rma-Tct_290313_c0_g1_i1, Rma-Tct_1050938_c0_g1_i1, Rma-Tct_1096498_c0_g1_i1, Rma-Tct_169019_c0_g1_i1, Rma-Tct_459670_c0_g1_i1, Rma-Tct_818184_c0_g1_i1, Rma-Tct_226384_c0_g1_i1
transcription initiation from RNA polymerase II promoter	8	Rma-Tct_217061_c0_g1_i1, Rma-Tct_686954_c0_g1_i1, Rma-Tct_648225_c0_g1_i1, Rma-Tct_53447_c0_g2_i1, Rma-Tct_514637_c0_g1_i1, Rma-Tct_286475_c0_g1_i1, Rma-Tct_350562_c0_g1_i1, Rma-Tct_135286_c6_g46_i4
response to light stimulus	8	Rma-Tct_121871_c0_g2_i2, Rma-Tct_108457_c0_g1_i1, Rma-Tct_11815_c0_g2_i1, Rma-Tct_1131040_c0_g1_i1, Rma-Tct_134837_c5_g1_i7, Rma-Tct_126796_c0_g1_i1, Rma-Tct_132119_c0_g2_i1, Rma-Tct_263653_c0_g1_i1
nucleotide phosphorylation	8	Rma-Tct_438812_c0_g1_i1, Rma-Tct_526426_c0_g1_i1, Rma-Tct_133872_c1_g2_i19, Rma-Tct_859544_c0_g1_i1, Rma-Tct_636412_c0_g1_i1, Rma-Tct_508597_c0_g1_i1, Rma-Tct_231440_c0_g1_i1, Rma-Tct_736055_c0_g1_i1
ATP-dependent chromatin remodeling	8	Rma-Tct_134513_c1_g10_i1, Rma-Tct_130878_c7_g38_i1, Rma-Tct_130878_c7_g24_i1, Rma-Tct_930688_c0_g1_i1, Rma-Tct_130878_c7_g43_i1, Rma-Tct_130878_c7_g72_i1, Rma-Tct_133443_c3_g2_i1, Rma-Tct_672746_c0_g1_i1
plasma membrane fusion involved in cytogamy	8	Rma-Tct_573140_c0_g1_i1, Rma-Tct_403605_c0_g1_i1, Rma-Tct_386275_c0_g1_i1, Rma-Tct_977646_c0_g1_i1, Rma-Tct_135234_c0_g3_i3, Rma-Tct_203754_c0_g1_i1, Rma-Tct_103385_c1_g1_i1, Rma-Tct_797600_c0_g1_i1
ionotropic glutamate receptor signaling pathway	8	Rma-Tct_921300_c0_g1_i1, Rma-Tct_133_c0_g1_i1, Rma-Tct_358757_c0_g1_i1, Rma-Tct_801022_c0_g1_i1, Rma-Tct_826150_c0_g1_i1, Rma-Tct_1140413_c0_g1_i1, Rma-Tct_852165_c0_g1_i1, Rma-Tct_379677_c0_g1_i1
positive regulation of kinase activity	8	Rma-Tct_932338_c0_g1_i1, Rma-Tct_531408_c0_g1_i1, Rma-Tct_1133383_c0_g1_i1, Rma-Tct_1077300_c0_g1_i1, Rma-Tct_522592_c0_g1_i1, Rma-Tct_874086_c0_g1_i1, Rma-Tct_1162637_c0_g1_i1, Rma-Tct_684792_c0_g1_i1
RNA methylation	8	Rma-Tct_186311_c0_g1_i1, Rma-Tct_125669_c0_g1_i5, Rma-Tct_686888_c0_g1_i1, Rma-Tct_899228_c0_g1_i1, Rma-Tct_916325_c0_g1_i1, Rma-Tct_706695_c0_g1_i1, Rma-Tct_134211_c3_g1_i10, Rma-Tct_186211_c0_g1_i1
cellular response to oxidative stress	8	Rma-Tct_114719_c0_g1_i3, Rma-Tct_116865_c0_g1_i3, Rma-Tct_1117975_c0_g1_i1, Rma-Tct_131501_c2_g7_i3, Rma-Tct_253180_c0_g1_i1, Rma-Tct_636817_c0_g1_i1, Rma-Tct_434509_c0_g1_i1, Rma-Tct_645790_c0_g1_i1
localization	8	Rma-Tct_136057_c24_g30_i2, Rma-Tct_136057_c24_g30_i1, Rma-Tct_136367_c51_g89_i1, Rma-Tct_133949_c3_g48_i1, Rma-Tct_1159536_c0_g1_i1, Rma-Tct_126239_c0_g4_i1, Rma-Tct_136367_c55_g131_i2, Rma-Tct_136367_c55_g131_i1
protein ADP-ribosylation	8	Rma-Tct_954793_c0_g1_i1, Rma-Tct_132520_c0_g5_i3, Rma-Tct_386586_c0_g1_i1, Rma-Tct_1005884_c0_g1_i1, Rma-Tct_676813_c0_g1_i1, Rma-Tct_456837_c0_g1_i1, Rma-Tct_447766_c0_g1_i1, Rma-Tct_1013366_c0_g1_i1
organic substance transport	8	Rma-Tct_693390_c0_g1_i1, Rma-Tct_745397_c0_g1_i1, Rma-Tct_261481_c0_g1_i1, Rma-Tct_1126892_c0_g1_i1, Rma-Tct_458976_c0_g1_i1, Rma-Tct_958473_c0_g1_i1, Rma-Tct_1041858_c0_g1_i1, Rma-Tct_510831_c0_g1_i1
cellular nitrogen compound metabolic process	8	Rma-Tct_364711_c0_g1_i1, Rma-Tct_822161_c0_g1_i1, Rma-Tct_1162636_c0_g1_i1, Rma-Tct_294771_c0_g1_i1, Rma-Tct_214559_c0_g1_i1, Rma-Tct_136027_c6_g1_i16, Rma-Tct_238152_c0_g1_i1, Rma-Tct_350198_c0_g1_i1
ribosomal large subunit export from nucleus	8	Rma-Tct_868489_c0_g1_i1, Rma-Tct_71021_c0_g2_i1, Rma-Tct_71021_c0_g1_i1, Rma-Tct_296640_c0_g1_i1, Rma-Tct_253180_c0_g1_i1, Rma-Tct_372505_c0_g1_i1, Rma-Tct_788411_c0_g1_i1, Rma-Tct_801406_c0_g1_i1
cytoskeleton organization	8	Rma-Tct_259370_c0_g1_i1, Rma-Tct_1117748_c0_g1_i1, Rma-Tct_585743_c0_g1_i1, Rma-Tct_658832_c0_g1_i1, Rma-Tct_883398_c0_g1_i1, Rma-Tct_130109_c0_g3_i1, Rma-Tct_897027_c0_g1_i1, Rma-Tct_828063_c0_g1_i1
determination of adult lifespan	8	Rma-Tct_265424_c0_g1_i1, Rma-Tct_430078_c0_g1_i1, Rma-Tct_34708_c0_g1_i1, Rma-Tct_218555_c0_g1_i1, Rma-Tct_707487_c0_g1_i1, Rma-Tct_880912_c0_g1_i1, Rma-Tct_319652_c0_g1_i1, Rma-Tct_595349_c0_g1_i1
hydrogen sulfide biosynthetic process	8	Rma-Tct_856435_c0_g1_i1, Rma-Tct_1081967_c0_g1_i1, Rma-Tct_597797_c0_g1_i1, Rma-Tct_630972_c0_g1_i1, Rma-Tct_1029214_c0_g1_i1, Rma-Tct_899089_c0_g1_i1, Rma-Tct_1026667_c0_g1_i1, Rma-Tct_886394_c0_g1_i1
FtsZ-dependent cytokinesis	8	Rma-Tct_540838_c0_g1_i1, Rma-Tct_1023736_c0_g1_i1, Rma-Tct_548824_c0_g1_i1, Rma-Tct_1065050_c0_g1_i1, Rma-Tct_310783_c0_g1_i1, Rma-Tct_524306_c0_g1_i1, Rma-Tct_1094052_c0_g1_i1, Rma-Tct_1081475_c0_g1_i1
cellular respiration	8	Rma-Tct_1160073_c0_g1_i1, Rma-Tct_380201_c0_g1_i1, Rma-Tct_167978_c0_g1_i1, Rma-Tct_283868_c0_g1_i1, Rma-Tct_190360_c0_g1_i1, Rma-Tct_1164302_c0_g1_i1, Rma-Tct_1072797_c0_g1_i1, Rma-Tct_406124_c0_g1_i1
amine metabolic process	8	Rma-Tct_393438_c0_g1_i1, Rma-Tct_282478_c0_g1_i1, Rma-Tct_639509_c0_g1_i1, Rma-Tct_508600_c0_g1_i1, Rma-Tct_220735_c0_g1_i1, Rma-Tct_693378_c0_g1_i1, Rma-Tct_1044146_c0_g1_i1, Rma-Tct_673921_c0_g1_i1
peptidoglycan metabolic process	8	Rma-Tct_374734_c0_g1_i1, Rma-Tct_1076385_c0_g1_i1, Rma-Tct_825439_c0_g1_i1, Rma-Tct_734096_c0_g1_i1, Rma-Tct_834560_c0_g1_i1, Rma-Tct_360616_c0_g1_i1, Rma-Tct_271310_c0_g1_i1, Rma-Tct_582703_c0_g1_i1
positive regulation of catalytic activity	8	Rma-Tct_696501_c0_g1_i1, Rma-Tct_1064205_c0_g1_i1, Rma-Tct_920444_c0_g1_i1, Rma-Tct_464092_c0_g1_i1, Rma-Tct_878379_c0_g1_i1, Rma-Tct_371389_c0_g1_i1, Rma-Tct_340317_c0_g1_i1, Rma-Tct_123170_c0_g1_i2
negative regulation of endopeptidase activity	8	Rma-Tct_220262_c0_g1_i1, Rma-Tct_563303_c0_g1_i1, Rma-Tct_1097523_c0_g1_i1, Rma-Tct_401569_c0_g1_i1, Rma-Tct_899854_c0_g1_i1, Rma-Tct_803127_c0_g1_i1, Rma-Tct_168345_c0_g1_i1, Rma-Tct_1021143_c0_g1_i1
malonyl-CoA biosynthetic process	8	Rma-Tct_436904_c0_g1_i1, Rma-Tct_814386_c0_g1_i1, Rma-Tct_386792_c0_g1_i1, Rma-Tct_862363_c0_g1_i1, Rma-Tct_442188_c0_g1_i1, Rma-Tct_120459_c1_g4_i1, Rma-Tct_148233_c0_g2_i1, Rma-Tct_525350_c0_g1_i1
RNA splicing	8	Rma-Tct_348676_c0_g1_i1, Rma-Tct_135118_c5_g21_i1, Rma-Tct_782014_c0_g1_i1, Rma-Tct_102411_c0_g1_i1, Rma-Tct_664649_c0_g1_i1, Rma-Tct_132957_c2_g1_i1, Rma-Tct_134871_c7_g7_i1, Rma-Tct_656808_c0_g1_i1
DNA unwinding involved in DNA replication	8	Rma-Tct_246509_c0_g1_i1, Rma-Tct_793921_c0_g1_i1, Rma-Tct_725942_c0_g1_i1, Rma-Tct_927357_c0_g1_i1, Rma-Tct_1097336_c0_g1_i1, Rma-Tct_32228_c0_g1_i1, Rma-Tct_170177_c0_g1_i1, Rma-Tct_524038_c0_g1_i1
proline catabolic process	8	Rma-Tct_431511_c0_g1_i1, Rma-Tct_647654_c0_g1_i1, Rma-Tct_591033_c0_g1_i1, Rma-Tct_753156_c0_g1_i1, Rma-Tct_415676_c0_g1_i1, Rma-Tct_74587_c0_g1_i1, Rma-Tct_374606_c0_g1_i1, Rma-Tct_279609_c0_g1_i1
cellular protein metabolic process	8	Rma-Tct_127953_c3_g1_i1, Rma-Tct_471991_c0_g1_i1, Rma-Tct_12017_c0_g1_i1, Rma-Tct_132711_c2_g5_i6, Rma-Tct_389241_c0_g1_i1, Rma-Tct_126915_c2_g4_i2, Rma-Tct_1104020_c0_g1_i1, Rma-Tct_398835_c0_g1_i1
cellular biosynthetic process	7	Rma-Tct_535316_c0_g1_i1, Rma-Tct_881982_c0_g1_i1, Rma-Tct_296581_c0_g1_i1, Rma-Tct_164471_c0_g1_i1, Rma-Tct_136314_c82_g113_i1, Rma-Tct_364488_c0_g1_i1, Rma-Tct_945188_c0_g1_i1
positive regulation of translational elongation	7	Rma-Tct_1042733_c0_g1_i1, Rma-Tct_132738_c0_g1_i2, Rma-Tct_721042_c0_g1_i1, Rma-Tct_132738_c0_g1_i1, Rma-Tct_367623_c0_g1_i1, Rma-Tct_520578_c0_g1_i1, Rma-Tct_641723_c0_g1_i1
pollen development	7	Rma-Tct_134607_c1_g2_i10, Rma-Tct_131675_c3_g2_i5, Rma-Tct_143255_c0_g1_i1, Rma-Tct_118871_c0_g1_i3, Rma-Tct_133178_c1_g1_i1, Rma-Tct_135616_c2_g3_i8, Rma-Tct_131296_c0_g2_i1
telomere maintenance	7	Rma-Tct_230721_c0_g1_i1, Rma-Tct_526592_c0_g1_i1, Rma-Tct_164829_c0_g1_i1, Rma-Tct_854644_c0_g1_i1, Rma-Tct_1047730_c0_g1_i1, Rma-Tct_636817_c0_g1_i1, Rma-Tct_465042_c0_g1_i1
tryptophanyl-tRNA aminoacylation	7	Rma-Tct_639253_c0_g1_i1, Rma-Tct_1096291_c0_g1_i1, Rma-Tct_896739_c0_g1_i1, Rma-Tct_206163_c0_g1_i1, Rma-Tct_466295_c0_g1_i1, Rma-Tct_1048568_c0_g1_i1, Rma-Tct_273729_c0_g1_i1
regulation of cyclin-dependent protein serine/threonine kinase activity	7	Rma-Tct_673995_c0_g1_i1, Rma-Tct_675653_c0_g1_i1, Rma-Tct_510394_c0_g1_i1, Rma-Tct_218785_c0_g1_i1, Rma-Tct_128821_c1_g3_i14, Rma-Tct_141110_c0_g1_i1, Rma-Tct_963075_c0_g1_i1
ribosomal small subunit assembly	7	Rma-Tct_130533_c0_g4_i1, Rma-Tct_286807_c0_g1_i1, Rma-Tct_966058_c0_g1_i1, Rma-Tct_317079_c0_g1_i1, Rma-Tct_21698_c0_g1_i1, Rma-Tct_1046878_c0_g1_i1, Rma-Tct_124660_c0_g1_i1
mycothiol biosynthetic process	7	Rma-Tct_126488_c3_g3_i1, Rma-Tct_532447_c0_g1_i1, Rma-Tct_353186_c0_g1_i1, Rma-Tct_13643_c0_g1_i1, Rma-Tct_168415_c0_g1_i1, Rma-Tct_267440_c0_g1_i1, Rma-Tct_929744_c0_g1_i1
lipoprotein biosynthetic process	7	Rma-Tct_643991_c0_g1_i1, Rma-Tct_687569_c0_g1_i1, Rma-Tct_934879_c0_g1_i1, Rma-Tct_947219_c0_g1_i1, Rma-Tct_169129_c0_g1_i1, Rma-Tct_506213_c0_g1_i1, Rma-Tct_66147_c0_g2_i1
positive regulation of translational termination	7	Rma-Tct_1042733_c0_g1_i1, Rma-Tct_132738_c0_g1_i2, Rma-Tct_721042_c0_g1_i1, Rma-Tct_132738_c0_g1_i1, Rma-Tct_367623_c0_g1_i1, Rma-Tct_520578_c0_g1_i1, Rma-Tct_641723_c0_g1_i1
translational frameshifting	7	Rma-Tct_1042733_c0_g1_i1, Rma-Tct_132738_c0_g1_i2, Rma-Tct_721042_c0_g1_i1, Rma-Tct_132738_c0_g1_i1, Rma-Tct_367623_c0_g1_i1, Rma-Tct_520578_c0_g1_i1, Rma-Tct_641723_c0_g1_i1
arginine metabolic process	7	Rma-Tct_1102582_c0_g1_i1, Rma-Tct_103574_c0_g1_i2, Rma-Tct_428381_c0_g1_i1, Rma-Tct_566054_c0_g1_i1, Rma-Tct_35953_c0_g2_i1, Rma-Tct_1088401_c0_g1_i1, Rma-Tct_423584_c0_g1_i1
biotin biosynthetic process	7	Rma-Tct_790638_c0_g1_i1, Rma-Tct_548316_c0_g2_i1, Rma-Tct_364493_c0_g1_i1, Rma-Tct_22373_c0_g2_i1, Rma-Tct_656533_c0_g1_i1, Rma-Tct_995746_c0_g1_i1, Rma-Tct_623768_c0_g1_i1
peptide metabolic process	7	Rma-Tct_775036_c0_g1_i1, Rma-Tct_814506_c0_g1_i1, Rma-Tct_947839_c0_g1_i1, Rma-Tct_216464_c0_g1_i1, Rma-Tct_22003_c0_g2_i1, Rma-Tct_726311_c0_g1_i1, Rma-Tct_287226_c0_g1_i1
single-multicellular organism process	7	Rma-Tct_82917_c0_g1_i1, Rma-Tct_879624_c0_g1_i1, Rma-Tct_641571_c0_g1_i1, Rma-Tct_653635_c0_g1_i1, Rma-Tct_767535_c0_g1_i1, Rma-Tct_980132_c0_g1_i1, Rma-Tct_1003279_c0_g1_i1
regulation of signal transduction	7	Rma-Tct_1147564_c0_g1_i1, Rma-Tct_696501_c0_g1_i1, Rma-Tct_866489_c0_g1_i1, Rma-Tct_395090_c0_g1_i1, Rma-Tct_1067437_c0_g1_i1, Rma-Tct_185553_c0_g1_i1, Rma-Tct_1087407_c0_g1_i1
cellular response to nitrogen starvation	7	Rma-Tct_391170_c0_g1_i1, Rma-Tct_505031_c0_g1_i1, Rma-Tct_849828_c0_g1_i1, Rma-Tct_233078_c0_g1_i1, Rma-Tct_1140098_c0_g1_i1, Rma-Tct_319396_c0_g1_i1, Rma-Tct_182330_c0_g1_i1
double-strand break repair via homologous recombination	7	Rma-Tct_1162698_c0_g1_i1, Rma-Tct_273773_c0_g1_i1, Rma-Tct_133872_c1_g2_i19, Rma-Tct_195968_c0_g1_i1, Rma-Tct_235538_c0_g1_i1, Rma-Tct_1009814_c0_g1_i1, Rma-Tct_123521_c0_g1_i1
cellular response to misfolded protein	7	Rma-Tct_509617_c0_g1_i1, Rma-Tct_1137802_c0_g1_i1, Rma-Tct_850795_c0_g1_i1, Rma-Tct_211615_c0_g1_i1, Rma-Tct_679984_c0_g1_i1, Rma-Tct_194274_c0_g1_i1, Rma-Tct_735623_c0_g1_i1
Golgi vesicle transport	7	Rma-Tct_887327_c0_g1_i1, Rma-Tct_874588_c0_g1_i1, Rma-Tct_117785_c0_g1_i1, Rma-Tct_827712_c0_g1_i1, Rma-Tct_894567_c0_g1_i1, Rma-Tct_732059_c0_g1_i1, Rma-Tct_132622_c0_g1_i1
cellular polysaccharide biosynthetic process	7	Rma-Tct_721205_c0_g1_i1, Rma-Tct_577450_c0_g1_i1, Rma-Tct_654573_c0_g1_i1, Rma-Tct_746513_c0_g1_i1, Rma-Tct_812748_c0_g1_i1, Rma-Tct_581886_c0_g1_i1, Rma-Tct_432929_c0_g1_i1
transition metal ion transport	7	Rma-Tct_464645_c0_g1_i1, Rma-Tct_978932_c0_g1_i1, Rma-Tct_827128_c0_g1_i1, Rma-Tct_481530_c0_g1_i1, Rma-Tct_339099_c0_g1_i1, Rma-Tct_357968_c0_g1_i1, Rma-Tct_1073081_c0_g1_i1
gene expression	7	Rma-Tct_872518_c0_g1_i1, Rma-Tct_316216_c0_g1_i1, Rma-Tct_891910_c0_g1_i1, Rma-Tct_294771_c0_g1_i1, Rma-Tct_136027_c6_g1_i16, Rma-Tct_238152_c0_g1_i1, Rma-Tct_847436_c0_g1_i1
IMP salvage	7	Rma-Tct_1014489_c0_g1_i1, Rma-Tct_414069_c0_g1_i1, Rma-Tct_622530_c0_g1_i1, Rma-Tct_281580_c0_g1_i1, Rma-Tct_250581_c0_g1_i1, Rma-Tct_969621_c0_g1_i1, Rma-Tct_758112_c0_g1_i1
anion transport	7	Rma-Tct_1014155_c0_g1_i1, Rma-Tct_892098_c0_g1_i1, Rma-Tct_865533_c0_g1_i1, Rma-Tct_722498_c0_g1_i1, Rma-Tct_708531_c0_g1_i1, Rma-Tct_158356_c0_g1_i1, Rma-Tct_749738_c0_g1_i1
peptidyl-tyrosine phosphorylation	7	Rma-Tct_148554_c0_g1_i1, Rma-Tct_574674_c0_g1_i1, Rma-Tct_444463_c0_g1_i1, Rma-Tct_476189_c0_g1_i1, Rma-Tct_206269_c0_g1_i1, Rma-Tct_642880_c0_g1_i1, Rma-Tct_362002_c0_g1_i1
mitochondrion organization	7	Rma-Tct_626263_c0_g1_i1, Rma-Tct_976703_c0_g1_i1, Rma-Tct_413325_c0_g1_i1, Rma-Tct_445412_c0_g1_i1, Rma-Tct_521922_c0_g1_i1, Rma-Tct_385725_c0_g1_i1, Rma-Tct_761654_c0_g1_i1
glutathione metabolic process	7	Rma-Tct_416154_c0_g1_i1, Rma-Tct_595740_c0_g1_i1, Rma-Tct_228067_c0_g1_i1, Rma-Tct_128217_c0_g1_i9, Rma-Tct_1008884_c0_g1_i1, Rma-Tct_722549_c0_g1_i1, Rma-Tct_859532_c0_g1_i1
double-strand break repair	7	Rma-Tct_903329_c0_g1_i1, Rma-Tct_1132767_c0_g1_i1, Rma-Tct_520122_c0_g1_i1, Rma-Tct_952701_c0_g1_i1, Rma-Tct_676813_c0_g1_i1, Rma-Tct_395892_c0_g1_i1, Rma-Tct_108009_c0_g1_i1
pentose-phosphate shunt, non-oxidative branch	7	Rma-Tct_128218_c0_g1_i5, Rma-Tct_123194_c0_g1_i7, Rma-Tct_781130_c0_g1_i1, Rma-Tct_185391_c0_g1_i1, Rma-Tct_134234_c3_g12_i1, Rma-Tct_127556_c0_g5_i1, Rma-Tct_134234_c3_g12_i6
molybdate ion transport	7	Rma-Tct_792286_c0_g1_i1, Rma-Tct_230185_c0_g1_i1, Rma-Tct_162984_c0_g1_i1, Rma-Tct_789462_c0_g1_i1, Rma-Tct_73534_c0_g1_i1, Rma-Tct_133413_c1_g3_i3, Rma-Tct_208480_c0_g1_i1
coenzyme A metabolic process	7	Rma-Tct_611806_c0_g1_i1, Rma-Tct_511931_c0_g1_i1, Rma-Tct_137099_c0_g1_i1, Rma-Tct_226847_c0_g1_i1, Rma-Tct_688660_c0_g1_i1, Rma-Tct_96385_c1_g1_i1, Rma-Tct_709215_c0_g1_i1
monovalent inorganic cation transport	7	Rma-Tct_983760_c0_g1_i1, Rma-Tct_338573_c0_g1_i1, Rma-Tct_1049447_c0_g1_i1, Rma-Tct_425056_c0_g1_i1, Rma-Tct_254312_c0_g1_i1, Rma-Tct_799379_c0_g1_i1, Rma-Tct_523123_c0_g1_i1
actin filament organization	7	Rma-Tct_928845_c0_g1_i1, Rma-Tct_734876_c0_g1_i1, Rma-Tct_383706_c0_g1_i1, Rma-Tct_175275_c0_g1_i1, Rma-Tct_244220_c0_g1_i1, Rma-Tct_790184_c0_g1_i1, Rma-Tct_967117_c0_g1_i1
negative regulation of ribosome biogenesis	7	Rma-Tct_1165114_c0_g1_i1, Rma-Tct_699107_c0_g1_i1, Rma-Tct_76969_c0_g2_i1, Rma-Tct_383246_c0_g1_i1, Rma-Tct_733801_c0_g1_i1, Rma-Tct_650191_c0_g1_i1, Rma-Tct_470015_c0_g1_i1
mitochondrial electron transport, ubiquinol to cytochrome c	6	Rma-Tct_262690_c0_g1_i1, Rma-Tct_132468_c2_g1_i7, Rma-Tct_130774_c0_g6_i2, Rma-Tct_130774_c0_g6_i4, Rma-Tct_130774_c0_g6_i8, Rma-Tct_130774_c0_g6_i9
nuclear-transcribed mRNA catabolic process, nonsense-mediated decay	6	Rma-Tct_945918_c0_g1_i1, Rma-Tct_132673_c0_g1_i3, Rma-Tct_511763_c0_g1_i1, Rma-Tct_133245_c1_g1_i4, Rma-Tct_782782_c0_g1_i1, Rma-Tct_128403_c1_g1_i2
photosystem II assembly	6	Rma-Tct_1145390_c0_g1_i1, Rma-Tct_922163_c0_g1_i1, Rma-Tct_424737_c0_g1_i1, Rma-Tct_124997_c0_g1_i3, Rma-Tct_129419_c1_g1_i4, Rma-Tct_121831_c0_g1_i1
DNA methylation on adenine	6	Rma-Tct_220096_c0_g1_i1, Rma-Tct_947477_c0_g1_i1, Rma-Tct_1104609_c0_g1_i1, Rma-Tct_775583_c0_g1_i1, Rma-Tct_54735_c0_g1_i1, Rma-Tct_699316_c0_g1_i1
apoptotic process	6	Rma-Tct_626263_c0_g1_i1, Rma-Tct_430078_c0_g1_i1, Rma-Tct_677571_c0_g1_i1, Rma-Tct_206062_c0_g1_i1, Rma-Tct_348482_c0_g1_i1, Rma-Tct_319652_c0_g1_i1
methionyl-tRNA aminoacylation	6	Rma-Tct_648454_c0_g1_i1, Rma-Tct_591197_c0_g1_i1, Rma-Tct_1133396_c0_g1_i1, Rma-Tct_124745_c1_g2_i1, Rma-Tct_861865_c0_g1_i1, Rma-Tct_44558_c0_g1_i1
response to redox state	6	Rma-Tct_393105_c0_g1_i1, Rma-Tct_958919_c0_g1_i1, Rma-Tct_135330_c2_g10_i7, Rma-Tct_723331_c0_g1_i1, Rma-Tct_873867_c0_g1_i1, Rma-Tct_893621_c0_g1_i1
glycogen metabolic process	6	Rma-Tct_538740_c0_g1_i1, Rma-Tct_1140442_c0_g1_i1, Rma-Tct_356394_c0_g1_i1, Rma-Tct_365861_c0_g1_i1, Rma-Tct_178899_c0_g1_i1, Rma-Tct_895352_c0_g1_i1
ammonium transmembrane transport	6	Rma-Tct_76744_c0_g1_i1, Rma-Tct_105168_c0_g5_i1, Rma-Tct_869184_c0_g1_i1, Rma-Tct_742444_c0_g1_i1, Rma-Tct_910901_c0_g1_i1, Rma-Tct_502075_c0_g1_i1
carbon utilization	6	Rma-Tct_136161_c2_g1_i2, Rma-Tct_746224_c0_g1_i1, Rma-Tct_136161_c2_g1_i1, Rma-Tct_646790_c0_g1_i1, Rma-Tct_34963_c0_g1_i1, Rma-Tct_494321_c0_g1_i1
nuclear-transcribed mRNA poly(A	tail shortening	6	Rma-Tct_820162_c0_g1_i1, Rma-Tct_1041354_c0_g1_i1, Rma-Tct_869678_c0_g1_i1, Rma-Tct_1042565_c0_g1_i1, Rma-Tct_189636_c0_g1_i1, Rma-Tct_1105171_c0_g1_i1
cofactor biosynthetic process	6	Rma-Tct_626781_c0_g1_i1, Rma-Tct_1074542_c0_g1_i1, Rma-Tct_488670_c0_g1_i1, Rma-Tct_562025_c0_g1_i1, Rma-Tct_530723_c0_g1_i1, Rma-Tct_299333_c0_g1_i1
ion transmembrane transport	6	Rma-Tct_1127959_c0_g1_i1, Rma-Tct_136260_c5_g24_i5, Rma-Tct_1104382_c0_g1_i1, Rma-Tct_849840_c0_g1_i1, Rma-Tct_846258_c0_g1_i1, Rma-Tct_980132_c0_g1_i1
heme a biosynthetic process	6	Rma-Tct_239828_c0_g1_i1, Rma-Tct_441587_c0_g1_i1, Rma-Tct_317783_c0_g1_i1, Rma-Tct_240496_c0_g1_i1, Rma-Tct_117799_c0_g2_i1, Rma-Tct_64019_c0_g1_i1
C-5 methylation of cytosine	6	Rma-Tct_494060_c0_g1_i1, Rma-Tct_129040_c4_g1_i1, Rma-Tct_1007049_c0_g1_i1, Rma-Tct_324078_c0_g1_i1, Rma-Tct_415129_c0_g1_i1, Rma-Tct_133784_c1_g1_i1
chlorophyll catabolic process	6	Rma-Tct_126542_c5_g3_i1, Rma-Tct_115511_c0_g1_i1, Rma-Tct_135569_c1_g6_i14, Rma-Tct_33707_c0_g1_i1, Rma-Tct_134604_c1_g1_i3, Rma-Tct_134287_c8_g3_i6
photosynthesis, light harvesting in photosystem I	6	Rma-Tct_121871_c0_g2_i2, Rma-Tct_108457_c0_g1_i1, Rma-Tct_1131040_c0_g1_i1, Rma-Tct_134837_c5_g1_i7, Rma-Tct_126796_c0_g1_i1, Rma-Tct_263653_c0_g1_i1
regulation of protein kinase activity	6	Rma-Tct_932338_c0_g1_i1, Rma-Tct_240749_c0_g1_i1, Rma-Tct_878379_c0_g1_i1, Rma-Tct_874086_c0_g1_i1, Rma-Tct_812582_c0_g1_i1, Rma-Tct_606281_c0_g1_i1
isoleucine biosynthetic process	6	Rma-Tct_1109412_c0_g1_i1, Rma-Tct_847724_c0_g1_i1, Rma-Tct_309496_c0_g1_i1, Rma-Tct_441365_c0_g1_i1, Rma-Tct_197537_c0_g1_i1, Rma-Tct_1084781_c0_g1_i1
cellular calcium ion homeostasis	6	Rma-Tct_1056219_c0_g1_i1, Rma-Tct_591787_c0_g1_i1, Rma-Tct_392645_c0_g1_i1, Rma-Tct_1005421_c0_g1_i1, Rma-Tct_657357_c0_g1_i1, Rma-Tct_980132_c0_g1_i1
tetrahydrobiopterin biosynthetic process	6	Rma-Tct_1156223_c0_g1_i1, Rma-Tct_130169_c0_g1_i1, Rma-Tct_382916_c0_g1_i1, Rma-Tct_1090136_c0_g1_i1, Rma-Tct_279446_c0_g1_i1, Rma-Tct_610926_c0_g1_i1
actin filament depolymerization	6	Rma-Tct_46648_c0_g2_i1, Rma-Tct_1070034_c0_g1_i1, Rma-Tct_435386_c0_g1_i1, Rma-Tct_290458_c0_g1_i1, Rma-Tct_157211_c0_g1_i1, Rma-Tct_864792_c0_g1_i1
glucose 6-phosphate metabolic process	6	Rma-Tct_555091_c0_g1_i1, Rma-Tct_684826_c0_g1_i1, Rma-Tct_313153_c0_g1_i1, Rma-Tct_362155_c0_g1_i1, Rma-Tct_618920_c0_g1_i1, Rma-Tct_941788_c0_g1_i1
polyamine transport	6	Rma-Tct_842173_c0_g1_i1, Rma-Tct_23635_c0_g2_i1, Rma-Tct_1108820_c0_g1_i1, Rma-Tct_268571_c0_g1_i1, Rma-Tct_726556_c0_g1_i1, Rma-Tct_725858_c0_g1_i1
cell cycle process	6	Rma-Tct_134607_c1_g2_i10, Rma-Tct_784144_c0_g1_i1, Rma-Tct_1020972_c0_g1_i1, Rma-Tct_357222_c0_g1_i1, Rma-Tct_653941_c0_g1_i1, Rma-Tct_695708_c0_g1_i1
cell-matrix adhesion	6	Rma-Tct_227455_c0_g1_i1, Rma-Tct_478051_c0_g1_i1, Rma-Tct_450380_c0_g1_i1, Rma-Tct_589492_c0_g1_i1, Rma-Tct_1089691_c0_g1_i1, Rma-Tct_677298_c0_g1_i1
pseudohyphal growth	6	Rma-Tct_1064205_c0_g1_i1, Rma-Tct_920444_c0_g1_i1, Rma-Tct_1041354_c0_g1_i1, Rma-Tct_869678_c0_g1_i1, Rma-Tct_1042565_c0_g1_i1, Rma-Tct_694514_c0_g1_i1
UDP-N-acetylglucosamine biosynthetic process	6	Rma-Tct_335112_c0_g1_i1, Rma-Tct_889663_c0_g1_i1, Rma-Tct_106554_c0_g1_i1, Rma-Tct_368909_c0_g1_i1, Rma-Tct_341898_c0_g1_i1, Rma-Tct_134615_c4_g1_i7
response to abscisic acid	6	Rma-Tct_348676_c0_g1_i1, Rma-Tct_133413_c0_g1_i1, Rma-Tct_132119_c0_g2_i1, Rma-Tct_136092_c1_g44_i5, Rma-Tct_111812_c0_g1_i1, Rma-Tct_133854_c1_g1_i3
reproduction	6	Rma-Tct_265424_c0_g1_i1, Rma-Tct_218555_c0_g1_i1, Rma-Tct_234869_c0_g1_i1, Rma-Tct_688399_c0_g1_i1, Rma-Tct_206062_c0_g1_i1, Rma-Tct_442701_c0_g1_i1
detection of visible light	6	Rma-Tct_315270_c0_g1_i1, Rma-Tct_340372_c0_g1_i1, Rma-Tct_175897_c0_g1_i1, Rma-Tct_718806_c0_g1_i1, Rma-Tct_133722_c2_g4_i1, Rma-Tct_518022_c0_g1_i1
carbohydrate transmembrane transport	6	Rma-Tct_985349_c0_g1_i1, Rma-Tct_1122479_c0_g1_i1, Rma-Tct_924625_c0_g1_i1, Rma-Tct_1021898_c0_g1_i1, Rma-Tct_126176_c0_g1_i4, Rma-Tct_887653_c0_g1_i1
mycothiol metabolic process	6	Rma-Tct_135889_c8_g27_i5, Rma-Tct_135889_c8_g25_i1, Rma-Tct_126488_c4_g1_i1, Rma-Tct_135889_c8_g23_i1, Rma-Tct_172424_c0_g1_i1, Rma-Tct_123012_c0_g2_i1
lipoprotein metabolic process	6	Rma-Tct_248504_c0_g1_i1, Rma-Tct_820974_c0_g1_i1, Rma-Tct_629352_c0_g1_i1, Rma-Tct_1094737_c0_g1_i1, Rma-Tct_583990_c0_g1_i1, Rma-Tct_694716_c0_g1_i1
single-organism developmental process	6	Rma-Tct_1154809_c0_g1_i1, Rma-Tct_128171_c0_g8_i1, Rma-Tct_653635_c0_g1_i1, Rma-Tct_128171_c0_g1_i1, Rma-Tct_980132_c0_g1_i1, Rma-Tct_1003279_c0_g1_i1
siroheme biosynthetic process	6	Rma-Tct_699320_c0_g1_i1, Rma-Tct_772460_c0_g1_i1, Rma-Tct_827308_c0_g1_i1, Rma-Tct_831387_c0_g1_i1, Rma-Tct_191425_c0_g1_i1, Rma-Tct_215889_c0_g1_i1
macromolecule modification	6	Rma-Tct_191315_c0_g1_i1, Rma-Tct_1155106_c0_g1_i1, Rma-Tct_136295_c3_g4_i1, Rma-Tct_136295_c3_g7_i3, Rma-Tct_377619_c0_g1_i1, Rma-Tct_510729_c0_g1_i1
cAMP biosynthetic process	6	Rma-Tct_284038_c0_g1_i1, Rma-Tct_930442_c0_g1_i1, Rma-Tct_208113_c0_g1_i1, Rma-Tct_254671_c0_g1_i1, Rma-Tct_349783_c0_g1_i1, Rma-Tct_278817_c0_g1_i1
post-chaperonin tubulin folding pathway	6	Rma-Tct_134896_c0_g4_i5, Rma-Tct_134896_c0_g4_i10, Rma-Tct_134896_c0_g4_i12, Rma-Tct_134896_c0_g4_i8, Rma-Tct_135577_c0_g3_i8, Rma-Tct_135577_c0_g3_i17
cellulose catabolic process	6	Rma-Tct_535528_c0_g1_i1, Rma-Tct_210836_c0_g1_i1, Rma-Tct_655958_c0_g1_i1, Rma-Tct_1022383_c0_g1_i1, Rma-Tct_577868_c0_g1_i1, Rma-Tct_1016868_c0_g1_i1
intracellular transport	6	Rma-Tct_1135035_c0_g1_i1, Rma-Tct_1094949_c0_g1_i1, Rma-Tct_370641_c0_g1_i1, Rma-Tct_760160_c0_g1_i1, Rma-Tct_92607_c0_g1_i1, Rma-Tct_134928_c0_g1_i4
cilium assembly	6	Rma-Tct_713734_c0_g1_i1, Rma-Tct_165480_c0_g1_i1, Rma-Tct_602650_c0_g1_i1, Rma-Tct_625866_c0_g1_i1, Rma-Tct_818184_c0_g1_i1, Rma-Tct_1118764_c0_g1_i1
protein stabilization	6	Rma-Tct_734113_c0_g1_i1, Rma-Tct_237937_c1_g1_i1, Rma-Tct_863055_c0_g1_i1, Rma-Tct_636817_c0_g1_i1, Rma-Tct_711807_c0_g1_i1, Rma-Tct_385725_c0_g1_i1
regulation of protein complex stability	6	Rma-Tct_135118_c5_g21_i1, Rma-Tct_782014_c0_g1_i1, Rma-Tct_123532_c1_g1_i1, Rma-Tct_605660_c0_g1_i1, Rma-Tct_371389_c0_g1_i1, Rma-Tct_134871_c7_g7_i1
tRNA methylation	6	Rma-Tct_199064_c0_g1_i1, Rma-Tct_267199_c0_g1_i1, Rma-Tct_999383_c0_g1_i1, Rma-Tct_1135803_c0_g1_i1, Rma-Tct_485272_c0_g1_i1, Rma-Tct_304055_c0_g1_i1
tubulin complex assembly	6	Rma-Tct_134896_c0_g4_i5, Rma-Tct_134896_c0_g4_i10, Rma-Tct_134896_c0_g4_i12, Rma-Tct_134896_c0_g4_i8, Rma-Tct_135577_c0_g3_i8, Rma-Tct_135577_c0_g3_i17
mitotic sister chromatid cohesion	6	Rma-Tct_998032_c0_g1_i1, Rma-Tct_932626_c0_g1_i1, Rma-Tct_814521_c0_g1_i1, Rma-Tct_1123593_c0_g1_i1, Rma-Tct_135245_c2_g5_i20, Rma-Tct_882429_c0_g1_i1
chorismate metabolic process	6	Rma-Tct_842976_c0_g1_i1, Rma-Tct_425257_c0_g1_i1, Rma-Tct_1130658_c0_g1_i1, Rma-Tct_763045_c0_g1_i1, Rma-Tct_568809_c0_g1_i1, Rma-Tct_894543_c0_g1_i1
transcription from RNA polymerase II promoter	6	Rma-Tct_372018_c0_g1_i1, Rma-Tct_347924_c0_g1_i1, Rma-Tct_133212_c0_g2_i3, Rma-Tct_381446_c0_g1_i1, Rma-Tct_147933_c0_g1_i1, Rma-Tct_128308_c0_g3_i2
glucose catabolic process	6	Rma-Tct_127508_c0_g2_i5, Rma-Tct_356510_c0_g1_i1, Rma-Tct_679653_c0_g1_i1, Rma-Tct_796476_c0_g1_i1, Rma-Tct_356171_c0_g1_i1, Rma-Tct_499143_c0_g1_i1
cell wall modification	6	Rma-Tct_184202_c0_g1_i1, Rma-Tct_157778_c0_g1_i1, Rma-Tct_118249_c2_g1_i3, Rma-Tct_852107_c0_g1_i1, Rma-Tct_107654_c0_g3_i1, Rma-Tct_1139057_c0_g1_i1
regulation of translational termination	6	Rma-Tct_418127_c1_g1_i1, Rma-Tct_1112556_c0_g1_i1, Rma-Tct_467864_c0_g1_i1, Rma-Tct_21602_c0_g1_i1, Rma-Tct_511763_c0_g1_i1, Rma-Tct_604304_c0_g1_i1
membrane organization	6	Rma-Tct_1109688_c0_g1_i1, Rma-Tct_196972_c0_g1_i1, Rma-Tct_203827_c0_g1_i1, Rma-Tct_1151913_c0_g1_i1, Rma-Tct_196450_c0_g1_i1, Rma-Tct_826811_c0_g1_i1
substantia nigra development	6	Rma-Tct_130878_c7_g38_i1, Rma-Tct_130878_c7_g24_i1, Rma-Tct_1088803_c0_g1_i1, Rma-Tct_130878_c7_g43_i1, Rma-Tct_130878_c7_g72_i1, Rma-Tct_133443_c3_g2_i1
misfolded or incompletely synthesized protein catabolic process	6	Rma-Tct_976703_c0_g1_i1, Rma-Tct_381837_c0_g1_i1, Rma-Tct_311740_c0_g1_i1, Rma-Tct_961315_c0_g1_i1, Rma-Tct_514683_c0_g1_i1, Rma-Tct_1150899_c0_g1_i1
barbed-end actin filament capping	6	Rma-Tct_230290_c0_g1_i1, Rma-Tct_861250_c0_g1_i1, Rma-Tct_865267_c0_g1_i1, Rma-Tct_858038_c0_g1_i1, Rma-Tct_131908_c1_g1_i14, Rma-Tct_143222_c0_g1_i1
hermaphrodite genitalia development	6	Rma-Tct_1075038_c0_g1_i1, Rma-Tct_418736_c0_g1_i1, Rma-Tct_222040_c0_g1_i1, Rma-Tct_319652_c0_g1_i1, Rma-Tct_481703_c0_g1_i1, Rma-Tct_595349_c0_g1_i1
regulation of peptidase activity	6	Rma-Tct_285969_c0_g1_i1, Rma-Tct_513009_c0_g1_i1, Rma-Tct_401970_c0_g1_i1, Rma-Tct_1087786_c0_g1_i1, Rma-Tct_622118_c0_g1_i1, Rma-Tct_677231_c0_g1_i1
endoplasmic reticulum organization	6	Rma-Tct_71021_c0_g2_i1, Rma-Tct_71021_c0_g1_i1, Rma-Tct_124900_c0_g1_i3, Rma-Tct_860371_c0_g1_i1, Rma-Tct_104482_c0_g1_i1, Rma-Tct_1109737_c0_g1_i1
cellular nitrogen compound biosynthetic process	6	Rma-Tct_872518_c0_g1_i1, Rma-Tct_316216_c0_g1_i1, Rma-Tct_459223_c0_g1_i1, Rma-Tct_939799_c0_g1_i1, Rma-Tct_150376_c0_g1_i1, Rma-Tct_847436_c0_g1_i1
nucleotide-sugar metabolic process	6	Rma-Tct_324072_c0_g1_i1, Rma-Tct_104485_c1_g1_i1, Rma-Tct_162503_c0_g1_i1, Rma-Tct_903062_c0_g1_i1, Rma-Tct_907736_c0_g1_i1, Rma-Tct_995244_c0_g1_i1
peptidoglycan turnover	5	Rma-Tct_356892_c0_g1_i1, Rma-Tct_193743_c0_g1_i1, Rma-Tct_140764_c0_g1_i1, Rma-Tct_1034681_c0_g1_i1, Rma-Tct_1092475_c0_g1_i1
negative regulation of apoptotic process	5	Rma-Tct_1098342_c0_g1_i1, Rma-Tct_1088803_c0_g1_i1, Rma-Tct_878379_c0_g1_i1, Rma-Tct_481703_c0_g1_i1, Rma-Tct_595349_c0_g1_i1
microtubule nucleation	5	Rma-Tct_700982_c0_g1_i1, Rma-Tct_777541_c0_g1_i1, Rma-Tct_879697_c0_g1_i1, Rma-Tct_596314_c0_g1_i1, Rma-Tct_473082_c0_g1_i1
response to cytokinin	5	Rma-Tct_123532_c1_g1_i1, Rma-Tct_122686_c0_g1_i3, Rma-Tct_127379_c0_g1_i10, Rma-Tct_465187_c0_g1_i1, Rma-Tct_129419_c1_g1_i4
UDP-N-acetylglucosamine metabolic process	5	Rma-Tct_1145556_c0_g1_i1, Rma-Tct_216246_c0_g1_i1, Rma-Tct_406659_c0_g1_i1, Rma-Tct_714446_c0_g1_i1, Rma-Tct_1163659_c0_g1_i1
spliceosomal complex assembly	5	Rma-Tct_475526_c0_g1_i1, Rma-Tct_788993_c0_g1_i1, Rma-Tct_704369_c0_g1_i1, Rma-Tct_1130520_c0_g1_i1, Rma-Tct_708602_c0_g1_i1
methanogenesis	5	Rma-Tct_958554_c0_g1_i1, Rma-Tct_67329_c0_g1_i1, Rma-Tct_475426_c0_g1_i1, Rma-Tct_941222_c0_g1_i1, Rma-Tct_578675_c0_g1_i1
L-serine metabolic process	5	Rma-Tct_130461_c6_g11_i8, Rma-Tct_912311_c0_g1_i1, Rma-Tct_135705_c12_g1_i1, Rma-Tct_1150038_c0_g1_i1, Rma-Tct_339501_c0_g1_i1
GTP metabolic process	5	Rma-Tct_774656_c0_g1_i1, Rma-Tct_1155081_c0_g1_i1, Rma-Tct_380020_c0_g1_i1, Rma-Tct_341409_c0_g1_i1, Rma-Tct_9529_c0_g2_i1
second-messenger-mediated signaling	5	Rma-Tct_228037_c0_g1_i1, Rma-Tct_335839_c0_g1_i1, Rma-Tct_714162_c0_g1_i1, Rma-Tct_119898_c0_g2_i1, Rma-Tct_147491_c0_g1_i1
response to water deprivation	5	Rma-Tct_107841_c0_g1_i2, Rma-Tct_178701_c0_g1_i1, Rma-Tct_12017_c0_g1_i1, Rma-Tct_431821_c0_g1_i1, Rma-Tct_131874_c1_g1_i1
protein deneddylation	5	Rma-Tct_121739_c0_g1_i4, Rma-Tct_1131656_c0_g1_i1, Rma-Tct_384490_c0_g1_i1, Rma-Tct_559480_c0_g1_i1, Rma-Tct_199774_c0_g1_i1
cell wall biogenesis	5	Rma-Tct_334875_c0_g1_i1, Rma-Tct_684997_c0_g1_i1, Rma-Tct_113070_c0_g1_i3, Rma-Tct_78936_c0_g1_i1, Rma-Tct_131000_c0_g1_i2
Gram-negative-bacterium-type cell outer membrane assembly	5	Rma-Tct_806299_c0_g1_i1, Rma-Tct_271171_c0_g1_i1, Rma-Tct_237937_c1_g1_i1, Rma-Tct_274731_c0_g1_i1, Rma-Tct_223666_c0_g1_i1
positive regulation of transcription elongation from RNA polymerase II promoter	5	Rma-Tct_375698_c0_g1_i1, Rma-Tct_820162_c0_g1_i1, Rma-Tct_1041354_c0_g1_i1, Rma-Tct_869678_c0_g1_i1, Rma-Tct_1042565_c0_g1_i1
chloroplast fission	5	Rma-Tct_135259_c2_g44_i8, Rma-Tct_435374_c0_g1_i1, Rma-Tct_135259_c2_g46_i1, Rma-Tct_135259_c2_g44_i5, Rma-Tct_135259_c2_g14_i1
dTDP biosynthetic process	5	Rma-Tct_259867_c0_g1_i1, Rma-Tct_753409_c0_g1_i1, Rma-Tct_718082_c0_g1_i1, Rma-Tct_303515_c0_g1_i1, Rma-Tct_620192_c0_g1_i1
unidimensional cell growth	5	Rma-Tct_394792_c0_g1_i1, Rma-Tct_977988_c0_g1_i1, Rma-Tct_132119_c0_g2_i1, Rma-Tct_134754_c0_g2_i8, Rma-Tct_129239_c0_g1_i1
mannitol metabolic process	5	Rma-Tct_136294_c15_g10_i2, Rma-Tct_702469_c0_g1_i1, Rma-Tct_759914_c0_g1_i1, Rma-Tct_97863_c1_g1_i1, Rma-Tct_513092_c0_g1_i1
(1->3	#NAME?	5	Rma-Tct_991709_c0_g1_i1, Rma-Tct_134938_c0_g1_i12, Rma-Tct_1091818_c0_g1_i1, Rma-Tct_597265_c0_g1_i1, Rma-Tct_932911_c1_g1_i1
formation of translation preinitiation complex	5	Rma-Tct_122748_c0_g1_i1, Rma-Tct_634236_c0_g1_i1, Rma-Tct_326624_c0_g1_i1, Rma-Tct_1110825_c0_g1_i1, Rma-Tct_259101_c0_g1_i1
animal organ development	5	Rma-Tct_528989_c0_g1_i1, Rma-Tct_202409_c0_g1_i1, Rma-Tct_745397_c0_g1_i1, Rma-Tct_878379_c0_g1_i1, Rma-Tct_740215_c0_g1_i1
piecemeal microautophagy of nucleus	5	Rma-Tct_334228_c0_g1_i1, Rma-Tct_18884_c0_g2_i1, Rma-Tct_192154_c0_g1_i1, Rma-Tct_358606_c0_g1_i1, Rma-Tct_145545_c0_g1_i1
chromatin organization involved in regulation of transcription	5	Rma-Tct_635987_c0_g1_i1, Rma-Tct_883317_c0_g1_i1, Rma-Tct_198632_c0_g1_i1, Rma-Tct_294931_c0_g1_i1, Rma-Tct_205740_c0_g1_i1
positive regulation of biological process	5	Rma-Tct_583325_c0_g1_i1, Rma-Tct_349084_c0_g1_i1, Rma-Tct_975334_c0_g1_i1, Rma-Tct_836801_c0_g1_i1, Rma-Tct_489520_c0_g1_i1
glycerol-3-phosphate catabolic process	5	Rma-Tct_1090427_c0_g1_i1, Rma-Tct_1010902_c0_g1_i1, Rma-Tct_740366_c0_g1_i1, Rma-Tct_262868_c0_g1_i1, Rma-Tct_1026248_c0_g1_i1
ubiquitin-dependent catabolism of misfolded proteins by cytoplasm-associated proteasome	5	Rma-Tct_334228_c0_g1_i1, Rma-Tct_236335_c0_g1_i1, Rma-Tct_18884_c0_g2_i1, Rma-Tct_908407_c0_g1_i1, Rma-Tct_430940_c0_g1_i1
late endosome to vacuole transport	5	Rma-Tct_538161_c0_g1_i1, Rma-Tct_256584_c0_g1_i1, Rma-Tct_216047_c0_g1_i1, Rma-Tct_989047_c0_g1_i1, Rma-Tct_864148_c0_g1_i1
protoporphyrinogen IX biosynthetic process	5	Rma-Tct_447202_c0_g1_i1, Rma-Tct_19368_c0_g1_i1, Rma-Tct_832911_c0_g1_i1, Rma-Tct_420582_c0_g1_i1, Rma-Tct_477075_c0_g1_i1
regulation of primary metabolic process	5	Rma-Tct_135355_c1_g1_i3, Rma-Tct_580694_c0_g1_i1, Rma-Tct_535748_c0_g1_i1, Rma-Tct_221584_c0_g1_i1, Rma-Tct_183418_c0_g1_i1
GDP-mannose biosynthetic process	5	Rma-Tct_627972_c0_g1_i1, Rma-Tct_430337_c0_g1_i1, Rma-Tct_369663_c0_g1_i1, Rma-Tct_172752_c0_g1_i1, Rma-Tct_129075_c0_g3_i2
chaperone-mediated autophagy translocation complex disassembly	5	Rma-Tct_135118_c5_g21_i1, Rma-Tct_782014_c0_g1_i1, Rma-Tct_605660_c0_g1_i1, Rma-Tct_371389_c0_g1_i1, Rma-Tct_134871_c7_g7_i1
nucleotide metabolic process	5	Rma-Tct_823218_c0_g1_i1, Rma-Tct_869394_c0_g1_i1, Rma-Tct_944312_c0_g1_i1, Rma-Tct_391635_c0_g1_i1, Rma-Tct_987736_c0_g1_i1
palmitic acid biosynthetic process	5	Rma-Tct_618393_c0_g1_i1, Rma-Tct_147682_c0_g1_i1, Rma-Tct_294425_c0_g1_i1, Rma-Tct_346066_c0_g1_i1, Rma-Tct_606777_c0_g1_i1
tryptophan catabolic process	5	Rma-Tct_378485_c0_g1_i1, Rma-Tct_485382_c0_g1_i1, Rma-Tct_283233_c0_g1_i1, Rma-Tct_909261_c0_g1_i1, Rma-Tct_874681_c0_g1_i1
formaldehyde catabolic process	5	Rma-Tct_207487_c0_g1_i1, Rma-Tct_133159_c5_g22_i1, Rma-Tct_181742_c0_g1_i1, Rma-Tct_645791_c0_g1_i1, Rma-Tct_127820_c1_g1_i2
intra-Golgi vesicle-mediated transport	5	Rma-Tct_131503_c0_g1_i3, Rma-Tct_992035_c0_g1_i1, Rma-Tct_200505_c0_g1_i1, Rma-Tct_134457_c0_g2_i11, Rma-Tct_124498_c0_g1_i3
endonucleolytic cleavage of tricistronic rRNA transcript (SSU-rRNA, 5.8S rRNA, LSU-rRNA		5	Rma-Tct_857618_c0_g1_i1, Rma-Tct_762714_c0_g1_i1, Rma-Tct_891011_c0_g1_i1, Rma-Tct_135603_c3_g6_i2, Rma-Tct_1095212_c0_g1_i1
valyl-tRNA aminoacylation	5	Rma-Tct_668270_c0_g1_i1, Rma-Tct_729378_c0_g1_i1, Rma-Tct_170670_c0_g1_i1, Rma-Tct_552279_c0_g1_i1, Rma-Tct_134566_c1_g1_i8
purine ribonucleoside salvage	5	Rma-Tct_731920_c0_g1_i1, Rma-Tct_834267_c0_g1_i1, Rma-Tct_132808_c2_g3_i13, Rma-Tct_619618_c0_g1_i1, Rma-Tct_1109450_c0_g1_i1
threonine catabolic process	5	Rma-Tct_1136493_c0_g1_i1, Rma-Tct_172979_c0_g1_i1, Rma-Tct_551390_c0_g1_i1, Rma-Tct_728375_c0_g1_i1, Rma-Tct_937255_c0_g1_i1
glycine metabolic process	5	Rma-Tct_130461_c6_g11_i8, Rma-Tct_912311_c0_g1_i1, Rma-Tct_135705_c12_g1_i1, Rma-Tct_1150038_c0_g1_i1, Rma-Tct_339501_c0_g1_i1
bacterial-type flagellum organization	5	Rma-Tct_328026_c0_g1_i1, Rma-Tct_1158553_c0_g1_i1, Rma-Tct_1064683_c0_g1_i1, Rma-Tct_307191_c0_g1_i1, Rma-Tct_311782_c0_g1_i1
gene silencing by RNA	5	Rma-Tct_121776_c0_g2_i4, Rma-Tct_127953_c3_g1_i1, Rma-Tct_12017_c0_g1_i1, Rma-Tct_126915_c2_g4_i2, Rma-Tct_128830_c0_g2_i12
plant-type cell wall organization	5	Rma-Tct_30178_c0_g1_i1, Rma-Tct_132913_c2_g1_i3, Rma-Tct_101607_c0_g3_i1, Rma-Tct_69683_c0_g1_i1, Rma-Tct_90283_c0_g1_i1
ribosomal large subunit biogenesis	5	Rma-Tct_618893_c0_g1_i1, Rma-Tct_346572_c0_g1_i1, Rma-Tct_868489_c0_g1_i1, Rma-Tct_509994_c0_g1_i1, Rma-Tct_645790_c0_g1_i1
lipid homeostasis	5	Rma-Tct_445412_c0_g1_i1, Rma-Tct_347161_c0_g1_i1, Rma-Tct_1014395_c0_g1_i1, Rma-Tct_1109737_c0_g1_i1, Rma-Tct_134215_c0_g3_i7
brain development	5	Rma-Tct_446973_c0_g1_i1, Rma-Tct_1128062_c0_g1_i1, Rma-Tct_601347_c0_g1_i1, Rma-Tct_878851_c0_g1_i1, Rma-Tct_1080540_c0_g1_i1
transcription from RNA polymerase III promoter	5	Rma-Tct_1121430_c0_g1_i1, Rma-Tct_834521_c0_g1_i1, Rma-Tct_265346_c0_g1_i1, Rma-Tct_535803_c0_g1_i1, Rma-Tct_201729_c0_g1_i1
copper ion transport	5	Rma-Tct_529021_c0_g1_i1, Rma-Tct_869532_c0_g1_i1, Rma-Tct_290100_c0_g1_i1, Rma-Tct_902877_c0_g1_i1, Rma-Tct_472323_c0_g1_i1
regulation of pH	5	Rma-Tct_378458_c0_g1_i1, Rma-Tct_358244_c0_g1_i1, Rma-Tct_933163_c0_g1_i1, Rma-Tct_138275_c0_g1_i1, Rma-Tct_328846_c0_g1_i1
formate metabolic process	5	Rma-Tct_103985_c1_g2_i1, Rma-Tct_196001_c0_g1_i1, Rma-Tct_212530_c0_g1_i1, Rma-Tct_1161833_c0_g1_i1, Rma-Tct_128835_c8_g7_i1
endocytic recycling	5	Rma-Tct_1154809_c0_g1_i1, Rma-Tct_966931_c0_g1_i1, Rma-Tct_763299_c0_g1_i1, Rma-Tct_903859_c0_g1_i1, Rma-Tct_1135860_c0_g1_i1
protein import into mitochondrial matrix	5	Rma-Tct_149801_c0_g1_i1, Rma-Tct_111856_c0_g1_i1, Rma-Tct_1142416_c0_g1_i1, Rma-Tct_1160629_c0_g1_i1, Rma-Tct_97896_c0_g1_i1
regulation of pseudohyphal growth	5	Rma-Tct_627633_c0_g1_i1, Rma-Tct_149093_c0_g1_i1, Rma-Tct_451712_c0_g1_i1, Rma-Tct_948954_c0_g1_i1, Rma-Tct_963320_c0_g1_i1
histidine catabolic process to glutamate and formamide	5	Rma-Tct_592733_c1_g1_i1, Rma-Tct_467725_c0_g1_i1, Rma-Tct_133602_c8_g1_i1, Rma-Tct_379125_c0_g1_i1, Rma-Tct_1027751_c0_g1_i1
regulation of translational initiation	5	Rma-Tct_122748_c0_g1_i1, Rma-Tct_634236_c0_g1_i1, Rma-Tct_1110825_c0_g1_i1, Rma-Tct_259101_c0_g1_i1, Rma-Tct_874435_c0_g1_i1
response to unfolded protein	5	Rma-Tct_996187_c0_g1_i1, Rma-Tct_1120319_c0_g1_i1, Rma-Tct_134871_c6_g5_i2, Rma-Tct_130438_c8_g1_i1, Rma-Tct_574126_c0_g1_i1
spliceosomal tri-snRNP complex assembly	5	Rma-Tct_1050054_c0_g1_i1, Rma-Tct_606598_c0_g1_i1, Rma-Tct_413942_c0_g1_i1, Rma-Tct_453725_c0_g1_i1, Rma-Tct_593135_c0_g1_i1
xylan catabolic process	5	Rma-Tct_163115_c0_g1_i1, Rma-Tct_556184_c0_g1_i1, Rma-Tct_232036_c0_g1_i1, Rma-Tct_495032_c0_g1_i1, Rma-Tct_778557_c0_g1_i1
cysteine biosynthetic process via cystathionine	5	Rma-Tct_629447_c0_g1_i1, Rma-Tct_183831_c0_g1_i1, Rma-Tct_106215_c1_g1_i1, Rma-Tct_354782_c0_g1_i1, Rma-Tct_120972_c3_g3_i1
negative regulation of macroautophagy	5	Rma-Tct_627633_c0_g1_i1, Rma-Tct_149093_c0_g1_i1, Rma-Tct_451712_c0_g1_i1, Rma-Tct_948954_c0_g1_i1, Rma-Tct_963320_c0_g1_i1
sulfur compound metabolic process	5	Rma-Tct_1097305_c0_g1_i1, Rma-Tct_589864_c0_g1_i1, Rma-Tct_794666_c0_g1_i1, Rma-Tct_799549_c0_g1_i1, Rma-Tct_361215_c0_g1_i1
cellular manganese ion homeostasis	5	Rma-Tct_134409_c0_g1_i1, Rma-Tct_134409_c0_g1_i2, Rma-Tct_707547_c0_g1_i1, Rma-Tct_521922_c0_g1_i1, Rma-Tct_980132_c0_g1_i1
anatomical structure development	5	Rma-Tct_136297_c6_g2_i1, Rma-Tct_128171_c0_g8_i1, Rma-Tct_653635_c0_g1_i1, Rma-Tct_128171_c0_g1_i1, Rma-Tct_980132_c0_g1_i1
vacuole organization	5	Rma-Tct_134346_c3_g1_i1, Rma-Tct_1094949_c0_g1_i1, Rma-Tct_256584_c0_g1_i1, Rma-Tct_710437_c0_g1_i1, Rma-Tct_980997_c0_g1_i1
alanine biosynthetic process	5	Rma-Tct_160751_c0_g1_i1, Rma-Tct_323310_c0_g1_i1, Rma-Tct_594470_c0_g1_i1, Rma-Tct_268543_c0_g1_i1, Rma-Tct_774216_c0_g1_i1
monosaccharide transport	5	Rma-Tct_924625_c0_g1_i1, Rma-Tct_136264_c11_g10_i1, Rma-Tct_136288_c6_g27_i1, Rma-Tct_817205_c0_g1_i1, Rma-Tct_774536_c0_g1_i1
inositol phosphate dephosphorylation	5	Rma-Tct_365946_c0_g1_i1, Rma-Tct_183015_c0_g1_i1, Rma-Tct_1034708_c0_g1_i1, Rma-Tct_331187_c0_g1_i1, Rma-Tct_618580_c0_g1_i1
organonitrogen compound biosynthetic process	5	Rma-Tct_459223_c0_g1_i1, Rma-Tct_535316_c0_g1_i1, Rma-Tct_939799_c0_g1_i1, Rma-Tct_299333_c0_g1_i1, Rma-Tct_150376_c0_g1_i1
chromatin organization	5	Rma-Tct_663953_c0_g1_i1, Rma-Tct_1020972_c0_g1_i1, Rma-Tct_121875_c0_g1_i2, Rma-Tct_221584_c0_g1_i1, Rma-Tct_646954_c0_g1_i1
L-phenylalanine biosynthetic process	5	Rma-Tct_842976_c0_g1_i1, Rma-Tct_426106_c0_g1_i1, Rma-Tct_129035_c1_g4_i5, Rma-Tct_899892_c0_g1_i1, Rma-Tct_568809_c0_g1_i1
protein lipoylation	5	Rma-Tct_173514_c0_g1_i1, Rma-Tct_687569_c0_g1_i1, Rma-Tct_947219_c0_g1_i1, Rma-Tct_169129_c0_g1_i1, Rma-Tct_66147_c0_g2_i1
cell-cell adhesion	5	Rma-Tct_183252_c0_g1_i1, Rma-Tct_358755_c0_g1_i1, Rma-Tct_1158753_c0_g1_i1, Rma-Tct_126915_c2_g4_i2, Rma-Tct_463822_c0_g1_i1
'de novo' CTP biosynthetic process	5	Rma-Tct_835454_c0_g1_i1, Rma-Tct_526426_c0_g1_i1, Rma-Tct_636412_c0_g1_i1, Rma-Tct_508597_c0_g1_i1, Rma-Tct_231440_c0_g1_i1
chaperone-mediated protein transport involved in chaperone-mediated autophagy	5	Rma-Tct_135118_c5_g21_i1, Rma-Tct_782014_c0_g1_i1, Rma-Tct_605660_c0_g1_i1, Rma-Tct_371389_c0_g1_i1, Rma-Tct_134871_c7_g7_i1
heme biosynthetic process	5	Rma-Tct_1121317_c0_g1_i1, Rma-Tct_1046885_c0_g1_i1, Rma-Tct_223791_c0_g1_i1, Rma-Tct_248601_c0_g1_i1, Rma-Tct_1155916_c0_g1_i1
protein-heme linkage	5	Rma-Tct_121617_c0_g1_i3, Rma-Tct_421719_c0_g1_i1, Rma-Tct_332302_c0_g1_i1, Rma-Tct_767516_c0_g1_i1, Rma-Tct_432072_c0_g1_i1
regulation of nucleic acid-templated transcription	5	Rma-Tct_324955_c0_g1_i1, Rma-Tct_139250_c0_g1_i1, Rma-Tct_1065819_c0_g1_i1, Rma-Tct_1007389_c0_g1_i1, Rma-Tct_774198_c0_g1_i1
regulation of cell proliferation	5	Rma-Tct_222040_c0_g1_i1, Rma-Tct_601347_c0_g1_i1, Rma-Tct_337595_c0_g1_i1, Rma-Tct_339635_c0_g1_i1, Rma-Tct_203264_c0_g1_i1
positive regulation of proteasomal protein catabolic process	5	Rma-Tct_861171_c0_g1_i1, Rma-Tct_153166_c0_g1_i1, Rma-Tct_665294_c0_g1_i1, Rma-Tct_75678_c0_g2_i1, Rma-Tct_577051_c0_g1_i1
cell proliferation	5	Rma-Tct_241928_c0_g1_i1, Rma-Tct_957396_c0_g1_i1, Rma-Tct_94462_c0_g1_i1, Rma-Tct_1019286_c0_g1_i1, Rma-Tct_1109737_c0_g1_i1
mycothiol-dependent detoxification	5	Rma-Tct_135889_c8_g27_i5, Rma-Tct_135889_c8_g25_i1, Rma-Tct_126488_c4_g1_i1, Rma-Tct_135889_c8_g23_i1, Rma-Tct_172424_c0_g1_i1
alanine metabolic process	5	Rma-Tct_836063_c0_g1_i1, Rma-Tct_813704_c0_g1_i1, Rma-Tct_256061_c0_g1_i1, Rma-Tct_603999_c0_g1_i1, Rma-Tct_844962_c0_g1_i1
protein neddylation	5	Rma-Tct_581938_c0_g1_i1, Rma-Tct_613772_c0_g1_i1, Rma-Tct_1035160_c0_g1_i1, Rma-Tct_603114_c0_g1_i1, Rma-Tct_127016_c1_g1_i4
phospholipid metabolic process	5	Rma-Tct_1005002_c0_g1_i1, Rma-Tct_1078108_c0_g1_i1, Rma-Tct_1053806_c0_g1_i1, Rma-Tct_124683_c0_g1_i7, Rma-Tct_105583_c0_g1_i1
nervous system development	5	Rma-Tct_528989_c0_g1_i1, Rma-Tct_202409_c0_g1_i1, Rma-Tct_745397_c0_g1_i1, Rma-Tct_329786_c0_g1_i1, Rma-Tct_1074136_c0_g1_i1
mitochondrial genome maintenance	5	Rma-Tct_734113_c0_g1_i1, Rma-Tct_856430_c0_g1_i1, Rma-Tct_874377_c0_g1_i1, Rma-Tct_545912_c0_g1_i1, Rma-Tct_1018662_c0_g1_i1
cellular response to glucose starvation	4	Rma-Tct_1088803_c0_g1_i1, Rma-Tct_972456_c0_g1_i1, Rma-Tct_494523_c0_g1_i1, Rma-Tct_860960_c0_g1_i1
1-deoxy-D-xylulose 5-phosphate biosynthetic process	4	Rma-Tct_1119465_c0_g1_i1, Rma-Tct_402625_c0_g1_i1, Rma-Tct_258112_c0_g1_i1, Rma-Tct_264965_c0_g1_i1
response to reactive oxygen species	4	Rma-Tct_34708_c0_g1_i1, Rma-Tct_644504_c0_g1_i1, Rma-Tct_432613_c0_g1_i1, Rma-Tct_127379_c0_g1_i10
nuclear-transcribed mRNA catabolic process, non-stop decay	4	Rma-Tct_315173_c0_g1_i1, Rma-Tct_133451_c3_g1_i12, Rma-Tct_133451_c3_g1_i9, Rma-Tct_133192_c5_g1_i3
cellular response to stimulus	4	Rma-Tct_940969_c0_g1_i1, Rma-Tct_135058_c1_g1_i2, Rma-Tct_265431_c0_g1_i1, Rma-Tct_456699_c0_g1_i1
organic phosphonate catabolic process	4	Rma-Tct_510225_c0_g1_i1, Rma-Tct_1136069_c0_g1_i1, Rma-Tct_574622_c0_g1_i1, Rma-Tct_640659_c0_g1_i1
cyanate metabolic process	4	Rma-Tct_330961_c0_g1_i1, Rma-Tct_116321_c0_g1_i9, Rma-Tct_339689_c0_g1_i1, Rma-Tct_340520_c0_g1_i1
MAPK cascade	4	Rma-Tct_938206_c1_g1_i1, Rma-Tct_861171_c0_g1_i1, Rma-Tct_987182_c0_g1_i1, Rma-Tct_893382_c0_g1_i1
protein catabolic process in the vacuole	4	Rma-Tct_538161_c0_g1_i1, Rma-Tct_216047_c0_g1_i1, Rma-Tct_860960_c0_g1_i1, Rma-Tct_864148_c0_g1_i1
allantoin biosynthetic process	4	Rma-Tct_1097768_c0_g1_i1, Rma-Tct_868380_c0_g1_i1, Rma-Tct_213099_c0_g1_i1, Rma-Tct_963347_c0_g1_i1
RNA surveillance	4	Rma-Tct_315173_c0_g1_i1, Rma-Tct_133451_c3_g1_i12, Rma-Tct_133451_c3_g1_i9, Rma-Tct_133192_c5_g1_i3
siderophore biosynthetic process	4	Rma-Tct_403954_c0_g2_i1, Rma-Tct_559168_c0_g1_i1, Rma-Tct_258676_c0_g1_i1, Rma-Tct_123856_c0_g1_i7
protein flavinylation	4	Rma-Tct_703308_c0_g1_i1, Rma-Tct_322445_c0_g1_i1, Rma-Tct_770429_c0_g1_i1, Rma-Tct_586026_c0_g1_i1
defense response to virus	4	Rma-Tct_344902_c0_g1_i1, Rma-Tct_314293_c0_g1_i1, Rma-Tct_348482_c0_g1_i1, Rma-Tct_832427_c0_g1_i1
ganglioside catabolic process	4	Rma-Tct_543826_c0_g1_i1, Rma-Tct_1145584_c0_g1_i1, Rma-Tct_214027_c0_g1_i1, Rma-Tct_107238_c0_g1_i1
locomotion	4	Rma-Tct_418736_c0_g1_i1, Rma-Tct_696084_c0_g1_i1, Rma-Tct_218555_c0_g1_i1, Rma-Tct_503072_c0_g1_i1
pantothenate catabolic process	4	Rma-Tct_895223_c0_g1_i1, Rma-Tct_804878_c0_g1_i1, Rma-Tct_1156669_c0_g1_i1, Rma-Tct_246823_c0_g1_i1
GMP biosynthetic process	4	Rma-Tct_105630_c0_g3_i1, Rma-Tct_137494_c1_g1_i1, Rma-Tct_1101430_c0_g1_i1, Rma-Tct_865981_c0_g1_i1
coenzyme biosynthetic process	4	Rma-Tct_236438_c0_g1_i1, Rma-Tct_434566_c0_g1_i1, Rma-Tct_199122_c0_g1_i1, Rma-Tct_133242_c0_g1_i1
neuropeptide signaling pathway	4	Rma-Tct_448691_c0_g1_i1, Rma-Tct_125924_c1_g4_i1, Rma-Tct_840495_c0_g1_i1, Rma-Tct_576864_c0_g1_i1
protein polymerization	4	Rma-Tct_1023736_c0_g1_i1, Rma-Tct_310783_c0_g1_i1, Rma-Tct_1094052_c0_g1_i1, Rma-Tct_1081475_c0_g1_i1
protein carbamoylation	4	Rma-Tct_1110493_c0_g1_i1, Rma-Tct_720965_c0_g1_i1, Rma-Tct_515698_c0_g1_i1, Rma-Tct_556813_c0_g1_i1
calcium-mediated signaling	4	Rma-Tct_732446_c0_g1_i1, Rma-Tct_379246_c0_g1_i1, Rma-Tct_593968_c0_g1_i1, Rma-Tct_701591_c0_g1_i1
mitophagy	4	Rma-Tct_620848_c0_g1_i1, Rma-Tct_938668_c0_g1_i1, Rma-Tct_192154_c0_g1_i1, Rma-Tct_358606_c0_g1_i1
ERBB signaling pathway	4	Rma-Tct_241928_c0_g1_i1, Rma-Tct_745397_c0_g1_i1, Rma-Tct_458976_c0_g1_i1, Rma-Tct_958473_c0_g1_i1
peroxisome organization	4	Rma-Tct_900314_c0_g1_i1, Rma-Tct_1134693_c0_g1_i1, Rma-Tct_134739_c0_g1_i2, Rma-Tct_1051903_c0_g1_i1
cellulose biosynthetic process	4	Rma-Tct_756728_c0_g1_i1, Rma-Tct_124122_c1_g6_i1, Rma-Tct_125236_c0_g1_i6, Rma-Tct_107482_c0_g2_i1
L-arabinose metabolic process	4	Rma-Tct_260853_c0_g1_i1, Rma-Tct_853426_c0_g1_i1, Rma-Tct_480900_c0_g1_i1, Rma-Tct_133828_c0_g1_i11
rRNA methylation	4	Rma-Tct_371803_c0_g1_i1, Rma-Tct_311826_c0_g1_i1, Rma-Tct_847429_c0_g1_i1, Rma-Tct_842139_c0_g1_i1
regulation of protein localization	4	Rma-Tct_465557_c0_g1_i1, Rma-Tct_432695_c0_g1_i1, Rma-Tct_1064205_c0_g1_i1, Rma-Tct_920444_c0_g1_i1
toxin biosynthetic process	4	Rma-Tct_1024769_c0_g1_i1, Rma-Tct_561026_c0_g1_i1, Rma-Tct_492412_c0_g1_i1, Rma-Tct_142301_c0_g1_i1
cellular localization	4	Rma-Tct_900634_c0_g1_i1, Rma-Tct_134503_c1_g1_i1, Rma-Tct_722868_c0_g1_i1, Rma-Tct_360440_c0_g1_i1
carbohydrate catabolic process	4	Rma-Tct_92676_c1_g1_i1, Rma-Tct_751010_c0_g1_i1, Rma-Tct_444659_c0_g1_i1, Rma-Tct_202111_c0_g1_i1
maltose transport	4	Rma-Tct_1036288_c0_g1_i1, Rma-Tct_449947_c0_g1_i1, Rma-Tct_724517_c0_g1_i1, Rma-Tct_431652_c0_g1_i1
protein kinase C-activating G-protein coupled receptor signaling pathway	4	Rma-Tct_130671_c0_g1_i9, Rma-Tct_132233_c4_g2_i16, Rma-Tct_130671_c0_g2_i1, Rma-Tct_696828_c0_g1_i1
organic substance biosynthetic process	4	Rma-Tct_881982_c0_g1_i1, Rma-Tct_136314_c82_g113_i1, Rma-Tct_364488_c0_g1_i1, Rma-Tct_355893_c0_g1_i1
monosaccharide metabolic process	4	Rma-Tct_953750_c0_g1_i1, Rma-Tct_889877_c0_g1_i1, Rma-Tct_167059_c0_g1_i1, Rma-Tct_119832_c1_g3_i1
response to copper ion	4	Rma-Tct_290100_c0_g1_i1, Rma-Tct_902877_c0_g1_i1, Rma-Tct_676544_c0_g1_i1, Rma-Tct_962871_c0_g1_i1
defense response to bacterium	4	Rma-Tct_992471_c0_g1_i1, Rma-Tct_674883_c0_g1_i1, Rma-Tct_133178_c1_g1_i1, Rma-Tct_426838_c0_g1_i1
protein secretion by the type I secretion system	4	Rma-Tct_322286_c0_g1_i1, Rma-Tct_266937_c0_g1_i1, Rma-Tct_631228_c0_g1_i1, Rma-Tct_579531_c0_g1_i1
plasma membrane ATP synthesis coupled proton transport	4	Rma-Tct_878081_c0_g1_i1, Rma-Tct_1025150_c0_g1_i1, Rma-Tct_779382_c0_g1_i1, Rma-Tct_871525_c0_g1_i1
lactate oxidation	4	Rma-Tct_140256_c0_g1_i1, Rma-Tct_1070908_c0_g1_i1, Rma-Tct_1138226_c0_g1_i1, Rma-Tct_123380_c1_g1_i1
ascospore-type prospore membrane assembly	4	Rma-Tct_538161_c0_g1_i1, Rma-Tct_216047_c0_g1_i1, Rma-Tct_340759_c0_g1_i1, Rma-Tct_864148_c0_g1_i1
pheromone-dependent signal transduction involved in conjugation with cellular fusion	4	Rma-Tct_505031_c0_g1_i1, Rma-Tct_233078_c0_g1_i1, Rma-Tct_1140098_c0_g1_i1, Rma-Tct_319396_c0_g1_i1
tRNA dihydrouridine synthesis	4	Rma-Tct_456125_c0_g1_i1, Rma-Tct_248573_c0_g1_i1, Rma-Tct_172136_c0_g1_i1, Rma-Tct_805000_c0_g1_i1
glutamate metabolic process	4	Rma-Tct_509485_c0_g1_i1, Rma-Tct_131497_c0_g3_i10, Rma-Tct_852918_c0_g1_i1, Rma-Tct_131497_c0_g3_i5
folic acid-containing compound metabolic process	4	Rma-Tct_645122_c0_g1_i1, Rma-Tct_542819_c0_g1_i1, Rma-Tct_404832_c0_g1_i1, Rma-Tct_550910_c0_g1_i1
dolichol-linked oligosaccharide biosynthetic process	4	Rma-Tct_475645_c0_g1_i1, Rma-Tct_836752_c0_g1_i1, Rma-Tct_1020948_c0_g1_i1, Rma-Tct_350871_c0_g1_i1
protein arginylation	4	Rma-Tct_387810_c0_g1_i1, Rma-Tct_966219_c0_g1_i1, Rma-Tct_619067_c0_g1_i1, Rma-Tct_596073_c0_g1_i1
cellular protein complex disassembly	4	Rma-Tct_135118_c5_g21_i1, Rma-Tct_782014_c0_g1_i1, Rma-Tct_605660_c0_g1_i1, Rma-Tct_134871_c7_g7_i1
anion transmembrane transport	4	Rma-Tct_756719_c0_g1_i1, Rma-Tct_949940_c0_g1_i1, Rma-Tct_1040388_c0_g1_i1, Rma-Tct_803259_c0_g1_i1
negative regulation of protein autophosphorylation	4	Rma-Tct_241928_c0_g1_i1, Rma-Tct_745397_c0_g1_i1, Rma-Tct_458976_c0_g1_i1, Rma-Tct_958473_c0_g1_i1
neurotransmitter transport	4	Rma-Tct_558428_c0_g1_i1, Rma-Tct_180946_c0_g2_i1, Rma-Tct_869184_c0_g1_i1, Rma-Tct_789152_c0_g1_i1
single organism reproductive process	4	Rma-Tct_124250_c0_g1_i6, Rma-Tct_482895_c0_g1_i1, Rma-Tct_878379_c0_g1_i1, Rma-Tct_967476_c0_g1_i1
COPII vesicle coating	4	Rma-Tct_129801_c0_g1_i6, Rma-Tct_987182_c0_g1_i1, Rma-Tct_889640_c0_g1_i1, Rma-Tct_1051927_c0_g1_i1
N-acetylglucosamine metabolic process	4	Rma-Tct_1040500_c0_g1_i1, Rma-Tct_642424_c0_g1_i1, Rma-Tct_178115_c0_g1_i1, Rma-Tct_593701_c0_g1_i1
cellular glucose homeostasis	4	Rma-Tct_1098034_c0_g1_i1, Rma-Tct_209660_c0_g1_i1, Rma-Tct_955993_c0_g1_i1, Rma-Tct_532361_c0_g1_i1
mitotic nuclear division	4	Rma-Tct_232963_c0_g1_i1, Rma-Tct_1097523_c0_g1_i1, Rma-Tct_985651_c0_g1_i1, Rma-Tct_1094892_c0_g1_i1
cellular response to starvation	4	Rma-Tct_379246_c0_g1_i1, Rma-Tct_136040_c4_g10_i1, Rma-Tct_28319_c0_g1_i1, Rma-Tct_918161_c0_g1_i1
transcription antitermination	4	Rma-Tct_1022141_c0_g1_i1, Rma-Tct_644918_c0_g1_i1, Rma-Tct_28859_c0_g2_i1, Rma-Tct_93535_c0_g2_i1
assembly of large subunit precursor of preribosome	4	Rma-Tct_639853_c0_g1_i1, Rma-Tct_100928_c0_g1_i2, Rma-Tct_654390_c0_g1_i1, Rma-Tct_991899_c0_g1_i1
microtubule cytoskeleton organization	4	Rma-Tct_807222_c0_g1_i1, Rma-Tct_1136337_c0_g1_i1, Rma-Tct_786486_c0_g1_i1, Rma-Tct_229400_c0_g1_i1
tRNA wobble position uridine thiolation	4	Rma-Tct_622582_c0_g1_i1, Rma-Tct_130723_c3_g1_i34, Rma-Tct_805286_c0_g1_i1, Rma-Tct_694514_c0_g1_i1
growth	4	Rma-Tct_418736_c0_g1_i1, Rma-Tct_234869_c0_g1_i1, Rma-Tct_319652_c0_g1_i1, Rma-Tct_259067_c0_g1_i1
blue light signaling pathway	4	Rma-Tct_660794_c0_g1_i1, Rma-Tct_123059_c0_g1_i4, Rma-Tct_123059_c0_g1_i3, Rma-Tct_206990_c0_g1_i1
peptidyl-amino acid modification	4	Rma-Tct_602050_c0_g1_i1, Rma-Tct_326757_c0_g1_i1, Rma-Tct_468163_c0_g1_i1, Rma-Tct_446245_c0_g1_i1
hippo signaling	4	Rma-Tct_232963_c0_g1_i1, Rma-Tct_420756_c0_g1_i1, Rma-Tct_985651_c0_g1_i1, Rma-Tct_1099921_c0_g1_i1
xylulose metabolic process	4	Rma-Tct_513092_c0_g1_i1, Rma-Tct_1052355_c0_g1_i1, Rma-Tct_495215_c0_g1_i1, Rma-Tct_612203_c0_g1_i1
protein O-linked glycosylation	4	Rma-Tct_837938_c0_g1_i1, Rma-Tct_956140_c0_g1_i1, Rma-Tct_373232_c0_g1_i1, Rma-Tct_719952_c0_g1_i1
cellular metabolic compound salvage	4	Rma-Tct_823218_c0_g1_i1, Rma-Tct_1021971_c0_g1_i1, Rma-Tct_391635_c0_g1_i1, Rma-Tct_987736_c0_g1_i1
response to salt stress	4	Rma-Tct_178701_c0_g1_i1, Rma-Tct_1088197_c0_g1_i1, Rma-Tct_994113_c0_g1_i1, Rma-Tct_121030_c0_g1_i1
nucleophagy	4	Rma-Tct_620848_c0_g1_i1, Rma-Tct_938668_c0_g1_i1, Rma-Tct_391609_c0_g1_i1, Rma-Tct_134503_c1_g1_i9
chaperone-mediated protein folding	4	Rma-Tct_123375_c0_g1_i3, Rma-Tct_122195_c0_g1_i5, Rma-Tct_946351_c0_g1_i1, Rma-Tct_770538_c0_g1_i1
photosynthesis, dark reaction	4	Rma-Tct_906448_c0_g1_i1, Rma-Tct_35240_c0_g1_i1, Rma-Tct_134306_c1_g12_i1, Rma-Tct_1016133_c0_g1_i1
peptidyl-serine phosphorylation	4	Rma-Tct_593470_c0_g1_i1, Rma-Tct_732446_c0_g1_i1, Rma-Tct_954355_c0_g1_i1, Rma-Tct_696136_c0_g1_i1
anaphase-promoting complex-dependent catabolic process	4	Rma-Tct_861171_c0_g1_i1, Rma-Tct_153627_c0_g1_i1, Rma-Tct_1094892_c0_g1_i1, Rma-Tct_133236_c0_g1_i28
isoleucyl-tRNA aminoacylation	4	Rma-Tct_224652_c0_g1_i1, Rma-Tct_709483_c0_g1_i1, Rma-Tct_102582_c2_g1_i1, Rma-Tct_517316_c0_g1_i1
antibiotic catabolic process	4	Rma-Tct_307372_c0_g1_i1, Rma-Tct_642058_c0_g1_i1, Rma-Tct_327602_c0_g1_i1, Rma-Tct_855188_c0_g1_i1
inorganic cation transmembrane transport	4	Rma-Tct_338573_c0_g1_i1, Rma-Tct_254312_c0_g1_i1, Rma-Tct_799379_c0_g1_i1, Rma-Tct_978932_c0_g1_i1
glycolipid biosynthetic process	4	Rma-Tct_17754_c0_g1_i1, Rma-Tct_936410_c0_g1_i1, Rma-Tct_840509_c0_g1_i1, Rma-Tct_229600_c0_g1_i1
histone modification	4	Rma-Tct_333305_c0_g1_i1, Rma-Tct_486441_c0_g1_i1, Rma-Tct_131408_c0_g1_i6, Rma-Tct_133837_c1_g1_i2
organic phosphonate metabolic process	4	Rma-Tct_254945_c0_g1_i1, Rma-Tct_352112_c0_g1_i1, Rma-Tct_1035000_c0_g1_i1, Rma-Tct_572885_c0_g1_i1
deoxyribonucleotide catabolic process	4	Rma-Tct_204052_c0_g1_i1, Rma-Tct_756424_c0_g2_i1, Rma-Tct_719482_c0_g1_i1, Rma-Tct_583146_c0_g1_i1
reductive pentose-phosphate cycle	4	Rma-Tct_134386_c6_g1_i1, Rma-Tct_123194_c0_g1_i7, Rma-Tct_559488_c0_g1_i1, Rma-Tct_465187_c0_g1_i1
magnesium ion transmembrane transport	4	Rma-Tct_509617_c0_g1_i1, Rma-Tct_850795_c0_g1_i1, Rma-Tct_807243_c0_g1_i1, Rma-Tct_667716_c0_g1_i1
defense response to fungus	4	Rma-Tct_133316_c0_g1_i5, Rma-Tct_992471_c0_g1_i1, Rma-Tct_1134769_c0_g1_i1, Rma-Tct_91799_c0_g2_i1
positive regulation of cell proliferation	4	Rma-Tct_987182_c0_g1_i1, Rma-Tct_1097523_c0_g1_i1, Rma-Tct_1080540_c0_g1_i1, Rma-Tct_1105171_c0_g1_i1
cytoplasmic translational initiation	4	Rma-Tct_496766_c0_g1_i1, Rma-Tct_472435_c0_g1_i1, Rma-Tct_883499_c0_g1_i1, Rma-Tct_4689_c0_g1_i1
proton-transporting ATP synthase complex assembly	4	Rma-Tct_533310_c0_g1_i1, Rma-Tct_589221_c0_g1_i1, Rma-Tct_578849_c0_g1_i1, Rma-Tct_560187_c0_g1_i1
body morphogenesis	4	Rma-Tct_418736_c0_g1_i1, Rma-Tct_846258_c0_g1_i1, Rma-Tct_503072_c0_g1_i1, Rma-Tct_481703_c0_g1_i1
carboxylic acid biosynthetic process	4	Rma-Tct_952787_c0_g1_i1, Rma-Tct_333183_c0_g1_i1, Rma-Tct_850867_c0_g1_i1, Rma-Tct_555959_c0_g1_i1
long-chain fatty acid metabolic process	4	Rma-Tct_231614_c0_g1_i1, Rma-Tct_524296_c0_g1_i1, Rma-Tct_243368_c0_g1_i1, Rma-Tct_1125780_c0_g1_i1
plus-end-directed vesicle transport along microtubule	4	Rma-Tct_135737_c0_g3_i8, Rma-Tct_263881_c0_g1_i1, Rma-Tct_135737_c0_g3_i9, Rma-Tct_527858_c0_g1_i1
diaminopimelate biosynthetic process	4	Rma-Tct_425262_c0_g1_i1, Rma-Tct_534739_c0_g1_i1, Rma-Tct_959270_c0_g1_i1, Rma-Tct_656982_c0_g1_i1
receptor-mediated endocytosis	4	Rma-Tct_265424_c0_g1_i1, Rma-Tct_418736_c0_g1_i1, Rma-Tct_481703_c0_g1_i1, Rma-Tct_595349_c0_g1_i1
immune response	4	Rma-Tct_133564_c0_g1_i7, Rma-Tct_491788_c0_g1_i1, Rma-Tct_555526_c0_g1_i1, Rma-Tct_992502_c0_g1_i1
negative regulation of signaling	4	Rma-Tct_241928_c0_g1_i1, Rma-Tct_745397_c0_g1_i1, Rma-Tct_458976_c0_g1_i1, Rma-Tct_958473_c0_g1_i1
urate catabolic process	4	Rma-Tct_469191_c0_g1_i1, Rma-Tct_315327_c0_g1_i1, Rma-Tct_216935_c0_g1_i1, Rma-Tct_134739_c0_g1_i2
nuclear-transcribed mRNA catabolic process, no-go decay	4	Rma-Tct_315173_c0_g1_i1, Rma-Tct_133451_c3_g1_i12, Rma-Tct_133451_c3_g1_i9, Rma-Tct_133192_c5_g1_i3
protein autophosphorylation	4	Rma-Tct_732446_c0_g1_i1, Rma-Tct_371389_c0_g1_i1, Rma-Tct_124652_c0_g2_i2, Rma-Tct_696136_c0_g1_i1
phosphatidylinositol dephosphorylation	4	Rma-Tct_1145923_c0_g1_i1, Rma-Tct_812207_c0_g1_i1, Rma-Tct_478764_c0_g1_i1, Rma-Tct_1019729_c0_g1_i1
nucleosome positioning	4	Rma-Tct_198632_c0_g1_i1, Rma-Tct_1027380_c0_g1_i1, Rma-Tct_209793_c0_g1_i1, Rma-Tct_294931_c0_g1_i1
negative regulation of protein tyrosine kinase activity	4	Rma-Tct_241928_c0_g1_i1, Rma-Tct_745397_c0_g1_i1, Rma-Tct_458976_c0_g1_i1, Rma-Tct_958473_c0_g1_i1
aromatic compound biosynthetic process	4	Rma-Tct_459223_c0_g1_i1, Rma-Tct_150376_c0_g1_i1, Rma-Tct_350008_c0_g1_i1, Rma-Tct_328037_c0_g1_i1
sterol biosynthetic process	4	Rma-Tct_377730_c0_g1_i1, Rma-Tct_282201_c0_g1_i1, Rma-Tct_340759_c0_g1_i1, Rma-Tct_1055879_c0_g1_i1
acyl-CoA metabolic process	4	Rma-Tct_12472_c0_g1_i1, Rma-Tct_498746_c0_g1_i1, Rma-Tct_899455_c0_g1_i1, Rma-Tct_152775_c0_g1_i1
lactate transport	4	Rma-Tct_297201_c0_g1_i1, Rma-Tct_1077487_c0_g1_i1, Rma-Tct_631902_c0_g1_i1, Rma-Tct_1129873_c0_g1_i1
macromolecule localization	4	Rma-Tct_745397_c0_g1_i1, Rma-Tct_1126892_c0_g1_i1, Rma-Tct_458976_c0_g1_i1, Rma-Tct_958473_c0_g1_i1
fungal-type cell wall organization	4	Rma-Tct_345521_c0_g1_i1, Rma-Tct_297968_c0_g1_i1, Rma-Tct_362973_c0_g1_i1, Rma-Tct_840295_c0_g1_i1
pyridine nucleotide biosynthetic process	4	Rma-Tct_917813_c0_g1_i1, Rma-Tct_1021971_c0_g1_i1, Rma-Tct_688708_c0_g1_i1, Rma-Tct_743355_c0_g1_i1
termination of RNA polymerase II transcription	4	Rma-Tct_198632_c0_g1_i1, Rma-Tct_135768_c3_g9_i1, Rma-Tct_294931_c0_g1_i1, Rma-Tct_605270_c0_g1_i1
chlorophyll cycle	4	Rma-Tct_134738_c0_g10_i1, Rma-Tct_134738_c0_g1_i2, Rma-Tct_134738_c0_g5_i1, Rma-Tct_134738_c0_g6_i2
L-proline biosynthetic process	4	Rma-Tct_518093_c0_g1_i1, Rma-Tct_697749_c0_g1_i1, Rma-Tct_862710_c0_g1_i1, Rma-Tct_401871_c0_g1_i1
maturation of 5.8S rRNA from tricistronic rRNA transcript (SSU-rRNA, 5.8S rRNA, LSU-rRNA		4	Rma-Tct_639853_c0_g1_i1, Rma-Tct_94462_c0_g1_i1, Rma-Tct_863432_c0_g1_i1, Rma-Tct_505873_c0_g1_i1
SCF-dependent proteasomal ubiquitin-dependent protein catabolic process	4	Rma-Tct_581938_c0_g1_i1, Rma-Tct_472873_c0_g1_i1, Rma-Tct_992471_c0_g1_i1, Rma-Tct_400032_c0_g1_i1
conjugation	3	Rma-Tct_815970_c0_g1_i1, Rma-Tct_390208_c0_g1_i1, Rma-Tct_366015_c0_g1_i1
formate oxidation	3	Rma-Tct_1160073_c0_g1_i1, Rma-Tct_283868_c0_g1_i1, Rma-Tct_190360_c0_g1_i1
branched-chain amino acid catabolic process	3	Rma-Tct_398374_c0_g1_i1, Rma-Tct_566069_c0_g1_i1, Rma-Tct_699679_c0_g1_i1
guanine catabolic process	3	Rma-Tct_1153569_c0_g1_i1, Rma-Tct_792424_c0_g1_i1, Rma-Tct_768267_c0_g1_i1
positive regulation of gene expression	3	Rma-Tct_600181_c0_g1_i1, Rma-Tct_793345_c0_g1_i1, Rma-Tct_296053_c0_g1_i1
response to abiotic stimulus	3	Rma-Tct_1117975_c0_g1_i1, Rma-Tct_600181_c0_g1_i1, Rma-Tct_265431_c0_g1_i1
negative regulation of inclusion body assembly	3	Rma-Tct_996187_c0_g1_i1, Rma-Tct_134871_c6_g5_i2, Rma-Tct_636817_c0_g1_i1
macromolecule biosynthetic process	3	Rma-Tct_275578_c0_g1_i1, Rma-Tct_330469_c0_g1_i1, Rma-Tct_742904_c0_g1_i1
actin nucleation	3	Rma-Tct_1075220_c0_g1_i1, Rma-Tct_230290_c0_g1_i1, Rma-Tct_722231_c0_g1_i1
cytoplasmic mRNA processing body assembly	3	Rma-Tct_261700_c0_g1_i1, Rma-Tct_134540_c0_g1_i1, Rma-Tct_595349_c0_g1_i1
cleavage involved in rRNA processing	3	Rma-Tct_622296_c0_g1_i1, Rma-Tct_158436_c0_g1_i1, Rma-Tct_1123142_c0_g1_i1
nitrogen utilization	3	Rma-Tct_1040679_c0_g1_i1, Rma-Tct_790979_c0_g1_i1, Rma-Tct_444794_c0_g2_i1
peptidyl-lysine modification to peptidyl-hypusine	3	Rma-Tct_721710_c0_g1_i1, Rma-Tct_666751_c1_g1_i1, Rma-Tct_1099246_c0_g1_i1
auxin polar transport	3	Rma-Tct_178701_c0_g1_i1, Rma-Tct_394792_c0_g1_i1, Rma-Tct_977988_c0_g1_i1
mRNA cis splicing, via spliceosome	3	Rma-Tct_836528_c0_g1_i1, Rma-Tct_774283_c0_g1_i1, Rma-Tct_590656_c0_g1_i1
mitochondrial fusion	3	Rma-Tct_438516_c0_g1_i1, Rma-Tct_534206_c0_g1_i1, Rma-Tct_1018662_c0_g1_i1
peptidyl-pyrromethane cofactor linkage	3	Rma-Tct_895217_c0_g1_i1, Rma-Tct_110291_c0_g2_i1, Rma-Tct_19368_c0_g1_i1
mRNA splice site selection	3	Rma-Tct_131695_c1_g4_i2, Rma-Tct_133915_c3_g5_i11, Rma-Tct_618878_c0_g1_i1
negative regulation of canonical Wnt signaling pathway	3	Rma-Tct_861171_c0_g1_i1, Rma-Tct_987182_c0_g1_i1, Rma-Tct_663953_c0_g1_i1
protein polyglutamylation	3	Rma-Tct_892044_c0_g1_i1, Rma-Tct_293046_c0_g1_i1, Rma-Tct_602650_c0_g1_i1
mitochondrion inheritance	3	Rma-Tct_958657_c0_g1_i1, Rma-Tct_645344_c0_g1_i1, Rma-Tct_1018662_c0_g1_i1
spermine biosynthetic process	3	Rma-Tct_278414_c0_g1_i1, Rma-Tct_269517_c0_g1_i1, Rma-Tct_859117_c0_g1_i1
polyphosphate metabolic process	3	Rma-Tct_159128_c0_g1_i1, Rma-Tct_633358_c0_g1_i1, Rma-Tct_382521_c0_g1_i1
mRNA cleavage	3	Rma-Tct_625214_c0_g1_i1, Rma-Tct_1051382_c0_g1_i1, Rma-Tct_767535_c0_g1_i1
sucrose metabolic process	3	Rma-Tct_129649_c0_g2_i6, Rma-Tct_129649_c0_g2_i5, Rma-Tct_521845_c0_g1_i1
single-organism transport	3	Rma-Tct_1035276_c0_g1_i1, Rma-Tct_261481_c0_g1_i1, Rma-Tct_1041858_c0_g1_i1
intracellular mRNA localization	3	Rma-Tct_490099_c0_g1_i1, Rma-Tct_891161_c0_g1_i1, Rma-Tct_448225_c0_g1_i1
stress-activated MAPK cascade	3	Rma-Tct_1086877_c0_g1_i1, Rma-Tct_1027380_c0_g1_i1, Rma-Tct_209793_c0_g1_i1
nucleoside phosphate biosynthetic process	3	Rma-Tct_461815_c0_g1_i1, Rma-Tct_492941_c0_g1_i1, Rma-Tct_650939_c0_g1_i1
sodium-dependent phosphate transport	3	Rma-Tct_696056_c0_g1_i1, Rma-Tct_691136_c0_g1_i1, Rma-Tct_248586_c0_g1_i1
glycine biosynthetic process	3	Rma-Tct_429145_c0_g1_i1, Rma-Tct_1101221_c0_g1_i1, Rma-Tct_951476_c0_g1_i1
catabolic process	3	Rma-Tct_817372_c0_g1_i1, Rma-Tct_197356_c0_g1_i1, Rma-Tct_477413_c0_g1_i1
chordate embryonic development	3	Rma-Tct_677571_c0_g1_i1, Rma-Tct_1080540_c0_g1_i1, Rma-Tct_757934_c0_g1_i1
pyrimidine nucleoside metabolic process	3	Rma-Tct_313740_c0_g1_i1, Rma-Tct_412586_c0_g1_i1, Rma-Tct_1093382_c0_g1_i1
Golgi to plasma membrane transport	3	Rma-Tct_126239_c0_g17_i1, Rma-Tct_475526_c0_g1_i1, Rma-Tct_131602_c0_g1_i6
nuclear-transcribed mRNA catabolic process, exonucleolytic, 3'-5'	3	Rma-Tct_406368_c0_g1_i1, Rma-Tct_905709_c0_g1_i1, Rma-Tct_988001_c0_g1_i1
proteasomal ubiquitin-independent protein catabolic process	3	Rma-Tct_736061_c0_g1_i1, Rma-Tct_1146109_c0_g1_i1, Rma-Tct_586737_c0_g1_i1
protein adenylylation	3	Rma-Tct_1079039_c0_g1_i1, Rma-Tct_727726_c0_g1_i1, Rma-Tct_322145_c0_g1_i1
maintenance of CRISPR repeat elements	3	Rma-Tct_344902_c0_g1_i1, Rma-Tct_314293_c0_g1_i1, Rma-Tct_832427_c0_g1_i1
cellular aldehyde metabolic process	3	Rma-Tct_125559_c0_g2_i1, Rma-Tct_693064_c0_g1_i1, Rma-Tct_855358_c0_g1_i1
histone ubiquitination	3	Rma-Tct_723004_c0_g1_i1, Rma-Tct_746894_c0_g1_i1, Rma-Tct_984841_c0_g1_i1
vesicle docking	3	Rma-Tct_164224_c0_g1_i1, Rma-Tct_702076_c0_g1_i1, Rma-Tct_132565_c0_g1_i1
chromatin silencing at rDNA	3	Rma-Tct_127953_c3_g1_i1, Rma-Tct_12017_c0_g1_i1, Rma-Tct_126915_c2_g4_i2
liposaccharide metabolic process	3	Rma-Tct_936528_c0_g1_i1, Rma-Tct_409857_c0_g1_i1, Rma-Tct_1082809_c0_g1_i1
protein localization to Golgi apparatus	3	Rma-Tct_472873_c0_g1_i1, Rma-Tct_400032_c0_g1_i1, Rma-Tct_521679_c0_g1_i1
protein localization to organelle	3	Rma-Tct_612354_c0_g1_i1, Rma-Tct_108316_c0_g2_i1, Rma-Tct_134155_c0_g1_i27
phospholipid dephosphorylation	3	Rma-Tct_1005002_c0_g1_i1, Rma-Tct_1053806_c0_g1_i1, Rma-Tct_124683_c0_g1_i7
protein localization to pre-autophagosomal structure	3	Rma-Tct_620848_c0_g1_i1, Rma-Tct_134503_c1_g1_i9, Rma-Tct_358606_c0_g1_i1
cytoplasmic microtubule organization	3	Rma-Tct_134346_c3_g1_i1, Rma-Tct_256584_c0_g1_i1, Rma-Tct_473082_c0_g1_i1
RNA polyadenylation	3	Rma-Tct_711705_c0_g1_i1, Rma-Tct_128984_c0_g4_i3, Rma-Tct_484400_c0_g1_i1
response to cadmium ion	3	Rma-Tct_135611_c3_g4_i1, Rma-Tct_124375_c0_g1_i7, Rma-Tct_1011538_c0_g1_i1
histone deacetylation	3	Rma-Tct_989457_c0_g1_i1, Rma-Tct_1163229_c0_g1_i1, Rma-Tct_335327_c0_g1_i1
negative regulation of catalytic activity	3	Rma-Tct_693390_c0_g1_i1, Rma-Tct_696501_c0_g1_i1, Rma-Tct_1084168_c0_g1_i1
nucleotide-sugar biosynthetic process	3	Rma-Tct_143255_c0_g1_i1, Rma-Tct_231964_c0_g1_i1, Rma-Tct_806009_c0_g1_i1
nitrate transport	3	Rma-Tct_105405_c0_g1_i1, Rma-Tct_4236_c0_g1_i1, Rma-Tct_746916_c0_g1_i1
phosphatidylethanolamine biosynthetic process	3	Rma-Tct_1148743_c0_g1_i1, Rma-Tct_619517_c0_g1_i1, Rma-Tct_1110632_c0_g1_i1
chromatin silencing at telomere	3	Rma-Tct_1162698_c0_g1_i1, Rma-Tct_165243_c0_g1_i1, Rma-Tct_207278_c0_g1_i1
eye development	3	Rma-Tct_446973_c0_g1_i1, Rma-Tct_663953_c0_g1_i1, Rma-Tct_878851_c0_g1_i1
hematopoietic progenitor cell differentiation	3	Rma-Tct_183252_c0_g1_i1, Rma-Tct_1158753_c0_g1_i1, Rma-Tct_463822_c0_g1_i1
maturation of 5.8S rRNA	3	Rma-Tct_880314_c0_g1_i1, Rma-Tct_427693_c0_g1_i1, Rma-Tct_127068_c0_g1_i1
retrograde protein transport, ER to cytosol	3	Rma-Tct_334228_c0_g1_i1, Rma-Tct_18884_c0_g2_i1, Rma-Tct_127636_c1_g1_i1
purine nucleotide metabolic process	3	Rma-Tct_702541_c0_g1_i1, Rma-Tct_710953_c0_g1_i1, Rma-Tct_788992_c0_g1_i1
heterocycle biosynthetic process	3	Rma-Tct_459223_c0_g1_i1, Rma-Tct_299333_c0_g1_i1, Rma-Tct_150376_c0_g1_i1
protein K63-linked ubiquitination	3	Rma-Tct_229054_c0_g1_i1, Rma-Tct_813079_c0_g1_i1, Rma-Tct_507833_c0_g1_i1
cell migration	3	Rma-Tct_987182_c0_g1_i1, Rma-Tct_732446_c0_g1_i1, Rma-Tct_740663_c0_g1_i1
circadian rhythm	3	Rma-Tct_657357_c0_g1_i1, Rma-Tct_546423_c0_g1_i1, Rma-Tct_129239_c0_g1_i1
acetyl-CoA metabolic process	3	Rma-Tct_500605_c0_g1_i1, Rma-Tct_376215_c0_g1_i1, Rma-Tct_389938_c0_g1_i1
hopanoid biosynthetic process	3	Rma-Tct_562539_c0_g1_i1, Rma-Tct_167050_c0_g1_i1, Rma-Tct_906143_c0_g1_i1
karyogamy involved in conjugation with cellular fusion	3	Rma-Tct_1120319_c0_g1_i1, Rma-Tct_130438_c8_g1_i1, Rma-Tct_574126_c0_g1_i1
regulation of apoptotic process	3	Rma-Tct_601347_c0_g1_i1, Rma-Tct_1130520_c0_g1_i1, Rma-Tct_895848_c0_g1_i1
Notch signaling pathway	3	Rma-Tct_1015859_c0_g1_i1, Rma-Tct_590789_c0_g1_i1, Rma-Tct_60095_c0_g1_i1
histone lysine methylation	3	Rma-Tct_132295_c1_g2_i3, Rma-Tct_227681_c0_g1_i1, Rma-Tct_653375_c0_g1_i1
antibiotic transport	3	Rma-Tct_915961_c0_g1_i1, Rma-Tct_821330_c0_g1_i1, Rma-Tct_53650_c0_g1_i1
vacuole fusion, non-autophagic	3	Rma-Tct_686616_c0_g1_i1, Rma-Tct_1008884_c0_g1_i1, Rma-Tct_859532_c0_g1_i1
ubiquitin-dependent catabolism of misfolded proteins by nucleus-associated proteasome	3	Rma-Tct_334228_c0_g1_i1, Rma-Tct_18884_c0_g2_i1, Rma-Tct_899898_c0_g1_i1
organic acid phosphorylation	3	Rma-Tct_168178_c0_g1_i1, Rma-Tct_1092203_c0_g1_i1, Rma-Tct_30413_c0_g1_i1
nitrogen fixation	3	Rma-Tct_1143009_c0_g1_i1, Rma-Tct_710127_c0_g1_i1, Rma-Tct_434157_c0_g1_i1
nuclear-transcribed mRNA catabolic process, deadenylation-dependent decay	3	Rma-Tct_135212_c1_g1_i18, Rma-Tct_926778_c0_g1_i1, Rma-Tct_135286_c6_g46_i4
protein localization to nucleus	3	Rma-Tct_677571_c0_g1_i1, Rma-Tct_1027380_c0_g1_i1, Rma-Tct_209793_c0_g1_i1
peptide catabolic process	3	Rma-Tct_134360_c1_g1_i3, Rma-Tct_686136_c0_g1_i1, Rma-Tct_329786_c0_g1_i1
rRNA catabolic process	3	Rma-Tct_134448_c0_g2_i7, Rma-Tct_628648_c0_g1_i1, Rma-Tct_458879_c0_g1_i1
cellular response to interleukin-4	3	Rma-Tct_675634_c0_g1_i1, Rma-Tct_1088803_c0_g1_i1, Rma-Tct_790377_c0_g1_i1
protein export from nucleus	3	Rma-Tct_134804_c0_g3_i10, Rma-Tct_198586_c0_g1_i1, Rma-Tct_63541_c0_g1_i1
ribosome assembly	3	Rma-Tct_781076_c0_g1_i1, Rma-Tct_302091_c0_g1_i1, Rma-Tct_991899_c0_g1_i1
ribosome disassembly	3	Rma-Tct_210312_c0_g1_i1, Rma-Tct_645790_c0_g1_i1, Rma-Tct_671876_c0_g1_i1
cellular potassium ion homeostasis	3	Rma-Tct_688233_c0_g1_i1, Rma-Tct_370517_c0_g1_i1, Rma-Tct_391224_c0_g1_i1
nitrogen compound transport	3	Rma-Tct_598025_c0_g1_i1, Rma-Tct_41851_c1_g1_i1, Rma-Tct_961342_c0_g1_i1
chitin metabolic process	3	Rma-Tct_128778_c1_g1_i3, Rma-Tct_430394_c0_g1_i1, Rma-Tct_402524_c0_g1_i1
valine biosynthetic process	3	Rma-Tct_1109412_c0_g1_i1, Rma-Tct_847724_c0_g1_i1, Rma-Tct_197537_c0_g1_i1
determination of left/right symmetry	3	Rma-Tct_602650_c0_g1_i1, Rma-Tct_600181_c0_g1_i1, Rma-Tct_391224_c0_g1_i1
aspartate family amino acid biosynthetic process	3	Rma-Tct_478159_c0_g1_i1, Rma-Tct_420495_c0_g1_i1, Rma-Tct_132546_c3_g1_i11
endosomal transport	3	Rma-Tct_686616_c0_g1_i1, Rma-Tct_631951_c0_g1_i1, Rma-Tct_603880_c0_g1_i1
Wnt signaling pathway	3	Rma-Tct_593470_c0_g1_i1, Rma-Tct_817744_c0_g1_i1, Rma-Tct_954355_c0_g1_i1
histone H2B conserved C-terminal lysine ubiquitination	3	Rma-Tct_1162698_c0_g1_i1, Rma-Tct_198632_c0_g1_i1, Rma-Tct_294931_c0_g1_i1
nonfunctional rRNA decay	3	Rma-Tct_334228_c0_g1_i1, Rma-Tct_18884_c0_g2_i1, Rma-Tct_230729_c0_g1_i1
regulation of phosphate metabolic process	3	Rma-Tct_580694_c0_g1_i1, Rma-Tct_535748_c0_g1_i1, Rma-Tct_959436_c0_g1_i1
xyloglucan metabolic process	3	Rma-Tct_113070_c0_g1_i3, Rma-Tct_78936_c0_g1_i1, Rma-Tct_131000_c0_g1_i2
putrescine biosynthetic process	3	Rma-Tct_498297_c0_g1_i1, Rma-Tct_296440_c0_g1_i1, Rma-Tct_183483_c0_g1_i1
urea catabolic process	3	Rma-Tct_961459_c0_g1_i1, Rma-Tct_1165253_c0_g1_i1, Rma-Tct_531937_c0_g1_i1
tyrosyl-tRNA aminoacylation	3	Rma-Tct_843682_c0_g1_i1, Rma-Tct_460990_c0_g1_i1, Rma-Tct_362408_c0_g1_i1
DNA mediated transformation	3	Rma-Tct_1016855_c0_g1_i1, Rma-Tct_151470_c0_g1_i1, Rma-Tct_1007049_c0_g1_i1
actomyosin structure organization	3	Rma-Tct_1128062_c0_g1_i1, Rma-Tct_935581_c0_g1_i1, Rma-Tct_1141322_c0_g1_i1
allantoin catabolic process	3	Rma-Tct_326665_c0_g1_i1, Rma-Tct_129511_c0_g1_i2, Rma-Tct_5919_c0_g1_i1
protein secretion by the type IV secretion system	3	Rma-Tct_538516_c0_g1_i1, Rma-Tct_804678_c0_g1_i1, Rma-Tct_275967_c0_g1_i1
regulation of lipid kinase activity	3	Rma-Tct_399527_c0_g1_i1, Rma-Tct_824053_c0_g1_i1, Rma-Tct_134802_c1_g1_i4
glutamyl-tRNA aminoacylation	3	Rma-Tct_426000_c0_g1_i1, Rma-Tct_12106_c1_g1_i1, Rma-Tct_1002607_c1_g1_i1
5-phosphoribose 1-diphosphate biosynthetic process	3	Rma-Tct_420303_c0_g1_i1, Rma-Tct_644616_c0_g1_i1, Rma-Tct_639279_c0_g1_i1
regulation of macromolecule metabolic process	3	Rma-Tct_135355_c1_g1_i3, Rma-Tct_350562_c0_g1_i1, Rma-Tct_221584_c0_g1_i1
DNA replication-independent nucleosome organization	3	Rma-Tct_635987_c0_g1_i1, Rma-Tct_883317_c0_g1_i1, Rma-Tct_205740_c0_g1_i1
regulation of fungal-type cell wall organization	3	Rma-Tct_490099_c0_g1_i1, Rma-Tct_891161_c0_g1_i1, Rma-Tct_448225_c0_g1_i1
endonucleolytic cleavage in ITS1 to separate SSU-rRNA from 5.8S rRNA and LSU-rRNA from tricistronic rRNA transcript (SSU-rRNA, 5.8S rRNA, LSU-rRNA		3	Rma-Tct_391106_c0_g1_i1, Rma-Tct_870928_c0_g1_i1, Rma-Tct_610025_c0_g1_i1
positive regulation of cytoplasmic translation	3	Rma-Tct_183252_c0_g1_i1, Rma-Tct_1158753_c0_g1_i1, Rma-Tct_463822_c0_g1_i1
urea cycle	3	Rma-Tct_893515_c0_g1_i1, Rma-Tct_426302_c0_g1_i1, Rma-Tct_1118440_c0_g1_i1
7-methylguanosine mRNA capping	3	Rma-Tct_1132286_c0_g1_i1, Rma-Tct_1024189_c0_g1_i1, Rma-Tct_147933_c0_g1_i1
ncRNA processing	3	Rma-Tct_321098_c0_g1_i1, Rma-Tct_242661_c0_g1_i1, Rma-Tct_458879_c0_g1_i1
removal of superoxide radicals	3	Rma-Tct_80683_c0_g1_i1, Rma-Tct_977408_c0_g1_i1, Rma-Tct_617579_c0_g1_i1
positive regulation of mitotic metaphase/anaphase transition	3	Rma-Tct_472873_c0_g1_i1, Rma-Tct_987182_c0_g1_i1, Rma-Tct_400032_c0_g1_i1
cellular homeostasis	3	Rma-Tct_955874_c0_g1_i1, Rma-Tct_169884_c0_g1_i1, Rma-Tct_878379_c0_g1_i1
establishment or maintenance of transmembrane electrochemical gradient	3	Rma-Tct_370517_c0_g1_i1, Rma-Tct_993716_c0_g1_i1, Rma-Tct_391224_c0_g1_i1
cell cycle arrest	3	Rma-Tct_987182_c0_g1_i1, Rma-Tct_663953_c0_g1_i1, Rma-Tct_74340_c0_g1_i1
lysine biosynthetic process	3	Rma-Tct_985914_c0_g1_i1, Rma-Tct_755043_c0_g1_i1, Rma-Tct_634800_c0_g1_i1
positive regulation of transcription from RNA polymerase I promoter	3	Rma-Tct_432695_c0_g1_i1, Rma-Tct_870928_c0_g1_i1, Rma-Tct_610025_c0_g1_i1
organic phosphonate transport	3	Rma-Tct_254945_c0_g1_i1, Rma-Tct_510829_c0_g1_i1, Rma-Tct_1114619_c0_g1_i1
negative regulation of transcription from RNA polymerase III promoter	3	Rma-Tct_126139_c0_g1_i9, Rma-Tct_614720_c0_g1_i1, Rma-Tct_126139_c0_g1_i2
regulation of vacuole fusion, non-autophagic	3	Rma-Tct_989047_c0_g1_i1, Rma-Tct_145545_c0_g1_i1, Rma-Tct_452002_c0_g1_i1
secondary metabolic process	3	Rma-Tct_511226_c0_g1_i1, Rma-Tct_194677_c0_g1_i1, Rma-Tct_1155152_c0_g1_i1
oligosaccharide biosynthetic process	3	Rma-Tct_45829_c0_g1_i1, Rma-Tct_836752_c0_g1_i1, Rma-Tct_369780_c0_g1_i1
response to photooxidative stress	3	Rma-Tct_107841_c0_g1_i2, Rma-Tct_135569_c1_g6_i14, Rma-Tct_134604_c1_g1_i3
methylamine metabolic process	3	Rma-Tct_551746_c0_g1_i1, Rma-Tct_288616_c0_g1_i1, Rma-Tct_312084_c0_g1_i1
conversion of methionyl-tRNA to N-formyl-methionyl-tRNA	3	Rma-Tct_1046892_c0_g1_i1, Rma-Tct_1051304_c0_g1_i1, Rma-Tct_1007570_c0_g1_i1
polysaccharide metabolic process	3	Rma-Tct_1000392_c0_g1_i1, Rma-Tct_412125_c0_g1_i1, Rma-Tct_735185_c0_g1_i1
establishment of cell polarity	3	Rma-Tct_374721_c0_g1_i1, Rma-Tct_338886_c0_g1_i1, Rma-Tct_229400_c0_g1_i1
rRNA base methylation	3	Rma-Tct_482707_c0_g1_i1, Rma-Tct_267199_c0_g1_i1, Rma-Tct_1135803_c0_g1_i1
CMP-keto-3-deoxy-D-manno-octulosonic acid biosynthetic process	3	Rma-Tct_240455_c0_g1_i1, Rma-Tct_592936_c0_g1_i1, Rma-Tct_760612_c0_g1_i1
uracil catabolic process	3	Rma-Tct_1040679_c0_g1_i1, Rma-Tct_790979_c0_g1_i1, Rma-Tct_444794_c0_g2_i1
embryonic body morphogenesis	3	Rma-Tct_222040_c0_g1_i1, Rma-Tct_391224_c0_g1_i1, Rma-Tct_872179_c0_g1_i1
positive regulation of gene expression, epigenetic	3	Rma-Tct_127953_c3_g1_i1, Rma-Tct_12017_c0_g1_i1, Rma-Tct_126915_c2_g4_i2
fatty acid beta-oxidation using acyl-CoA dehydrogenase	3	Rma-Tct_273976_c0_g1_i1, Rma-Tct_347161_c0_g1_i1, Rma-Tct_134215_c0_g3_i7
NADPH regeneration	3	Rma-Tct_422158_c0_g1_i1, Rma-Tct_703122_c0_g1_i1, Rma-Tct_429862_c0_g1_i1
activation of protein kinase activity	3	Rma-Tct_939336_c0_g1_i1, Rma-Tct_1019286_c0_g1_i1, Rma-Tct_1126622_c0_g1_i1
regulation of mitotic metaphase/anaphase transition	3	Rma-Tct_684261_c0_g1_i1, Rma-Tct_136244_c8_g1_i8, Rma-Tct_133236_c0_g1_i28
response to oxygen-containing compound	3	Rma-Tct_583325_c0_g1_i1, Rma-Tct_1117975_c0_g1_i1, Rma-Tct_475354_c0_g1_i1
'de novo' posttranslational protein folding	3	Rma-Tct_1120319_c0_g1_i1, Rma-Tct_130438_c8_g1_i1, Rma-Tct_574126_c0_g1_i1
miRNA catabolic process	3	Rma-Tct_406368_c0_g1_i1, Rma-Tct_905709_c0_g1_i1, Rma-Tct_988001_c0_g1_i1
posttranslational protein targeting to membrane, translocation	3	Rma-Tct_1120319_c0_g1_i1, Rma-Tct_130438_c8_g1_i1, Rma-Tct_574126_c0_g1_i1
high-affinity iron ion transmembrane transport	3	Rma-Tct_22698_c1_g1_i1, Rma-Tct_854895_c0_g1_i1, Rma-Tct_321425_c0_g1_i1
polyuridylation-dependent mRNA catabolic process	3	Rma-Tct_406368_c0_g1_i1, Rma-Tct_905709_c0_g1_i1, Rma-Tct_988001_c0_g1_i1
organic cyclic compound biosynthetic process	3	Rma-Tct_459223_c0_g1_i1, Rma-Tct_299333_c0_g1_i1, Rma-Tct_150376_c0_g1_i1
cytokinesis by cell plate formation	3	Rma-Tct_562048_c0_g1_i1, Rma-Tct_134457_c0_g2_i11, Rma-Tct_131614_c2_g3_i13
GDP metabolic process	3	Rma-Tct_666299_c0_g1_i1, Rma-Tct_859544_c0_g1_i1, Rma-Tct_1131908_c0_g1_i1
regulation of cellular metabolic process	3	Rma-Tct_135355_c1_g1_i3, Rma-Tct_221584_c0_g1_i1, Rma-Tct_183418_c0_g1_i1
meiotic cell cycle	3	Rma-Tct_129244_c6_g1_i1, Rma-Tct_1088197_c0_g1_i1, Rma-Tct_129244_c6_g3_i1
cell wall macromolecule biosynthetic process	3	Rma-Tct_135672_c2_g10_i1, Rma-Tct_244406_c0_g1_i1, Rma-Tct_954708_c0_g1_i1
intracellular sequestering of iron ion	3	Rma-Tct_236602_c0_g1_i1, Rma-Tct_134409_c0_g1_i1, Rma-Tct_134409_c0_g1_i2
dUTP biosynthetic process	3	Rma-Tct_312492_c0_g1_i1, Rma-Tct_305594_c0_g1_i1, Rma-Tct_1008918_c0_g1_i1
negative regulation of DNA recombination	3	Rma-Tct_906149_c0_g1_i1, Rma-Tct_1126893_c0_g1_i1, Rma-Tct_1098714_c0_g1_i1
keto-3-deoxy-D-manno-octulosonic acid biosynthetic process	3	Rma-Tct_592936_c0_g1_i1, Rma-Tct_1102036_c0_g1_i1, Rma-Tct_760612_c0_g1_i1
trehalose metabolic process	3	Rma-Tct_380999_c0_g1_i1, Rma-Tct_1098960_c0_g1_i1, Rma-Tct_507995_c0_g1_i1
response to pheromone involved in conjugation with cellular fusion	3	Rma-Tct_1041354_c0_g1_i1, Rma-Tct_869678_c0_g1_i1, Rma-Tct_1042565_c0_g1_i1
nucleobase-containing compound biosynthetic process	3	Rma-Tct_261470_c0_g1_i1, Rma-Tct_699599_c0_g1_i1, Rma-Tct_690062_c0_g1_i1
muscle contraction	3	Rma-Tct_503072_c0_g1_i1, Rma-Tct_1005421_c0_g1_i1, Rma-Tct_1109737_c0_g1_i1
urea transmembrane transport	3	Rma-Tct_1010550_c0_g1_i1, Rma-Tct_126180_c0_g2_i2, Rma-Tct_453474_c0_g1_i1
post-embryonic development	3	Rma-Tct_124250_c0_g1_i6, Rma-Tct_134673_c2_g2_i6, Rma-Tct_284653_c0_g1_i1
protein sumoylation	3	Rma-Tct_133791_c2_g3_i7, Rma-Tct_128330_c0_g1_i4, Rma-Tct_132853_c0_g1_i6
regulation of organelle organization	3	Rma-Tct_1094949_c0_g1_i1, Rma-Tct_710437_c0_g1_i1, Rma-Tct_980997_c0_g1_i1
peptidyl-pyroglutamic acid biosynthetic process, using glutaminyl-peptide cyclotransferase	3	Rma-Tct_601266_c0_g1_i1, Rma-Tct_859702_c0_g1_i1, Rma-Tct_1109439_c0_g1_i1
purine ribonucleoside monophosphate biosynthetic process	3	Rma-Tct_442578_c0_g1_i1, Rma-Tct_117652_c2_g4_i1, Rma-Tct_862288_c0_g1_i1
mRNA polyadenylation	3	Rma-Tct_625214_c0_g1_i1, Rma-Tct_1051382_c0_g1_i1, Rma-Tct_466980_c0_g1_i1
tyrosine biosynthetic process	3	Rma-Tct_540240_c0_g1_i1, Rma-Tct_554836_c0_g1_i1, Rma-Tct_766765_c0_g1_i1
GMP metabolic process	3	Rma-Tct_666299_c0_g1_i1, Rma-Tct_859544_c0_g1_i1, Rma-Tct_1131908_c0_g1_i1
rRNA metabolic process	3	Rma-Tct_611738_c0_g1_i1, Rma-Tct_344570_c0_g1_i1, Rma-Tct_242661_c0_g1_i1
viral genome replication	3	Rma-Tct_238723_c0_g1_i1, Rma-Tct_1056925_c0_g1_i1, Rma-Tct_518978_c0_g1_i1
sulfur compound biosynthetic process	2	Rma-Tct_334981_c0_g1_i1, Rma-Tct_328037_c0_g1_i1
regulation of complement-dependent cytotoxicity	2	Rma-Tct_134625_c3_g21_i1, Rma-Tct_134625_c3_g19_i1
cellular response to farnesol	2	Rma-Tct_513092_c0_g1_i1, Rma-Tct_39787_c0_g1_i1
chaperone mediated protein folding requiring cofactor	2	Rma-Tct_237937_c1_g1_i1, Rma-Tct_371389_c0_g1_i1
lipopolysaccharide transport	2	Rma-Tct_152244_c0_g1_i1, Rma-Tct_495037_c0_g1_i1
RNA biosynthetic process	2	Rma-Tct_629447_c0_g1_i1, Rma-Tct_127765_c0_g1_i4
positive regulation of actin cytoskeleton reorganization	2	Rma-Tct_1064205_c0_g1_i1, Rma-Tct_920444_c0_g1_i1
single-organism membrane organization	2	Rma-Tct_721597_c0_g1_i1, Rma-Tct_201828_c0_g1_i1
glycerophospholipid metabolic process	2	Rma-Tct_127633_c1_g1_i13, Rma-Tct_262868_c0_g1_i1
dolichol metabolic process	2	Rma-Tct_360730_c0_g1_i1, Rma-Tct_1108571_c0_g1_i1
positive regulation of locomotion	2	Rma-Tct_846258_c0_g1_i1, Rma-Tct_869184_c0_g1_i1
glutaminyl-tRNA aminoacylation	2	Rma-Tct_197400_c0_g1_i1, Rma-Tct_132530_c0_g1_i8
mRNA transport	2	Rma-Tct_1099340_c0_g1_i1, Rma-Tct_718020_c0_g1_i1
astral microtubule organization	2	Rma-Tct_1064205_c0_g1_i1, Rma-Tct_920444_c0_g1_i1
nicotinate nucleotide biosynthetic process	2	Rma-Tct_931996_c0_g1_i1, Rma-Tct_780231_c0_g1_i1
oxidative phosphorylation	2	Rma-Tct_304168_c0_g1_i1, Rma-Tct_1115055_c0_g1_i1
ubiquitin-dependent protein catabolic process via the multivesicular body sorting pathway	2	Rma-Tct_631951_c0_g1_i1, Rma-Tct_521679_c0_g1_i1
sequestration of proteasome core complex in proteasome storage granule	2	Rma-Tct_736061_c0_g1_i1, Rma-Tct_586737_c0_g1_i1
heart development	2	Rma-Tct_1128062_c0_g1_i1, Rma-Tct_600181_c0_g1_i1
DNA replication-dependent nucleosome assembly	2	Rma-Tct_12017_c0_g1_i1, Rma-Tct_126915_c2_g4_i2
protein import into mitochondrial outer membrane	2	Rma-Tct_775454_c0_g1_i1, Rma-Tct_122213_c0_g1_i6
regulation of cAMP-mediated signaling	2	Rma-Tct_1027380_c0_g1_i1, Rma-Tct_209793_c0_g1_i1
'de novo' L-methionine biosynthetic process	2	Rma-Tct_664954_c0_g1_i1, Rma-Tct_106215_c1_g1_i1
L-alpha-amino acid transmembrane transport	2	Rma-Tct_293745_c0_g1_i1, Rma-Tct_1157008_c0_g1_i1
cellular protein complex assembly	2	Rma-Tct_541191_c0_g1_i1, Rma-Tct_445197_c0_g1_i1
citrate metabolic process	2	Rma-Tct_1094053_c0_g1_i1, Rma-Tct_498432_c0_g1_i1
pyrimidine nucleobase biosynthetic process	2	Rma-Tct_139449_c0_g1_i1, Rma-Tct_789808_c0_g1_i1
positive regulation of MAPK cascade	2	Rma-Tct_663953_c0_g1_i1, Rma-Tct_1126622_c0_g1_i1
copper ion transmembrane transport	2	Rma-Tct_1091498_c0_g1_i1, Rma-Tct_122587_c0_g2_i1
threonine metabolic process	2	Rma-Tct_766058_c0_g1_i1, Rma-Tct_121307_c0_g4_i1
glycolytic process through fructose-6-phosphate	2	Rma-Tct_853243_c0_g1_i1, Rma-Tct_1155446_c0_g1_i1
cellular heat acclimation	2	Rma-Tct_211615_c0_g1_i1, Rma-Tct_636817_c0_g1_i1
proteasome core complex import into nucleus	2	Rma-Tct_736061_c0_g1_i1, Rma-Tct_586737_c0_g1_i1
fermentation	2	Rma-Tct_698688_c0_g1_i1, Rma-Tct_1097531_c0_g1_i1
late nucleophagy	2	Rma-Tct_192154_c0_g1_i1, Rma-Tct_358606_c0_g1_i1
pyrimidine ribonucleotide biosynthetic process	2	Rma-Tct_305594_c0_g1_i1, Rma-Tct_1156247_c0_g1_i1
sphingolipid biosynthetic process	2	Rma-Tct_346966_c0_g1_i1, Rma-Tct_809539_c0_g1_i1
regulation of SNARE complex assembly	2	Rma-Tct_989047_c0_g1_i1, Rma-Tct_145545_c0_g1_i1
nucleoside transmembrane transport	2	Rma-Tct_384883_c0_g1_i1, Rma-Tct_727205_c0_g1_i1
regulation of transcriptional start site selection at RNA polymerase II promoter	2	Rma-Tct_198632_c0_g1_i1, Rma-Tct_294931_c0_g1_i1
tRNA methylthiolation	2	Rma-Tct_581470_c0_g1_i1, Rma-Tct_191752_c0_g1_i1
ribosomal subunit export from nucleus	2	Rma-Tct_135139_c3_g3_i12, Rma-Tct_645790_c0_g1_i1
proteasome regulatory particle assembly	2	Rma-Tct_1020175_c0_g1_i1, Rma-Tct_375698_c0_g1_i1
cellular bud site selection	2	Rma-Tct_472309_c0_g1_i1, Rma-Tct_406121_c0_g1_i1
antibiotic metabolic process	2	Rma-Tct_853870_c0_g1_i1, Rma-Tct_109900_c0_g2_i1
protein trimerization	2	Rma-Tct_1151101_c0_g1_i1, Rma-Tct_1164543_c0_g1_i1
negative regulation of antisense RNA transcription	2	Rma-Tct_1027380_c0_g1_i1, Rma-Tct_209793_c0_g1_i1
intraciliary transport	2	Rma-Tct_602650_c0_g1_i1, Rma-Tct_1118764_c0_g1_i1
intraciliary retrograde transport	2	Rma-Tct_713734_c0_g1_i1, Rma-Tct_872179_c0_g1_i1
telomere maintenance via recombination	2	Rma-Tct_1162698_c0_g1_i1, Rma-Tct_133872_c1_g2_i19
establishment of protein localization	2	Rma-Tct_114318_c2_g2_i1, Rma-Tct_308499_c0_g1_i1
embryonic heart tube morphogenesis	2	Rma-Tct_419798_c0_g1_i1, Rma-Tct_391224_c0_g1_i1
blood coagulation	2	Rma-Tct_127953_c3_g1_i1, Rma-Tct_126915_c2_g4_i2
regulation of exocytosis	2	Rma-Tct_374721_c0_g1_i1, Rma-Tct_362973_c0_g1_i1
vitamin E biosynthetic process	2	Rma-Tct_133470_c2_g8_i4, Rma-Tct_297869_c0_g1_i1
chromate transport	2	Rma-Tct_847629_c0_g1_i1, Rma-Tct_26755_c0_g1_i1
fucose metabolic process	2	Rma-Tct_410916_c0_g1_i1, Rma-Tct_742269_c0_g1_i1
exonucleolytic nuclear-transcribed mRNA catabolic process involved in deadenylation-dependent decay	2	Rma-Tct_790405_c0_g1_i1, Rma-Tct_1105171_c0_g1_i1
peptidyl-arginine N-methylation	2	Rma-Tct_842541_c0_g1_i1, Rma-Tct_526443_c0_g1_i1
negative regulation of response to stimulus	2	Rma-Tct_1013356_c0_g1_i1, Rma-Tct_601347_c0_g1_i1
cellular sodium ion homeostasis	2	Rma-Tct_370517_c0_g1_i1, Rma-Tct_391224_c0_g1_i1
response to cold	2	Rma-Tct_134871_c6_g5_i2, Rma-Tct_1150624_c0_g1_i1
nucleobase-containing compound catabolic process	2	Rma-Tct_1002793_c0_g1_i1, Rma-Tct_282758_c0_g1_i1
lagging strand elongation	2	Rma-Tct_854644_c0_g1_i1, Rma-Tct_955037_c0_g1_i1
positive regulation of nucleobase-containing compound metabolic process	2	Rma-Tct_600181_c0_g1_i1, Rma-Tct_689199_c0_g1_i1
'de novo' GDP-L-fucose biosynthetic process	2	Rma-Tct_590789_c0_g1_i1, Rma-Tct_60095_c0_g1_i1
CVT pathway	2	Rma-Tct_192154_c0_g1_i1, Rma-Tct_134503_c1_g1_i9
single-organism biosynthetic process	2	Rma-Tct_136314_c82_g113_i1, Rma-Tct_350008_c0_g1_i1
C4-dicarboxylate transport	2	Rma-Tct_196722_c0_g1_i1, Rma-Tct_886406_c0_g1_i1
neuron projection development	2	Rma-Tct_217217_c0_g1_i1, Rma-Tct_958785_c0_g1_i1
error-prone translesion synthesis	2	Rma-Tct_1162698_c0_g1_i1, Rma-Tct_524404_c0_g1_i1
regulation of sporulation	2	Rma-Tct_465557_c0_g1_i1, Rma-Tct_1067437_c0_g1_i1
regulation of filamentous growth	2	Rma-Tct_697254_c0_g1_i1, Rma-Tct_490099_c0_g1_i1
Fc-epsilon receptor signaling pathway	2	Rma-Tct_861171_c0_g1_i1, Rma-Tct_732446_c0_g1_i1
response to endoplasmic reticulum stress	2	Rma-Tct_124375_c0_g1_i7, Rma-Tct_1109737_c0_g1_i1
diaminopimelate metabolic process	2	Rma-Tct_755043_c0_g1_i1, Rma-Tct_634800_c0_g1_i1
ceramide metabolic process	2	Rma-Tct_1109737_c0_g1_i1, Rma-Tct_588700_c0_g1_i1
2'-deoxyribonucleotide metabolic process	2	Rma-Tct_1117482_c0_g1_i1, Rma-Tct_506300_c0_g1_i1
embryo development ending in seed dormancy	2	Rma-Tct_124375_c0_g1_i7, Rma-Tct_132566_c0_g1_i8
triglyceride biosynthetic process	2	Rma-Tct_135066_c3_g3_i11, Rma-Tct_793954_c0_g1_i1
cis assembly of pre-catalytic spliceosome	2	Rma-Tct_229816_c0_g1_i1, Rma-Tct_309273_c0_g1_i1
spermatogenesis	2	Rma-Tct_391224_c0_g1_i1, Rma-Tct_595349_c0_g1_i1
regulation of mRNA stability	2	Rma-Tct_861171_c0_g1_i1, Rma-Tct_636817_c0_g1_i1
sister chromatid biorientation	2	Rma-Tct_334228_c0_g1_i1, Rma-Tct_18884_c0_g2_i1
cellular response to chemical stimulus	2	Rma-Tct_583325_c0_g1_i1, Rma-Tct_348753_c0_g1_i1
endonucleolytic cleavage to generate mature 5'-end of SSU-rRNA from (SSU-rRNA, 5.8S rRNA, LSU-rRNA		2	Rma-Tct_870928_c0_g1_i1, Rma-Tct_610025_c0_g1_i1
posttranscriptional gene silencing by RNA	2	Rma-Tct_1065819_c0_g1_i1, Rma-Tct_1007389_c0_g1_i1
cellular transition metal ion homeostasis	2	Rma-Tct_978932_c0_g1_i1, Rma-Tct_758081_c0_g1_i1
telomere capping	2	Rma-Tct_12017_c0_g1_i1, Rma-Tct_133872_c1_g2_i19
beta-lactam antibiotic catabolic process	2	Rma-Tct_343812_c0_g1_i1, Rma-Tct_413459_c0_g1_i1
'de novo' AMP biosynthetic process	2	Rma-Tct_441525_c0_g1_i1, Rma-Tct_193594_c0_g1_i1
defense response to Gram-negative bacterium	2	Rma-Tct_650514_c0_g1_i1, Rma-Tct_992502_c0_g1_i1
oviposition	2	Rma-Tct_418736_c0_g1_i1, Rma-Tct_503072_c0_g1_i1
phosphatidic acid biosynthetic process	2	Rma-Tct_448323_c0_g1_i1, Rma-Tct_529939_c0_g1_i1
negative regulation of macromolecule metabolic process	2	Rma-Tct_1019729_c0_g1_i1, Rma-Tct_605270_c0_g1_i1
cellular response to acid chemical	2	Rma-Tct_579142_c0_g1_i1, Rma-Tct_129037_c2_g4_i14
tissue regeneration	2	Rma-Tct_663953_c0_g1_i1, Rma-Tct_686136_c0_g1_i1
photomorphogenesis	2	Rma-Tct_61487_c0_g1_i1, Rma-Tct_977988_c0_g1_i1
negative regulation of protein kinase activity	2	Rma-Tct_732446_c0_g1_i1, Rma-Tct_385725_c0_g1_i1
exocyst localization	2	Rma-Tct_126239_c0_g17_i1, Rma-Tct_475526_c0_g1_i1
deoxyribonucleoside diphosphate metabolic process	2	Rma-Tct_634143_c0_g1_i1, Rma-Tct_366814_c0_g1_i1
response to far red light	2	Rma-Tct_992471_c0_g1_i1, Rma-Tct_1145390_c0_g1_i1
regulation of alternative mRNA splicing, via spliceosome	2	Rma-Tct_507587_c0_g1_i1, Rma-Tct_1143856_c0_g1_i1
glutathione transmembrane import into vacuole	2	Rma-Tct_1008884_c0_g1_i1, Rma-Tct_859532_c0_g1_i1
alanine transport	2	Rma-Tct_411719_c0_g1_i1, Rma-Tct_166385_c0_g1_i1
interstrand cross-link repair	2	Rma-Tct_321842_c0_g1_i1, Rma-Tct_657786_c0_g1_i1
positive regulation of protein localization to nucleus	2	Rma-Tct_334228_c0_g1_i1, Rma-Tct_18884_c0_g2_i1
tRNA wobble adenosine to inosine editing	2	Rma-Tct_120139_c0_g1_i1, Rma-Tct_1094417_c0_g1_i1
multicellular organismal process	2	Rma-Tct_136297_c6_g2_i1, Rma-Tct_967476_c0_g1_i1
tRNA 3'-terminal CCA addition	2	Rma-Tct_364939_c0_g1_i1, Rma-Tct_707043_c0_g1_i1
regulation of flower development	2	Rma-Tct_992471_c0_g1_i1, Rma-Tct_129239_c0_g1_i1
nucleobase-containing small molecule metabolic process	2	Rma-Tct_793172_c0_g1_i1, Rma-Tct_347672_c0_g1_i1
ribonucleoprotein complex export from nucleus	2	Rma-Tct_104193_c2_g1_i1, Rma-Tct_375240_c0_g1_i1
spermatid development	2	Rma-Tct_134871_c6_g5_i2, Rma-Tct_1094892_c0_g1_i1
fucose transport	2	Rma-Tct_619534_c0_g1_i1, Rma-Tct_163838_c0_g1_i1
response to hormone	2	Rma-Tct_131629_c0_g2_i1, Rma-Tct_131629_c0_g2_i4
benzoate catabolic process	2	Rma-Tct_833536_c0_g1_i1, Rma-Tct_718018_c0_g1_i1
regulation of transcription from RNA polymerase II promoter in response to oxidative stress	2	Rma-Tct_432695_c0_g1_i1, Rma-Tct_984841_c0_g1_i1
protein N-linked glycosylation via asparagine	2	Rma-Tct_747099_c0_g1_i1, Rma-Tct_119168_c0_g1_i1
oxygen transport	2	Rma-Tct_903508_c0_g1_i1, Rma-Tct_581165_c0_g1_i1
phototransduction	2	Rma-Tct_675124_c0_g1_i1, Rma-Tct_951261_c0_g1_i1
regulation of biological process	2	Rma-Tct_606644_c0_g1_i1, Rma-Tct_879624_c0_g1_i1
regulation of cell migration	2	Rma-Tct_448323_c0_g1_i1, Rma-Tct_846258_c0_g1_i1
manganese ion transmembrane transport	2	Rma-Tct_134409_c0_g1_i1, Rma-Tct_134409_c0_g1_i2
negative regulation of histone exchange	2	Rma-Tct_198632_c0_g1_i1, Rma-Tct_294931_c0_g1_i1
regulation of protein localization to nucleus	2	Rma-Tct_349084_c0_g1_i1, Rma-Tct_836801_c0_g1_i1
positive regulation of transcription from RNA polymerase II promoter in response to maltose	2	Rma-Tct_1027380_c0_g1_i1, Rma-Tct_209793_c0_g1_i1
activation of cysteine-type endopeptidase activity involved in apoptotic process	2	Rma-Tct_483700_c0_g1_i1, Rma-Tct_385725_c0_g1_i1
sulfate reduction	2	Rma-Tct_899089_c0_g1_i1, Rma-Tct_1075137_c0_g1_i1
in utero embryonic development	2	Rma-Tct_987182_c0_g1_i1, Rma-Tct_1109737_c0_g1_i1
negative regulation of cellular metabolic process	2	Rma-Tct_1019729_c0_g1_i1, Rma-Tct_605270_c0_g1_i1
protein farnesylation	2	Rma-Tct_339635_c0_g1_i1, Rma-Tct_203264_c0_g1_i1
anatomical structure morphogenesis	2	Rma-Tct_601347_c0_g1_i1, Rma-Tct_482895_c0_g1_i1
regulation of mitotic sister chromatid segregation	2	Rma-Tct_334228_c0_g1_i1, Rma-Tct_18884_c0_g2_i1
autophagosome assembly	2	Rma-Tct_938668_c0_g1_i1, Rma-Tct_192154_c0_g1_i1
rRNA transcription	2	Rma-Tct_777536_c0_g1_i1, Rma-Tct_800499_c0_g1_i1
signal peptide processing	2	Rma-Tct_462887_c0_g1_i1, Rma-Tct_486749_c0_g1_i1
unsaturated fatty acid biosynthetic process	2	Rma-Tct_274207_c0_g1_i1, Rma-Tct_131916_c0_g1_i1
thiamine metabolic process	2	Rma-Tct_551565_c0_g1_i1, Rma-Tct_529507_c0_g1_i1
L-methionine salvage from methylthioadenosine	2	Rma-Tct_120528_c0_g1_i6, Rma-Tct_127530_c0_g1_i4
organic cation transport	2	Rma-Tct_592732_c0_g1_i1, Rma-Tct_587456_c0_g1_i1
negative regulation of cell death	2	Rma-Tct_136245_c13_g2_i9, Rma-Tct_136245_c13_g2_i13
phosphatidylserine biosynthetic process	2	Rma-Tct_739008_c0_g1_i1, Rma-Tct_619517_c0_g1_i1
homocysteine biosynthetic process	2	Rma-Tct_695520_c0_g1_i1, Rma-Tct_382962_c0_g1_i1
cortical protein anchoring	2	Rma-Tct_1129311_c0_g1_i1, Rma-Tct_161976_c0_g1_i1
cellular response to iron ion	2	Rma-Tct_134409_c0_g1_i1, Rma-Tct_134409_c0_g1_i2
organophosphate metabolic process	2	Rma-Tct_1137070_c0_g1_i1, Rma-Tct_936715_c0_g1_i1
cellular developmental process	2	Rma-Tct_465042_c0_g1_i1, Rma-Tct_385725_c0_g1_i1
negative regulation of protein ubiquitination	2	Rma-Tct_851510_c0_g1_i1, Rma-Tct_636817_c0_g1_i1
axoneme assembly	2	Rma-Tct_419798_c0_g1_i1, Rma-Tct_1052985_c0_g1_i1
mitochondrial transport	2	Rma-Tct_594511_c0_g1_i1, Rma-Tct_305791_c0_g1_i1
UDP-glucose metabolic process	2	Rma-Tct_143255_c0_g1_i1, Rma-Tct_134615_c4_g1_i7
amino sugar catabolic process	2	Rma-Tct_382223_c0_g1_i1, Rma-Tct_990181_c0_g1_i1
regulation of intracellular pH	2	Rma-Tct_337498_c0_g1_i1, Rma-Tct_927116_c0_g1_i1
fatty acid alpha-oxidation	2	Rma-Tct_1138798_c0_g1_i1, Rma-Tct_137909_c0_g1_i1
secondary shoot formation	2	Rma-Tct_129386_c0_g1_i4, Rma-Tct_129386_c0_g1_i1
ethanol oxidation	2	Rma-Tct_117960_c0_g1_i1, Rma-Tct_791622_c0_g1_i1
tRNA pseudouridine synthesis	2	Rma-Tct_412186_c0_g1_i1, Rma-Tct_294750_c0_g1_i1
tetrahydrofolylpolyglutamate biosynthetic process	2	Rma-Tct_934303_c0_g1_i1, Rma-Tct_833272_c0_g1_i1
neural crest cell development	2	Rma-Tct_338573_c0_g1_i1, Rma-Tct_1130520_c0_g1_i1
organophosphate ester transport	2	Rma-Tct_1114619_c0_g1_i1, Rma-Tct_803855_c0_g1_i1
negative regulation of Wnt signaling pathway	2	Rma-Tct_483700_c0_g1_i1, Rma-Tct_1068219_c0_g1_i1
neutrophil differentiation	2	Rma-Tct_675634_c0_g1_i1, Rma-Tct_790377_c0_g1_i1
phytochelatin biosynthetic process	2	Rma-Tct_1094965_c0_g1_i1, Rma-Tct_362539_c0_g1_i1
mitochondrial pyruvate transport	2	Rma-Tct_128062_c0_g2_i7, Rma-Tct_128062_c0_g2_i9
cell growth	2	Rma-Tct_132853_c0_g1_i6, Rma-Tct_120160_c0_g1_i1
regulation of nucleobase-containing compound metabolic process	2	Rma-Tct_350562_c0_g1_i1, Rma-Tct_959436_c0_g1_i1
histone exchange	2	Rma-Tct_736061_c0_g1_i1, Rma-Tct_586737_c0_g1_i1
integrin-mediated signaling pathway	2	Rma-Tct_987182_c0_g1_i1, Rma-Tct_954757_c0_g1_i1
urea metabolic process	2	Rma-Tct_859263_c0_g1_i1, Rma-Tct_291470_c0_g1_i1
movement of cell or subcellular component	2	Rma-Tct_328026_c0_g1_i1, Rma-Tct_311782_c0_g1_i1
histidine catabolic process to glutamate and formate	2	Rma-Tct_133602_c8_g1_i1, Rma-Tct_379125_c0_g1_i1
regulation of meiotic nuclear division	2	Rma-Tct_222040_c0_g1_i1, Rma-Tct_805030_c0_g1_i1
response to toxic substance	2	Rma-Tct_133159_c5_g22_i1, Rma-Tct_284653_c0_g1_i1
amino sugar metabolic process	2	Rma-Tct_140764_c0_g1_i1, Rma-Tct_1092475_c0_g1_i1
N-terminal protein amino acid methylation	2	Rma-Tct_226344_c0_g1_i1, Rma-Tct_132741_c2_g2_i6
SCF complex disassembly in response to cadmium stress	2	Rma-Tct_334228_c0_g1_i1, Rma-Tct_18884_c0_g2_i1
pexophagy	2	Rma-Tct_754095_c0_g1_i1, Rma-Tct_134503_c1_g1_i9
negative regulation of megakaryocyte differentiation	2	Rma-Tct_12017_c0_g1_i1, Rma-Tct_126915_c2_g4_i2
peptidyl-threonine phosphorylation	2	Rma-Tct_732446_c0_g1_i1, Rma-Tct_696136_c0_g1_i1
negative regulation of epithelial cell proliferation	2	Rma-Tct_663953_c0_g1_i1, Rma-Tct_872179_c0_g1_i1
late endosomal microautophagy	2	Rma-Tct_631951_c0_g1_i1, Rma-Tct_371389_c0_g1_i1
photosystem II stabilization	2	Rma-Tct_130781_c0_g2_i2, Rma-Tct_135682_c1_g1_i1
base-excision repair, gap-filling	2	Rma-Tct_1092574_c0_g1_i1, Rma-Tct_877936_c0_g1_i1
regulation of protein phosphorylation	2	Rma-Tct_601347_c0_g1_i1, Rma-Tct_330498_c0_g1_i1
nodulation	2	Rma-Tct_45829_c0_g1_i1, Rma-Tct_369780_c0_g1_i1
neuron projection regeneration	2	Rma-Tct_446973_c0_g1_i1, Rma-Tct_878851_c0_g1_i1
thiamine transport	2	Rma-Tct_1155603_c0_g1_i1, Rma-Tct_976461_c0_g1_i1
reciprocal meiotic recombination	2	Rma-Tct_133872_c1_g2_i19, Rma-Tct_578249_c0_g1_i1
protein O-linked mannosylation	2	Rma-Tct_360730_c0_g1_i1, Rma-Tct_1108571_c0_g1_i1
glycosylation	2	Rma-Tct_791989_c0_g1_i1, Rma-Tct_40555_c0_g2_i1
acetyl-CoA biosynthetic process	2	Rma-Tct_1094053_c0_g1_i1, Rma-Tct_498432_c0_g1_i1
response to UV-B	2	Rma-Tct_132329_c0_g7_i8, Rma-Tct_132329_c0_g7_i6
negative regulation of pyrimidine nucleobase metabolic process	2	Rma-Tct_893515_c0_g1_i1, Rma-Tct_1118440_c0_g1_i1
hydrogen peroxide catabolic process	2	Rma-Tct_722867_c0_g1_i1, Rma-Tct_127092_c0_g1_i4
bacillithiol biosynthetic process	2	Rma-Tct_488229_c0_g1_i1, Rma-Tct_1161167_c0_g1_i1
regulation of DNA repair	2	Rma-Tct_580976_c0_g1_i1, Rma-Tct_458216_c0_g1_i1
positive regulation of formin-nucleated actin cable assembly	2	Rma-Tct_1064205_c0_g1_i1, Rma-Tct_920444_c0_g1_i1
inositol lipid-mediated signaling	2	Rma-Tct_448323_c0_g1_i1, Rma-Tct_503072_c0_g1_i1
nucleotide-sugar transport	2	Rma-Tct_116985_c0_g1_i2, Rma-Tct_169850_c0_g1_i1
positive regulation of cytokinesis	2	Rma-Tct_346488_c0_g1_i1, Rma-Tct_987182_c0_g1_i1
regulation of RNA metabolic process	2	Rma-Tct_1096971_c0_g1_i1, Rma-Tct_507104_c0_g1_i1
negative regulation of DNA-dependent DNA replication	2	Rma-Tct_198632_c0_g1_i1, Rma-Tct_294931_c0_g1_i1
protein localization	2	Rma-Tct_165480_c0_g1_i1, Rma-Tct_313397_c0_g1_i1
termination of RNA polymerase I transcription	2	Rma-Tct_198632_c0_g1_i1, Rma-Tct_294931_c0_g1_i1
T cell receptor signaling pathway	2	Rma-Tct_861171_c0_g1_i1, Rma-Tct_732446_c0_g1_i1
central nervous system development	2	Rma-Tct_1019286_c0_g1_i1, Rma-Tct_945202_c0_g1_i1
exonucleolytic trimming to generate mature 3'-end of 5.8S rRNA from tricistronic rRNA transcript (SSU-rRNA, 5.8S rRNA, LSU-rRNA		2	Rma-Tct_181640_c0_g1_i1, Rma-Tct_230729_c0_g1_i1
CAAX-box protein processing	2	Rma-Tct_128935_c0_g2_i6, Rma-Tct_1106542_c0_g1_i1
cellular response to calcium ion	2	Rma-Tct_586662_c0_g1_i1, Rma-Tct_940880_c0_g1_i1
taurine catabolic process	2	Rma-Tct_169074_c0_g1_i1, Rma-Tct_709246_c0_g1_i1
spindle pole body duplication	2	Rma-Tct_214987_c0_g1_i1, Rma-Tct_833671_c0_g1_i1
photorespiration	2	Rma-Tct_559488_c0_g1_i1, Rma-Tct_597589_c0_g1_i1
protein localization to cilium	2	Rma-Tct_713734_c0_g1_i1, Rma-Tct_872179_c0_g1_i1
tetrahydrofolate interconversion	2	Rma-Tct_970063_c0_g1_i1, Rma-Tct_1141410_c0_g1_i1
ER-associated misfolded protein catabolic process	2	Rma-Tct_334228_c0_g1_i1, Rma-Tct_18884_c0_g2_i1
ribosome-associated ubiquitin-dependent protein catabolic process	2	Rma-Tct_334228_c0_g1_i1, Rma-Tct_18884_c0_g2_i1
leaf development	2	Rma-Tct_178701_c0_g1_i1, Rma-Tct_127379_c0_g1_i10
mitochondrion morphogenesis	2	Rma-Tct_1128062_c0_g1_i1, Rma-Tct_1109737_c0_g1_i1
molting cycle, collagen and cuticulin-based cuticle	2	Rma-Tct_264583_c0_g1_i1, Rma-Tct_222040_c0_g1_i1
cell-cell signaling	2	Rma-Tct_352559_c0_g1_i1, Rma-Tct_388293_c0_g1_i1
phytochelatin 2 import into vacuole	2	Rma-Tct_1008884_c0_g1_i1, Rma-Tct_859532_c0_g1_i1
potassium ion import	2	Rma-Tct_370517_c0_g1_i1, Rma-Tct_391224_c0_g1_i1
monocyte differentiation	2	Rma-Tct_675634_c0_g1_i1, Rma-Tct_790377_c0_g1_i1
ferrous iron transmembrane transport	2	Rma-Tct_849438_c0_g1_i1, Rma-Tct_131075_c0_g1_i1
bilirubin transport	2	Rma-Tct_1008884_c0_g1_i1, Rma-Tct_859532_c0_g1_i1
chromatin silencing at centromere	2	Rma-Tct_165243_c0_g1_i1, Rma-Tct_831330_c0_g1_i1
intracellular cholesterol transport	2	Rma-Tct_631951_c0_g1_i1, Rma-Tct_432959_c0_g1_i1
S-adenosylhomocysteine catabolic process	2	Rma-Tct_135500_c4_g1_i1, Rma-Tct_470513_c0_g1_i1
positive regulation of histone H2B ubiquitination	2	Rma-Tct_334228_c0_g1_i1, Rma-Tct_18884_c0_g2_i1
tRNA metabolic process	2	Rma-Tct_347594_c0_g1_i1, Rma-Tct_1016415_c0_g1_i1
purine ribonucleotide metabolic process	2	Rma-Tct_1019253_c0_g1_i1, Rma-Tct_361215_c0_g1_i1
negative regulation of histone H3-K9 acetylation	2	Rma-Tct_198632_c0_g1_i1, Rma-Tct_294931_c0_g1_i1
cell differentiation	2	Rma-Tct_82917_c0_g1_i1, Rma-Tct_132119_c0_g2_i1
response to ionizing radiation	2	Rma-Tct_108009_c0_g1_i1, Rma-Tct_134181_c2_g1_i3
postreplication repair	2	Rma-Tct_813079_c0_g1_i1, Rma-Tct_507833_c0_g1_i1
osmosensory signaling pathway	2	Rma-Tct_1027380_c0_g1_i1, Rma-Tct_209793_c0_g1_i1
regulation of localization	2	Rma-Tct_529939_c0_g1_i1, Rma-Tct_601347_c0_g1_i1
negative regulation of reciprocal meiotic recombination	2	Rma-Tct_1027380_c0_g1_i1, Rma-Tct_209793_c0_g1_i1
phosphatidylcholine biosynthetic process	2	Rma-Tct_470513_c0_g1_i1, Rma-Tct_949144_c0_g1_i1
vesicle fusion	2	Rma-Tct_334228_c0_g1_i1, Rma-Tct_18884_c0_g2_i1
poly(A	#NAME?	2	Rma-Tct_200342_c0_g1_i1, Rma-Tct_230729_c0_g1_i1
regulation of reciprocal meiotic recombination	2	Rma-Tct_348753_c0_g1_i1, Rma-Tct_465042_c0_g1_i1
doxorubicin transport	2	Rma-Tct_1094523_c0_g1_i1, Rma-Tct_379753_c0_g1_i1
mammary gland development	2	Rma-Tct_675634_c0_g1_i1, Rma-Tct_790377_c0_g1_i1
amine transport	2	Rma-Tct_746916_c0_g1_i1, Rma-Tct_645390_c0_g1_i1
locomotory behavior	2	Rma-Tct_869184_c0_g1_i1, Rma-Tct_284653_c0_g1_i1
heme oxidation	2	Rma-Tct_113527_c0_g1_i6, Rma-Tct_635668_c0_g1_i1
pilus assembly	2	Rma-Tct_1162551_c0_g1_i1, Rma-Tct_589173_c0_g1_i1
positive regulation of ubiquitin protein ligase activity	2	Rma-Tct_153627_c0_g1_i1, Rma-Tct_564887_c0_g1_i1
DNA replication-independent nucleosome assembly	2	Rma-Tct_831330_c0_g1_i1, Rma-Tct_126915_c2_g4_i2
response to auxin	2	Rma-Tct_134823_c3_g2_i1, Rma-Tct_977988_c0_g1_i1
mRNA metabolic process	2	Rma-Tct_605270_c0_g1_i1, Rma-Tct_595349_c0_g1_i1
ribonucleoprotein complex assembly	2	Rma-Tct_1104205_c0_g1_i1, Rma-Tct_874435_c0_g1_i1
chaperone cofactor-dependent protein refolding	2	Rma-Tct_996187_c0_g1_i1, Rma-Tct_211615_c0_g1_i1
positive regulation of autophagy	2	Rma-Tct_273894_c0_g1_i1, Rma-Tct_743986_c0_g1_i1
mitochondrial respiratory chain complex III assembly	2	Rma-Tct_168290_c0_g1_i1, Rma-Tct_150263_c0_g1_i1
plant-type secondary cell wall biogenesis	2	Rma-Tct_71021_c0_g2_i1, Rma-Tct_71021_c0_g1_i1
positive regulation of macromitophagy in response to mitochondrial depolarization	2	Rma-Tct_1119178_c0_g1_i1, Rma-Tct_1074136_c0_g1_i1
positive regulation of signal transduction	2	Rma-Tct_601347_c0_g1_i1, Rma-Tct_313048_c0_g1_i1
rhamnose metabolic process	2	Rma-Tct_371569_c0_g1_i1, Rma-Tct_976962_c0_g1_i1
branched-chain amino acid metabolic process	2	Rma-Tct_125656_c0_g1_i3, Rma-Tct_846108_c0_g1_i1
sodium ion export from cell	2	Rma-Tct_370517_c0_g1_i1, Rma-Tct_391224_c0_g1_i1
organic substance catabolic process	2	Rma-Tct_669172_c0_g1_i1, Rma-Tct_895261_c0_g1_i1
copper ion export	2	Rma-Tct_238345_c0_g1_i1, Rma-Tct_309220_c0_g1_i1
regulation of exit from mitosis	2	Rma-Tct_349919_c0_g1_i1, Rma-Tct_406121_c0_g1_i1
protein folding in endoplasmic reticulum	2	Rma-Tct_438861_c0_g1_i1, Rma-Tct_211615_c0_g1_i1
cellular response to oxygen-containing compound	2	Rma-Tct_579142_c0_g1_i1, Rma-Tct_129037_c2_g4_i14
nuclear RNA surveillance	2	Rma-Tct_1065235_c0_g1_i1, Rma-Tct_605270_c0_g1_i1
protein heterotetramerization	2	Rma-Tct_12017_c0_g1_i1, Rma-Tct_126915_c2_g4_i2
CDP-diacylglycerol biosynthetic process	2	Rma-Tct_327392_c0_g1_i1, Rma-Tct_1026416_c0_g1_i1
L-lysine catabolic process to acetyl-CoA via saccharopine	2	Rma-Tct_164061_c0_g1_i1, Rma-Tct_972606_c0_g1_i1
germ cell development	2	Rma-Tct_430078_c0_g1_i1, Rma-Tct_222040_c0_g1_i1
negative regulation of biological process	2	Rma-Tct_824114_c0_g1_i1, Rma-Tct_285266_c0_g1_i1
cellular response to osmotic stress	2	Rma-Tct_348753_c0_g1_i1, Rma-Tct_39787_c0_g1_i1
p-aminobenzoyl-glutamate transmembrane transport	2	Rma-Tct_67250_c1_g1_i1, Rma-Tct_341665_c0_g1_i1
thylakoid membrane organization	2	Rma-Tct_134172_c2_g2_i2, Rma-Tct_880937_c0_g1_i1
Golgi organization	2	Rma-Tct_124900_c0_g1_i3, Rma-Tct_1060612_c0_g1_i1
sterol metabolic process	2	Rma-Tct_846511_c0_g1_i1, Rma-Tct_122731_c1_g2_i1
skeletal muscle myosin thick filament assembly	2	Rma-Tct_418736_c0_g1_i1, Rma-Tct_503072_c0_g1_i1
negative regulation of G0 to G1 transition	2	Rma-Tct_619517_c0_g1_i1, Rma-Tct_1136002_c0_g1_i1
positive regulation of cell migration	2	Rma-Tct_1088803_c0_g1_i1, Rma-Tct_483700_c0_g1_i1
regulation of protein glycosylation	2	Rma-Tct_472873_c0_g1_i1, Rma-Tct_400032_c0_g1_i1
chaperone mediated protein folding independent of cofactor	2	Rma-Tct_135629_c5_g11_i1, Rma-Tct_133170_c8_g18_i1
daunorubicin transport	2	Rma-Tct_1094523_c0_g1_i1, Rma-Tct_379753_c0_g1_i1
cytoskeleton-dependent intracellular transport	2	Rma-Tct_346488_c0_g1_i1, Rma-Tct_480964_c0_g1_i1
multicellular organismal reproductive process	2	Rma-Tct_482895_c0_g1_i1, Rma-Tct_878379_c0_g1_i1
gene silencing by miRNA	2	Rma-Tct_461945_c0_g1_i1, Rma-Tct_1105171_c0_g1_i1
regulation of protein stability	2	Rma-Tct_1094892_c0_g1_i1, Rma-Tct_371389_c0_g1_i1
positive regulation of transcription from RNA polymerase II promoter in response to stress	2	Rma-Tct_1117975_c0_g1_i1, Rma-Tct_434509_c0_g1_i1
regulation of muscle contraction	2	Rma-Tct_326508_c0_g1_i1, Rma-Tct_1026687_c0_g1_i1
oogenesis	2	Rma-Tct_319652_c0_g1_i1, Rma-Tct_595349_c0_g1_i1
mitotic spindle disassembly	2	Rma-Tct_334228_c0_g1_i1, Rma-Tct_18884_c0_g2_i1
ribophagy	2	Rma-Tct_334228_c0_g1_i1, Rma-Tct_18884_c0_g2_i1
stimulatory C-type lectin receptor signaling pathway	2	Rma-Tct_861171_c0_g1_i1, Rma-Tct_732446_c0_g1_i1
iron ion homeostasis	2	Rma-Tct_849438_c0_g1_i1, Rma-Tct_131075_c0_g1_i1
sulfolipid biosynthetic process	2	Rma-Tct_17754_c0_g1_i1, Rma-Tct_134615_c4_g1_i7
negative regulation of cell cycle	2	Rma-Tct_600181_c0_g1_i1, Rma-Tct_465042_c0_g1_i1
nuclear-transcribed mRNA catabolic process	2	Rma-Tct_327762_c0_g1_i1, Rma-Tct_1065235_c0_g1_i1
endonucleolytic cleavage in 5'-ETS of tricistronic rRNA transcript (SSU-rRNA, 5.8S rRNA, LSU-rRNA		2	Rma-Tct_870928_c0_g1_i1, Rma-Tct_610025_c0_g1_i1
L-methionine salvage	2	Rma-Tct_1162636_c0_g1_i1, Rma-Tct_811859_c0_g1_i1
pyridoxal 5'-phosphate salvage	2	Rma-Tct_670615_c0_g1_i1, Rma-Tct_181217_c0_g1_i1
tetrahydrofolate metabolic process	2	Rma-Tct_467941_c0_g1_i1, Rma-Tct_1059874_c0_g1_i1
bipolar cellular bud site selection	2	Rma-Tct_1064205_c0_g1_i1, Rma-Tct_920444_c0_g1_i1
formation of cytoplasmic translation initiation complex	2	Rma-Tct_781076_c0_g1_i1, Rma-Tct_259101_c0_g1_i1
embryo development	2	Rma-Tct_202409_c0_g1_i1, Rma-Tct_696084_c0_g1_i1
arsenite transport	2	Rma-Tct_949940_c0_g1_i1, Rma-Tct_640287_c0_g1_i1
oligopeptide transport	2	Rma-Tct_1032796_c0_g1_i1, Rma-Tct_575383_c0_g1_i1
cytokinesis	2	Rma-Tct_135737_c0_g3_i8, Rma-Tct_1136337_c0_g1_i1
protein urmylation	2	Rma-Tct_136130_c2_g12_i3, Rma-Tct_694514_c0_g1_i1
auxin-activated signaling pathway	2	Rma-Tct_130565_c0_g1_i1, Rma-Tct_134754_c0_g2_i8
RNA catabolic process	2	Rma-Tct_670061_c0_g1_i1, Rma-Tct_611738_c0_g1_i1
regulation of phosphoprotein phosphatase activity	2	Rma-Tct_1147564_c0_g1_i1, Rma-Tct_696501_c0_g1_i1
invasive growth in response to glucose limitation	2	Rma-Tct_459141_c0_g1_i1, Rma-Tct_694514_c0_g1_i1
regulation of response to stimulus	2	Rma-Tct_658967_c0_g1_i1, Rma-Tct_234869_c0_g1_i1
response to metal ion	2	Rma-Tct_1094965_c0_g1_i1, Rma-Tct_362539_c0_g1_i1
eukaryotic translation initiation factor 4F complex assembly	2	Rma-Tct_1088775_c0_g1_i1, Rma-Tct_785175_c0_g1_i1
plasmodesma organization	2	Rma-Tct_650266_c0_g1_i1, Rma-Tct_132119_c0_g2_i1
UDP-L-arabinose metabolic process	2	Rma-Tct_143255_c0_g1_i1, Rma-Tct_124122_c1_g6_i1
peptidyl-glutamic acid carboxylation	2	Rma-Tct_1159045_c0_g1_i1, Rma-Tct_783345_c0_g1_i1
lipoprotein transport	2	Rma-Tct_1125685_c0_g1_i1, Rma-Tct_860429_c0_g1_i1
cobalt ion transport	2	Rma-Tct_464518_c0_g1_i1, Rma-Tct_167830_c0_g1_i1
regulation of angiogenesis	2	Rma-Tct_337595_c0_g1_i1, Rma-Tct_273729_c0_g1_i1
protein monoubiquitination	2	Rma-Tct_987182_c0_g1_i1, Rma-Tct_361377_c0_g1_i1
ferric iron transport	2	Rma-Tct_686965_c0_g1_i1, Rma-Tct_167830_c0_g1_i1
deadenylation-dependent decapping of nuclear-transcribed mRNA	2	Rma-Tct_261700_c0_g1_i1, Rma-Tct_123170_c0_g1_i2
mitochondrial electron transport, NADH to ubiquinone	2	Rma-Tct_34708_c0_g1_i1, Rma-Tct_721699_c0_g1_i1
chromatin silencing	2	Rma-Tct_297968_c0_g1_i1, Rma-Tct_653375_c0_g1_i1
endoplasmic reticulum membrane fusion	2	Rma-Tct_334228_c0_g1_i1, Rma-Tct_18884_c0_g2_i1
positive regulation of mRNA catabolic process	2	Rma-Tct_511763_c0_g1_i1, Rma-Tct_1105171_c0_g1_i1
glycerophospholipid biosynthetic process	2	Rma-Tct_513208_c0_g1_i1, Rma-Tct_232721_c0_g1_i1
response to biotic stimulus	2	Rma-Tct_105815_c0_g1_i2, Rma-Tct_31499_c0_g1_i1
sulfate assimilation, phosphoadenylyl sulfate reduction by phosphoadenylyl-sulfate reductase (thioredoxin		2	Rma-Tct_134598_c6_g2_i8, Rma-Tct_1026667_c0_g1_i1
inorganic anion transport	2	Rma-Tct_598025_c0_g1_i1, Rma-Tct_41851_c1_g1_i1
response to starvation	2	Rma-Tct_135611_c3_g8_i8, Rma-Tct_627127_c0_g1_i1
cellular metal ion homeostasis	2	Rma-Tct_797465_c0_g1_i1, Rma-Tct_122587_c0_g2_i1
regulation of cellular component organization	2	Rma-Tct_134607_c1_g2_i10, Rma-Tct_234869_c0_g1_i1
nuclear pore organization	2	Rma-Tct_214987_c0_g1_i1, Rma-Tct_833671_c0_g1_i1
long-day photoperiodism, flowering	2	Rma-Tct_134513_c1_g6_i1, Rma-Tct_134513_c1_g9_i1
dUTP metabolic process	2	Rma-Tct_29925_c0_g1_i1, Rma-Tct_131242_c7_g10_i7
chromatin silencing at silent mating-type cassette	2	Rma-Tct_1162698_c0_g1_i1, Rma-Tct_165243_c0_g1_i1
mitochondria-associated ubiquitin-dependent protein catabolic process	2	Rma-Tct_334228_c0_g1_i1, Rma-Tct_18884_c0_g2_i1
ADP-L-glycero-beta-D-manno-heptose biosynthetic process	2	Rma-Tct_180341_c0_g1_i1, Rma-Tct_1099442_c0_g1_i1
positive regulation of protein phosphorylation	2	Rma-Tct_600181_c0_g1_i1, Rma-Tct_483700_c0_g1_i1
negative regulation of histone H3-K14 acetylation	2	Rma-Tct_198632_c0_g1_i1, Rma-Tct_294931_c0_g1_i1
butyrate metabolic process	2	Rma-Tct_393973_c0_g1_i1, Rma-Tct_315336_c0_g1_i1
positive regulation of intracellular signal transduction	2	Rma-Tct_600181_c0_g1_i1, Rma-Tct_878379_c0_g1_i1
mitochondrial translation	2	Rma-Tct_210312_c0_g1_i1, Rma-Tct_671876_c0_g1_i1
liver development	2	Rma-Tct_600181_c0_g1_i1, Rma-Tct_891011_c0_g1_i1
establishment of endoplasmic reticulum localization involved in endoplasmic reticulum polarization at cell division site	2	Rma-Tct_334228_c0_g1_i1, Rma-Tct_18884_c0_g2_i1
semaphorin-plexin signaling pathway	2	Rma-Tct_679519_c0_g1_i1, Rma-Tct_213917_c0_g1_i1
coenzyme metabolic process	2	Rma-Tct_822161_c0_g1_i1, Rma-Tct_350198_c0_g1_i1
cellular detoxification of cadmium ion	2	Rma-Tct_1008884_c0_g1_i1, Rma-Tct_859532_c0_g1_i1
branched-chain amino acid transport	2	Rma-Tct_206840_c0_g1_i1, Rma-Tct_1157008_c0_g1_i1
protein-phycocyanobilin linkage	2	Rma-Tct_230031_c0_g1_i1, Rma-Tct_1022195_c0_g1_i1
replicative cell aging	2	Rma-Tct_432695_c0_g1_i1, Rma-Tct_854644_c0_g1_i1
positive regulation of peptidase activity	2	Rma-Tct_736061_c0_g1_i1, Rma-Tct_586737_c0_g1_i1
extrachromosomal circular DNA localization involved in cell aging	2	Rma-Tct_1064205_c0_g1_i1, Rma-Tct_920444_c0_g1_i1
strigolactone biosynthetic process	2	Rma-Tct_129386_c0_g1_i4, Rma-Tct_129386_c0_g1_i1
regulation of cellular response to heat	2	Rma-Tct_996187_c0_g1_i1, Rma-Tct_636817_c0_g1_i1
negative regulation of cell proliferation	2	Rma-Tct_1105171_c0_g1_i1, Rma-Tct_385725_c0_g1_i1
nucleosome mobilization	2	Rma-Tct_198632_c0_g1_i1, Rma-Tct_294931_c0_g1_i1
divalent inorganic cation transport	2	Rma-Tct_672166_c0_g1_i1, Rma-Tct_761874_c0_g1_i1
transcription, RNA-templated	2	Rma-Tct_372018_c0_g1_i1, Rma-Tct_752174_c0_g1_i1
cellulose microfibril organization	2	Rma-Tct_132119_c0_g2_i1, Rma-Tct_120160_c0_g1_i1
budding cell apical bud growth	2	Rma-Tct_1064205_c0_g1_i1, Rma-Tct_920444_c0_g1_i1
regulation of autophagy	2	Rma-Tct_478764_c0_g1_i1, Rma-Tct_124900_c0_g1_i3
glycine betaine transport	2	Rma-Tct_378314_c0_g1_i1, Rma-Tct_858860_c0_g1_i1
regulation of membrane potential	2	Rma-Tct_839599_c0_g1_i1, Rma-Tct_391224_c0_g1_i1
spliceosome conformational change to release U4 (or U4atac	and U1 (or U11		2	Rma-Tct_1039321_c0_g1_i1, Rma-Tct_736899_c0_g1_i1
cellular response to organic substance	2	Rma-Tct_822154_c0_g1_i1, Rma-Tct_579142_c0_g1_i1
mitochondrial fission	2	Rma-Tct_43916_c0_g1_i1, Rma-Tct_113793_c0_g1_i1
phosphatidylcholine metabolic process	2	Rma-Tct_492968_c0_g1_i1, Rma-Tct_93024_c0_g2_i1
mitotic recombination	2	Rma-Tct_465042_c0_g1_i1, Rma-Tct_134181_c2_g1_i3
regulation of proteasomal protein catabolic process	2	Rma-Tct_736061_c0_g1_i1, Rma-Tct_586737_c0_g1_i1
synaptic vesicle exocytosis	2	Rma-Tct_276876_c0_g1_i1, Rma-Tct_296053_c0_g1_i1
xenobiotic transport	2	Rma-Tct_689191_c0_g1_i1, Rma-Tct_1091106_c0_g1_i1
ether lipid biosynthetic process	2	Rma-Tct_675634_c0_g1_i1, Rma-Tct_790377_c0_g1_i1
pollen sperm cell differentiation	2	Rma-Tct_134513_c1_g6_i1, Rma-Tct_134513_c1_g9_i1
selenocysteine incorporation	2	Rma-Tct_621016_c0_g1_i1, Rma-Tct_777687_c0_g1_i1
positive regulation of protein ubiquitination	2	Rma-Tct_1088803_c0_g1_i1, Rma-Tct_385725_c0_g1_i1
negative regulation of transforming growth factor beta receptor signaling pathway	2	Rma-Tct_1088803_c0_g1_i1, Rma-Tct_732446_c0_g1_i1
glycoside transport	2	Rma-Tct_592732_c0_g1_i1, Rma-Tct_587456_c0_g1_i1
regulation of biological quality	2	Rma-Tct_601347_c0_g1_i1, Rma-Tct_718831_c0_g1_i1
activation of reciprocal meiotic recombination	2	Rma-Tct_1027380_c0_g1_i1, Rma-Tct_209793_c0_g1_i1
mitotic metaphase plate congression	2	Rma-Tct_631951_c0_g1_i1, Rma-Tct_987182_c0_g1_i1
regulation of store-operated calcium entry	2	Rma-Tct_630861_c0_g1_i1, Rma-Tct_1032768_c0_g1_i1
glucan biosynthetic process	2	Rma-Tct_71387_c0_g3_i1, Rma-Tct_1040454_c0_g1_i1
glucose homeostasis	2	Rma-Tct_677571_c0_g1_i1, Rma-Tct_1099246_c0_g1_i1
cell development	2	Rma-Tct_1128062_c0_g1_i1, Rma-Tct_878379_c0_g1_i1
negative regulation of transcription from RNA polymerase II promoter in response to oxidative stress	2	Rma-Tct_1027380_c0_g1_i1, Rma-Tct_209793_c0_g1_i1
mitotic spindle assembly checkpoint	2	Rma-Tct_367236_c0_g1_i1, Rma-Tct_132424_c0_g1_i9
protein deubiquitination involved in ubiquitin-dependent protein catabolic process	2	Rma-Tct_785465_c0_g1_i1, Rma-Tct_1123011_c0_g1_i1
transcription-coupled nucleotide-excision repair	2	Rma-Tct_165243_c0_g1_i1, Rma-Tct_207278_c0_g1_i1
hemoglobin biosynthetic process	1	Rma-Tct_677571_c0_g1_i1
glutamate secretion	1	Rma-Tct_296053_c0_g1_i1
cellular component assembly	1	Rma-Tct_231425_c0_g1_i1
estrogen metabolic process	1	Rma-Tct_972148_c0_g1_i1
bone resorption	1	Rma-Tct_329786_c0_g1_i1
response to wounding	1	Rma-Tct_122209_c0_g1_i1
regulation of cellular localization	1	Rma-Tct_693390_c0_g1_i1
actin cortical patch localization	1	Rma-Tct_637784_c0_g1_i1
system development	1	Rma-Tct_134819_c0_g8_i5
protein targeting to mitochondrion	1	Rma-Tct_127022_c0_g2_i1
imaginal disc-derived wing morphogenesis	1	Rma-Tct_1143856_c0_g1_i1
3'-UTR-mediated mRNA destabilization	1	Rma-Tct_511763_c0_g1_i1
cellular response to lipopolysaccharide	1	Rma-Tct_511763_c0_g1_i1
membrane depolarization during action potential	1	Rma-Tct_136260_c5_g24_i5
telomere maintenance via semi-conservative replication	1	Rma-Tct_511763_c0_g1_i1
organomercury catabolic process	1	Rma-Tct_874076_c0_g1_i1
positive regulation of invasive growth in response to glucose limitation	1	Rma-Tct_987949_c0_g1_i1
phosphatidylinositol biosynthetic process	1	Rma-Tct_1019729_c0_g1_i1
polynucleotide 3' dephosphorylation	1	Rma-Tct_317234_c0_g1_i1
positive regulation of T cell mediated cytotoxicity	1	Rma-Tct_371389_c0_g1_i1
regulation of multicellular organismal development	1	Rma-Tct_482895_c0_g1_i1
xylem vessel member cell differentiation	1	Rma-Tct_394792_c0_g1_i1
phytyl diphosphate biosynthetic process	1	Rma-Tct_297869_c0_g1_i1
cytoplasmic translational termination	1	Rma-Tct_362316_c0_g1_i1
de-etiolation	1	Rma-Tct_586662_c0_g1_i1
mitotic spindle organization in nucleus	1	Rma-Tct_979377_c0_g1_i1
fertilization	1	Rma-Tct_391224_c0_g1_i1
messenger ribonucleoprotein complex assembly	1	Rma-Tct_782782_c0_g1_i1
manganese ion transport	1	Rma-Tct_620572_c0_g1_i1
mitochondrial alanyl-tRNA aminoacylation	1	Rma-Tct_471287_c0_g1_i1
dephosphorylation of RNA polymerase II C-terminal domain	1	Rma-Tct_119734_c0_g1_i1
mitotic G1 DNA damage checkpoint	1	Rma-Tct_1162698_c0_g1_i1
type IV pilus-dependent motility	1	Rma-Tct_938526_c0_g1_i1
D-glucarate catabolic process	1	Rma-Tct_150087_c0_g1_i1
regulation of cellular protein metabolic process	1	Rma-Tct_837855_c0_g1_i1
anatomical structure homeostasis	1	Rma-Tct_878379_c0_g1_i1
regulation of ceramide biosynthetic process	1	Rma-Tct_600766_c0_g1_i1
positive regulation of ribosomal protein gene transcription from RNA polymerase II promoter	1	Rma-Tct_432695_c0_g1_i1
regulation of timing of transition from vegetative to reproductive phase	1	Rma-Tct_135768_c3_g9_i1
polyol metabolic process	1	Rma-Tct_367755_c0_g1_i1
inner dynein arm assembly	1	Rma-Tct_169019_c0_g1_i1
maintenance of rDNA	1	Rma-Tct_465042_c0_g1_i1
response to fungus	1	Rma-Tct_977988_c0_g1_i1
otolith development	1	Rma-Tct_391224_c0_g1_i1
L-arginine import	1	Rma-Tct_750746_c0_g1_i1
floral whorl development	1	Rma-Tct_135768_c3_g9_i1
ubiquitin-dependent protein catabolic process via the N-end rule pathway	1	Rma-Tct_1162698_c0_g1_i1
cardiovascular system development	1	Rma-Tct_603134_c0_g1_i1
alpha-glucan biosynthetic process	1	Rma-Tct_167100_c0_g1_i1
regulation of calcium-mediated signaling	1	Rma-Tct_600181_c0_g1_i1
positive regulation of establishment of protein localization to plasma membrane	1	Rma-Tct_732446_c0_g1_i1
positive regulation of cell-substrate adhesion	1	Rma-Tct_490099_c0_g1_i1
protein import into chloroplast stroma	1	Rma-Tct_122587_c0_g2_i1
developmental process involved in reproduction	1	Rma-Tct_136297_c6_g2_i1
glucosinolate biosynthetic process	1	Rma-Tct_134585_c0_g1_i19
regulation of stomatal closure	1	Rma-Tct_586662_c0_g1_i1
catechol-containing compound metabolic process	1	Rma-Tct_301915_c0_g1_i1
protein maturation	1	Rma-Tct_841265_c0_g1_i1
regulation of calcium ion transmembrane transporter activity	1	Rma-Tct_600181_c0_g1_i1
cytochrome b6f complex assembly	1	Rma-Tct_131085_c0_g1_i1
triglyceride transport	1	Rma-Tct_210354_c0_g1_i1
negative regulation of endocytosis	1	Rma-Tct_1019729_c0_g1_i1
response to karrikin	1	Rma-Tct_131308_c3_g4_i5
melanosome transport	1	Rma-Tct_165480_c0_g1_i1
rRNA (guanine-N7	#NAME?	1	Rma-Tct_999383_c0_g1_i1
cerebellar cortex development	1	Rma-Tct_1051382_c0_g1_i1
regulation of protein secretion	1	Rma-Tct_374721_c0_g1_i1
lysosomal transport	1	Rma-Tct_1154809_c0_g1_i1
regulation of phosphatidylinositol dephosphorylation	1	Rma-Tct_391987_c0_g1_i1
negative regulation of DNA damage response, signal transduction by p53 class mediator	1	Rma-Tct_581938_c0_g1_i1
gonad development	1	Rma-Tct_430078_c0_g1_i1
response to topologically incorrect protein	1	Rma-Tct_707487_c0_g1_i1
biotin transport	1	Rma-Tct_372064_c0_g1_i1
guanosine-containing compound metabolic process	1	Rma-Tct_1019253_c0_g1_i1
double fertilization forming a zygote and endosperm	1	Rma-Tct_124375_c0_g1_i7
ascospore formation	1	Rma-Tct_1017133_c0_g1_i1
androgen metabolic process	1	Rma-Tct_972148_c0_g1_i1
regulation of barrier septum assembly	1	Rma-Tct_115303_c0_g1_i1
clathrin coat disassembly	1	Rma-Tct_371389_c0_g1_i1
lactate metabolic process	1	Rma-Tct_1024817_c0_g1_i1
positive regulation of cyclin-dependent protein serine/threonine kinase activity involved in G2/M transition of mitotic cell cycle	1	Rma-Tct_134871_c6_g5_i2
protein targeting to membrane	1	Rma-Tct_192154_c0_g1_i1
telomere maintenance via telomerase	1	Rma-Tct_133872_c1_g2_i19
fructose metabolic process	1	Rma-Tct_479298_c0_g1_i1
cytoskeletal anchoring at plasma membrane	1	Rma-Tct_420395_c0_g1_i1
glyoxylate catabolic process	1	Rma-Tct_116560_c0_g2_i1
response to pheromone	1	Rma-Tct_809795_c0_g1_i1
neuron development	1	Rma-Tct_663953_c0_g1_i1
tube development	1	Rma-Tct_202409_c0_g1_i1
mitochondrial RNA 3'-end processing	1	Rma-Tct_313048_c0_g1_i1
chemical synaptic transmission	1	Rma-Tct_837758_c0_g1_i1
extrinsic apoptotic signaling pathway	1	Rma-Tct_732446_c0_g1_i1
spliceosomal snRNP assembly	1	Rma-Tct_132828_c3_g2_i1
deoxyribonucleotide biosynthetic process	1	Rma-Tct_462910_c0_g1_i1
positive regulation of mRNA endonucleolytic cleavage involved in unfolded protein response	1	Rma-Tct_636817_c0_g1_i1
S-adenosylhomocysteine metabolic process	1	Rma-Tct_482436_c0_g1_i1
3,4-dihydroxybenzoate metabolic process	1	Rma-Tct_136127_c0_g2_i1
lysine biosynthetic process via aminoadipic acid	1	Rma-Tct_345354_c0_g1_i1
skeletal muscle tissue development	1	Rma-Tct_1128062_c0_g1_i1
filamentous growth	1	Rma-Tct_297968_c0_g1_i1
mRNA export from nucleus in response to heat stress	1	Rma-Tct_135286_c6_g46_i4
positive regulation of cytokine production	1	Rma-Tct_600181_c0_g1_i1
establishment of epithelial cell polarity	1	Rma-Tct_90474_c0_g1_i1
stress fiber assembly	1	Rma-Tct_987182_c0_g1_i1
axonal transport	1	Rma-Tct_878379_c0_g1_i1
inheritance of oxidatively modified proteins involved in replicative cell aging	1	Rma-Tct_211615_c0_g1_i1
midbrain-hindbrain boundary development	1	Rma-Tct_391224_c0_g1_i1
dorsal/ventral pattern formation	1	Rma-Tct_475645_c0_g1_i1
protein activation cascade	1	Rma-Tct_241928_c0_g1_i1
positive regulation of mitochondrial depolarization	1	Rma-Tct_483700_c0_g1_i1
regulation of cellular amino acid metabolic process	1	Rma-Tct_861171_c0_g1_i1
mitochondrial electron transport, succinate to ubiquinone	1	Rma-Tct_132086_c5_g5_i3
epithelial cilium movement involved in determination of left/right asymmetry	1	Rma-Tct_419798_c0_g1_i1
negative regulation of keratinocyte proliferation	1	Rma-Tct_1131908_c0_g1_i1
homoserine metabolic process	1	Rma-Tct_676050_c0_g1_i1
trans-translation	1	Rma-Tct_454470_c0_g1_i1
vacuolar protein processing	1	Rma-Tct_145545_c0_g1_i1
response to amphetamine	1	Rma-Tct_284653_c0_g1_i1
inflorescence morphogenesis	1	Rma-Tct_977988_c0_g1_i1
bile acid biosynthetic process	1	Rma-Tct_972148_c0_g1_i1
cellular response to growth factor stimulus	1	Rma-Tct_483700_c0_g1_i1
adenosine catabolic process	1	Rma-Tct_225796_c0_g1_i1
steroid metabolic process	1	Rma-Tct_92518_c0_g2_i1
co-translational protein modification	1	Rma-Tct_259924_c0_g1_i1
regulation of sphingolipid biosynthetic process	1	Rma-Tct_432695_c0_g1_i1
transsulfuration	1	Rma-Tct_106215_c1_g1_i1
substrate adhesion-dependent cell spreading	1	Rma-Tct_280103_c0_g1_i1
ventricular system development	1	Rma-Tct_391224_c0_g1_i1
detection of stimulus	1	Rma-Tct_600181_c0_g1_i1
camera-type eye morphogenesis	1	Rma-Tct_872179_c0_g1_i1
response to organonitrogen compound	1	Rma-Tct_134871_c6_g5_i2
sensory perception of sound	1	Rma-Tct_1128062_c0_g1_i1
positive regulation of cell-cell adhesion	1	Rma-Tct_663953_c0_g1_i1
endoplasmic reticulum membrane organization	1	Rma-Tct_391987_c0_g1_i1
protein import into chloroplast thylakoid membrane	1	Rma-Tct_11815_c0_g2_i1
tRNA seleno-modification	1	Rma-Tct_327966_c0_g1_i1
response to red light	1	Rma-Tct_1145390_c0_g1_i1
cerebellum structural organization	1	Rma-Tct_1088803_c0_g1_i1
cellular macromolecular complex assembly	1	Rma-Tct_807244_c0_g1_i1
negative regulation of phosphatidylinositol biosynthetic process	1	Rma-Tct_619517_c0_g1_i1
positive regulation of cyclic-nucleotide phosphodiesterase activity	1	Rma-Tct_483700_c0_g1_i1
UV-damage excision repair	1	Rma-Tct_903329_c0_g1_i1
negative regulation of peptidyl-serine phosphorylation	1	Rma-Tct_483700_c0_g1_i1
fatty-acyl-CoA metabolic process	1	Rma-Tct_82917_c0_g1_i1
sequestering of calcium ion	1	Rma-Tct_41338_c0_g1_i1
anterior/posterior axis specification, embryo	1	Rma-Tct_581938_c0_g1_i1
AMP biosynthetic process	1	Rma-Tct_132808_c2_g3_i13
fungal-type cell wall biogenesis	1	Rma-Tct_369663_c0_g1_i1
methylammonium transmembrane transport	1	Rma-Tct_459141_c0_g1_i1
regulation of response to reactive oxygen species	1	Rma-Tct_392385_c0_g1_i1
GDP-L-fucose biosynthetic process	1	Rma-Tct_661125_c0_g1_i1
spongiotrophoblast layer development	1	Rma-Tct_1097523_c0_g1_i1
neural tube closure	1	Rma-Tct_872179_c0_g1_i1
peptidyl-proline hydroxylation	1	Rma-Tct_198586_c0_g1_i1
trichome morphogenesis	1	Rma-Tct_562048_c0_g1_i1
positive regulation of NF-kappaB transcription factor activity	1	Rma-Tct_636817_c0_g1_i1
regulation of skeletal muscle cell differentiation	1	Rma-Tct_603134_c0_g1_i1
actin filament severing	1	Rma-Tct_230290_c0_g1_i1
translation reinitiation	1	Rma-Tct_259101_c0_g1_i1
Mo-molybdopterin cofactor metabolic process	1	Rma-Tct_999233_c0_g1_i1
RNA transport	1	Rma-Tct_894158_c0_g1_i1
miRNA mediated inhibition of translation	1	Rma-Tct_227059_c0_g1_i1
DNA double-strand break processing	1	Rma-Tct_465042_c0_g1_i1
ossification	1	Rma-Tct_23912_c0_g1_i1
fungal-type cell wall chitin biosynthetic process	1	Rma-Tct_216246_c0_g1_i1
response to blue light	1	Rma-Tct_1145390_c0_g1_i1
negative regulation of Rho protein signal transduction	1	Rma-Tct_987182_c0_g1_i1
retinal rod cell development	1	Rma-Tct_1046554_c0_g1_i1
cell separation after cytokinesis	1	Rma-Tct_631951_c0_g1_i1
establishment of synaptic specificity at neuromuscular junction	1	Rma-Tct_869184_c0_g1_i1
negative regulation of platelet aggregation	1	Rma-Tct_1074136_c0_g1_i1
positive regulation of transcription from RNA polymerase II promoter in response to osmotic stress	1	Rma-Tct_209793_c0_g1_i1
regulation of MAP kinase activity	1	Rma-Tct_1126622_c0_g1_i1
cerebellar Purkinje cell layer development	1	Rma-Tct_1088803_c0_g1_i1
bicellular tight junction assembly	1	Rma-Tct_90474_c0_g1_i1
regulation of mating type switching	1	Rma-Tct_815882_c0_g1_i1
negative regulation of cysteine-type endopeptidase activity involved in apoptotic process	1	Rma-Tct_385725_c0_g1_i1
protein complex localization	1	Rma-Tct_837855_c0_g1_i1
sex differentiation	1	Rma-Tct_482895_c0_g1_i1
nuclear mRNA surveillance	1	Rma-Tct_230729_c0_g1_i1
formate catabolic process	1	Rma-Tct_271805_c0_g1_i1
photosystem I assembly	1	Rma-Tct_107841_c0_g1_i2
basic amino acid transport	1	Rma-Tct_177014_c0_g1_i1
camera-type eye development	1	Rma-Tct_475645_c0_g1_i1
ubiquinone-6 biosynthetic process	1	Rma-Tct_1034245_c0_g1_i1
negative regulation of actin filament polymerization	1	Rma-Tct_354261_c0_g1_i1
negative regulation of mating-type specific transcription from RNA polymerase II promoter	1	Rma-Tct_815882_c0_g1_i1
endoplasmic reticulum inheritance	1	Rma-Tct_191907_c0_g1_i1
lateral root formation	1	Rma-Tct_977988_c0_g1_i1
negative regulation of defense response	1	Rma-Tct_992471_c0_g1_i1
protein heterooligomerization	1	Rma-Tct_793345_c0_g1_i1
negative regulation of protein homodimerization activity	1	Rma-Tct_1088803_c0_g1_i1
regulation of IRE1-mediated unfolded protein response	1	Rma-Tct_1088803_c0_g1_i1
IRE1-mediated unfolded protein response	1	Rma-Tct_707882_c0_g1_i1
DNA geometric change	1	Rma-Tct_584482_c0_g1_i1
negative regulation of mitochondrial outer membrane permeabilization involved in apoptotic signaling pathway	1	Rma-Tct_636817_c0_g1_i1
adaxial/abaxial pattern specification	1	Rma-Tct_548789_c0_g1_i1
membrane fusion	1	Rma-Tct_296053_c0_g1_i1
response to sucrose	1	Rma-Tct_120600_c0_g1_i3
pigmentation	1	Rma-Tct_483700_c0_g1_i1
regulation of protein complex assembly	1	Rma-Tct_940880_c0_g1_i1
sex determination	1	Rma-Tct_663953_c0_g1_i1
acetoin metabolic process	1	Rma-Tct_265089_c0_g1_i1
positive regulation of intrinsic apoptotic signaling pathway	1	Rma-Tct_483700_c0_g1_i1
signal transduction involved in conjugation with cellular fusion	1	Rma-Tct_490099_c0_g1_i1
establishment of protein localization to plasma membrane	1	Rma-Tct_362973_c0_g1_i1
negative regulation of intrinsic apoptotic signaling pathway in response to DNA damage	1	Rma-Tct_581938_c0_g1_i1
negative regulation of ubiquitin-protein ligase activity involved in mitotic cell cycle	1	Rma-Tct_861171_c0_g1_i1
positive regulation of opsonization	1	Rma-Tct_1060612_c0_g1_i1
response to bacterium	1	Rma-Tct_127379_c0_g1_i10
divalent metal ion transport	1	Rma-Tct_71217_c0_g1_i1
inductive cell migration	1	Rma-Tct_481703_c0_g1_i1
nitrogen catabolite regulation of transcription	1	Rma-Tct_710127_c0_g1_i1
mitochondrial electron transport, cytochrome c to oxygen	1	Rma-Tct_135758_c5_g8_i1
L-glutamate transport	1	Rma-Tct_340918_c0_g1_i1
spliceosomal complex disassembly	1	Rma-Tct_235277_c0_g1_i1
embryonic heart tube left/right pattern formation	1	Rma-Tct_872179_c0_g1_i1
positive regulation of transport	1	Rma-Tct_693390_c0_g1_i1
adenohypophysis development	1	Rma-Tct_663953_c0_g1_i1
histone H3 deacetylation	1	Rma-Tct_318024_c0_g1_i1
positive regulation of T cell proliferation	1	Rma-Tct_1099246_c0_g1_i1
cardiocyte differentiation	1	Rma-Tct_391224_c0_g1_i1
positive regulation of phosphate metabolic process	1	Rma-Tct_951385_c0_g1_i1
negative regulation of reactive oxygen species metabolic process	1	Rma-Tct_870263_c0_g1_i1
blood vessel development	1	Rma-Tct_600181_c0_g1_i1
regulation of release of sequestered calcium ion into cytosol	1	Rma-Tct_600181_c0_g1_i1
regulation of seed germination	1	Rma-Tct_134613_c0_g3_i9
cellular response to insulin stimulus	1	Rma-Tct_732446_c0_g1_i1
nucleus organization	1	Rma-Tct_631951_c0_g1_i1
cholesterol efflux	1	Rma-Tct_432959_c0_g1_i1
organic anion transport	1	Rma-Tct_803855_c0_g1_i1
tyrosine catabolic process	1	Rma-Tct_230258_c0_g1_i1
pentose catabolic process	1	Rma-Tct_123194_c0_g1_i7
negative regulation of neuron death	1	Rma-Tct_665294_c0_g1_i1
regulation of signaling	1	Rma-Tct_446973_c0_g1_i1
establishment of planar polarity	1	Rma-Tct_602650_c0_g1_i1
positive regulation of meiotic cell cycle	1	Rma-Tct_165243_c0_g1_i1
mitochondrial DNA replication	1	Rma-Tct_313048_c0_g1_i1
pectin catabolic process	1	Rma-Tct_650914_c0_g1_i1
positive regulation of septation initiation signaling	1	Rma-Tct_1019286_c0_g1_i1
negative regulation of I-kappaB kinase/NF-kappaB signaling	1	Rma-Tct_385725_c0_g1_i1
cellular response to glucose stimulus	1	Rma-Tct_483700_c0_g1_i1
mitochondrion-ER tethering	1	Rma-Tct_545912_c0_g1_i1
mannosylglycerate biosynthetic process	1	Rma-Tct_381862_c0_g1_i1
dGTP catabolic process	1	Rma-Tct_9529_c0_g2_i1
transfer RNA gene-mediated silencing	1	Rma-Tct_860960_c0_g1_i1
transport along microtubule	1	Rma-Tct_377245_c0_g1_i1
nuclear-transcribed mRNA catabolic process, endonucleolytic cleavage-dependent decay	1	Rma-Tct_511763_c0_g1_i1
fungal-type cell wall (1->3	#NAME?	1	Rma-Tct_297968_c0_g1_i1
sphinganine biosynthetic process	1	Rma-Tct_493537_c0_g1_i1
mRNA 3'-end processing	1	Rma-Tct_207278_c0_g1_i1
germ-line stem cell population maintenance	1	Rma-Tct_1094892_c0_g1_i1
peptidyl-diphthamide biosynthetic process from peptidyl-histidine	1	Rma-Tct_957396_c0_g1_i1
gastrulation	1	Rma-Tct_165480_c0_g1_i1
amine catabolic process	1	Rma-Tct_489092_c0_g1_i1
actin cortical patch assembly	1	Rma-Tct_637784_c0_g1_i1
ncRNA 3'-end processing	1	Rma-Tct_1065235_c0_g1_i1
regulation of G1/S transition of mitotic cell cycle	1	Rma-Tct_1137332_c0_g1_i1
positive regulation of viral budding via host ESCRT complex	1	Rma-Tct_631951_c0_g1_i1
gametophyte development	1	Rma-Tct_108009_c0_g1_i1
L-kynurenine catabolic process	1	Rma-Tct_874681_c0_g1_i1
cargo loading into vesicle	1	Rma-Tct_135737_c0_g3_i8
ATP hydrolysis coupled transmembrane transport	1	Rma-Tct_993716_c0_g1_i1
purine nucleobase transmembrane transport	1	Rma-Tct_340482_c0_g1_i1
glial cell fate commitment	1	Rma-Tct_663953_c0_g1_i1
triglyceride metabolic process	1	Rma-Tct_470513_c0_g1_i1
embryo sac development	1	Rma-Tct_124375_c0_g1_i7
UDP-glucuronate metabolic process	1	Rma-Tct_143255_c0_g1_i1
seed morphogenesis	1	Rma-Tct_210354_c0_g1_i1
positive regulation of extrinsic apoptotic signaling pathway in absence of ligand	1	Rma-Tct_246486_c0_g1_i1
positive regulation of nucleotide-binding oligomerization domain containing 2 signaling pathway	1	Rma-Tct_636817_c0_g1_i1
alginic acid acetylation	1	Rma-Tct_1017492_c0_g1_i1
mitotic spindle organization	1	Rma-Tct_595349_c0_g1_i1
arachidonic acid secretion	1	Rma-Tct_105583_c0_g1_i1
antigen processing and presentation of exogenous peptide antigen via MHC class I, TAP-dependent	1	Rma-Tct_861171_c0_g1_i1
response to desiccation	1	Rma-Tct_125675_c0_g1_i2
auxin efflux	1	Rma-Tct_257513_c0_g1_i1
regulation of response to osmotic stress	1	Rma-Tct_432695_c0_g1_i1
Golgi to endosome transport	1	Rma-Tct_989047_c0_g1_i1
Ras protein signal transduction	1	Rma-Tct_529939_c0_g1_i1
molybdopterin cofactor metabolic process	1	Rma-Tct_299333_c0_g1_i1
regulation of protein folding in endoplasmic reticulum	1	Rma-Tct_1088803_c0_g1_i1
UDP-glucose transport	1	Rma-Tct_987400_c0_g1_i1
glutamine family amino acid biosynthetic process	1	Rma-Tct_371981_c0_g1_i1
cellular response to manganese ion	1	Rma-Tct_1088803_c0_g1_i1
negative regulation of cellular protein metabolic process	1	Rma-Tct_693390_c0_g1_i1
regulation of chromosome organization	1	Rma-Tct_1065235_c0_g1_i1
chromosome organization involved in meiotic cell cycle	1	Rma-Tct_133872_c1_g2_i19
negative regulation of supramolecular fiber organization	1	Rma-Tct_371389_c0_g1_i1
endosome to lysosome transport	1	Rma-Tct_135737_c0_g3_i8
regulation of alpha-glucan biosynthetic process	1	Rma-Tct_645368_c0_g1_i1
mRNA 3'-splice site recognition	1	Rma-Tct_507587_c0_g1_i1
protein K11-linked deubiquitination	1	Rma-Tct_658967_c0_g1_i1
axonal fasciculation	1	Rma-Tct_503072_c0_g1_i1
positive regulation of cellular biosynthetic process	1	Rma-Tct_600181_c0_g1_i1
negative regulation of response to salt stress	1	Rma-Tct_343327_c0_g1_i1
regulation of G-protein coupled receptor protein signaling pathway	1	Rma-Tct_613448_c0_g1_i1
positive regulation of transcription from RNA polymerase II promoter in response to endoplasmic reticulum stress	1	Rma-Tct_1088803_c0_g1_i1
dosage compensation by inactivation of X chromosome	1	Rma-Tct_511763_c0_g1_i1
ribosomal small subunit export from nucleus	1	Rma-Tct_434381_c0_g1_i1
L-glutamate import	1	Rma-Tct_750746_c0_g1_i1
establishment of protein localization to organelle	1	Rma-Tct_872179_c0_g1_i1
UDP-N-acetylgalactosamine biosynthetic process	1	Rma-Tct_670611_c0_g2_i1
positive regulation of cell cycle	1	Rma-Tct_1080540_c0_g1_i1
aging	1	Rma-Tct_878379_c0_g1_i1
ecdysis, collagen and cuticulin-based cuticle	1	Rma-Tct_846258_c0_g1_i1
positive regulation of phagocytosis	1	Rma-Tct_371389_c0_g1_i1
wybutosine biosynthetic process	1	Rma-Tct_628654_c0_g1_i1
establishment of localization	1	Rma-Tct_554586_c0_g1_i1
negative regulation of protein kinase B signaling	1	Rma-Tct_483700_c0_g1_i1
cholesterol biosynthetic process	1	Rma-Tct_626904_c0_g1_i1
negative regulation of peptidyl-tyrosine phosphorylation	1	Rma-Tct_645368_c0_g1_i1
positive regulation of mating-type specific transcription from RNA polymerase II promoter	1	Rma-Tct_815882_c0_g1_i1
response to glucose	1	Rma-Tct_132119_c0_g2_i1
ER overload response	1	Rma-Tct_1088803_c0_g1_i1
protein localization to non-motile cilium	1	Rma-Tct_209263_c0_g1_i1
synapse organization	1	Rma-Tct_861906_c0_g1_i1
lipid storage	1	Rma-Tct_218555_c0_g1_i1
zygote asymmetric cytokinesis in embryo sac	1	Rma-Tct_1007049_c0_g1_i1
activation of MAPKK activity	1	Rma-Tct_1086877_c0_g1_i1
galactose transport	1	Rma-Tct_1100047_c0_g1_i1
protein demethylation	1	Rma-Tct_521510_c0_g1_i1
regulation of translational elongation	1	Rma-Tct_926979_c0_g1_i1
peptidyl-threonine autophosphorylation	1	Rma-Tct_429286_c0_g1_i1
monocarboxylic acid catabolic process	1	Rma-Tct_302716_c0_g1_i1
N-terminal protein myristoylation	1	Rma-Tct_256066_c0_g1_i1
negative regulation of phagocytosis	1	Rma-Tct_483700_c0_g1_i1
cellular response to pH	1	Rma-Tct_1058327_c0_g1_i1
oxygen homeostasis	1	Rma-Tct_175329_c0_g1_i1
copper ion homeostasis	1	Rma-Tct_210292_c0_g1_i1
regulation of mitotic cell cycle	1	Rma-Tct_218785_c0_g1_i1
antigen processing and presentation	1	Rma-Tct_555526_c0_g1_i1
(1->6	#NAME?	1	Rma-Tct_684997_c0_g1_i1
positive regulation of receptor internalization	1	Rma-Tct_137260_c0_g1_i1
spliceosomal conformational changes to generate catalytic conformation	1	Rma-Tct_453227_c0_g1_i1
DNA damage checkpoint	1	Rma-Tct_946195_c0_g1_i1
purine-containing compound metabolic process	1	Rma-Tct_954563_c0_g1_i1
organophosphate biosynthetic process	1	Rma-Tct_299333_c0_g1_i1
positive regulation of arginine biosynthetic process by positive regulation of transcription from RNA polymerase II promoter	1	Rma-Tct_815882_c0_g1_i1
regulation of multicellular organismal process	1	Rma-Tct_878379_c0_g1_i1
positive regulation of gastrulation	1	Rma-Tct_483700_c0_g1_i1
multi-organism cellular process	1	Rma-Tct_483700_c0_g1_i1
negative regulation of DNA-dependent DNA replication initiation	1	Rma-Tct_982661_c0_g1_i1
organic cyclic compound metabolic process	1	Rma-Tct_335490_c1_g1_i1
plant organ morphogenesis	1	Rma-Tct_606644_c0_g1_i1
response to osmotic stress	1	Rma-Tct_131874_c1_g1_i1
galactosylceramide catabolic process	1	Rma-Tct_955519_c0_g1_i1
photoperiodism, flowering	1	Rma-Tct_129239_c0_g1_i1
positive regulation of lysosomal membrane permeability	1	Rma-Tct_371389_c0_g1_i1
negative regulation of translational elongation	1	Rma-Tct_261700_c0_g1_i1
plant-type cell wall biogenesis	1	Rma-Tct_124122_c1_g6_i1
chitin biosynthetic process	1	Rma-Tct_734835_c0_g1_i1
quinolinate biosynthetic process	1	Rma-Tct_126517_c3_g2_i1
adenine metabolic process	1	Rma-Tct_221847_c0_g1_i1
bract development	1	Rma-Tct_391224_c0_g1_i1
purine nucleobase transport	1	Rma-Tct_290772_c0_g1_i1
viral entry into host cell	1	Rma-Tct_636817_c0_g1_i1
heart looping	1	Rma-Tct_165480_c0_g1_i1
pentalenolactone biosynthetic process	1	Rma-Tct_960539_c0_g1_i1
positive regulation of cellular metabolic process	1	Rma-Tct_878379_c0_g1_i1
cell surface receptor signaling pathway	1	Rma-Tct_280103_c0_g1_i1
production of ta-siRNAs involved in RNA interference	1	Rma-Tct_133316_c0_g1_i5
meiotic DNA double-strand break processing	1	Rma-Tct_854644_c0_g1_i1
cellular response to nitrogen levels	1	Rma-Tct_120600_c0_g1_i3
maintenance of DNA methylation	1	Rma-Tct_1007049_c0_g1_i1
nuclear polyadenylation-dependent rRNA catabolic process	1	Rma-Tct_230729_c0_g1_i1
pollen tube development	1	Rma-Tct_124375_c0_g1_i7
stomatal movement	1	Rma-Tct_992471_c0_g1_i1
regulation of leukocyte chemotaxis	1	Rma-Tct_337595_c0_g1_i1
positive regulation of DNA repair	1	Rma-Tct_606264_c0_g1_i1
vocalization behavior	1	Rma-Tct_1128062_c0_g1_i1
positive regulation of transcription from RNA polymerase II promoter by a nonfermentable carbon source	1	Rma-Tct_913792_c0_g1_i1
glucose transmembrane transport	1	Rma-Tct_1100047_c0_g1_i1
sphingomyelin catabolic process	1	Rma-Tct_546218_c0_g1_i1
conjugation with cellular fusion	1	Rma-Tct_820162_c0_g1_i1
response to zinc ion	1	Rma-Tct_931478_c0_g1_i1
developmental vegetative growth	1	Rma-Tct_438812_c0_g1_i1
response to hypoxia	1	Rma-Tct_175329_c0_g1_i1
negative regulation of endoplasmic reticulum unfolded protein response	1	Rma-Tct_483700_c0_g1_i1
definitive hemopoiesis	1	Rma-Tct_1130520_c0_g1_i1
positive regulation of calcium-transporting ATPase activity	1	Rma-Tct_134871_c6_g5_i2
positive regulation of immune system process	1	Rma-Tct_600181_c0_g1_i1
regulation of microvillus assembly	1	Rma-Tct_529939_c0_g1_i1
erythrocyte differentiation	1	Rma-Tct_677571_c0_g1_i1
regulation of protein localization to cell surface	1	Rma-Tct_813079_c0_g1_i1
plant epidermis morphogenesis	1	Rma-Tct_134607_c1_g2_i10
ncRNA catabolic process	1	Rma-Tct_344570_c0_g1_i1
peptidyl-serine autophosphorylation	1	Rma-Tct_429286_c0_g1_i1
negative regulation of SREBP signaling pathway by positive regulation of transcription factor catabolic process in response to increased oxygen levels	1	Rma-Tct_1162698_c0_g1_i1
labyrinthine layer development	1	Rma-Tct_1097523_c0_g1_i1
intrinsic apoptotic signaling pathway by p53 class mediator	1	Rma-Tct_246486_c0_g1_i1
acetate metabolic process	1	Rma-Tct_136037_c3_g7_i7
toxin transport	1	Rma-Tct_1088803_c0_g1_i1
somatic stem cell population maintenance	1	Rma-Tct_663953_c0_g1_i1
positive regulation of protein refolding	1	Rma-Tct_371389_c0_g1_i1
regulation of bone mineralization	1	Rma-Tct_337595_c0_g1_i1
regulation of I-kappaB kinase/NF-kappaB signaling	1	Rma-Tct_732446_c0_g1_i1
pharyngeal pumping	1	Rma-Tct_503072_c0_g1_i1
plasmodesmata-mediated intercellular transport	1	Rma-Tct_650266_c0_g1_i1
G2/M transition of mitotic cell cycle	1	Rma-Tct_946195_c0_g1_i1
membrane protein ectodomain proteolysis	1	Rma-Tct_1015859_c0_g1_i1
single-species biofilm formation on inanimate substrate	1	Rma-Tct_494523_c0_g1_i1
oxaloacetate metabolic process	1	Rma-Tct_26757_c0_g1_i1
lymphocyte differentiation	1	Rma-Tct_294997_c0_g1_i1
mitotic cell cycle	1	Rma-Tct_725827_c0_g1_i1
cellular response to zinc ion	1	Rma-Tct_940880_c0_g1_i1
hormone-mediated signaling pathway	1	Rma-Tct_129037_c2_g4_i14
negative regulation of extrinsic apoptotic signaling pathway	1	Rma-Tct_1097523_c0_g1_i1
mitotic actomyosin contractile ring assembly	1	Rma-Tct_637784_c0_g1_i1
negative regulation of neuron differentiation	1	Rma-Tct_663953_c0_g1_i1
stem cell division	1	Rma-Tct_987182_c0_g1_i1
tRNA thio-modification	1	Rma-Tct_136130_c2_g12_i3
growth of symbiont in host cell	1	Rma-Tct_839302_c0_g1_i1
thyroid hormone generation	1	Rma-Tct_686136_c0_g1_i1
pyrimidine ribonucleoside catabolic process	1	Rma-Tct_1021971_c0_g1_i1
leucine catabolic process	1	Rma-Tct_134215_c0_g3_i7
septin ring assembly	1	Rma-Tct_191907_c0_g1_i1
microtubule bundle formation	1	Rma-Tct_357222_c0_g1_i1
positive regulation of phosphorylation of RNA polymerase II C-terminal domain	1	Rma-Tct_1088197_c0_g1_i1
positive regulation of endothelial cell migration	1	Rma-Tct_600181_c0_g1_i1
inositol trisphosphate metabolic process	1	Rma-Tct_678666_c0_g1_i1
protein oligomerization	1	Rma-Tct_132337_c5_g15_i1
melanosome organization	1	Rma-Tct_135737_c0_g3_i8
regulation of histone H3-K4 methylation	1	Rma-Tct_1162698_c0_g1_i1
ciliary receptor clustering involved in smoothened signaling pathway	1	Rma-Tct_872179_c0_g1_i1
heparan sulfate proteoglycan biosynthetic process	1	Rma-Tct_123933_c0_g2_i10
regulation of defense response	1	Rma-Tct_136244_c8_g1_i8
protein localization to kinetochore	1	Rma-Tct_253180_c0_g1_i1
cysteine biosynthetic process	1	Rma-Tct_951235_c0_g1_i1
leaf senescence	1	Rma-Tct_340317_c0_g1_i1
D-xylose metabolic process	1	Rma-Tct_149393_c0_g1_i1
peptidyl-lysine monomethylation	1	Rma-Tct_129935_c0_g1_i9
vagus nerve development	1	Rma-Tct_60095_c0_g1_i1
post-embryonic plant organ development	1	Rma-Tct_548789_c0_g1_i1
clathrin-dependent endocytosis	1	Rma-Tct_104193_c1_g4_i1
pattern specification process	1	Rma-Tct_202409_c0_g1_i1
inner mitochondrial membrane organization	1	Rma-Tct_820212_c0_g1_i1
organic cyclic compound catabolic process	1	Rma-Tct_302716_c0_g1_i1
sequestering of actin monomers	1	Rma-Tct_686236_c0_g1_i1
cellular response to hydrogen peroxide	1	Rma-Tct_985530_c0_g1_i1
shade avoidance	1	Rma-Tct_992471_c0_g1_i1
neuronal action potential	1	Rma-Tct_1128062_c0_g1_i1
purine ribonucleotide biosynthetic process	1	Rma-Tct_442578_c0_g1_i1
neurogenesis	1	Rma-Tct_878379_c0_g1_i1
positive regulation of excitatory postsynaptic potential	1	Rma-Tct_296053_c0_g1_i1
positive regulation of dendrite extension	1	Rma-Tct_296053_c0_g1_i1
S-adenosylmethionine metabolic process	1	Rma-Tct_482436_c0_g1_i1
negative regulation of mitochondrial translation	1	Rma-Tct_778555_c0_g1_i1
positive regulation of homeostatic process	1	Rma-Tct_600181_c0_g1_i1
skeletal system morphogenesis	1	Rma-Tct_246486_c0_g1_i1
protein uridylylation	1	Rma-Tct_710127_c0_g1_i1
7-methylguanosine RNA capping	1	Rma-Tct_706695_c0_g1_i1
RNA splicing, via transesterification reactions	1	Rma-Tct_128502_c0_g1_i7
negative regulation of arginine catabolic process by negative regulation of transcription from RNA polymerase II promoter	1	Rma-Tct_815882_c0_g1_i1
regulation of plant-type cell wall cellulose biosynthetic process	1	Rma-Tct_132119_c0_g2_i1
auxin homeostasis	1	Rma-Tct_134754_c0_g2_i8
positive regulation of triglyceride biosynthetic process	1	Rma-Tct_210354_c0_g1_i1
positive regulation of molecular function	1	Rma-Tct_600181_c0_g1_i1
histone H3-K4 methylation	1	Rma-Tct_875146_c0_g1_i1
demethylation	1	Rma-Tct_1161076_c0_g1_i1
pyrimidine-containing compound biosynthetic process	1	Rma-Tct_328037_c0_g1_i1
very long-chain fatty acid biosynthetic process	1	Rma-Tct_501687_c0_g1_i1
guanine metabolic process	1	Rma-Tct_895261_c0_g1_i1
type IV pilus biogenesis	1	Rma-Tct_938526_c0_g1_i1
visual perception	1	Rma-Tct_1046554_c0_g1_i1
targeting of mRNA for destruction involved in RNA interference	1	Rma-Tct_1051382_c0_g1_i1
skeletal muscle acetylcholine-gated channel clustering	1	Rma-Tct_385725_c0_g1_i1
cytidine deamination	1	Rma-Tct_503973_c0_g1_i1
membrane assembly	1	Rma-Tct_155968_c0_g1_i1
response to hydrogen peroxide	1	Rma-Tct_722867_c0_g1_i1
deoxyribose phosphate catabolic process	1	Rma-Tct_204052_c0_g1_i1
nuclear polyadenylation-dependent tRNA catabolic process	1	Rma-Tct_230729_c0_g1_i1
RNA-directed DNA methylation	1	Rma-Tct_507104_c0_g1_i1
RNA (guanine-N7	#NAME?	1	Rma-Tct_147933_c0_g1_i1
steroid hormone mediated signaling pathway	1	Rma-Tct_994829_c0_g1_i1
N-4 methylation of cytosine	1	Rma-Tct_490144_c0_g1_i1
negative regulation of wound healing	1	Rma-Tct_1131908_c0_g1_i1
cell wall chitin metabolic process	1	Rma-Tct_840295_c0_g1_i1
positive regulation of translational initiation	1	Rma-Tct_135286_c6_g46_i4
positive regulation of DNA metabolic process	1	Rma-Tct_1147709_c0_g1_i1
cellular hormone metabolic process	1	Rma-Tct_82917_c0_g1_i1
protein import into peroxisome matrix	1	Rma-Tct_512057_c0_g1_i1
histone catabolic process	1	Rma-Tct_984841_c0_g1_i1
positive regulation of inhibitory postsynaptic potential	1	Rma-Tct_296053_c0_g1_i1
cellular response to light stimulus	1	Rma-Tct_1046554_c0_g1_i1
smoothened signaling pathway involved in dorsal/ventral neural tube patterning	1	Rma-Tct_872179_c0_g1_i1
retinol metabolic process	1	Rma-Tct_324118_c0_g1_i1
embryonic digit morphogenesis	1	Rma-Tct_872179_c0_g1_i1
DNA strand elongation involved in DNA replication	1	Rma-Tct_728997_c0_g1_i1
positive regulation of microtubule polymerization	1	Rma-Tct_357222_c0_g1_i1
response to singlet oxygen	1	Rma-Tct_128345_c0_g1_i11
positive regulation of calcium ion import	1	Rma-Tct_1131908_c0_g1_i1
mitochondrial RNA catabolic process	1	Rma-Tct_313048_c0_g1_i1
sterol transport	1	Rma-Tct_846258_c0_g1_i1
response to virus	1	Rma-Tct_1080540_c0_g1_i1
enzyme active site formation	1	Rma-Tct_859263_c0_g1_i1
RNA 3'-end processing	1	Rma-Tct_128984_c0_g4_i3
cellular response to transforming growth factor beta stimulus	1	Rma-Tct_246486_c0_g1_i1
deadenylation-independent decapping of nuclear-transcribed mRNA	1	Rma-Tct_820162_c0_g1_i1
recruitment of 3'-end processing factors to RNA polymerase II holoenzyme complex	1	Rma-Tct_135286_c6_g46_i4
brain morphogenesis	1	Rma-Tct_391224_c0_g1_i1
sporopollenin biosynthetic process	1	Rma-Tct_123614_c0_g1_i1
glycerol-3-phosphate biosynthetic process	1	Rma-Tct_262868_c0_g1_i1
cellular glucan metabolic process	1	Rma-Tct_640294_c0_g1_i1
cellular biogenic amine metabolic process	1	Rma-Tct_1095212_c0_g1_i1
mitotic cell cycle process	1	Rma-Tct_465042_c0_g1_i1
leaf morphogenesis	1	Rma-Tct_562048_c0_g1_i1
glycoprotein metabolic process	1	Rma-Tct_742904_c0_g1_i1
ER to Golgi ceramide transport	1	Rma-Tct_1109737_c0_g1_i1
positive regulation of cAMP catabolic process	1	Rma-Tct_483700_c0_g1_i1
N-terminal protein amino acid modification	1	Rma-Tct_259924_c0_g1_i1
cilium-dependent cell motility	1	Rma-Tct_378029_c0_g1_i1
mitochondrial membrane organization	1	Rma-Tct_1018662_c0_g1_i1
actin filament bundle assembly	1	Rma-Tct_948477_c0_g1_i1
translesion synthesis	1	Rma-Tct_372018_c0_g1_i1
fructose 2,6-bisphosphate metabolic process	1	Rma-Tct_479298_c0_g1_i1
modulation of synaptic transmission	1	Rma-Tct_601347_c0_g1_i1
U2-type prespliceosome assembly	1	Rma-Tct_389782_c0_g1_i1
regulation of immune response	1	Rma-Tct_600181_c0_g1_i1
filamentous growth of a population of unicellular organisms in response to starvation	1	Rma-Tct_494523_c0_g1_i1
sister chromosome movement towards spindle pole involved in meiotic sister chromatid segregation	1	Rma-Tct_581938_c0_g1_i1
positive regulation of exosomal secretion	1	Rma-Tct_631951_c0_g1_i1
zinc II ion transmembrane transport	1	Rma-Tct_931478_c0_g1_i1
histone H3-K27 methylation	1	Rma-Tct_1159937_c0_g1_i1
opsin transport	1	Rma-Tct_602650_c0_g1_i1
response to gravity	1	Rma-Tct_132489_c1_g4_i6
signaling	1	Rma-Tct_520634_c0_g1_i1
positive regulation of establishment of bipolar cell polarity regulating cell shape	1	Rma-Tct_472309_c0_g1_i1
epidermal growth factor receptor signaling pathway	1	Rma-Tct_732446_c0_g1_i1
NIK/NF-kappaB signaling	1	Rma-Tct_861171_c0_g1_i1
regulation of cytokinesis	1	Rma-Tct_1097523_c0_g1_i1
protein targeting to Golgi	1	Rma-Tct_133783_c0_g1_i5
AMP salvage	1	Rma-Tct_923504_c0_g1_i1
light absorption	1	Rma-Tct_1091930_c0_g1_i1
somitogenesis	1	Rma-Tct_1019286_c0_g1_i1
regulation of actin cytoskeleton reorganization	1	Rma-Tct_337595_c0_g1_i1
cell morphogenesis involved in differentiation	1	Rma-Tct_958785_c0_g1_i1
regulation of stomatal movement	1	Rma-Tct_129239_c0_g1_i1
cell fate commitment	1	Rma-Tct_134607_c1_g2_i10
mRNA methylation	1	Rma-Tct_840007_c0_g1_i1
histone mRNA catabolic process	1	Rma-Tct_511763_c0_g1_i1
snRNA processing	1	Rma-Tct_791035_c0_g1_i1
cerebellum development	1	Rma-Tct_475645_c0_g1_i1
glyoxylate metabolic process	1	Rma-Tct_146914_c0_g1_i1
negative regulation of cytokinesis	1	Rma-Tct_631951_c0_g1_i1
oligopeptide export from mitochondrion	1	Rma-Tct_819051_c0_g1_i1
aspartate transport	1	Rma-Tct_340918_c0_g1_i1
glycerol-3-phosphate transport	1	Rma-Tct_724517_c0_g1_i1
inter-male aggressive behavior	1	Rma-Tct_1143856_c0_g1_i1
jasmonic acid metabolic process	1	Rma-Tct_122209_c0_g1_i1
regulation of fungal-type cell wall biogenesis	1	Rma-Tct_362973_c0_g1_i1
beta-catenin-TCF complex assembly	1	Rma-Tct_12017_c0_g1_i1
phospholipid translocation	1	Rma-Tct_704414_c0_g1_i1
iron ion transmembrane transport	1	Rma-Tct_134409_c0_g1_i2
positive regulation of tumor necrosis factor-mediated signaling pathway	1	Rma-Tct_636817_c0_g1_i1
protein K48-linked ubiquitination	1	Rma-Tct_229054_c0_g1_i1
dendrite morphogenesis	1	Rma-Tct_945202_c0_g1_i1
heat acclimation	1	Rma-Tct_107841_c0_g1_i2
developmental growth	1	Rma-Tct_222040_c0_g1_i1
red, far-red light phototransduction	1	Rma-Tct_129239_c0_g1_i1
cellular response to interleukin-1	1	Rma-Tct_511763_c0_g1_i1
response to amino acid	1	Rma-Tct_403431_c0_g1_i1
sensory perception of pain	1	Rma-Tct_1143856_c0_g1_i1
cell migration involved in heart formation	1	Rma-Tct_391224_c0_g1_i1
cellular component biogenesis	1	Rma-Tct_265431_c0_g1_i1
synaptonemal complex disassembly	1	Rma-Tct_134871_c6_g5_i2
regulation of vernalization response	1	Rma-Tct_135768_c3_g9_i1
behavior	1	Rma-Tct_601347_c0_g1_i1
G-protein coupled glutamate receptor signaling pathway	1	Rma-Tct_1046554_c0_g1_i1
response to host immune response	1	Rma-Tct_839302_c0_g1_i1
positive regulation of macromolecule biosynthetic process	1	Rma-Tct_600181_c0_g1_i1
ferrous iron transport	1	Rma-Tct_1026836_c0_g1_i1
negative regulation of extrinsic apoptotic signaling pathway in absence of ligand	1	Rma-Tct_636817_c0_g1_i1
negative regulation of Arp2/3 complex-mediated actin nucleation	1	Rma-Tct_615141_c0_g1_i1
recombinational repair	1	Rma-Tct_465042_c0_g1_i1
peptidyl-glutamine methylation	1	Rma-Tct_999383_c0_g1_i1
proline metabolic process	1	Rma-Tct_371981_c0_g1_i1
nucleotide-excision repair, DNA gap filling	1	Rma-Tct_877936_c0_g1_i1
dense core granule exocytosis	1	Rma-Tct_276876_c0_g1_i1
histone H4 acetylation	1	Rma-Tct_420826_c0_g1_i1
response to progesterone	1	Rma-Tct_134871_c6_g5_i2
chloroplast accumulation movement	1	Rma-Tct_116540_c0_g1_i3
ammonia assimilation cycle	1	Rma-Tct_849828_c0_g1_i1
ubiquitin-dependent endocytosis	1	Rma-Tct_137260_c0_g1_i1
positive regulation of vesicle fusion	1	Rma-Tct_741458_c0_g1_i1
3,4-dihydroxybenzoate catabolic process	1	Rma-Tct_566231_c0_g1_i1
multi-organism reproductive process	1	Rma-Tct_878379_c0_g1_i1
regulation of PERK-mediated unfolded protein response	1	Rma-Tct_1088803_c0_g1_i1
female germ-line stem cell asymmetric division	1	Rma-Tct_1094892_c0_g1_i1
positive regulation of cellular process	1	Rma-Tct_58624_c0_g2_i1
chloroplast relocation	1	Rma-Tct_120605_c0_g1_i1
nuclear chromosome segregation	1	Rma-Tct_465042_c0_g1_i1
positive regulation of apoptotic process	1	Rma-Tct_961315_c0_g1_i1
polyamine transmembrane transport	1	Rma-Tct_1123261_c0_g1_i1
asexual sporulation resulting in formation of a cellular spore	1	Rma-Tct_338886_c0_g1_i1
positive regulation of cell differentiation	1	Rma-Tct_663953_c0_g1_i1
glycosaminoglycan biosynthetic process	1	Rma-Tct_123933_c0_g2_i10
error-free postreplication DNA repair	1	Rma-Tct_1162698_c0_g1_i1
negative regulation of smoothened signaling pathway involved in ventral spinal cord patterning	1	Rma-Tct_872179_c0_g1_i1
anther dehiscence	1	Rma-Tct_992471_c0_g1_i1
inner ear development	1	Rma-Tct_663953_c0_g1_i1
regulation of gene expression by genetic imprinting	1	Rma-Tct_1007049_c0_g1_i1
histidyl-tRNA aminoacylation	1	Rma-Tct_724810_c0_g1_i1
retina layer formation	1	Rma-Tct_60095_c0_g1_i1
positive regulation of protein homooligomerization	1	Rma-Tct_483700_c0_g1_i1
feminization of hermaphroditic germ-line	1	Rma-Tct_222040_c0_g1_i1
ubiquitin-independent protein catabolic process via the multivesicular body sorting pathway	1	Rma-Tct_631951_c0_g1_i1
open tracheal system development	1	Rma-Tct_945202_c0_g1_i1
ceramide biosynthetic process	1	Rma-Tct_493537_c0_g1_i1
Actinobacterium-type cell wall biogenesis	1	Rma-Tct_676627_c0_g1_i1
negative regulation of TOR signaling	1	Rma-Tct_768895_c0_g1_i1
embryonic organ development	1	Rma-Tct_600181_c0_g1_i1
single-organism carbohydrate metabolic process	1	Rma-Tct_640294_c0_g1_i1
UMP biosynthetic process	1	Rma-Tct_465187_c0_g1_i1
positive regulation of metaphase/anaphase transition of meiotic cell cycle	1	Rma-Tct_581938_c0_g1_i1
negative regulation of cardiac muscle cell apoptotic process	1	Rma-Tct_371389_c0_g1_i1
transcription factor TFIIIB complex assembly	1	Rma-Tct_126139_c0_g1_i9
regulation of transcription from RNA polymerase II promoter in response to stress	1	Rma-Tct_348753_c0_g1_i1
strand invasion	1	Rma-Tct_134181_c2_g1_i3
positive regulation of endoribonuclease activity	1	Rma-Tct_636817_c0_g1_i1
regulation of cell wall (1->3	#NAME?	1	Rma-Tct_645368_c0_g1_i1
unsaturated fatty acid metabolic process	1	Rma-Tct_992858_c0_g1_i1
jasmonic acid mediated signaling pathway	1	Rma-Tct_992471_c0_g1_i1
negative regulation of cell-matrix adhesion	1	Rma-Tct_1131908_c0_g1_i1
very long-chain fatty-acyl-CoA metabolic process	1	Rma-Tct_972148_c0_g1_i1
defense response to Gram-positive bacterium	1	Rma-Tct_591867_c0_g1_i1
positive regulation by host of viral genome replication	1	Rma-Tct_371389_c0_g1_i1
mitotic chromosome condensation	1	Rma-Tct_884912_c0_g1_i1
heart morphogenesis	1	Rma-Tct_1109737_c0_g1_i1
cell motility	1	Rma-Tct_825071_c0_g1_i1
DNA replication proofreading	1	Rma-Tct_877936_c0_g1_i1
negative regulation of mitotic DNA replication initiation	1	Rma-Tct_165243_c0_g1_i1
male meiosis I	1	Rma-Tct_134871_c6_g5_i2
floral organ development	1	Rma-Tct_135768_c3_g9_i1
inactivation of MAPK activity involved in conjugation with cellular fusion	1	Rma-Tct_465557_c0_g1_i1
[truncated: 362 more rows]

## Sheet: GO_MF
GO	#Seqs
ATP	binding	5359	Rma-Tct_342753_c0_g1_i1,	Rma-Tct_491365_c0_g1_i1,	Rma-Tct_180341_c0_g1_i1,	Rma-Tct_1047560_c0_g1_i1,	Rma-Tct_326900_c0_g1_i1,	Rma-Tct_753409_c0_g1_i1,	Rma-Tct_985728_c0_g1_i1,	Rma-Tct_84117_c1_g1_i1,	Rma-Tct_130517_c3_g35_i1,	Rma-Tct_129282_c0_g1_i5,	Rma-Tct_174296_c0_g1_i1,	Rma-Tct_118077_c0_g3_i1,	Rma-Tct_600791_c0_g1_i1,	Rma-Tct_1021281_c0_g1_i1,	Rma-Tct_130878_c7_g24_i1,	Rma-Tct_639280_c0_g1_i1,	Rma-Tct_397672_c0_g1_i1,	Rma-Tct_149169_c0_g1_i1,	Rma-Tct_207278_c0_g1_i1,	Rma-Tct_492623_c0_g1_i1,	Rma-Tct_564933_c0_g1_i1,	Rma-Tct_991895_c0_g1_i1,	Rma-Tct_52701_c1_g1_i1,	Rma-Tct_133443_c3_g2_i1,	Rma-Tct_1086373_c0_g1_i1,	Rma-Tct_822394_c0_g1_i1,	Rma-Tct_1080340_c0_g1_i1,	Rma-Tct_520924_c0_g1_i1,	Rma-Tct_1020175_c0_g1_i1,	Rma-Tct_866493_c0_g1_i1,	Rma-Tct_58307_c0_g1_i1,	Rma-Tct_676795_c1_g1_i1,	Rma-Tct_539806_c0_g1_i1,	Rma-Tct_131215_c2_g6_i1,	Rma-Tct_502645_c0_g1_i1,	Rma-Tct_443032_c0_g1_i1,	Rma-Tct_514751_c0_g1_i1,	Rma-Tct_464696_c0_g1_i1,	Rma-Tct_1102568_c0_g1_i1,	Rma-Tct_566994_c0_g1_i1,	Rma-Tct_43940_c0_g1_i1,	Rma-Tct_1122752_c0_g1_i1,	Rma-Tct_385013_c0_g1_i1,	Rma-Tct_135737_c0_g3_i9,	Rma-Tct_130858_c4_g5_i1,	Rma-Tct_995252_c0_g1_i1,	Rma-Tct_312150_c0_g1_i1,
DNA	binding	2957	Rma-Tct_741879_c0_g1_i1,	Rma-Tct_828333_c0_g1_i1,	Rma-Tct_889425_c0_g1_i1,	Rma-Tct_96771_c1_g1_i1,	Rma-Tct_1092574_c0_g1_i1,	Rma-Tct_919239_c0_g1_i1,	Rma-Tct_44561_c1_g1_i1,	Rma-Tct_680810_c0_g1_i1,	Rma-Tct_492561_c0_g1_i1,	Rma-Tct_84602_c0_g1_i1,	Rma-Tct_526314_c0_g1_i1,	Rma-Tct_405510_c0_g1_i1,	Rma-Tct_905525_c0_g1_i1,	Rma-Tct_1164946_c0_g1_i1,	Rma-Tct_406862_c0_g1_i1,	Rma-Tct_573720_c0_g1_i1,	Rma-Tct_895687_c0_g1_i1,	Rma-Tct_1033516_c0_g1_i1,	Rma-Tct_923832_c0_g1_i1,	Rma-Tct_707747_c0_g1_i1,	Rma-Tct_713853_c0_g1_i1,	Rma-Tct_124635_c0_g1_i7,	Rma-Tct_129011_c6_g9_i1,	Rma-Tct_1160331_c0_g1_i1,	Rma-Tct_414056_c0_g1_i1,	Rma-Tct_424626_c0_g1_i1,	Rma-Tct_309548_c0_g1_i1,	Rma-Tct_133323_c5_g13_i1,	Rma-Tct_376594_c0_g1_i1,	Rma-Tct_982957_c0_g1_i1,	Rma-Tct_908419_c0_g1_i1,	Rma-Tct_897536_c0_g1_i1,	Rma-Tct_133366_c3_g1_i1,	Rma-Tct_904111_c0_g1_i1,	Rma-Tct_241349_c0_g1_i1,	Rma-Tct_559597_c0_g1_i1,	Rma-Tct_760801_c0_g1_i1,	Rma-Tct_1086496_c0_g1_i1,	Rma-Tct_149746_c0_g1_i1,	Rma-Tct_965969_c0_g1_i1,	Rma-Tct_131961_c2_g2_i1,	Rma-Tct_126374_c0_g8_i1,	Rma-Tct_1125528_c0_g1_i1,	Rma-Tct_556917_c0_g1_i1,	Rma-Tct_313167_c0_g1_i1,	Rma-Tct_372018_c0_g1_i1,	Rma-Tct_751527_c0_g1_i1,
oxidoreductase	activity	2606	Rma-Tct_787150_c0_g1_i1,	Rma-Tct_896822_c0_g1_i1,	Rma-Tct_207827_c0_g1_i1,	Rma-Tct_1115383_c0_g1_i1,	Rma-Tct_976297_c0_g1_i1,	Rma-Tct_855555_c0_g1_i1,	Rma-Tct_944948_c0_g1_i1,	Rma-Tct_1057700_c0_g1_i1,	Rma-Tct_21620_c0_g2_i1,	Rma-Tct_895626_c0_g1_i1,	Rma-Tct_646711_c0_g1_i1,	Rma-Tct_309486_c0_g1_i1,	Rma-Tct_518113_c0_g1_i1,	Rma-Tct_602181_c0_g1_i1,	Rma-Tct_279219_c0_g1_i1,	Rma-Tct_823652_c0_g1_i1,	Rma-Tct_149046_c0_g1_i1,	Rma-Tct_413834_c0_g1_i1,	Rma-Tct_348143_c0_g1_i1,	Rma-Tct_316978_c0_g1_i1,	Rma-Tct_822394_c0_g1_i1,	Rma-Tct_1075586_c0_g1_i1,	Rma-Tct_675961_c0_g1_i1,	Rma-Tct_466786_c0_g1_i1,	Rma-Tct_206659_c0_g1_i1,	Rma-Tct_807922_c0_g1_i1,	Rma-Tct_1154712_c0_g1_i1,	Rma-Tct_934898_c0_g1_i1,	Rma-Tct_443032_c0_g1_i1,	Rma-Tct_498197_c0_g1_i1,	Rma-Tct_580696_c0_g1_i1,	Rma-Tct_1143807_c0_g1_i1,	Rma-Tct_790093_c0_g1_i1,	Rma-Tct_607931_c0_g1_i1,	Rma-Tct_217261_c0_g1_i1,	Rma-Tct_352316_c0_g1_i1,	Rma-Tct_913206_c0_g1_i1,	Rma-Tct_10661_c0_g1_i1,	Rma-Tct_553413_c0_g1_i1,	Rma-Tct_808021_c0_g1_i1,	Rma-Tct_277611_c0_g1_i1,	Rma-Tct_134302_c0_g5_i2,	Rma-Tct_873498_c0_g1_i1,	Rma-Tct_976269_c0_g1_i1,	Rma-Tct_113863_c0_g2_i1,	Rma-Tct_402252_c0_g1_i1,	Rma-Tct_565098_c0_g1_i1,
protein	binding	2429	Rma-Tct_85406_c0_g1_i1,	Rma-Tct_714501_c0_g1_i1,	Rma-Tct_74585_c0_g1_i1,	Rma-Tct_294268_c0_g1_i1,	Rma-Tct_117286_c0_g2_i2,	Rma-Tct_117286_c0_g2_i3,	Rma-Tct_271219_c0_g1_i1,	Rma-Tct_1013819_c0_g1_i1,	Rma-Tct_890945_c0_g1_i1,	Rma-Tct_471696_c0_g1_i1,	Rma-Tct_545850_c0_g1_i1,	Rma-Tct_348753_c0_g1_i1,	Rma-Tct_111207_c1_g1_i1,	Rma-Tct_256197_c0_g1_i1,	Rma-Tct_620522_c0_g1_i1,	Rma-Tct_106233_c0_g1_i3,	Rma-Tct_831948_c0_g1_i1,	Rma-Tct_460753_c0_g1_i1,	Rma-Tct_617645_c0_g1_i1,	Rma-Tct_954595_c0_g1_i1,	Rma-Tct_1126355_c0_g1_i1,	Rma-Tct_33929_c0_g1_i1,	Rma-Tct_136306_c12_g7_i1,	Rma-Tct_883576_c0_g1_i1,	Rma-Tct_437016_c0_g1_i1,	Rma-Tct_630118_c0_g1_i1,	Rma-Tct_773101_c0_g1_i1,	Rma-Tct_649486_c0_g1_i1,	Rma-Tct_1150012_c0_g1_i1,	Rma-Tct_283415_c0_g1_i1,	Rma-Tct_828300_c0_g1_i1,	Rma-Tct_1019729_c0_g1_i1,	Rma-Tct_1248_c0_g3_i1,	Rma-Tct_27515_c0_g1_i1,	Rma-Tct_307240_c0_g1_i1,	Rma-Tct_977460_c0_g1_i1,	Rma-Tct_469524_c0_g1_i1,	Rma-Tct_127029_c0_g1_i12,	Rma-Tct_607354_c0_g1_i1,	Rma-Tct_318330_c0_g1_i1,	Rma-Tct_683704_c0_g1_i1,	Rma-Tct_1137544_c0_g1_i1,	Rma-Tct_1014551_c0_g1_i1,	Rma-Tct_1122932_c0_g1_i1,	Rma-Tct_620091_c0_g1_i1,	Rma-Tct_487959_c0_g1_i1,	Rma-Tct_235815_c0_g1_i1,
catalytic	activity	2326	Rma-Tct_475573_c0_g1_i1,	Rma-Tct_741141_c0_g1_i1,	Rma-Tct_382309_c0_g1_i1,	Rma-Tct_994420_c0_g1_i1,	Rma-Tct_121926_c0_g1_i4,	Rma-Tct_1005097_c0_g1_i1,	Rma-Tct_470987_c0_g1_i1,	Rma-Tct_1105731_c0_g1_i1,	Rma-Tct_361897_c0_g1_i1,	Rma-Tct_421912_c0_g1_i1,	Rma-Tct_1130433_c0_g1_i1,	Rma-Tct_779749_c0_g1_i1,	Rma-Tct_826881_c0_g1_i1,	Rma-Tct_407666_c0_g1_i1,	Rma-Tct_282649_c0_g1_i1,	Rma-Tct_441709_c0_g1_i1,	Rma-Tct_777682_c0_g1_i1,	Rma-Tct_387689_c0_g1_i1,	Rma-Tct_312945_c0_g1_i1,	Rma-Tct_202961_c0_g1_i1,	Rma-Tct_545307_c0_g1_i1,	Rma-Tct_180313_c0_g1_i1,	Rma-Tct_749203_c0_g1_i1,	Rma-Tct_119650_c0_g2_i1,	Rma-Tct_339810_c0_g1_i1,	Rma-Tct_445127_c0_g1_i1,	Rma-Tct_446536_c0_g1_i1,	Rma-Tct_665183_c0_g1_i1,	Rma-Tct_203883_c0_g1_i1,	Rma-Tct_530056_c0_g1_i1,	Rma-Tct_716411_c0_g1_i1,	Rma-Tct_652302_c0_g1_i1,	Rma-Tct_746007_c0_g1_i1,	Rma-Tct_192426_c1_g1_i1,	Rma-Tct_133647_c0_g115_i1,	Rma-Tct_976051_c0_g1_i1,	Rma-Tct_1158102_c0_g1_i1,	Rma-Tct_526465_c0_g1_i1,	Rma-Tct_1041191_c0_g1_i1,	Rma-Tct_382611_c0_g1_i1,	Rma-Tct_831125_c0_g1_i1,	Rma-Tct_329052_c0_g2_i1,	Rma-Tct_654028_c0_g1_i1,	Rma-Tct_1075156_c0_g1_i1,	Rma-Tct_1044889_c0_g1_i1,	Rma-Tct_503600_c0_g1_i1,	Rma-Tct_486637_c1_g1_i1,
metal	ion	binding	1484	Rma-Tct_475573_c0_g1_i1,	Rma-Tct_1047560_c0_g1_i1,	Rma-Tct_426302_c0_g1_i1,	Rma-Tct_75878_c1_g1_i1,	Rma-Tct_400789_c0_g1_i1,	Rma-Tct_93501_c1_g2_i1,	Rma-Tct_622460_c0_g1_i1,	Rma-Tct_610416_c0_g1_i1,	Rma-Tct_638146_c0_g1_i1,	Rma-Tct_134996_c1_g16_i11,	Rma-Tct_101879_c4_g1_i1,	Rma-Tct_134996_c1_g16_i10,	Rma-Tct_1160532_c0_g1_i1,	Rma-Tct_203888_c0_g1_i1,	Rma-Tct_680810_c0_g1_i1,	Rma-Tct_940198_c0_g1_i1,	Rma-Tct_443961_c0_g1_i1,	Rma-Tct_136314_c82_g287_i1,	Rma-Tct_1109412_c0_g1_i1,	Rma-Tct_301548_c0_g1_i1,	Rma-Tct_212155_c0_g1_i1,	Rma-Tct_600181_c0_g1_i1,	Rma-Tct_520728_c0_g1_i1,	Rma-Tct_683966_c0_g1_i1,	Rma-Tct_130945_c0_g5_i1,	Rma-Tct_405924_c0_g1_i1,	Rma-Tct_816132_c0_g1_i1,	Rma-Tct_347115_c0_g1_i1,	Rma-Tct_387689_c0_g1_i1,	Rma-Tct_202961_c0_g1_i1,	Rma-Tct_997543_c0_g1_i1,	Rma-Tct_117783_c1_g1_i1,	Rma-Tct_164521_c0_g1_i1,	Rma-Tct_256304_c0_g1_i1,	Rma-Tct_400957_c0_g1_i1,	Rma-Tct_927116_c0_g1_i1,	Rma-Tct_811541_c0_g1_i1,	Rma-Tct_607931_c0_g1_i1,	Rma-Tct_1053045_c0_g1_i1,	Rma-Tct_571401_c0_g1_i1,	Rma-Tct_135030_c1_g2_i1,	Rma-Tct_277611_c0_g1_i1,	Rma-Tct_135792_c3_g9_i1,	Rma-Tct_793261_c0_g1_i1,	Rma-Tct_232462_c0_g1_i1,	Rma-Tct_946489_c0_g1_i1,
hydrolase	activity	1173	Rma-Tct_513208_c0_g1_i1,	Rma-Tct_994576_c0_g1_i1,	Rma-Tct_221233_c0_g1_i1,	Rma-Tct_159930_c0_g1_i1,	Rma-Tct_762867_c0_g1_i1,	Rma-Tct_199710_c0_g1_i1,	Rma-Tct_135109_c1_g5_i11,	Rma-Tct_405510_c0_g1_i1,	Rma-Tct_416453_c0_g1_i1,	Rma-Tct_320793_c0_g1_i1,	Rma-Tct_1143896_c0_g1_i1,	Rma-Tct_225524_c0_g1_i1,	Rma-Tct_576328_c0_g1_i1,	Rma-Tct_996420_c0_g1_i1,	Rma-Tct_857007_c0_g1_i1,	Rma-Tct_691490_c0_g1_i1,	Rma-Tct_651302_c0_g1_i1,	Rma-Tct_328732_c0_g1_i1,	Rma-Tct_994744_c0_g1_i1,	Rma-Tct_501673_c0_g1_i1,	Rma-Tct_33826_c0_g2_i1,	Rma-Tct_356630_c0_g1_i1,	Rma-Tct_244954_c0_g1_i1,	Rma-Tct_511342_c0_g1_i1,	Rma-Tct_77564_c0_g3_i1,	Rma-Tct_441933_c0_g1_i1,	Rma-Tct_839394_c0_g1_i1,	Rma-Tct_479115_c0_g1_i1,	Rma-Tct_291291_c0_g1_i1,	Rma-Tct_1155397_c0_g1_i1,	Rma-Tct_145275_c0_g1_i1,	Rma-Tct_1067856_c0_g1_i1,	Rma-Tct_761912_c0_g1_i1,	Rma-Tct_249053_c0_g1_i1,	Rma-Tct_414777_c0_g1_i1,	Rma-Tct_1124343_c0_g1_i1,	Rma-Tct_134304_c0_g1_i16,	Rma-Tct_777162_c0_g1_i1,	Rma-Tct_728534_c0_g1_i1,	Rma-Tct_1141807_c0_g1_i1,	Rma-Tct_291632_c0_g1_i1,	Rma-Tct_174611_c0_g1_i1,	Rma-Tct_591434_c0_g1_i1,	Rma-Tct_322821_c2_g1_i1,	Rma-Tct_1123003_c0_g1_i1,	Rma-Tct_585316_c0_g1_i1,	Rma-Tct_900586_c0_g1_i1,
transcription	factor	activity,	sequence-specific	DNA	binding	1150	Rma-Tct_815742_c0_g1_i1,	Rma-Tct_946109_c0_g1_i1,	Rma-Tct_332905_c0_g1_i1,	Rma-Tct_277320_c0_g1_i1,	Rma-Tct_44561_c1_g1_i1,	Rma-Tct_384471_c0_g1_i1,	Rma-Tct_132279_c3_g15_i14,	Rma-Tct_492561_c0_g1_i1,	Rma-Tct_1073201_c0_g1_i1,	Rma-Tct_84602_c0_g1_i1,	Rma-Tct_569479_c0_g1_i1,	Rma-Tct_905525_c0_g1_i1,	Rma-Tct_244221_c0_g1_i1,	Rma-Tct_1164946_c0_g1_i1,	Rma-Tct_273090_c0_g1_i1,	Rma-Tct_1033516_c0_g1_i1,	Rma-Tct_124635_c0_g1_i8,	Rma-Tct_707747_c0_g1_i1,	Rma-Tct_50659_c0_g1_i1,	Rma-Tct_519146_c0_g1_i1,	Rma-Tct_713853_c0_g1_i1,	Rma-Tct_124635_c0_g1_i7,	Rma-Tct_354406_c0_g1_i1,	Rma-Tct_590578_c0_g1_i1,	Rma-Tct_131572_c7_g11_i1,	Rma-Tct_424626_c0_g1_i1,	Rma-Tct_796065_c0_g1_i1,	Rma-Tct_1112355_c0_g1_i1,	Rma-Tct_693585_c0_g1_i1,	Rma-Tct_376594_c0_g1_i1,	Rma-Tct_488779_c0_g1_i1,	Rma-Tct_992940_c0_g1_i1,	Rma-Tct_307139_c0_g1_i1,	Rma-Tct_689171_c0_g1_i1,	Rma-Tct_296492_c0_g1_i1,	Rma-Tct_84577_c0_g2_i1,	Rma-Tct_133366_c3_g1_i1,	Rma-Tct_100798_c0_g1_i1,	Rma-Tct_117467_c0_g1_i1,	Rma-Tct_1086496_c0_g1_i1,	Rma-Tct_408146_c0_g1_i1,	Rma-Tct_63124_c1_g1_i1,	Rma-Tct_275628_c0_g1_i1,
structural	constituent	of	ribosome	1053	Rma-Tct_89650_c0_g2_i1,	Rma-Tct_132483_c0_g1_i1,	Rma-Tct_860465_c0_g1_i1,	Rma-Tct_1075038_c0_g1_i1,	Rma-Tct_108588_c0_g5_i1,	Rma-Tct_1137466_c0_g1_i1,	Rma-Tct_130003_c0_g12_i2,	Rma-Tct_560032_c0_g1_i1,	Rma-Tct_96897_c0_g1_i1,	Rma-Tct_381857_c0_g1_i1,	Rma-Tct_352344_c0_g1_i1,	Rma-Tct_1035163_c0_g1_i1,	Rma-Tct_113401_c0_g1_i1,	Rma-Tct_134597_c9_g1_i1,	Rma-Tct_1127909_c0_g1_i1,	Rma-Tct_793905_c0_g1_i1,	Rma-Tct_85788_c1_g1_i1,	Rma-Tct_126241_c1_g6_i1,	Rma-Tct_620874_c0_g1_i1,	Rma-Tct_134228_c9_g4_i1,	Rma-Tct_639924_c0_g1_i1,	Rma-Tct_407834_c0_g1_i1,	Rma-Tct_186112_c0_g1_i1,	Rma-Tct_983952_c0_g1_i1,	Rma-Tct_710825_c0_g1_i1,	Rma-Tct_582401_c0_g1_i1,	Rma-Tct_133696_c2_g18_i1,	Rma-Tct_129535_c1_g14_i1,	Rma-Tct_339524_c0_g1_i1,	Rma-Tct_625113_c0_g1_i1,	Rma-Tct_141869_c0_g1_i1,	Rma-Tct_833707_c0_g1_i1,	Rma-Tct_1011159_c0_g1_i1,	Rma-Tct_60619_c0_g1_i1,	Rma-Tct_123686_c6_g1_i1,	Rma-Tct_778793_c0_g1_i1,	Rma-Tct_385880_c0_g1_i1,	Rma-Tct_542257_c0_g1_i1,	Rma-Tct_893765_c0_g1_i1,	Rma-Tct_109434_c0_g1_i2,	Rma-Tct_115898_c3_g1_i1,	Rma-Tct_122226_c0_g1_i1,	Rma-Tct_861571_c0_g1_i1,	Rma-Tct_744280_c0_g1_i1,	Rma-Tct_462619_c0_g1_i1,
transferase	activity	938	Rma-Tct_368578_c0_g1_i1,	Rma-Tct_892978_c0_g1_i1,	Rma-Tct_892044_c0_g1_i1,	Rma-Tct_250360_c0_g1_i1,	Rma-Tct_920087_c0_g1_i1,	Rma-Tct_1116064_c0_g1_i1,	Rma-Tct_1111126_c0_g1_i1,	Rma-Tct_562798_c0_g1_i1,	Rma-Tct_506813_c0_g1_i1,	Rma-Tct_779659_c0_g1_i1,	Rma-Tct_322351_c0_g1_i1,	Rma-Tct_132738_c1_g15_i2,	Rma-Tct_131897_c8_g4_i1,	Rma-Tct_580529_c0_g1_i1,	Rma-Tct_684479_c0_g1_i1,	Rma-Tct_38711_c0_g1_i1,	Rma-Tct_154443_c0_g1_i1,	Rma-Tct_758481_c0_g1_i1,	Rma-Tct_622432_c0_g1_i1,	Rma-Tct_654302_c0_g1_i1,	Rma-Tct_874985_c0_g1_i1,	Rma-Tct_554675_c0_g1_i1,	Rma-Tct_213781_c0_g1_i1,	Rma-Tct_131141_c1_g48_i1,	Rma-Tct_332569_c0_g1_i1,	Rma-Tct_577966_c0_g1_i1,	Rma-Tct_703562_c0_g1_i1,	Rma-Tct_1086099_c0_g1_i1,	Rma-Tct_535375_c0_g1_i1,	Rma-Tct_914099_c0_g1_i1,	Rma-Tct_912811_c0_g1_i1,	Rma-Tct_125164_c0_g1_i1,	Rma-Tct_497578_c0_g1_i1,	Rma-Tct_1045454_c0_g1_i1,	Rma-Tct_632089_c0_g1_i1,	Rma-Tct_1079955_c0_g1_i1,	Rma-Tct_1097021_c0_g1_i1,	Rma-Tct_634555_c0_g1_i1,	Rma-Tct_667229_c0_g1_i1,	Rma-Tct_413437_c0_g1_i1,	Rma-Tct_287644_c0_g1_i1,	Rma-Tct_117418_c0_g1_i4,	Rma-Tct_739555_c0_g1_i1,	Rma-Tct_240779_c0_g1_i1,	Rma-Tct_868113_c0_g1_i1,	Rma-Tct_614109_c0_g1_i1,	Rma-Tct_939832_c0_g1_i1,
zinc	ion	binding	839	Rma-Tct_551732_c0_g1_i1,	Rma-Tct_261824_c0_g1_i1,	Rma-Tct_842640_c0_g1_i1,	Rma-Tct_918435_c0_g1_i1,	Rma-Tct_481578_c0_g1_i1,	Rma-Tct_135109_c1_g5_i11,	Rma-Tct_771621_c0_g1_i1,	Rma-Tct_135109_c1_g5_i13,	Rma-Tct_357282_c0_g1_i1,	Rma-Tct_299722_c0_g1_i1,	Rma-Tct_823394_c0_g1_i1,	Rma-Tct_492623_c0_g1_i1,	Rma-Tct_136314_c82_g126_i1,	Rma-Tct_1162946_c0_g1_i1,	Rma-Tct_1151807_c0_g1_i1,	Rma-Tct_509236_c0_g1_i1,	Rma-Tct_631723_c0_g1_i1,	Rma-Tct_125081_c0_g1_i2,	Rma-Tct_140259_c0_g1_i1,	Rma-Tct_908419_c0_g1_i1,	Rma-Tct_1100882_c0_g1_i1,	Rma-Tct_605948_c0_g1_i1,	Rma-Tct_153443_c0_g1_i1,	Rma-Tct_129131_c0_g1_i3,	Rma-Tct_130812_c1_g1_i10,	Rma-Tct_371013_c0_g1_i1,	Rma-Tct_135779_c2_g13_i3,	Rma-Tct_896150_c0_g1_i1,	Rma-Tct_497180_c0_g1_i1,	Rma-Tct_873084_c0_g1_i1,	Rma-Tct_264746_c0_g1_i1,	Rma-Tct_385381_c0_g1_i1,	Rma-Tct_347053_c0_g1_i1,	Rma-Tct_405101_c0_g1_i1,	Rma-Tct_1127695_c0_g1_i1,	Rma-Tct_1004932_c0_g1_i1,	Rma-Tct_712714_c0_g1_i1,	Rma-Tct_728534_c0_g1_i1,	Rma-Tct_613908_c0_g1_i1,	Rma-Tct_471287_c0_g1_i1,	Rma-Tct_118492_c1_g1_i1,	Rma-Tct_895391_c0_g1_i1,	Rma-Tct_634638_c0_g1_i1,	Rma-Tct_783413_c0_g1_i1,	Rma-Tct_1018170_c0_g1_i1,	Rma-Tct_881011_c0_g1_i1,
GTP	binding	834	Rma-Tct_1033130_c0_g1_i1,	Rma-Tct_469954_c0_g1_i1,	Rma-Tct_777687_c0_g1_i1,	Rma-Tct_135998_c14_g8_i1,	Rma-Tct_771621_c0_g1_i1,	Rma-Tct_1067385_c0_g1_i1,	Rma-Tct_1018662_c0_g1_i1,	Rma-Tct_362316_c0_g1_i1,	Rma-Tct_135259_c2_g46_i1,	Rma-Tct_939685_c0_g1_i1,	Rma-Tct_876862_c0_g1_i1,	Rma-Tct_238512_c0_g1_i1,	Rma-Tct_123587_c0_g8_i1,	Rma-Tct_713943_c0_g1_i1,	Rma-Tct_751208_c0_g1_i1,	Rma-Tct_1002265_c0_g1_i1,	Rma-Tct_323368_c0_g1_i1,	Rma-Tct_135989_c12_g62_i1,	Rma-Tct_511342_c0_g1_i1,	Rma-Tct_1039315_c0_g1_i1,	Rma-Tct_124483_c0_g1_i5,	Rma-Tct_135998_c14_g14_i1,	Rma-Tct_1051156_c0_g1_i1,	Rma-Tct_135998_c14_g14_i2,	Rma-Tct_488607_c0_g1_i1,	Rma-Tct_113806_c0_g5_i1,	Rma-Tct_17252_c0_g1_i1,	Rma-Tct_761280_c0_g1_i1,	Rma-Tct_249115_c0_g1_i1,	Rma-Tct_98746_c0_g1_i1,	Rma-Tct_124143_c0_g1_i3,	Rma-Tct_134941_c6_g36_i1,	Rma-Tct_131574_c7_g12_i1,	Rma-Tct_1081967_c0_g1_i1,	Rma-Tct_478148_c0_g1_i1,	Rma-Tct_936943_c0_g1_i1,	Rma-Tct_375259_c0_g1_i1,	Rma-Tct_886307_c0_g1_i1,	Rma-Tct_1058979_c0_g1_i1,	Rma-Tct_136319_c16_g5_i2,	Rma-Tct_833579_c0_g1_i1,	Rma-Tct_964030_c0_g1_i1,	Rma-Tct_935759_c0_g1_i1,	Rma-Tct_933338_c0_g1_i1,	Rma-Tct_780869_c1_g1_i1,	Rma-Tct_67663_c0_g1_i1,	Rma-Tct_1030213_c0_g1_i1,
nucleic	acid	binding	807	Rma-Tct_738292_c0_g1_i1,	Rma-Tct_136364_c117_g2_i4,	Rma-Tct_99450_c0_g1_i1,	Rma-Tct_84117_c1_g1_i1,	Rma-Tct_1139405_c0_g1_i1,	Rma-Tct_129282_c0_g1_i5,	Rma-Tct_361897_c0_g1_i1,	Rma-Tct_207278_c0_g1_i1,	Rma-Tct_136314_c82_g126_i1,	Rma-Tct_1114355_c0_g1_i1,	Rma-Tct_571999_c0_g1_i1,	Rma-Tct_882190_c0_g1_i1,	Rma-Tct_631723_c0_g1_i1,	Rma-Tct_997056_c0_g1_i1,	Rma-Tct_899732_c0_g1_i1,	Rma-Tct_132790_c4_g33_i1,	Rma-Tct_133929_c0_g18_i1,	Rma-Tct_578299_c0_g1_i1,	Rma-Tct_123081_c0_g1_i1,	Rma-Tct_131972_c1_g1_i1,	Rma-Tct_996134_c0_g1_i1,	Rma-Tct_721_c0_g2_i1,	Rma-Tct_970997_c0_g1_i1,	Rma-Tct_982174_c0_g1_i1,	Rma-Tct_617763_c0_g1_i1,	Rma-Tct_133053_c0_g1_i2,	Rma-Tct_813652_c0_g1_i1,	Rma-Tct_218441_c0_g1_i1,	Rma-Tct_136310_c117_g89_i1,	Rma-Tct_894391_c0_g1_i1,	Rma-Tct_478725_c0_g1_i1,	Rma-Tct_1165962_c0_g1_i1,	Rma-Tct_1143487_c0_g1_i1,	Rma-Tct_736269_c0_g1_i1,	Rma-Tct_222642_c0_g1_i1,	Rma-Tct_839070_c0_g1_i1,	Rma-Tct_383325_c0_g1_i1,	Rma-Tct_1030102_c0_g1_i1,	Rma-Tct_551961_c0_g1_i1,	Rma-Tct_158684_c0_g1_i1,	Rma-Tct_863432_c0_g1_i1,	Rma-Tct_384270_c0_g1_i1,	Rma-Tct_642072_c0_g1_i1,	Rma-Tct_136310_c117_g341_i1,	Rma-Tct_723354_c0_g1_i1,	Rma-Tct_875924_c0_g1_i1,
ATPase	activity	768	Rma-Tct_123057_c2_g1_i1,	Rma-Tct_1044462_c0_g1_i1,	Rma-Tct_757280_c0_g1_i1,	Rma-Tct_880355_c0_g1_i1,	Rma-Tct_654621_c0_g1_i1,	Rma-Tct_84647_c0_g2_i1,	Rma-Tct_680810_c0_g1_i1,	Rma-Tct_136311_c15_g9_i2,	Rma-Tct_509617_c0_g1_i1,	Rma-Tct_23671_c1_g1_i1,	Rma-Tct_1021281_c0_g1_i1,	Rma-Tct_1072259_c0_g1_i1,	Rma-Tct_1099840_c0_g1_i1,	Rma-Tct_735899_c0_g1_i1,	Rma-Tct_1061766_c0_g1_i1,	Rma-Tct_862821_c0_g1_i1,	Rma-Tct_1158585_c0_g1_i1,	Rma-Tct_1136441_c0_g1_i1,	Rma-Tct_790765_c0_g1_i1,	Rma-Tct_823587_c0_g1_i1,	Rma-Tct_954956_c0_g1_i1,	Rma-Tct_942335_c1_g1_i1,	Rma-Tct_1086373_c0_g1_i1,	Rma-Tct_255131_c0_g1_i1,	Rma-Tct_539806_c0_g1_i1,	Rma-Tct_93672_c3_g1_i1,	Rma-Tct_453773_c0_g1_i1,	Rma-Tct_847519_c0_g1_i1,	Rma-Tct_464696_c0_g1_i1,	Rma-Tct_621326_c0_g1_i1,	Rma-Tct_914079_c0_g1_i1,	Rma-Tct_861588_c0_g1_i1,	Rma-Tct_291165_c0_g1_i1,	Rma-Tct_1145029_c0_g1_i1,	Rma-Tct_43940_c0_g1_i1,	Rma-Tct_668528_c0_g1_i1,	Rma-Tct_385013_c0_g1_i1,	Rma-Tct_135737_c0_g3_i8,	Rma-Tct_1137802_c0_g1_i1,	Rma-Tct_222712_c0_g1_i1,	Rma-Tct_1120319_c0_g1_i1,	Rma-Tct_42662_c0_g1_i1,	Rma-Tct_260533_c0_g1_i1,	Rma-Tct_952559_c0_g1_i1,	Rma-Tct_1147261_c0_g1_i1,	Rma-Tct_247831_c0_g1_i1,	Rma-Tct_995252_c0_g1_i1,
sigma	factor	activity	702	Rma-Tct_815742_c0_g1_i1,	Rma-Tct_946109_c0_g1_i1,	Rma-Tct_501228_c0_g1_i1,	Rma-Tct_269692_c0_g1_i1,	Rma-Tct_1041205_c0_g1_i1,	Rma-Tct_277320_c0_g1_i1,	Rma-Tct_990187_c0_g1_i1,	Rma-Tct_44561_c1_g1_i1,	Rma-Tct_384471_c0_g1_i1,	Rma-Tct_132279_c3_g15_i14,	Rma-Tct_492561_c0_g1_i1,	Rma-Tct_1073201_c0_g1_i1,	Rma-Tct_84602_c0_g1_i1,	Rma-Tct_989887_c0_g1_i1,	Rma-Tct_569479_c0_g1_i1,	Rma-Tct_905525_c0_g1_i1,	Rma-Tct_71104_c1_g1_i1,	Rma-Tct_1164946_c0_g1_i1,	Rma-Tct_1146188_c0_g1_i1,	Rma-Tct_1033516_c0_g1_i1,	Rma-Tct_135501_c11_g89_i1,	Rma-Tct_50659_c0_g1_i1,	Rma-Tct_590578_c0_g1_i1,	Rma-Tct_131572_c7_g11_i1,	Rma-Tct_424626_c0_g1_i1,	Rma-Tct_112719_c1_g1_i1,	Rma-Tct_135437_c6_g1_i1,	Rma-Tct_131414_c6_g43_i1,	Rma-Tct_1112355_c0_g1_i1,	Rma-Tct_376594_c0_g1_i1,	Rma-Tct_488779_c0_g1_i1,	Rma-Tct_237794_c0_g1_i1,	Rma-Tct_307139_c0_g1_i1,	Rma-Tct_127034_c3_g1_i4,	Rma-Tct_296492_c0_g1_i1,	Rma-Tct_133366_c3_g1_i1,	Rma-Tct_135501_c11_g77_i1,	Rma-Tct_562376_c0_g1_i1,	Rma-Tct_13583_c0_g2_i1,	Rma-Tct_1159843_c0_g1_i1,	Rma-Tct_1086496_c0_g1_i1,	Rma-Tct_810599_c0_g1_i1,	Rma-Tct_408146_c0_g1_i1,	Rma-Tct_928893_c0_g1_i1,	Rma-Tct_947727_c0_g1_i1,	Rma-Tct_135931_c1_g1_i1,
protein	kinase	activity	688	Rma-Tct_727153_c0_g1_i1,	Rma-Tct_149111_c0_g1_i1,	Rma-Tct_730547_c0_g1_i1,	Rma-Tct_174296_c0_g1_i1,	Rma-Tct_236758_c0_g1_i1,	Rma-Tct_1054467_c0_g1_i1,	Rma-Tct_509617_c0_g1_i1,	Rma-Tct_912656_c0_g1_i1,	Rma-Tct_289386_c0_g1_i1,	Rma-Tct_639568_c0_g1_i1,	Rma-Tct_612125_c0_g1_i1,	Rma-Tct_928902_c0_g1_i1,	Rma-Tct_130612_c6_g2_i9,	Rma-Tct_132984_c1_g2_i6,	Rma-Tct_602570_c0_g1_i1,	Rma-Tct_133810_c0_g3_i2,	Rma-Tct_477475_c0_g1_i1,	Rma-Tct_133810_c0_g3_i1,	Rma-Tct_896981_c0_g1_i1,	Rma-Tct_63077_c0_g2_i1,	Rma-Tct_315400_c0_g1_i1,	Rma-Tct_907290_c0_g1_i1,	Rma-Tct_135085_c2_g3_i10,	Rma-Tct_532875_c0_g1_i1,	Rma-Tct_747244_c0_g1_i1,	Rma-Tct_372103_c0_g1_i1,	Rma-Tct_381754_c0_g1_i1,	Rma-Tct_502645_c0_g1_i1,	Rma-Tct_1102568_c0_g1_i1,	Rma-Tct_128889_c0_g1_i1,	Rma-Tct_566994_c0_g1_i1,	Rma-Tct_812090_c0_g1_i1,	Rma-Tct_216220_c0_g1_i1,	Rma-Tct_812672_c0_g1_i1,	Rma-Tct_869015_c0_g1_i1,	Rma-Tct_20092_c0_g1_i1,	Rma-Tct_551371_c0_g1_i1,	Rma-Tct_767736_c0_g1_i1,	Rma-Tct_1098930_c0_g1_i1,	Rma-Tct_985703_c0_g1_i1,	Rma-Tct_275865_c0_g1_i1,	Rma-Tct_218196_c0_g1_i1,	Rma-Tct_242349_c0_g1_i1,	Rma-Tct_2322_c0_g1_i1,	Rma-Tct_337670_c0_g1_i1,	Rma-Tct_471786_c0_g1_i1,
transporter	activity	655	Rma-Tct_324765_c0_g1_i1,	Rma-Tct_458294_c0_g1_i1,	Rma-Tct_180693_c0_g1_i1,	Rma-Tct_1094219_c0_g1_i1,	Rma-Tct_949207_c0_g1_i1,	Rma-Tct_127848_c0_g2_i3,	Rma-Tct_1082340_c0_g1_i1,	Rma-Tct_496304_c0_g1_i1,	Rma-Tct_496172_c0_g1_i1,	Rma-Tct_383177_c0_g1_i1,	Rma-Tct_190894_c0_g1_i1,	Rma-Tct_505166_c0_g1_i1,	Rma-Tct_248610_c0_g1_i1,	Rma-Tct_25901_c1_g1_i1,	Rma-Tct_92364_c0_g2_i1,	Rma-Tct_124256_c0_g1_i13,	Rma-Tct_188083_c0_g1_i1,	Rma-Tct_193961_c1_g1_i1,	Rma-Tct_818067_c0_g1_i1,	Rma-Tct_756339_c0_g1_i1,	Rma-Tct_1160663_c0_g1_i1,	Rma-Tct_616485_c0_g1_i1,	Rma-Tct_563508_c0_g1_i1,	Rma-Tct_963068_c0_g1_i1,	Rma-Tct_760391_c0_g1_i1,	Rma-Tct_345843_c0_g1_i1,	Rma-Tct_889003_c0_g1_i1,	Rma-Tct_628362_c0_g1_i1,	Rma-Tct_1047871_c0_g1_i1,	Rma-Tct_568012_c0_g1_i1,	Rma-Tct_594504_c0_g1_i1,	Rma-Tct_902573_c0_g1_i1,	Rma-Tct_976568_c0_g1_i1,	Rma-Tct_779183_c0_g1_i1,	Rma-Tct_1163573_c0_g1_i1,	Rma-Tct_603014_c0_g1_i1,	Rma-Tct_1145490_c0_g1_i1,	Rma-Tct_175902_c0_g1_i1,	Rma-Tct_322868_c0_g1_i1,	Rma-Tct_524429_c0_g1_i1,	Rma-Tct_46744_c0_g1_i1,	Rma-Tct_681183_c0_g1_i1,	Rma-Tct_534310_c0_g1_i1,	Rma-Tct_378651_c0_g1_i1,	Rma-Tct_412551_c0_g1_i1,	Rma-Tct_668548_c0_g1_i1,	Rma-Tct_510694_c0_g1_i1,
heme	binding	653	Rma-Tct_194091_c0_g1_i1,	Rma-Tct_979723_c0_g1_i1,	Rma-Tct_633146_c0_g1_i1,	Rma-Tct_788695_c0_g1_i1,	Rma-Tct_448642_c0_g1_i1,	Rma-Tct_1106924_c0_g1_i1,	Rma-Tct_272599_c0_g1_i1,	Rma-Tct_561675_c0_g1_i1,	Rma-Tct_101879_c4_g1_i1,	Rma-Tct_863174_c0_g1_i1,	Rma-Tct_646711_c0_g1_i1,	Rma-Tct_372038_c0_g1_i1,	Rma-Tct_134918_c3_g5_i1,	Rma-Tct_227426_c0_g1_i1,	Rma-Tct_1026802_c0_g1_i1,	Rma-Tct_787049_c0_g1_i1,	Rma-Tct_1022925_c0_g1_i1,	Rma-Tct_1114769_c0_g1_i1,	Rma-Tct_717534_c0_g1_i1,	Rma-Tct_819804_c0_g1_i1,	Rma-Tct_155608_c0_g1_i1,	Rma-Tct_125545_c0_g1_i1,	Rma-Tct_661170_c0_g1_i1,	Rma-Tct_22211_c0_g1_i1,	Rma-Tct_808275_c0_g1_i1,	Rma-Tct_325732_c0_g1_i1,	Rma-Tct_115040_c0_g2_i1,	Rma-Tct_135222_c3_g2_i1,	Rma-Tct_324482_c0_g1_i1,	Rma-Tct_640260_c0_g1_i1,	Rma-Tct_513301_c0_g1_i1,	Rma-Tct_548147_c0_g1_i1,	Rma-Tct_698467_c0_g1_i1,	Rma-Tct_139290_c0_g1_i1,	Rma-Tct_931767_c0_g1_i1,	Rma-Tct_991867_c0_g1_i1,	Rma-Tct_124045_c0_g1_i1,	Rma-Tct_588205_c0_g1_i1,	Rma-Tct_315704_c0_g1_i1,	Rma-Tct_183030_c0_g1_i1,	Rma-Tct_456896_c0_g1_i1,	Rma-Tct_289317_c0_g1_i1,	Rma-Tct_519056_c0_g1_i1,	Rma-Tct_689495_c0_g1_i1,	Rma-Tct_81183_c0_g2_i1,	Rma-Tct_102298_c0_g2_i1,	Rma-Tct_490410_c0_g1_i1,
RNA	binding	615	Rma-Tct_649515_c0_g1_i1,	Rma-Tct_637694_c0_g1_i1,	Rma-Tct_1130077_c0_g1_i1,	Rma-Tct_209793_c0_g1_i1,	Rma-Tct_6862_c0_g1_i1,	Rma-Tct_336647_c0_g1_i1,	Rma-Tct_834019_c0_g1_i1,	Rma-Tct_595349_c0_g1_i1,	Rma-Tct_598934_c0_g1_i1,	Rma-Tct_201855_c0_g1_i1,	Rma-Tct_1083373_c0_g1_i1,	Rma-Tct_301391_c0_g1_i1,	Rma-Tct_85788_c1_g1_i1,	Rma-Tct_620874_c0_g1_i1,	Rma-Tct_1093832_c0_g1_i1,	Rma-Tct_125501_c0_g8_i1,	Rma-Tct_107024_c0_g2_i1,	Rma-Tct_193838_c0_g1_i1,	Rma-Tct_35998_c0_g1_i1,	Rma-Tct_134795_c8_g18_i1,	Rma-Tct_116243_c1_g1_i1,	Rma-Tct_136303_c20_g14_i1,	Rma-Tct_868084_c0_g1_i1,	Rma-Tct_48716_c0_g1_i1,	Rma-Tct_135949_c9_g3_i1,	Rma-Tct_672130_c0_g1_i1,	Rma-Tct_710825_c0_g1_i1,	Rma-Tct_1100882_c0_g1_i1,	Rma-Tct_133086_c4_g41_i1,	Rma-Tct_17199_c0_g1_i1,	Rma-Tct_133086_c4_g41_i2,	Rma-Tct_133696_c2_g18_i1,	Rma-Tct_650319_c0_g1_i1,	Rma-Tct_115426_c0_g1_i1,	Rma-Tct_331356_c0_g1_i1,	Rma-Tct_129290_c0_g1_i3,	Rma-Tct_675544_c0_g1_i1,	Rma-Tct_819039_c0_g1_i1,	Rma-Tct_967710_c0_g1_i1,	Rma-Tct_579331_c0_g1_i1,	Rma-Tct_255172_c0_g1_i1,	Rma-Tct_389880_c0_g1_i1,	Rma-Tct_618469_c0_g1_i1,	Rma-Tct_667584_c0_g1_i1,	Rma-Tct_130471_c3_g3_i1,	Rma-Tct_109047_c1_g1_i1,	Rma-Tct_1160773_c0_g1_i1,
binding	606	Rma-Tct_685552_c0_g1_i1,	Rma-Tct_998711_c0_g1_i1,	Rma-Tct_218384_c0_g1_i1,	Rma-Tct_136288_c4_g2_i11,	Rma-Tct_933968_c0_g1_i1,	Rma-Tct_786150_c0_g1_i1,	Rma-Tct_419548_c0_g1_i1,	Rma-Tct_442798_c0_g1_i1,	Rma-Tct_173943_c0_g1_i1,	Rma-Tct_470831_c0_g1_i1,	Rma-Tct_133547_c1_g1_i6,	Rma-Tct_709431_c0_g1_i1,	Rma-Tct_132705_c4_g26_i1,	Rma-Tct_535548_c0_g1_i1,	Rma-Tct_1009912_c0_g1_i1,	Rma-Tct_130016_c0_g4_i1,	Rma-Tct_88151_c0_g1_i1,	Rma-Tct_310298_c0_g1_i1,	Rma-Tct_881285_c0_g1_i1,	Rma-Tct_359856_c0_g1_i1,	Rma-Tct_245713_c0_g1_i1,	Rma-Tct_667237_c0_g1_i1,	Rma-Tct_135577_c0_g3_i7,	Rma-Tct_180313_c0_g1_i1,	Rma-Tct_896536_c0_g1_i1,	Rma-Tct_135577_c0_g3_i10,	Rma-Tct_136097_c5_g17_i1,	Rma-Tct_260136_c0_g1_i1,	Rma-Tct_1151798_c0_g1_i1,	Rma-Tct_344238_c0_g1_i1,	Rma-Tct_129864_c0_g20_i1,	Rma-Tct_216392_c0_g1_i1,	Rma-Tct_513199_c0_g1_i1,	Rma-Tct_55003_c0_g2_i1,	Rma-Tct_272378_c0_g1_i1,	Rma-Tct_134455_c0_g1_i1,	Rma-Tct_131294_c0_g1_i12,	Rma-Tct_1016278_c0_g1_i1,	Rma-Tct_136359_c188_g34_i1,	Rma-Tct_998216_c0_g1_i1,	Rma-Tct_770126_c0_g1_i1,	Rma-Tct_1107784_c0_g1_i1,	Rma-Tct_136102_c5_g20_i2,	Rma-Tct_922631_c0_g1_i1,	Rma-Tct_68401_c0_g1_i1,	Rma-Tct_755319_c0_g1_i1,	Rma-Tct_732215_c0_g1_i1,	Rma-Tct_376254_c0_g1_i1,
unfolded	protein	binding	532	Rma-Tct_996187_c0_g1_i1,	Rma-Tct_826587_c0_g1_i1,	Rma-Tct_69188_c0_g1_i1,	Rma-Tct_1126875_c0_g1_i1,	Rma-Tct_131876_c6_g38_i1,	Rma-Tct_546920_c0_g1_i1,	Rma-Tct_318724_c0_g1_i1,	Rma-Tct_639280_c0_g1_i1,	Rma-Tct_130478_c7_g4_i1,	Rma-Tct_135834_c6_g83_i1,	Rma-Tct_48576_c0_g2_i1,	Rma-Tct_492623_c0_g1_i1,	Rma-Tct_822394_c0_g1_i1,	Rma-Tct_134647_c2_g1_i4,	Rma-Tct_123372_c0_g1_i3,	Rma-Tct_853043_c0_g1_i1,	Rma-Tct_198153_c0_g1_i1,	Rma-Tct_127627_c0_g2_i3,	Rma-Tct_715296_c0_g1_i1,	Rma-Tct_1130147_c0_g1_i1,	Rma-Tct_131128_c16_g3_i1,	Rma-Tct_294534_c0_g1_i1,	Rma-Tct_443032_c0_g1_i1,	Rma-Tct_613390_c0_g1_i1,	Rma-Tct_100837_c1_g1_i1,	Rma-Tct_103042_c1_g1_i1,	Rma-Tct_875481_c0_g1_i1,	Rma-Tct_57740_c0_g1_i1,	Rma-Tct_131059_c7_g8_i2,	Rma-Tct_111680_c1_g2_i1,	Rma-Tct_216315_c0_g1_i1,	Rma-Tct_1120319_c0_g1_i1,	Rma-Tct_91483_c0_g1_i1,	Rma-Tct_308139_c0_g1_i1,	Rma-Tct_126484_c1_g3_i1,	Rma-Tct_128352_c3_g3_i1,	Rma-Tct_131128_c16_g2_i1,	Rma-Tct_131128_c16_g2_i4,	Rma-Tct_131128_c16_g2_i3,	Rma-Tct_679212_c0_g1_i1,	Rma-Tct_130673_c0_g7_i1,	Rma-Tct_982190_c0_g1_i1,	Rma-Tct_611117_c0_g1_i1,	Rma-Tct_1046053_c0_g1_i1,	Rma-Tct_1027307_c0_g1_i1,	Rma-Tct_596176_c0_g1_i1,
GTPase	activity	528	Rma-Tct_474123_c0_g1_i1,	Rma-Tct_1033130_c0_g1_i1,	Rma-Tct_254357_c0_g1_i1,	Rma-Tct_284227_c0_g1_i1,	Rma-Tct_452941_c0_g1_i1,	Rma-Tct_777687_c0_g1_i1,	Rma-Tct_135998_c14_g8_i1,	Rma-Tct_276697_c0_g1_i1,	Rma-Tct_1067385_c0_g1_i1,	Rma-Tct_1018662_c0_g1_i1,	Rma-Tct_707845_c0_g1_i1,	Rma-Tct_655170_c0_g1_i1,	Rma-Tct_414870_c0_g1_i1,	Rma-Tct_1110834_c0_g1_i1,	Rma-Tct_136347_c24_g1_i1,	Rma-Tct_553080_c0_g1_i1,	Rma-Tct_377103_c0_g1_i1,	Rma-Tct_362316_c0_g1_i1,	Rma-Tct_1090471_c0_g1_i1,	Rma-Tct_1158753_c0_g1_i1,	Rma-Tct_359643_c0_g1_i1,	Rma-Tct_135259_c2_g46_i1,	Rma-Tct_362262_c0_g1_i1,	Rma-Tct_939685_c0_g1_i1,	Rma-Tct_519591_c0_g1_i1,	Rma-Tct_876862_c0_g1_i1,	Rma-Tct_772036_c0_g1_i1,	Rma-Tct_123587_c0_g8_i1,	Rma-Tct_843133_c0_g1_i1,	Rma-Tct_1002265_c0_g1_i1,	Rma-Tct_323368_c0_g1_i1,	Rma-Tct_135989_c12_g62_i1,	Rma-Tct_869429_c0_g1_i1,	Rma-Tct_1039315_c0_g1_i1,	Rma-Tct_106399_c1_g1_i1,	Rma-Tct_124483_c0_g1_i5,	Rma-Tct_621710_c0_g1_i1,	Rma-Tct_113806_c0_g5_i1,	Rma-Tct_249115_c0_g1_i1,	Rma-Tct_538703_c0_g1_i1,	Rma-Tct_107505_c3_g1_i1,	Rma-Tct_98746_c0_g1_i1,	Rma-Tct_842972_c0_g1_i1,	Rma-Tct_124143_c0_g1_i3,	Rma-Tct_134941_c6_g36_i1,	Rma-Tct_874563_c0_g1_i1,	Rma-Tct_1081967_c0_g1_i1,
nucleotide	binding	506	Rma-Tct_916919_c0_g1_i1,	Rma-Tct_892044_c0_g1_i1,	Rma-Tct_1092574_c0_g1_i1,	Rma-Tct_890819_c0_g1_i1,	Rma-Tct_736969_c0_g1_i1,	Rma-Tct_609251_c0_g1_i1,	Rma-Tct_188825_c0_g1_i1,	Rma-Tct_416453_c0_g1_i1,	Rma-Tct_675024_c0_g1_i1,	Rma-Tct_588369_c0_g1_i1,	Rma-Tct_532904_c0_g1_i1,	Rma-Tct_677119_c0_g1_i1,	Rma-Tct_414870_c0_g1_i1,	Rma-Tct_1097513_c0_g1_i1,	Rma-Tct_996420_c0_g1_i1,	Rma-Tct_776752_c0_g1_i1,	Rma-Tct_1020757_c0_g1_i1,	Rma-Tct_253906_c0_g1_i1,	Rma-Tct_400957_c0_g1_i1,	Rma-Tct_444667_c0_g1_i1,	Rma-Tct_507395_c0_g1_i1,	Rma-Tct_135737_c0_g3_i8,	Rma-Tct_353529_c0_g1_i1,	Rma-Tct_533011_c0_g1_i1,	Rma-Tct_131819_c2_g4_i11,	Rma-Tct_399185_c0_g1_i1,	Rma-Tct_870498_c0_g1_i1,	Rma-Tct_541626_c0_g1_i1,	Rma-Tct_922386_c0_g1_i1,	Rma-Tct_643293_c0_g1_i1,	Rma-Tct_724660_c0_g1_i1,	Rma-Tct_455740_c0_g1_i1,	Rma-Tct_751383_c0_g1_i1,	Rma-Tct_1154315_c0_g1_i1,	Rma-Tct_325142_c0_g1_i1,	Rma-Tct_518010_c0_g1_i1,	Rma-Tct_880847_c0_g1_i1,	Rma-Tct_384283_c0_g1_i1,	Rma-Tct_921656_c0_g1_i1,	Rma-Tct_694619_c0_g1_i1,	Rma-Tct_854833_c0_g1_i1,	Rma-Tct_640502_c0_g1_i1,	Rma-Tct_1056836_c0_g1_i1,	Rma-Tct_1045516_c0_g1_i1,	Rma-Tct_364488_c0_g1_i1,	Rma-Tct_827215_c0_g1_i1,	Rma-Tct_227045_c0_g1_i1,
electron	carrier	activity	490	Rma-Tct_194091_c0_g1_i1,	Rma-Tct_195805_c0_g1_i1,	Rma-Tct_580565_c0_g1_i1,	Rma-Tct_112397_c0_g1_i1,	Rma-Tct_146270_c0_g1_i1,	Rma-Tct_926608_c0_g1_i1,	Rma-Tct_1147253_c0_g1_i1,	Rma-Tct_135843_c0_g3_i1,	Rma-Tct_646711_c0_g1_i1,	Rma-Tct_288616_c0_g1_i1,	Rma-Tct_540458_c0_g1_i1,	Rma-Tct_599897_c0_g1_i1,	Rma-Tct_136307_c7_g3_i1,	Rma-Tct_5731_c0_g1_i1,	Rma-Tct_787049_c0_g1_i1,	Rma-Tct_1022925_c0_g1_i1,	Rma-Tct_134520_c0_g1_i7,	Rma-Tct_717534_c0_g1_i1,	Rma-Tct_389312_c0_g1_i1,	Rma-Tct_819804_c0_g1_i1,	Rma-Tct_661170_c0_g1_i1,	Rma-Tct_808275_c0_g1_i1,	Rma-Tct_97683_c0_g2_i1,	Rma-Tct_983375_c0_g1_i1,	Rma-Tct_380214_c0_g1_i1,	Rma-Tct_277611_c0_g1_i1,	Rma-Tct_1146552_c0_g1_i1,	Rma-Tct_513301_c0_g1_i1,	Rma-Tct_616088_c0_g1_i1,	Rma-Tct_698467_c0_g1_i1,	Rma-Tct_991867_c0_g1_i1,	Rma-Tct_77098_c0_g1_i1,	Rma-Tct_588205_c0_g1_i1,	Rma-Tct_183030_c0_g1_i1,	Rma-Tct_967334_c0_g1_i1,	Rma-Tct_289317_c0_g1_i1,	Rma-Tct_127797_c0_g1_i13,	Rma-Tct_490410_c0_g1_i1,	Rma-Tct_1042311_c0_g1_i1,	Rma-Tct_282976_c0_g1_i1,	Rma-Tct_1017232_c0_g1_i1,	Rma-Tct_845469_c0_g1_i1,	Rma-Tct_498734_c0_g1_i1,	Rma-Tct_943570_c0_g1_i1,	Rma-Tct_495578_c0_g1_i1,	Rma-Tct_380201_c0_g1_i1,
serine-type	endopeptidase	activity	472	Rma-Tct_1103051_c0_g1_i1,	Rma-Tct_758801_c0_g1_i1,	Rma-Tct_740977_c0_g1_i1,	Rma-Tct_876056_c0_g1_i1,	Rma-Tct_504715_c0_g1_i1,	Rma-Tct_566032_c0_g1_i1,	Rma-Tct_120900_c2_g1_i3,	Rma-Tct_2182_c0_g1_i1,	Rma-Tct_543556_c0_g1_i1,	Rma-Tct_767867_c0_g1_i1,	Rma-Tct_628944_c0_g1_i1,	Rma-Tct_836825_c0_g1_i1,	Rma-Tct_1156037_c0_g1_i1,	Rma-Tct_136317_c6_g19_i1,	Rma-Tct_132374_c8_g1_i1,	Rma-Tct_849096_c0_g1_i1,	Rma-Tct_869703_c0_g1_i1,	Rma-Tct_816263_c0_g1_i1,	Rma-Tct_347856_c0_g1_i1,	Rma-Tct_829951_c0_g1_i1,	Rma-Tct_326601_c0_g1_i1,	Rma-Tct_135694_c7_g39_i1,	Rma-Tct_135840_c0_g13_i1,	Rma-Tct_1130592_c0_g1_i1,	Rma-Tct_55503_c0_g1_i1,	Rma-Tct_1059954_c0_g1_i1,	Rma-Tct_323155_c0_g1_i1,	Rma-Tct_546016_c0_g1_i1,	Rma-Tct_495180_c0_g1_i1,	Rma-Tct_556917_c0_g1_i1,	Rma-Tct_220675_c0_g1_i1,	Rma-Tct_136102_c5_g31_i2,	Rma-Tct_1132670_c0_g1_i1,	Rma-Tct_33605_c0_g1_i1,	Rma-Tct_431011_c0_g1_i1,	Rma-Tct_241470_c0_g1_i1,	Rma-Tct_320516_c0_g1_i1,	Rma-Tct_677585_c0_g1_i1,	Rma-Tct_971223_c0_g1_i1,	Rma-Tct_520322_c0_g1_i1,	Rma-Tct_971952_c0_g1_i1,	Rma-Tct_859890_c0_g1_i1,	Rma-Tct_1108252_c0_g1_i1,	Rma-Tct_120421_c0_g3_i1,	Rma-Tct_1030281_c0_g1_i1,	Rma-Tct_129725_c0_g1_i8,
DNA-directed	5'-3'	RNA	polymerase	activity	452	Rma-Tct_815742_c0_g1_i1,	Rma-Tct_136366_c50_g22_i1,	Rma-Tct_221389_c0_g1_i1,	Rma-Tct_1165921_c0_g1_i1,	Rma-Tct_134692_c6_g5_i1,	Rma-Tct_131961_c2_g12_i1,	Rma-Tct_1110319_c0_g1_i1,	Rma-Tct_1073201_c0_g1_i1,	Rma-Tct_526314_c0_g1_i1,	Rma-Tct_989887_c0_g1_i1,	Rma-Tct_405510_c0_g1_i1,	Rma-Tct_702907_c0_g1_i1,	Rma-Tct_595673_c1_g1_i1,	Rma-Tct_135000_c10_g24_i1,	Rma-Tct_129581_c4_g38_i1,	Rma-Tct_63580_c0_g1_i1,	Rma-Tct_129252_c1_g21_i1,	Rma-Tct_129011_c6_g9_i1,	Rma-Tct_64281_c0_g1_i1,	Rma-Tct_133323_c5_g13_i1,	Rma-Tct_111913_c0_g1_i1,	Rma-Tct_1147961_c0_g1_i1,	Rma-Tct_547147_c0_g1_i1,	Rma-Tct_559597_c0_g1_i1,	Rma-Tct_316298_c0_g1_i1,	Rma-Tct_211925_c0_g1_i1,	Rma-Tct_131961_c2_g2_i1,	Rma-Tct_125521_c0_g9_i1,	Rma-Tct_126374_c0_g8_i1,	Rma-Tct_136366_c50_g10_i1,	Rma-Tct_116923_c2_g6_i1,	Rma-Tct_136366_c46_g120_i2,	Rma-Tct_749326_c0_g1_i1,	Rma-Tct_1103071_c0_g1_i1,	Rma-Tct_134692_c6_g86_i1,	Rma-Tct_136158_c4_g11_i1,	Rma-Tct_422175_c0_g1_i1,	Rma-Tct_135499_c4_g10_i4,	Rma-Tct_222336_c0_g1_i1,	Rma-Tct_219634_c0_g1_i1,	Rma-Tct_641839_c0_g1_i1,	Rma-Tct_787302_c0_g1_i1,	Rma-Tct_133323_c5_g47_i1,	Rma-Tct_596467_c0_g1_i1,
calcium	ion	binding	427	Rma-Tct_128933_c2_g1_i3,	Rma-Tct_130645_c3_g20_i1,	Rma-Tct_1043848_c0_g1_i1,	Rma-Tct_613379_c0_g1_i1,	Rma-Tct_365934_c0_g1_i1,	Rma-Tct_105356_c0_g1_i1,	Rma-Tct_1114420_c0_g1_i1,	Rma-Tct_447286_c0_g1_i1,	Rma-Tct_568323_c0_g1_i1,	Rma-Tct_629588_c0_g1_i1,	Rma-Tct_1123011_c0_g1_i1,	Rma-Tct_127142_c0_g4_i1,	Rma-Tct_591033_c0_g1_i1,	Rma-Tct_557544_c0_g1_i1,	Rma-Tct_665830_c0_g1_i1,	Rma-Tct_590442_c0_g1_i1,	Rma-Tct_127681_c2_g19_i1,	Rma-Tct_127681_c2_g19_i2,	Rma-Tct_567900_c0_g1_i1,	Rma-Tct_340065_c0_g1_i1,	Rma-Tct_57740_c0_g1_i1,	Rma-Tct_128590_c1_g12_i1,	Rma-Tct_35383_c0_g1_i1,	Rma-Tct_875121_c0_g1_i1,	Rma-Tct_130781_c0_g2_i2,	Rma-Tct_645535_c0_g1_i1,	Rma-Tct_10179_c0_g1_i1,	Rma-Tct_58580_c0_g1_i1,	Rma-Tct_678328_c0_g1_i1,	Rma-Tct_1012536_c0_g1_i1,	Rma-Tct_405101_c0_g1_i1,	Rma-Tct_127681_c2_g20_i1,	Rma-Tct_288991_c0_g1_i1,	Rma-Tct_249017_c0_g1_i1,	Rma-Tct_804914_c0_g1_i1,	Rma-Tct_1063648_c0_g1_i1,	Rma-Tct_562147_c0_g1_i1,	Rma-Tct_284137_c0_g1_i1,	Rma-Tct_258509_c0_g1_i1,	Rma-Tct_134639_c3_g28_i1,	Rma-Tct_360377_c0_g1_i1,	Rma-Tct_835112_c0_g1_i1,	Rma-Tct_99422_c0_g1_i1,	Rma-Tct_1103532_c1_g1_i1,	Rma-Tct_126580_c2_g1_i5,	Rma-Tct_120761_c0_g1_i1,
iron	ion	binding	416	Rma-Tct_236602_c0_g1_i1,	Rma-Tct_448642_c0_g1_i1,	Rma-Tct_1106924_c0_g1_i1,	Rma-Tct_561675_c0_g1_i1,	Rma-Tct_840321_c0_g1_i1,	Rma-Tct_372038_c0_g1_i1,	Rma-Tct_562421_c0_g1_i1,	Rma-Tct_943685_c0_g1_i1,	Rma-Tct_625395_c0_g1_i1,	Rma-Tct_227426_c0_g1_i1,	Rma-Tct_985473_c0_g1_i1,	Rma-Tct_571098_c0_g1_i1,	Rma-Tct_920087_c0_g1_i1,	Rma-Tct_216482_c0_g1_i1,	Rma-Tct_134520_c0_g1_i7,	Rma-Tct_819804_c0_g1_i1,	Rma-Tct_791508_c0_g1_i1,	Rma-Tct_125545_c0_g1_i1,	Rma-Tct_325732_c0_g1_i1,	Rma-Tct_115040_c0_g2_i1,	Rma-Tct_324482_c0_g1_i1,	Rma-Tct_431204_c0_g1_i1,	Rma-Tct_698467_c0_g1_i1,	Rma-Tct_122083_c1_g1_i1,	Rma-Tct_931767_c0_g1_i1,	Rma-Tct_456896_c0_g1_i1,	Rma-Tct_519056_c0_g1_i1,	Rma-Tct_116073_c0_g2_i7,	Rma-Tct_552819_c0_g1_i1,	Rma-Tct_1132134_c0_g1_i1,	Rma-Tct_627118_c0_g1_i1,	Rma-Tct_727243_c0_g1_i1,	Rma-Tct_1085939_c0_g1_i1,	Rma-Tct_449876_c0_g1_i1,	Rma-Tct_1070290_c0_g1_i1,	Rma-Tct_538481_c0_g1_i1,	Rma-Tct_1127298_c0_g1_i1,	Rma-Tct_51510_c0_g2_i1,	Rma-Tct_649229_c0_g1_i1,	Rma-Tct_338953_c0_g1_i1,	Rma-Tct_1072148_c0_g1_i1,	Rma-Tct_155180_c0_g1_i1,	Rma-Tct_357041_c0_g1_i1,	Rma-Tct_734181_c0_g1_i1,	Rma-Tct_674474_c0_g2_i1,	Rma-Tct_563303_c0_g1_i1,
flavin	adenine	dinucleotide	binding	394	Rma-Tct_903939_c0_g1_i1,	Rma-Tct_621653_c0_g1_i1,	Rma-Tct_926608_c0_g1_i1,	Rma-Tct_419870_c0_g1_i1,	Rma-Tct_101879_c4_g1_i1,	Rma-Tct_585700_c0_g1_i1,	Rma-Tct_625395_c0_g1_i1,	Rma-Tct_125696_c0_g1_i2,	Rma-Tct_1068520_c0_g1_i1,	Rma-Tct_1042753_c0_g1_i1,	Rma-Tct_171719_c0_g1_i1,	Rma-Tct_750244_c0_g1_i1,	Rma-Tct_126221_c0_g1_i1,	Rma-Tct_134520_c0_g1_i7,	Rma-Tct_403756_c0_g1_i1,	Rma-Tct_554212_c0_g1_i1,	Rma-Tct_88823_c0_g1_i1,	Rma-Tct_205659_c0_g1_i1,	Rma-Tct_607243_c0_g1_i1,	Rma-Tct_780278_c0_g1_i1,	Rma-Tct_536875_c0_g1_i1,	Rma-Tct_529764_c0_g1_i1,	Rma-Tct_380214_c0_g1_i1,	Rma-Tct_136354_c51_g1_i1,	Rma-Tct_464856_c0_g1_i1,	Rma-Tct_578781_c0_g1_i1,	Rma-Tct_1146552_c0_g1_i1,	Rma-Tct_460921_c0_g1_i1,	Rma-Tct_189112_c0_g1_i1,	Rma-Tct_220421_c0_g1_i1,	Rma-Tct_136354_c51_g2_i1,	Rma-Tct_105544_c0_g1_i1,	Rma-Tct_1091812_c0_g1_i1,	Rma-Tct_610117_c0_g1_i1,	Rma-Tct_306785_c0_g1_i1,	Rma-Tct_1090950_c0_g1_i1,	Rma-Tct_416154_c0_g1_i1,	Rma-Tct_181936_c0_g1_i1,	Rma-Tct_241151_c0_g1_i1,	Rma-Tct_1089648_c0_g1_i1,	Rma-Tct_1089582_c0_g1_i1,	Rma-Tct_744211_c0_g1_i1,	Rma-Tct_1108502_c0_g1_i1,	Rma-Tct_415277_c0_g2_i1,	Rma-Tct_130713_c0_g1_i7,
kinase	activity	373	Rma-Tct_371295_c0_g1_i1,	Rma-Tct_1132209_c0_g1_i1,	Rma-Tct_180341_c0_g1_i1,	Rma-Tct_781423_c0_g1_i1,	Rma-Tct_622301_c0_g1_i1,	Rma-Tct_649092_c0_g1_i1,	Rma-Tct_310237_c0_g1_i1,	Rma-Tct_107827_c1_g1_i1,	Rma-Tct_219207_c0_g1_i1,	Rma-Tct_265285_c0_g1_i1,	Rma-Tct_1007790_c0_g1_i1,	Rma-Tct_155471_c0_g1_i1,	Rma-Tct_600181_c0_g1_i1,	Rma-Tct_1057442_c0_g1_i1,	Rma-Tct_131447_c0_g1_i3,	Rma-Tct_991895_c0_g1_i1,	Rma-Tct_545219_c0_g1_i1,	Rma-Tct_667237_c0_g1_i1,	Rma-Tct_612617_c0_g1_i1,	Rma-Tct_652865_c0_g1_i1,	Rma-Tct_928857_c0_g1_i1,	Rma-Tct_444667_c0_g1_i1,	Rma-Tct_1075993_c0_g1_i1,	Rma-Tct_651170_c0_g1_i1,	Rma-Tct_489520_c0_g1_i1,	Rma-Tct_389885_c0_g1_i1,	Rma-Tct_617215_c1_g1_i1,	Rma-Tct_133719_c2_g2_i6,	Rma-Tct_1042477_c0_g1_i1,	Rma-Tct_953454_c0_g1_i1,	Rma-Tct_353529_c0_g1_i1,	Rma-Tct_877126_c0_g1_i1,	Rma-Tct_1063360_c0_g1_i1,	Rma-Tct_492481_c0_g1_i1,	Rma-Tct_802417_c0_g1_i1,	Rma-Tct_1134847_c0_g1_i1,	Rma-Tct_216392_c0_g1_i1,	Rma-Tct_149746_c0_g1_i1,	Rma-Tct_159124_c0_g1_i1,	Rma-Tct_143656_c0_g1_i1,	Rma-Tct_132434_c2_g1_i3,	Rma-Tct_554421_c0_g1_i1,	Rma-Tct_901769_c0_g1_i1,	Rma-Tct_790310_c0_g1_i1,	Rma-Tct_458467_c0_g1_i1,	Rma-Tct_480457_c0_g1_i1,	Rma-Tct_992716_c0_g1_i1,
receptor	binding	371	Rma-Tct_412769_c0_g1_i1,	Rma-Tct_289343_c0_g1_i1,	Rma-Tct_1157215_c0_g1_i1,	Rma-Tct_123028_c0_g5_i1,	Rma-Tct_135832_c3_g2_i1,	Rma-Tct_734096_c0_g1_i1,	Rma-Tct_305860_c0_g1_i1,	Rma-Tct_758393_c0_g1_i1,	Rma-Tct_122672_c0_g4_i1,	Rma-Tct_121509_c0_g1_i2,	Rma-Tct_437067_c0_g1_i1,	Rma-Tct_163298_c0_g1_i1,	Rma-Tct_418551_c0_g1_i1,	Rma-Tct_109634_c0_g2_i1,	Rma-Tct_133542_c3_g5_i1,	Rma-Tct_956469_c0_g1_i1,	Rma-Tct_893026_c0_g1_i1,	Rma-Tct_197851_c0_g1_i1,	Rma-Tct_121336_c3_g4_i2,	Rma-Tct_136130_c2_g12_i1,	Rma-Tct_1023961_c0_g1_i1,	Rma-Tct_457647_c0_g1_i1,	Rma-Tct_1016273_c0_g1_i1,	Rma-Tct_294900_c0_g1_i1,	Rma-Tct_135248_c1_g18_i1,	Rma-Tct_1094396_c0_g1_i1,	Rma-Tct_781546_c0_g1_i1,	Rma-Tct_155646_c0_g1_i1,	Rma-Tct_117485_c0_g1_i1,	Rma-Tct_102080_c0_g2_i1,	Rma-Tct_850803_c0_g1_i1,	Rma-Tct_208060_c0_g1_i1,	Rma-Tct_78223_c0_g1_i1,	Rma-Tct_811541_c0_g1_i1,	Rma-Tct_490144_c0_g1_i1,	Rma-Tct_265759_c0_g1_i1,	Rma-Tct_238512_c0_g1_i1,	Rma-Tct_123936_c0_g1_i1,	Rma-Tct_530679_c0_g1_i1,	Rma-Tct_717120_c0_g1_i1,	Rma-Tct_102193_c0_g2_i1,	Rma-Tct_129081_c0_g2_i2,	Rma-Tct_397682_c0_g1_i1,	Rma-Tct_47664_c1_g1_i1,	Rma-Tct_129131_c0_g1_i3,	Rma-Tct_122899_c0_g1_i2,	Rma-Tct_612449_c0_g1_i1,
pyridoxal	phosphate	binding	368	Rma-Tct_134412_c11_g1_i1,	Rma-Tct_572055_c0_g1_i1,	Rma-Tct_925106_c0_g1_i1,	Rma-Tct_522234_c0_g1_i1,	Rma-Tct_135705_c12_g1_i1,	Rma-Tct_118979_c0_g1_i1,	Rma-Tct_182999_c0_g1_i1,	Rma-Tct_1076914_c0_g1_i1,	Rma-Tct_1059301_c0_g1_i1,	Rma-Tct_975254_c0_g1_i1,	Rma-Tct_629447_c0_g1_i1,	Rma-Tct_335421_c0_g1_i1,	Rma-Tct_128865_c1_g3_i1,	Rma-Tct_240203_c0_g1_i1,	Rma-Tct_442075_c0_g1_i1,	Rma-Tct_392458_c0_g1_i1,	Rma-Tct_406666_c0_g1_i1,	Rma-Tct_76088_c0_g1_i1,	Rma-Tct_1100887_c0_g1_i1,	Rma-Tct_1130273_c0_g1_i1,	Rma-Tct_135546_c5_g58_i1,	Rma-Tct_268398_c0_g1_i1,	Rma-Tct_515033_c0_g1_i1,	Rma-Tct_394400_c0_g1_i1,	Rma-Tct_641919_c0_g1_i1,	Rma-Tct_131497_c0_g3_i5,	Rma-Tct_130461_c6_g11_i8,	Rma-Tct_848565_c0_g1_i1,	Rma-Tct_1036348_c0_g1_i1,	Rma-Tct_1131597_c0_g1_i1,	Rma-Tct_236529_c0_g1_i1,	Rma-Tct_370558_c0_g1_i1,	Rma-Tct_1001247_c0_g1_i1,	Rma-Tct_414229_c0_g1_i1,	Rma-Tct_1154622_c0_g1_i1,	Rma-Tct_1105782_c0_g1_i1,	Rma-Tct_582359_c0_g1_i1,	Rma-Tct_292999_c0_g1_i1,	Rma-Tct_1076970_c0_g1_i1,	Rma-Tct_509485_c0_g1_i1,	Rma-Tct_4061_c0_g2_i1,	Rma-Tct_134095_c0_g4_i3,	Rma-Tct_248262_c0_g1_i1,	Rma-Tct_446536_c0_g1_i1,	Rma-Tct_461369_c0_g1_i1,	Rma-Tct_38988_c0_g1_i1,
magnesium	ion	binding	345	Rma-Tct_168273_c0_g1_i1,	Rma-Tct_519226_c0_g1_i1,	Rma-Tct_1100244_c0_g1_i1,	Rma-Tct_30094_c1_g1_i1,	Rma-Tct_840477_c0_g1_i1,	Rma-Tct_1031014_c0_g1_i1,	Rma-Tct_995867_c0_g1_i1,	Rma-Tct_865051_c0_g1_i1,	Rma-Tct_771621_c0_g1_i1,	Rma-Tct_612100_c0_g1_i1,	Rma-Tct_1153389_c0_g1_i1,	Rma-Tct_265285_c0_g1_i1,	Rma-Tct_13643_c0_g1_i1,	Rma-Tct_135793_c1_g3_i1,	Rma-Tct_386453_c0_g1_i1,	Rma-Tct_314608_c0_g1_i1,	Rma-Tct_833014_c0_g1_i1,	Rma-Tct_777909_c0_g1_i1,	Rma-Tct_670271_c0_g1_i1,	Rma-Tct_135329_c0_g21_i12,	Rma-Tct_641182_c0_g1_i1,	Rma-Tct_1090471_c0_g1_i1,	Rma-Tct_135329_c0_g21_i13,	Rma-Tct_908419_c0_g1_i1,	Rma-Tct_727552_c0_g1_i1,	Rma-Tct_876862_c0_g1_i1,	Rma-Tct_168415_c0_g1_i1,	Rma-Tct_1100208_c0_g1_i1,	Rma-Tct_580073_c0_g1_i1,	Rma-Tct_275646_c0_g1_i1,	Rma-Tct_336482_c0_g1_i1,	Rma-Tct_771770_c0_g1_i1,	Rma-Tct_456542_c0_g1_i1,	Rma-Tct_125552_c1_g1_i1,	Rma-Tct_479916_c0_g1_i1,	Rma-Tct_1049758_c0_g1_i1,	Rma-Tct_278883_c0_g1_i1,	Rma-Tct_722552_c0_g1_i1,	Rma-Tct_230135_c0_g1_i1,	Rma-Tct_128257_c0_g2_i14,	Rma-Tct_131903_c0_g3_i2,	Rma-Tct_133185_c1_g3_i3,	Rma-Tct_703222_c0_g1_i1,	Rma-Tct_1057186_c0_g1_i1,	Rma-Tct_197537_c0_g1_i1,	Rma-Tct_529293_c0_g1_i1,
insulin-like	growth	factor	binding	342	Rma-Tct_976199_c0_g1_i1,	Rma-Tct_51812_c0_g1_i1,	Rma-Tct_530548_c0_g1_i1,	Rma-Tct_680261_c0_g1_i1,	Rma-Tct_715403_c0_g1_i1,	Rma-Tct_679719_c0_g1_i1,	Rma-Tct_135586_c1_g10_i1,	Rma-Tct_133174_c0_g1_i1,	Rma-Tct_485967_c0_g1_i1,	Rma-Tct_131746_c2_g4_i7,	Rma-Tct_509380_c0_g1_i1,	Rma-Tct_232256_c0_g1_i1,	Rma-Tct_577735_c0_g1_i1,	Rma-Tct_107024_c0_g2_i1,	Rma-Tct_462045_c0_g1_i1,	Rma-Tct_136365_c45_g7_i3,	Rma-Tct_812175_c0_g1_i1,	Rma-Tct_301471_c0_g1_i1,	Rma-Tct_134738_c0_g7_i4,	Rma-Tct_467609_c0_g1_i1,	Rma-Tct_112384_c1_g1_i1,	Rma-Tct_134738_c0_g7_i2,	Rma-Tct_738725_c0_g1_i1,	Rma-Tct_405661_c0_g1_i1,	Rma-Tct_124593_c1_g1_i3,	Rma-Tct_124469_c1_g1_i1,	Rma-Tct_926388_c0_g1_i1,	Rma-Tct_108590_c0_g2_i1,	Rma-Tct_853184_c0_g1_i1,	Rma-Tct_1031200_c0_g1_i1,	Rma-Tct_130414_c0_g1_i2,	Rma-Tct_129895_c4_g1_i1,	Rma-Tct_755658_c0_g1_i1,	Rma-Tct_101253_c0_g1_i1,	Rma-Tct_1071975_c0_g1_i1,	Rma-Tct_261983_c0_g1_i1,	Rma-Tct_1130592_c0_g1_i1,	Rma-Tct_868211_c0_g1_i1,	Rma-Tct_675544_c0_g1_i1,	Rma-Tct_952346_c0_g1_i1,	Rma-Tct_704310_c0_g1_i1,	Rma-Tct_214788_c0_g1_i1,	Rma-Tct_1065199_c0_g1_i1,	Rma-Tct_552384_c0_g1_i1,	Rma-Tct_137463_c0_g1_i1,
iron-sulfur	cluster	binding	340	Rma-Tct_518600_c0_g1_i1,	Rma-Tct_236602_c0_g1_i1,	Rma-Tct_351390_c0_g1_i1,	Rma-Tct_744432_c0_g1_i1,	Rma-Tct_1161416_c0_g1_i1,	Rma-Tct_639648_c0_g1_i1,	Rma-Tct_566145_c0_g1_i1,	Rma-Tct_231256_c0_g1_i1,	Rma-Tct_435775_c0_g1_i1,	Rma-Tct_105300_c0_g2_i1,	Rma-Tct_633131_c0_g1_i1,	Rma-Tct_1005097_c0_g1_i1,	Rma-Tct_309486_c0_g1_i1,	Rma-Tct_136327_c8_g3_i1,	Rma-Tct_855025_c0_g1_i1,	Rma-Tct_313902_c0_g1_i1,	Rma-Tct_81612_c0_g1_i1,	Rma-Tct_337727_c0_g1_i1,	Rma-Tct_1026802_c0_g1_i1,	Rma-Tct_964884_c0_g1_i1,	Rma-Tct_400146_c0_g1_i1,	Rma-Tct_505519_c0_g1_i1,	Rma-Tct_946835_c0_g1_i1,	Rma-Tct_19231_c0_g2_i1,	Rma-Tct_120321_c1_g1_i5,	Rma-Tct_486015_c0_g1_i1,	Rma-Tct_480862_c0_g1_i1,	Rma-Tct_136249_c12_g7_i1,	Rma-Tct_125591_c0_g1_i1,	Rma-Tct_590211_c0_g1_i1,	Rma-Tct_1128185_c0_g1_i1,	Rma-Tct_11696_c0_g1_i1,	Rma-Tct_121068_c2_g4_i1,	Rma-Tct_1041318_c0_g1_i1,	Rma-Tct_155478_c0_g1_i1,	Rma-Tct_404076_c1_g1_i1,	Rma-Tct_256136_c0_g1_i1,	Rma-Tct_431204_c0_g1_i1,	Rma-Tct_1058545_c0_g1_i1,	Rma-Tct_331511_c0_g1_i1,	Rma-Tct_312618_c0_g1_i1,	Rma-Tct_115467_c0_g1_i1,	Rma-Tct_632959_c0_g1_i1,	Rma-Tct_1034366_c0_g1_i1,	Rma-Tct_122083_c1_g1_i1,	Rma-Tct_129471_c2_g2_i2,
hydrolase	activity,	hydrolyzing	O-glycosyl	compounds	321	Rma-Tct_124264_c0_g1_i5,	Rma-Tct_356892_c0_g1_i1,	Rma-Tct_594447_c0_g1_i1,	Rma-Tct_987262_c0_g1_i1,	Rma-Tct_154330_c0_g1_i1,	Rma-Tct_687506_c0_g1_i1,	Rma-Tct_453800_c0_g1_i1,	Rma-Tct_438729_c0_g1_i1,	Rma-Tct_1133996_c0_g1_i1,	Rma-Tct_491169_c0_g1_i1,	Rma-Tct_119879_c3_g8_i1,	Rma-Tct_1138888_c0_g1_i1,	Rma-Tct_1165416_c0_g1_i1,	Rma-Tct_448348_c0_g1_i1,	Rma-Tct_142708_c0_g1_i1,	Rma-Tct_345364_c0_g1_i1,	Rma-Tct_1041622_c0_g1_i1,	Rma-Tct_467982_c0_g1_i1,	Rma-Tct_333163_c0_g1_i1,	Rma-Tct_736874_c0_g1_i1,	Rma-Tct_1090930_c0_g1_i1,	Rma-Tct_269180_c0_g1_i1,	Rma-Tct_968565_c0_g1_i1,	Rma-Tct_152847_c0_g1_i1,	Rma-Tct_306152_c0_g1_i1,	Rma-Tct_300613_c0_g1_i1,	Rma-Tct_609497_c0_g1_i1,	Rma-Tct_637995_c0_g1_i1,	Rma-Tct_990631_c0_g1_i1,	Rma-Tct_223102_c0_g1_i1,	Rma-Tct_203137_c0_g1_i1,	Rma-Tct_1037800_c0_g1_i1,	Rma-Tct_768895_c0_g1_i1,	Rma-Tct_642355_c0_g1_i1,	Rma-Tct_131000_c0_g1_i2,	Rma-Tct_1063828_c0_g1_i1,	Rma-Tct_95228_c0_g1_i2,	Rma-Tct_1447_c0_g1_i1,	Rma-Tct_769144_c0_g1_i1,	Rma-Tct_714446_c0_g1_i1,	Rma-Tct_1155913_c0_g1_i1,	Rma-Tct_848246_c0_g1_i1,	Rma-Tct_1034426_c0_g1_i1,	Rma-Tct_722825_c0_g1_i1,
methyltransferase	activity	312	Rma-Tct_1159763_c0_g1_i1,	Rma-Tct_640932_c0_g1_i1,	Rma-Tct_996515_c0_g1_i1,	Rma-Tct_961449_c0_g1_i1,	Rma-Tct_257568_c0_g1_i1,	Rma-Tct_810528_c0_g1_i1,	Rma-Tct_530548_c0_g1_i1,	Rma-Tct_871797_c0_g1_i1,	Rma-Tct_982005_c0_g1_i1,	Rma-Tct_706695_c0_g1_i1,	Rma-Tct_239213_c0_g1_i1,	Rma-Tct_758718_c0_g1_i1,	Rma-Tct_1163979_c0_g1_i1,	Rma-Tct_133616_c0_g4_i3,	Rma-Tct_518367_c0_g1_i1,	Rma-Tct_1100440_c0_g1_i1,	Rma-Tct_727619_c0_g1_i1,	Rma-Tct_1147719_c0_g1_i1,	Rma-Tct_551855_c0_g1_i1,	Rma-Tct_302116_c0_g1_i1,	Rma-Tct_1046575_c0_g1_i1,	Rma-Tct_1131114_c0_g1_i1,	Rma-Tct_706820_c0_g1_i1,	Rma-Tct_908520_c0_g1_i1,	Rma-Tct_783802_c0_g1_i1,	Rma-Tct_705310_c0_g1_i1,	Rma-Tct_973738_c0_g1_i1,	Rma-Tct_361385_c0_g1_i1,	Rma-Tct_1070975_c0_g1_i1,	Rma-Tct_320150_c0_g1_i1,	Rma-Tct_246148_c0_g1_i1,	Rma-Tct_1109754_c0_g1_i1,	Rma-Tct_155478_c0_g1_i1,	Rma-Tct_994239_c0_g1_i1,	Rma-Tct_555526_c0_g1_i1,	Rma-Tct_1157552_c0_g1_i1,	Rma-Tct_1006219_c0_g1_i1,	Rma-Tct_442286_c0_g1_i1,	Rma-Tct_775232_c0_g1_i1,	Rma-Tct_974015_c0_g1_i1,	Rma-Tct_376967_c0_g1_i1,	Rma-Tct_961838_c0_g1_i1,	Rma-Tct_1109398_c0_g1_i1,	Rma-Tct_1157918_c0_g1_i1,	Rma-Tct_1147196_c0_g1_i1,	Rma-Tct_135924_c2_g5_i1,	Rma-Tct_908977_c0_g1_i1,
oxidoreductase	activity,	acting	on	paired	donors,	with	incorporation	or	reduction	of	molecular	oxygen	311	Rma-Tct_645656_c0_g1_i1,	Rma-Tct_633290_c0_g1_i1,	Rma-Tct_1057246_c0_g1_i1,	Rma-Tct_448642_c0_g1_i1,	Rma-Tct_1023750_c0_g1_i1,	Rma-Tct_305860_c0_g1_i1,	Rma-Tct_567727_c0_g1_i1,	Rma-Tct_1106924_c0_g1_i1,	Rma-Tct_561675_c0_g1_i1,	Rma-Tct_372038_c0_g1_i1,	Rma-Tct_227426_c0_g1_i1,	Rma-Tct_1087232_c0_g1_i1,	Rma-Tct_764849_c0_g1_i1,	Rma-Tct_76640_c0_g1_i1,	Rma-Tct_249272_c0_g1_i1,	Rma-Tct_392855_c0_g1_i1,	Rma-Tct_992234_c0_g1_i1,	Rma-Tct_791508_c0_g1_i1,	Rma-Tct_125545_c0_g1_i1,	Rma-Tct_995525_c0_g1_i1,	Rma-Tct_920298_c0_g1_i1,	Rma-Tct_447399_c0_g1_i1,	Rma-Tct_126427_c4_g10_i2,	Rma-Tct_638099_c0_g1_i1,	Rma-Tct_1002425_c0_g1_i1,	Rma-Tct_1023489_c0_g1_i1,	Rma-Tct_750249_c0_g1_i1,	Rma-Tct_768860_c0_g1_i1,	Rma-Tct_1146765_c0_g1_i1,	Rma-Tct_1058545_c0_g1_i1,	Rma-Tct_553198_c0_g1_i1,	Rma-Tct_736256_c0_g1_i1,	Rma-Tct_355707_c0_g1_i1,	Rma-Tct_931767_c0_g1_i1,	Rma-Tct_132199_c0_g1_i1,	Rma-Tct_630259_c0_g1_i1,
metalloendopeptidase	activity	282	Rma-Tct_523779_c0_g1_i1,	Rma-Tct_563966_c0_g1_i1,	Rma-Tct_845379_c0_g1_i1,	Rma-Tct_132177_c6_g1_i11,	Rma-Tct_225992_c0_g1_i1,	Rma-Tct_136045_c18_g51_i1,	Rma-Tct_464354_c0_g1_i1,	Rma-Tct_297737_c0_g1_i1,	Rma-Tct_110501_c1_g1_i1,	Rma-Tct_117899_c0_g1_i1,	Rma-Tct_927298_c0_g1_i1,	Rma-Tct_627530_c0_g1_i1,	Rma-Tct_168531_c0_g1_i1,	Rma-Tct_319325_c0_g1_i1,	Rma-Tct_136045_c18_g22_i1,	Rma-Tct_893767_c0_g1_i1,	Rma-Tct_588387_c0_g1_i1,	Rma-Tct_584176_c0_g1_i1,	Rma-Tct_1162946_c0_g1_i1,	Rma-Tct_442587_c0_g1_i1,	Rma-Tct_867970_c0_g1_i1,	Rma-Tct_775160_c0_g1_i1,	Rma-Tct_509236_c0_g1_i1,	Rma-Tct_495940_c0_g1_i1,	Rma-Tct_140259_c0_g1_i1,	Rma-Tct_852115_c0_g1_i1,	Rma-Tct_280165_c0_g1_i1,	Rma-Tct_1029639_c0_g1_i1,	Rma-Tct_977192_c0_g1_i1,	Rma-Tct_605948_c0_g1_i1,	Rma-Tct_101253_c0_g1_i1,	Rma-Tct_605379_c0_g1_i1,	Rma-Tct_694645_c0_g1_i1,	Rma-Tct_128563_c0_g1_i1,	Rma-Tct_840469_c0_g1_i1,	Rma-Tct_175757_c0_g1_i1,	Rma-Tct_127111_c3_g2_i1,	Rma-Tct_12179_c0_g1_i1,	Rma-Tct_122718_c2_g4_i1,	Rma-Tct_125924_c1_g4_i1,	Rma-Tct_1013373_c0_g1_i1,	Rma-Tct_385381_c0_g1_i1,	Rma-Tct_1038933_c1_g1_i1,	Rma-Tct_347053_c0_g1_i1,	Rma-Tct_729675_c0_g1_i1,	Rma-Tct_668072_c0_g1_i1,	Rma-Tct_1076275_c0_g1_i1,
phosphorelay	sensor	kinase	activity	278	Rma-Tct_605313_c0_g1_i1,	Rma-Tct_916919_c0_g1_i1,	Rma-Tct_174217_c0_g1_i1,	Rma-Tct_401455_c0_g1_i1,	Rma-Tct_156149_c0_g1_i1,	Rma-Tct_1124875_c0_g1_i1,	Rma-Tct_380337_c0_g1_i1,	Rma-Tct_775927_c0_g1_i1,	Rma-Tct_903571_c0_g1_i1,	Rma-Tct_170150_c0_g1_i1,	Rma-Tct_679137_c0_g1_i1,	Rma-Tct_267870_c0_g1_i1,	Rma-Tct_320165_c0_g1_i1,	Rma-Tct_1084435_c0_g1_i1,	Rma-Tct_856987_c0_g1_i1,	Rma-Tct_705333_c0_g1_i1,	Rma-Tct_584045_c0_g1_i1,	Rma-Tct_466696_c0_g1_i1,	Rma-Tct_683040_c0_g1_i1,	Rma-Tct_253491_c0_g1_i1,	Rma-Tct_521478_c0_g1_i1,	Rma-Tct_549634_c0_g1_i1,	Rma-Tct_1028492_c0_g1_i1,	Rma-Tct_630414_c0_g1_i1,	Rma-Tct_124899_c0_g1_i3,	Rma-Tct_1129659_c0_g1_i1,	Rma-Tct_382701_c0_g1_i1,	Rma-Tct_780770_c0_g1_i1,	Rma-Tct_751290_c0_g1_i1,	Rma-Tct_1151426_c0_g1_i1,	Rma-Tct_196828_c0_g1_i1,	Rma-Tct_389814_c0_g1_i1,	Rma-Tct_865357_c0_g1_i1,	Rma-Tct_229903_c0_g1_i1,	Rma-Tct_54373_c1_g1_i1,	Rma-Tct_1161622_c0_g1_i1,	Rma-Tct_651046_c0_g1_i1,	Rma-Tct_198135_c0_g1_i1,	Rma-Tct_933140_c0_g1_i1,	Rma-Tct_599573_c0_g1_i1,	Rma-Tct_124899_c0_g1_i1,	Rma-Tct_1049344_c0_g1_i1,	Rma-Tct_1081216_c0_g1_i1,	Rma-Tct_379293_c0_g1_i1,	Rma-Tct_351168_c0_g1_i1,
4	iron,	4	sulfur	cluster	binding	261	Rma-Tct_1075197_c0_g1_i1,	Rma-Tct_90851_c1_g1_i1,	Rma-Tct_576931_c0_g1_i1,	Rma-Tct_190186_c0_g1_i1,	Rma-Tct_581470_c0_g1_i1,	Rma-Tct_206147_c0_g1_i1,	Rma-Tct_453135_c0_g1_i1,	Rma-Tct_858086_c0_g1_i1,	Rma-Tct_101879_c4_g1_i1,	Rma-Tct_25942_c0_g1_i1,	Rma-Tct_612100_c0_g1_i1,	Rma-Tct_1109412_c0_g1_i1,	Rma-Tct_212155_c0_g1_i1,	Rma-Tct_680858_c0_g1_i1,	Rma-Tct_808302_c0_g1_i1,	Rma-Tct_920087_c0_g1_i1,	Rma-Tct_5731_c0_g1_i1,	Rma-Tct_216482_c0_g1_i1,	Rma-Tct_135793_c1_g3_i1,	Rma-Tct_683966_c0_g1_i1,	Rma-Tct_832233_c0_g1_i1,	Rma-Tct_779659_c0_g1_i1,	Rma-Tct_155608_c0_g1_i1,	Rma-Tct_908111_c0_g1_i1,	Rma-Tct_760701_c0_g1_i1,	Rma-Tct_259385_c0_g1_i1,	Rma-Tct_110802_c1_g1_i1,	Rma-Tct_367498_c0_g1_i1,	Rma-Tct_240848_c1_g1_i1,	Rma-Tct_236107_c0_g1_i1,	Rma-Tct_916674_c0_g1_i1,	Rma-Tct_17768_c0_g2_i1,	Rma-Tct_1072797_c0_g1_i1,	Rma-Tct_654302_c0_g1_i1,	Rma-Tct_1082185_c0_g1_i1,	Rma-Tct_336122_c0_g1_i1,	Rma-Tct_838900_c0_g1_i1,	Rma-Tct_260887_c0_g1_i1,	Rma-Tct_494523_c0_g1_i1,	Rma-Tct_573583_c0_g1_i1,	Rma-Tct_388993_c0_g1_i1,	Rma-Tct_845497_c0_g1_i1,	Rma-Tct_380201_c0_g1_i1,
2	iron,	2	sulfur	cluster	binding	258	Rma-Tct_580565_c0_g1_i1,	Rma-Tct_155523_c0_g1_i1,	Rma-Tct_112397_c0_g1_i1,	Rma-Tct_895240_c0_g1_i1,	Rma-Tct_326508_c0_g1_i1,	Rma-Tct_132580_c8_g1_i2,	Rma-Tct_135843_c0_g3_i1,	Rma-Tct_348030_c0_g1_i1,	Rma-Tct_573490_c0_g1_i1,	Rma-Tct_625395_c0_g1_i1,	Rma-Tct_133174_c0_g1_i1,	Rma-Tct_466612_c0_g1_i1,	Rma-Tct_260350_c0_g1_i1,	Rma-Tct_518694_c0_g1_i1,	Rma-Tct_1035261_c0_g1_i1,	Rma-Tct_571098_c0_g1_i1,	Rma-Tct_134520_c0_g1_i7,	Rma-Tct_791508_c0_g1_i1,	Rma-Tct_135162_c2_g26_i1,	Rma-Tct_320915_c0_g1_i1,	Rma-Tct_32234_c0_g2_i1,	Rma-Tct_742972_c0_g1_i1,	Rma-Tct_277611_c0_g1_i1,	Rma-Tct_136354_c51_g1_i1,	Rma-Tct_616088_c0_g1_i1,	Rma-Tct_1155685_c0_g1_i1,	Rma-Tct_902625_c0_g1_i1,	Rma-Tct_136354_c51_g2_i1,	Rma-Tct_324396_c0_g1_i1,	Rma-Tct_276867_c0_g1_i1,	Rma-Tct_135162_c2_g4_i1,	Rma-Tct_495578_c0_g1_i1,	Rma-Tct_1054030_c0_g1_i1,	Rma-Tct_869190_c0_g1_i1,	Rma-Tct_115913_c0_g6_i1,	Rma-Tct_358113_c0_g1_i1,	Rma-Tct_603354_c0_g1_i1,	Rma-Tct_125346_c1_g7_i1,	Rma-Tct_538481_c0_g1_i1,	Rma-Tct_1127298_c0_g1_i1,	Rma-Tct_243223_c0_g1_i1,	Rma-Tct_439486_c0_g1_i1,	Rma-Tct_159981_c0_g1_i1,
oxidoreductase	activity,	acting	on	CH-OH	group	of	donors	246	Rma-Tct_538082_c0_g1_i1,	Rma-Tct_123884_c0_g7_i1,	Rma-Tct_155523_c0_g1_i1,	Rma-Tct_621653_c0_g1_i1,	Rma-Tct_130645_c3_g20_i1,	Rma-Tct_1074179_c0_g1_i1,	Rma-Tct_552680_c0_g1_i1,	Rma-Tct_130645_c3_g14_i1,	Rma-Tct_1042753_c0_g1_i1,	Rma-Tct_171719_c0_g1_i1,	Rma-Tct_750244_c0_g1_i1,	Rma-Tct_761108_c0_g1_i1,	Rma-Tct_134520_c0_g1_i7,	Rma-Tct_508282_c0_g1_i1,	Rma-Tct_127142_c0_g4_i1,	Rma-Tct_205659_c0_g1_i1,	Rma-Tct_707114_c0_g1_i1,	Rma-Tct_819240_c0_g1_i1,	Rma-Tct_607243_c0_g1_i1,	Rma-Tct_276528_c0_g1_i1,	Rma-Tct_1045710_c0_g1_i1,	Rma-Tct_1087169_c0_g1_i1,	Rma-Tct_127681_c2_g19_i1,	Rma-Tct_127681_c2_g19_i2,	Rma-Tct_406329_c0_g1_i1,	Rma-Tct_536875_c0_g1_i1,	Rma-Tct_529764_c0_g1_i1,	Rma-Tct_464856_c0_g1_i1,	Rma-Tct_578781_c0_g1_i1,	Rma-Tct_821446_c0_g1_i1,	Rma-Tct_460921_c0_g1_i1,	Rma-Tct_432672_c0_g1_i1,	Rma-Tct_811400_c0_g1_i1,	Rma-Tct_536779_c0_g1_i1,	Rma-Tct_560971_c0_g1_i1,	Rma-Tct_118559_c0_g3_i1,	Rma-Tct_105544_c0_g1_i1,	Rma-Tct_1091812_c0_g1_i1,	Rma-Tct_133591_c1_g5_i5,	Rma-Tct_555062_c0_g1_i1,	Rma-Tct_340501_c0_g1_i1,
lyase	activity	243	Rma-Tct_957585_c0_g1_i1,	Rma-Tct_314981_c0_g1_i1,	Rma-Tct_935677_c0_g1_i1,	Rma-Tct_442060_c0_g1_i1,	Rma-Tct_586700_c0_g1_i1,	Rma-Tct_397255_c0_g1_i1,	Rma-Tct_203891_c0_g1_i1,	Rma-Tct_1158524_c0_g1_i1,	Rma-Tct_944660_c0_g1_i1,	Rma-Tct_278832_c0_g1_i1,	Rma-Tct_649496_c0_g1_i1,	Rma-Tct_579800_c0_g1_i1,	Rma-Tct_556639_c0_g1_i1,	Rma-Tct_459223_c0_g1_i1,	Rma-Tct_409578_c0_g1_i1,	Rma-Tct_658468_c0_g1_i1,	Rma-Tct_432217_c0_g1_i1,	Rma-Tct_509395_c0_g1_i1,	Rma-Tct_997229_c0_g1_i1,	Rma-Tct_544325_c0_g1_i1,	Rma-Tct_614153_c0_g1_i1,	Rma-Tct_1108600_c0_g1_i1,	Rma-Tct_911257_c0_g1_i1,	Rma-Tct_568650_c0_g1_i1,	Rma-Tct_871919_c0_g1_i1,	Rma-Tct_132353_c2_g8_i9,	Rma-Tct_461369_c0_g1_i1,	Rma-Tct_366517_c0_g1_i1,	Rma-Tct_519041_c0_g1_i1,	Rma-Tct_741522_c0_g1_i1,	Rma-Tct_132933_c2_g1_i1,	Rma-Tct_817827_c0_g1_i1,	Rma-Tct_650011_c0_g1_i1,	Rma-Tct_555508_c0_g1_i1,	Rma-Tct_948253_c0_g1_i1,	Rma-Tct_927499_c0_g1_i1,	Rma-Tct_706415_c0_g1_i1,	Rma-Tct_572228_c0_g1_i1,	Rma-Tct_293233_c0_g1_i1,	Rma-Tct_222838_c0_g1_i1,	Rma-Tct_638555_c0_g1_i1,	Rma-Tct_817253_c0_g1_i1,	Rma-Tct_384283_c0_g1_i1,	Rma-Tct_273187_c0_g1_i1,	Rma-Tct_706451_c0_g1_i1,	Rma-Tct_67722_c0_g2_i1,	Rma-Tct_850364_c0_g1_i1,
FMN	binding	231	Rma-Tct_95805_c0_g2_i1,	Rma-Tct_519226_c0_g1_i1,	Rma-Tct_513174_c0_g1_i1,	Rma-Tct_190186_c0_g1_i1,	Rma-Tct_715403_c0_g1_i1,	Rma-Tct_805701_c0_g1_i1,	Rma-Tct_395255_c0_g1_i1,	Rma-Tct_786484_c0_g1_i1,	Rma-Tct_203104_c0_g1_i1,	Rma-Tct_931597_c0_g1_i1,	Rma-Tct_465612_c0_g1_i1,	Rma-Tct_808302_c0_g1_i1,	Rma-Tct_943624_c0_g1_i1,	Rma-Tct_599897_c0_g1_i1,	Rma-Tct_386435_c0_g1_i1,	Rma-Tct_683966_c0_g1_i1,	Rma-Tct_277327_c0_g1_i1,	Rma-Tct_962459_c0_g1_i1,	Rma-Tct_189989_c0_g1_i1,	Rma-Tct_289077_c0_g1_i1,	Rma-Tct_925021_c0_g1_i1,	Rma-Tct_760701_c0_g1_i1,	Rma-Tct_352630_c0_g1_i1,	Rma-Tct_563685_c0_g1_i1,	Rma-Tct_186384_c0_g1_i1,	Rma-Tct_555740_c0_g1_i1,	Rma-Tct_217261_c0_g1_i1,	Rma-Tct_945704_c0_g1_i1,	Rma-Tct_723707_c0_g1_i1,	Rma-Tct_716552_c0_g1_i1,	Rma-Tct_808021_c0_g1_i1,	Rma-Tct_773355_c0_g1_i1,	Rma-Tct_1081187_c0_g1_i1,	Rma-Tct_890996_c0_g1_i1,	Rma-Tct_135373_c1_g19_i4,	Rma-Tct_486666_c0_g1_i1,	Rma-Tct_267219_c0_g1_i1,	Rma-Tct_1082185_c0_g1_i1,	Rma-Tct_424809_c0_g1_i1,	Rma-Tct_46631_c0_g1_i1,	Rma-Tct_1089396_c0_g1_i1,	Rma-Tct_1132777_c0_g1_i1,	Rma-Tct_24983_c0_g1_i1,	Rma-Tct_460650_c0_g1_i1,	Rma-Tct_513681_c0_g1_i1,	Rma-Tct_788660_c0_g1_i1,	Rma-Tct_494523_c0_g1_i1,
NAD	binding	225	Rma-Tct_484342_c0_g1_i1,	Rma-Tct_801955_c0_g1_i1,	Rma-Tct_1010902_c0_g1_i1,	Rma-Tct_932114_c0_g1_i1,	Rma-Tct_1060447_c0_g1_i1,	Rma-Tct_197691_c0_g1_i1,	Rma-Tct_135109_c1_g5_i11,	Rma-Tct_135109_c1_g5_i13,	Rma-Tct_191529_c0_g1_i1,	Rma-Tct_703122_c0_g1_i1,	Rma-Tct_1128847_c0_g1_i1,	Rma-Tct_680853_c0_g1_i1,	Rma-Tct_847768_c0_g1_i1,	Rma-Tct_790431_c0_g1_i1,	Rma-Tct_683966_c0_g1_i1,	Rma-Tct_226720_c0_g1_i1,	Rma-Tct_18123_c0_g1_i1,	Rma-Tct_132207_c0_g10_i1,	Rma-Tct_44762_c0_g1_i1,	Rma-Tct_270533_c0_g1_i1,	Rma-Tct_567549_c0_g1_i1,	Rma-Tct_1139996_c0_g1_i1,	Rma-Tct_1075906_c0_g1_i1,	Rma-Tct_1082185_c0_g1_i1,	Rma-Tct_783363_c0_g1_i1,	Rma-Tct_810857_c0_g1_i1,	Rma-Tct_306353_c0_g1_i1,	Rma-Tct_329659_c0_g1_i1,	Rma-Tct_308644_c0_g1_i1,	Rma-Tct_494523_c0_g1_i1,	Rma-Tct_729951_c0_g1_i1,	Rma-Tct_161842_c0_g1_i1,	Rma-Tct_401457_c0_g1_i1,	Rma-Tct_279224_c0_g1_i1,	Rma-Tct_129657_c0_g2_i3,	Rma-Tct_129657_c0_g2_i2,	Rma-Tct_251500_c0_g1_i1,	Rma-Tct_892245_c0_g1_i1,	Rma-Tct_712714_c0_g1_i1,	Rma-Tct_801721_c0_g1_i1,	Rma-Tct_484010_c0_g1_i1,	Rma-Tct_172044_c0_g1_i1,	Rma-Tct_886451_c0_g1_i1,	Rma-Tct_164594_c0_g1_i1,	Rma-Tct_588374_c0_g1_i1,	Rma-Tct_1138217_c0_g1_i1,	Rma-Tct_441070_c0_g1_i1,
sequence-specific	DNA	binding	223	Rma-Tct_135482_c1_g14_i1,	Rma-Tct_236213_c0_g1_i1,	Rma-Tct_1033709_c0_g1_i1,	Rma-Tct_1165045_c0_g1_i1,	Rma-Tct_348753_c0_g1_i1,	Rma-Tct_1100103_c0_g1_i1,	Rma-Tct_776556_c0_g1_i1,	Rma-Tct_162494_c0_g1_i1,	Rma-Tct_796065_c0_g1_i1,	Rma-Tct_734071_c0_g1_i1,	Rma-Tct_197823_c0_g1_i1,	Rma-Tct_135292_c4_g4_i9,	Rma-Tct_1019160_c0_g1_i1,	Rma-Tct_135482_c1_g8_i1,	Rma-Tct_494345_c0_g1_i1,	Rma-Tct_228868_c0_g1_i1,	Rma-Tct_103139_c1_g1_i1,	Rma-Tct_86980_c0_g1_i1,	Rma-Tct_396300_c0_g1_i1,	Rma-Tct_366816_c0_g1_i1,	Rma-Tct_353107_c0_g1_i1,	Rma-Tct_162912_c0_g1_i1,	Rma-Tct_927417_c0_g1_i1,	Rma-Tct_1143098_c0_g1_i1,	Rma-Tct_650623_c0_g1_i1,	Rma-Tct_408450_c0_g1_i1,	Rma-Tct_703237_c0_g1_i1,	Rma-Tct_1162279_c0_g1_i1,	Rma-Tct_125925_c1_g1_i12,	Rma-Tct_777281_c0_g1_i1,	Rma-Tct_649363_c0_g1_i1,	Rma-Tct_409355_c0_g1_i1,	Rma-Tct_6530_c0_g1_i1,	Rma-Tct_381553_c0_g1_i1,	Rma-Tct_665250_c0_g1_i1,	Rma-Tct_622324_c0_g1_i1,	Rma-Tct_554501_c0_g1_i1,	Rma-Tct_969007_c0_g1_i1,	Rma-Tct_134842_c4_g13_i2,	Rma-Tct_1069904_c0_g1_i1,	Rma-Tct_311740_c0_g1_i1,	Rma-Tct_1082368_c0_g1_i1,	Rma-Tct_123709_c0_g3_i1,	Rma-Tct_894147_c0_g1_i1,	Rma-Tct_135350_c6_g1_i1,	Rma-Tct_133038_c0_g1_i2,
carbohydrate	binding	208	Rma-Tct_908473_c0_g1_i1,	Rma-Tct_551104_c0_g1_i1,	Rma-Tct_319273_c0_g1_i1,	Rma-Tct_470987_c0_g1_i1,	Rma-Tct_133498_c0_g1_i3,	Rma-Tct_135457_c1_g6_i1,	Rma-Tct_1030791_c0_g1_i1,	Rma-Tct_507203_c0_g1_i1,	Rma-Tct_755357_c0_g1_i1,	Rma-Tct_776574_c0_g1_i1,	Rma-Tct_274917_c0_g1_i1,	Rma-Tct_147169_c0_g1_i1,	Rma-Tct_113932_c0_g4_i1,	Rma-Tct_769445_c0_g1_i1,	Rma-Tct_133710_c0_g2_i4,	Rma-Tct_762491_c0_g1_i1,	Rma-Tct_395077_c0_g1_i1,	Rma-Tct_258089_c0_g1_i1,	Rma-Tct_329305_c0_g1_i1,	Rma-Tct_184098_c0_g1_i1,	Rma-Tct_278255_c0_g1_i1,	Rma-Tct_711499_c0_g1_i1,	Rma-Tct_1127953_c0_g1_i1,	Rma-Tct_809840_c0_g1_i1,	Rma-Tct_444659_c0_g1_i1,	Rma-Tct_45453_c0_g1_i1,	Rma-Tct_948717_c0_g1_i1,	Rma-Tct_809381_c0_g1_i1,	Rma-Tct_424070_c0_g1_i1,	Rma-Tct_558132_c0_g1_i1,	Rma-Tct_234495_c0_g1_i1,	Rma-Tct_38031_c0_g1_i1,	Rma-Tct_199643_c0_g1_i1,	Rma-Tct_429474_c0_g1_i1,	Rma-Tct_908949_c0_g1_i1,	Rma-Tct_829717_c0_g1_i1,	Rma-Tct_751010_c0_g1_i1,	Rma-Tct_709847_c0_g1_i1,	Rma-Tct_126156_c0_g1_i1,	Rma-Tct_893900_c0_g1_i1,	Rma-Tct_91031_c0_g1_i1,	Rma-Tct_909767_c0_g1_i1,	Rma-Tct_892782_c0_g1_i1,	Rma-Tct_494935_c0_g1_i1,	Rma-Tct_669549_c0_g1_i1,	Rma-Tct_932938_c0_g1_i1,	Rma-Tct_1000854_c0_g1_i1,
peptidase	activity	199	Rma-Tct_342753_c0_g1_i1,	Rma-Tct_572989_c0_g1_i1,	Rma-Tct_1054035_c0_g1_i1,	Rma-Tct_538701_c0_g1_i1,	Rma-Tct_324489_c0_g1_i1,	Rma-Tct_553888_c0_g1_i1,	Rma-Tct_795626_c1_g1_i1,	Rma-Tct_1157876_c0_g1_i1,	Rma-Tct_388293_c0_g1_i1,	Rma-Tct_140393_c0_g1_i1,	Rma-Tct_543378_c0_g1_i1,	Rma-Tct_1020175_c0_g1_i1,	Rma-Tct_648641_c0_g1_i1,	Rma-Tct_573886_c0_g1_i1,	Rma-Tct_371350_c0_g1_i1,	Rma-Tct_873013_c0_g1_i1,	Rma-Tct_835168_c0_g1_i1,	Rma-Tct_397760_c0_g1_i1,	Rma-Tct_100567_c0_g1_i1,	Rma-Tct_769801_c0_g1_i1,	Rma-Tct_491621_c0_g1_i1,	Rma-Tct_740161_c0_g1_i1,	Rma-Tct_452740_c0_g1_i1,	Rma-Tct_438090_c0_g1_i1,	Rma-Tct_872208_c0_g1_i1,	Rma-Tct_265342_c0_g1_i1,	Rma-Tct_674883_c0_g1_i1,	Rma-Tct_545616_c0_g1_i1,	Rma-Tct_537154_c0_g1_i1,	Rma-Tct_791825_c0_g1_i1,	Rma-Tct_299487_c0_g1_i1,	Rma-Tct_993978_c0_g1_i1,	Rma-Tct_136047_c6_g73_i1,	Rma-Tct_136108_c13_g38_i1,	Rma-Tct_871774_c0_g1_i1,	Rma-Tct_136047_c6_g39_i1,	Rma-Tct_136047_c6_g45_i1,	Rma-Tct_135489_c1_g27_i1,	Rma-Tct_620487_c0_g1_i1,	Rma-Tct_806801_c0_g1_i1,	Rma-Tct_587427_c0_g1_i1,	Rma-Tct_462887_c0_g1_i1,	Rma-Tct_639100_c0_g1_i1,	Rma-Tct_846413_c0_g1_i1,	Rma-Tct_184659_c0_g1_i1,	Rma-Tct_1050939_c0_g1_i1,	Rma-Tct_136020_c1_g10_i1,
receptor	activity	199	Rma-Tct_938499_c0_g1_i1,	Rma-Tct_647500_c0_g1_i1,	Rma-Tct_520182_c0_g1_i1,	Rma-Tct_613899_c0_g1_i1,	Rma-Tct_567948_c0_g1_i1,	Rma-Tct_449871_c0_g1_i1,	Rma-Tct_1138978_c0_g1_i1,	Rma-Tct_831014_c0_g1_i1,	Rma-Tct_510342_c0_g1_i1,	Rma-Tct_989370_c0_g1_i1,	Rma-Tct_410234_c0_g1_i1,	Rma-Tct_769445_c0_g1_i1,	Rma-Tct_1015087_c0_g1_i1,	Rma-Tct_826750_c0_g1_i1,	Rma-Tct_801044_c0_g1_i1,	Rma-Tct_592696_c0_g1_i1,	Rma-Tct_546283_c0_g1_i1,	Rma-Tct_258089_c0_g1_i1,	Rma-Tct_764054_c0_g1_i1,	Rma-Tct_1160372_c0_g1_i1,	Rma-Tct_1159397_c0_g1_i1,	Rma-Tct_584010_c0_g1_i1,	Rma-Tct_226479_c0_g1_i1,	Rma-Tct_379872_c0_g1_i1,	Rma-Tct_835379_c0_g1_i1,	Rma-Tct_305880_c0_g1_i1,	Rma-Tct_11605_c0_g1_i1,	Rma-Tct_837253_c0_g1_i1,	Rma-Tct_400748_c0_g1_i1,	Rma-Tct_280232_c0_g1_i1,	Rma-Tct_923692_c0_g1_i1,	Rma-Tct_394082_c0_g1_i1,	Rma-Tct_203112_c0_g1_i1,	Rma-Tct_956379_c0_g1_i1,	Rma-Tct_612156_c0_g1_i1,	Rma-Tct_190657_c0_g1_i1,	Rma-Tct_898824_c0_g1_i1,	Rma-Tct_483700_c0_g1_i1,	Rma-Tct_1122441_c0_g1_i1,	Rma-Tct_719075_c0_g1_i1,	Rma-Tct_829717_c0_g1_i1,	Rma-Tct_761476_c0_g1_i1,	Rma-Tct_1150979_c0_g1_i1,	Rma-Tct_85836_c0_g1_i1,	Rma-Tct_1076991_c0_g1_i1,	Rma-Tct_893900_c0_g1_i1,	Rma-Tct_437487_c0_g1_i1,
[truncated: 1,798 more rows]
[truncated: 5,000 more columns]

## Sheet: GO_CC
GO	#Seqs
[truncated: 618 more rows]
[truncated: 4,035 more columns]
