# Supplementary material for: Identification of Putative Precursor Genes for the Biosynthesis of Cannabinoid-Like Compound in Radula marginata
Source: Front Plant Sci. 2018 May 9;9:537. doi: 10.3389/fpls.2018.00537 (PMC5954354; doi:10.3389/fpls.2018.00537)
Supplement: Supplementary Data 4 — List of identified enzymes associated with genes. [file Data_Sheet_4.XLSX]

## Sheet: Supplementary data 4 KEGG
Pahway ID	Pathway	Main category	Sub Cateegory	#Seqs of Enzyme	#Enzs in Pathway		Enzyme
map00630	Glyoxylate and dicarboxylate metabolism	Metabolism	Carbohydrate metabolism	318	25		ec:6.4.1.3 - carboxylase, ec:4.1.1.47 - synthase, ec:4.1.1.39 - carboxylase, ec:6.3.1.2 - synthetase, ec:2.7.1.31 - 3-kinase, ec:2.6.1.45 - transaminase, ec:4.2.1.55 - dehydratase, ec:1.4.7.1 - synthase (ferredoxin), ec:3.5.1.10 - deformylase, ec:1.2.1.2 - dehydrogenase, ec:2.3.1.9 - C-acetyltransferase, ec:3.5.1.68 - deformylase, ec:2.3.3.9 - synthase, ec:3.5.1.9 - kynurenine formamidase, ec:2.1…	12	1	12	57	3	8	1	6	4	26	5	2	13	17	6	6	9	117	2	2	1	1	3	2	2
map00380	Tryptophan metabolism	Metabolism	Amino acid metabolism	315	17		ec:1.4.3.2 - oxidase, ec:4.1.1.28 - decarboxylase, ec:1.13.11.6 - 3,4-dioxygenase, ec:4.2.1.84 - hydratase, ec:1.2.1.3 - dehydrogenase (NAD+), ec:2.3.1.9 - C-acetyltransferase, ec:3.5.1.4 - acylamidase, ec:3.5.1.9 - kynurenine formamidase, ec:1.11.1.6 - equilase, ec:3.7.1.3 - ec:3.7.1.3 kynureninase, ec:3.5.5.1 - acetonitrilase, ec:1.13.11.11 - 2,3-dioxygenase, ec:4.1.99.1 - L-tryptophanase, ec:1…	5	1	1	3	7	5	37	17	117	5	2	3	1	1	14	47	49
map00620	Pyruvate metabolism	Metabolism	Carbohydrate metabolism	328	31		ec:6.4.1.1 - carboxylase, ec:6.4.1.2 - carboxylase, ec:4.1.1.49 - carboxykinase (ATP), ec:4.1.1.31 - carboxylase, ec:4.1.1.32 - carboxykinase (GTP), ec:2.7.1.40 - kinase, ec:6.2.1.1 - ligase, ec:1.2.1.10 - dehydrogenase (acetylating), ec:1.8.1.4 - dehydrogenase, ec:1.2.1.3 - dehydrogenase (NAD+), ec:2.3.1.9 - C-acetyltransferase, ec:4.4.1.5 - lyase, ec:1.1.5.4 - dehydrogenase (quinone), ec:2.3.3.…	4	43	10	22	13	28	11	2	1	7	5	10	1	13	1	21	1	17	2	14	7	2	1	19	3	1	3	21	21	2	22
map00232	Caffeine metabolism	Metabolism	Biosynthesis of other secondary metabolites	7	2		ec:1.17.3.2 - oxidase, ec:1.7.3.3 - urate hydroxylase	2	5
map00624	Polycyclic aromatic hydrocarbon degradation	Metabolism	Xenobiotics biodegradation and metabolism	7	3		ec:4.1.1.55 - decarboxylase, ec:1.13.11.3 - 3,4-dioxygenase, ec:1.14.12.7 - 4,5-dioxygenase	1	1	5
map00261	Monobactam biosynthesis	Metabolism	Biosynthesis of other secondary metabolites	38	4		ec:2.7.2.4 - kinase, ec:1.2.1.11 - dehydrogenase, ec:1.17.1.8 - reductase, ec:2.7.7.4 - adenylyltransferase	17	3	5	13
map00540	Lipopolysaccharide biosynthesis	Metabolism	Glycan biosynthesis and metabolism	25	7		ec:3.5.1.108 - deacetylase, ec:2.7.7.38 - cytidylyltransferase, ec:3.1.3.45 - ec:3.1.3.45 3-deoxy-manno-octulosonate-8-phosphatase, ec:2.4.1.182 - synthase, ec:2.5.1.55 - synthase, ec:2.3.1.129 - O-acyltransferase, ec:5.3.1.13 - isomerase	1	3	1	10	4	5	1
map00364	Fluorobenzoate degradation	Metabolism	Xenobiotics biodegradation and metabolism	8	5		ec:1.13.11.1 - 1,2-dioxygenase, ec:4.2.1.84 - hydratase, ec:5.5.1.7 - cycloisomerase, ec:5.5.1.1 - cycloisomerase, ec:3.1.1.45 - maleylacetate enol-lactonase	1	3	1	2	1
map00290	Valine, leucine and isoleucine biosynthesis	Metabolism	Amino acid metabolism	52	7		ec:2.2.1.6 - synthase, ec:2.6.1.42 - transaminase, ec:4.3.1.19 - ammonia-lyase, ec:2.3.3.13 - synthase, ec:4.2.1.9 - dehydratase, ec:4.2.1.33 - dehydratase, ec:1.1.1.86 - reductoisomerase (NADP+)	9	3	7	21	3	6	3
map00604	Glycosphingolipid biosynthesis - ganglio series	Metabolism	Glycan biosynthesis and metabolism	10	2		ec:3.2.1.52 - hexosaminidase, ec:3.2.1.23 - lactase (ambiguous)	1	9
map00643	Styrene degradation	Metabolism	Xenobiotics biodegradation and metabolism	62	7		ec:1.13.11.5 - 1,2-dioxygenase, ec:4.2.1.84 - hydratase, ec:3.5.1.4 - acylamidase, ec:3.7.1.2 - beta-diketonase, ec:3.5.5.1 - acetonitrilase, ec:3.5.5.7 - nitrilase, ec:5.2.1.2 - isomerase	11	3	37	6	2	2	1
map00785	Lipoic acid metabolism	Metabolism	Metabolism of cofactors and vitamins	15	2		ec:2.3.1.181 - transferase, ec:2.8.1.8 - synthase	1	14
map00280	Valine, leucine and isoleucine degradation	Metabolism	Amino acid metabolism	149	20		ec:6.4.1.3 - carboxylase, ec:6.4.1.4 - carboxylase, ec:1.4.3.2 - oxidase, ec:1.2.1.27 - dehydrogenase (CoA-acylating), ec:2.6.1.42 - transaminase, ec:2.3.1.168 - (2-methylpropanoyl)transferase, ec:1.1.1.178 - dehydrogenase, ec:1.8.1.4 - dehydrogenase, ec:1.2.1.3 - dehydrogenase (NAD+), ec:2.3.1.9 - C-acetyltransferase, ec:2.3.3.10 - synthase, ec:4.1.3.4 - lyase, ec:1.3.8.1 - acyl-CoA dehydrogenas…	12	2	5	14	3	3	1	1	7	5	3	1	3	7	2	8	14	47	5	6
map00633	Nitrotoluene degradation	Metabolism	Xenobiotics biodegradation and metabolism	3	1		ec:1.12.99.6 - (acceptor)	3
map00520	Amino sugar and nucleotide sugar metabolism	Metabolism	Carbohydrate metabolism	210	45		ec:2.6.1.16 - transaminase (isomerizing), ec:2.7.1.60 - kinase, ec:2.3.1.157 - N-acetyltransferase, ec:2.5.1.7 - 1-carboxyvinyltransferase, ec:5.3.1.8 - isomerase, ec:5.3.1.9 - isomerase, ec:2.7.7.64 - uridylyltransferase, ec:5.4.99.30 - mutase, ec:3.2.1.52 - hexosaminidase, ec:3.2.1.55 - end alpha-L-arabinofuranosidase, ec:2.7.7.44 - uridylyltransferase, ec:3.13.1.1 - synthase, ec:2.7.7.33 - cyt…	18	1	5	1	6	29	2	1	1	5	1	5	5	19	1	6	2	2	1	1	2	1	2	2	3	10	9	1	6	13	1	4	3	7	2	1	11	4	1	1	1	10
map00623	Toluene degradation	Metabolism	Xenobiotics biodegradation and metabolism	54	6		ec:1.13.11.1 - 1,2-dioxygenase, ec:5.5.1.7 - cycloisomerase, ec:5.5.1.1 - cycloisomerase, ec:3.1.1.45 - maleylacetate enol-lactonase, ec:1.1.1.90 - dehydrogenase, ec:1.1.1.35 - dehydrogenase	1	1	2	1	2	47
map00510	N-Glycan biosynthesis	Metabolism	Glycan biosynthesis and metabolism	39	6		ec:3.2.1.113 - 1,2-alpha-mannosidase, ec:2.4.1.83 - beta-D-mannosyltransferase, ec:3.2.1.106 - glucosidase, ec:2.4.1.117 - beta-glucosyltransferase, ec:2.4.1.141 - N-acetylglucosaminyltransferase, ec:2.7.8.15 - N-acetylglucosaminephosphotransferase	5	7	23	1	1	2
map00941	Flavonoid biosynthesis	Metabolism	Biosynthesis of other secondary metabolites	1	1		ec:1.21.3.6 - synthase	1
map00980	Metabolism of xenobiotics by cytochrome P450	Metabolism	Xenobiotics biodegradation and metabolism	36	5		ec:2.5.1.18 - transferase, ec:1.1.1.1 - dehydrogenase, ec:1.2.1.5 - dehydrogenase [NAD(P)+], ec:2.4.1.17 - 1-naphthol glucuronyltransferase, ec:3.3.2.9 - epoxide hydrolase	13	9	3	1	10
map04150	mTOR signaling pathway	Environmental Information Processing	Signal transduction	3	1		ec:2.7.11.24 - protein kinase	3
map00970	Aminoacyl-tRNA biosynthesis	Genetic Information Processing	Translation	241	22		ec:6.1.1.6 - ligase, ec:6.1.1.7 - ligase, ec:6.1.1.9 - ligase, ec:6.1.1.2 - ligase, ec:6.1.1.3 - ligase, ec:6.1.1.4 - ligase, ec:6.1.1.5 - ligase, ec:6.1.1.1 - ligase, ec:6.3.5.6 - synthase (glutamine-hydrolysing), ec:6.3.5.7 - synthase (glutamine-hydrolysing), ec:2.1.2.9 - formyltransferase, ec:6.1.1.18 - ligase, ec:6.1.1.17 - ligase, ec:6.1.1.19 - ligase, ec:6.1.1.14 - ligase, ec:6.1.1.16 - lig…	16	32	5	7	28	22	4	9	1	12	3	2	3	17	20	10	15	6	1	12	2	14
map00627	Aminobenzoate degradation	Metabolism	Xenobiotics biodegradation and metabolism	341	14		ec:1.3.7.9 - reductase, ec:4.1.1.61 - decarboxylase, ec:4.2.1.84 - hydratase, ec:3.1.3.2 - phosphatase, ec:3.1.3.1 - phosphatase, ec:1.14.12.1 - 1,2-dioxygenase (deaminating, decarboxylating), ec:1.14.13.82 - monooxygenase, ec:3.5.1.4 - acylamidase, ec:1.14.13.40 - monooxygenase, ec:3.6.1.7 - acetylphosphatase, ec:3.1.3.41 - nitrophenyl phosphatase, ec:3.5.5.1 - acetonitrilase, ec:4.2.1.17 - hydr…	2	1	3	32	1	1	1	37	1	1	244	2	14	1
map00514	Other types of O-glycan biosynthesis	Metabolism	Glycan biosynthesis and metabolism	2	1		ec:2.4.1.109 - mannosyltransferase	2
map00440	Phosphonate and phosphinate metabolism	Metabolism	Metabolism of other amino acids	2	2		ec:2.6.1.37 - transaminase, ec:2.7.7.15 - cytidylyltransferase	1	1
map00401	Novobiocin biosynthesis	Metabolism	Biosynthesis of other secondary metabolites	39	5		ec:2.6.1.57 - transaminase, ec:2.6.1.5 - transaminase, ec:2.6.1.9 - transaminase, ec:2.6.1.1 - transaminase, ec:1.3.1.12 - dehydrogenase	9	9	9	9	3
map00960	Tropane, piperidine and pyridine alkaloid biosynthesis	Metabolism	Biosynthesis of other secondary metabolites	47	7		ec:2.6.1.57 - transaminase, ec:2.6.1.5 - transaminase, ec:2.6.1.9 - transaminase, ec:2.6.1.1 - transaminase, ec:3.1.1.10 - tropine esterase, ec:2.5.1.44 - synthase, ec:1.4.3.21 - oxidase	9	9	9	9	1	2	8
map00190	Oxidative phosphorylation	Metabolism	Energy metabolism	447	9		ec:2.7.4.1 - kinase, ec:1.3.5.1 - dehydrogenase, ec:1.6.5.3 - reductase (H+-translocating), ec:3.6.1.1 - diphosphatase, ec:3.6.3.6 - ATPase, ec:1.9.3.1 - oxidase, ec:3.6.3.10 - ATPase, ec:1.10.2.2 - reductase, ec:1.6.99.3 - dehydrogenase	18	8	145	42	7	57	1	11	158
map00430	Taurine and hypotaurine metabolism	Metabolism	Metabolism of other amino acids	30	5		ec:4.1.1.15 - decarboxylase, ec:1.4.1.2 - dehydrogenase, ec:1.4.1.1 - dehydrogenase, ec:2.3.3.15 - acetyltransferase, ec:2.3.2.2 - glutamyl transpeptidase	4	11	12	2	1
map04070	Phosphatidylinositol signaling system	Environmental Information Processing	Signal transduction	34	11		ec:2.7.1.107 - kinase (ATP), ec:2.7.1.127 - 3-kinase, ec:2.7.1.67 - 4-kinase, ec:3.1.4.11 - phospholipase C, ec:2.7.1.159 - 5/6-kinase, ec:2.7.1.150 - 5-kinase, ec:2.7.11.13 - kinase C, ec:2.7.7.41 - cytidylyltransferase, ec:3.1.3.64 - inositol-1,3-bisphosphate 3-phosphatase, ec:3.1.3.25 - phosphatase, ec:2.7.8.11 - 3-phosphatidyltransferase	5	3	1	4	1	4	2	3	4	6	1
map00562	Inositol phosphate metabolism	Metabolism	Carbohydrate metabolism	71	16		ec:2.7.1.127 - 3-kinase, ec:2.7.1.67 - 4-kinase, ec:3.1.4.11 - phospholipase C, ec:2.7.1.134 - 1-kinase, ec:2.7.1.159 - 5/6-kinase, ec:2.7.1.150 - 5-kinase, ec:5.3.1.1 - isomerase, ec:3.1.3.8 - 1-phytase, ec:5.5.1.4 - synthase, ec:3.1.3.64 - inositol-1,3-bisphosphate 3-phosphatase, ec:3.1.3.25 - phosphatase, ec:2.7.8.11 - 3-phosphatidyltransferase, ec:4.2.1.44 - dehydratase, ec:3.1.4.3 - C, ec:1.…	3	1	4	1	1	4	12	1	19	4	6	1	1	2	3	8
map00523	Polyketide sugar unit biosynthesis	Metabolism	Metabolism of terpenoids and polyketides	16	3		ec:2.7.7.24 - thymidylyltransferase, ec:5.1.3.13 - 3,5-epimerase, ec:4.2.1.46 - 4,6-dehydratase	5	2	9
map00410	beta-Alanine metabolism	Metabolism	Metabolism of other amino acids	63	14		ec:2.6.1.19 - transaminase, ec:3.5.2.2 - hydantoinase, ec:2.5.1.16 - synthase, ec:2.5.1.22 - synthase, ec:1.2.1.19 - dehydrogenase, ec:4.1.1.11 - 1-decarboxylase, ec:4.1.1.15 - decarboxylase, ec:1.2.1.5 - dehydrogenase [NAD(P)+], ec:1.2.1.3 - dehydrogenase (NAD+), ec:6.3.2.1 - ligase (AMP-forming), ec:4.1.1.9 - decarboxylase, ec:3.1.2.4 - hydrolase, ec:4.2.1.17 - hydratase, ec:1.4.3.21 - oxidase	1	2	1	1	1	5	4	3	7	5	3	8	14	8
map00071	Fatty acid degradation	Metabolism	Lipid metabolism	107	14		ec:5.1.2.3 - epimerase, ec:6.2.1.3 - ligase, ec:1.18.1.3 - reductase, ec:4.2.1.74 - hydratase, ec:6.2.1.20 - ligase, ec:1.1.1.1 - dehydrogenase, ec:5.3.3.8 - isomerase, ec:1.2.1.3 - dehydrogenase (NAD+), ec:2.3.1.9 - C-acetyltransferase, ec:1.2.5.2 - dehydrogenase (quinone), ec:1.3.8.1 - acyl-CoA dehydrogenase, ec:2.3.1.16 - C-acyltransferase, ec:4.2.1.17 - hydratase, ec:1.1.1.35 - dehydrogenase	1	6	2	2	2	9	1	7	5	1	3	7	14	47
map00591	Linoleic acid metabolism	Metabolism	Lipid metabolism	1	1		ec:3.1.1.4 - A2	1
map00983	Drug metabolism - other enzymes	Metabolism	Xenobiotics biodegradation and metabolism	145	12		ec:3.5.2.2 - hydantoinase, ec:2.7.1.48 - kinase, ec:3.5.4.5 - deaminase, ec:2.7.1.21 - kinase, ec:1.17.3.2 - oxidase, ec:3.1.1.1 - ali-esterase, ec:2.1.1.67 - S-methyltransferase, ec:6.3.5.2 - synthase (glutamine-hydrolysing), ec:2.4.1.17 - 1-naphthol glucuronyltransferase, ec:1.1.1.205 - dehydrogenase, ec:2.4.2.10 - phosphoribosyltransferase, ec:2.4.2.8 - phosphoribosyltransferase	2	2	1	5	2	121	1	4	1	4	1	1
map04658	Th1 and Th2 cell differentiation	Organismal Systems	Immune system	125	1		ec:3.1.3.16 - phosphatase	125
map00061	Fatty acid biosynthesis	Metabolism	Lipid metabolism	247	13		ec:6.4.1.2 - carboxylase, ec:1.1.1.100 - reductase, ec:4.2.1.59 - dehydratase, ec:6.2.1.3 - ligase, ec:2.3.1.179 - synthase II, ec:2.3.1.180 - synthase III, ec:3.1.2.14 - hydrolase, ec:1.3.1.10 - reductase (NADPH, Si-specific), ec:1.3.1.9 - reductase (NADH), ec:2.3.1.85 - synthase, ec:2.3.1.41 - synthase I, ec:5.3.3.14 - protein] isomerase, ec:1.14.19.2 - 9-desaturase	43	43	9	6	1	1	5	3	21	95	16	1	3
map01501	beta-Lactam resistance	Metabolism	Metabolism of cofactors and vitamins	6	1		ec:3.5.2.6 - penicillinase	6
map00860	Porphyrin and chlorophyll metabolism	Metabolism	Metabolism of cofactors and vitamins	144	28		ec:1.2.1.70 - reductase, ec:4.1.1.37 - decarboxylase, ec:4.1.1.81 - decarboxylase, ec:1.3.1.76 - dehydrogenase, ec:2.5.1.17 - acid a,c-diamide adenosyltransferase, ec:4.2.1.75 - synthase, ec:4.99.1.3 - cobaltochelatase, ec:4.99.1.1 - ferrochelatase, ec:1.16.3.1 - ceruloplasmin, ec:2.1.1.11 - protoporphyrin IX methyltransferase, ec:1.3.1.33 - reductase, ec:5.4.3.8 - 2,1-aminomutase, ec:1.14.13.81 …	19	11	2	4	2	7	4	9	5	1	3	1	5	1	1	4	19	3	1	4	1	2	13	1	6	8	4	3
map00051	Fructose and mannose metabolism	Metabolism	Carbohydrate metabolism	137	29		ec:2.7.1.105 - phosphofructokinase 2, ec:2.7.1.90 - 1-phosphotransferase, ec:2.7.1.56 - fructose-1-phosphate kinase, ec:2.4.1.217 - synthase, ec:2.7.1.11 - phosphohexokinase, ec:4.2.1.68 - dehydratase, ec:1.1.1.122 - 1-dehydrogenase, ec:1.1.1.140 - 2-dehydrogenase, ec:1.1.1.138 - 2-dehydrogenase (NADP+), ec:4.2.1.90 - dehydratase, ec:5.3.1.1 - isomerase, ec:5.3.1.8 - isomerase, ec:5.3.1.5 - isome…	1	3	2	1	20	2	1	1	1	1	12	6	6	7	1	1	2	18	2	3	1	13	3	14	1	10	1	2	1
map00909	Sesquiterpenoid and triterpenoid biosynthesis	Metabolism	Metabolism of terpenoids and polyketides	1	1		ec:5.4.99.17 - cyclase	1
map00330	Arginine and proline metabolism	Metabolism	Amino acid metabolism	102	21		ec:2.6.1.13 - aminotransferase, ec:4.1.1.50 - decarboxylase, ec:1.2.1.71 - dehydrogenase, ec:1.4.3.3 - oxidase, ec:3.5.4.1 - deaminase, ec:1.2.1.41 - dehydrogenase, ec:1.14.11.2 - dioxygenase, ec:2.5.1.16 - synthase, ec:2.5.1.22 - synthase, ec:1.2.1.19 - dehydrogenase, ec:4.1.1.19 - decarboxylase, ec:4.1.1.17 - decarboxylase, ec:2.6.1.1 - transaminase, ec:1.2.1.3 - dehydrogenase (NAD+), ec:3.5.3.…	6	7	3	1	1	2	1	1	1	1	9	1	9	7	2	5	37	1	2	2	3
map00472	D-Arginine and D-ornithine metabolism	Metabolism	Metabolism of other amino acids	24	2		ec:1.4.3.3 - oxidase, ec:5.1.1.10 - racemase	1	23
map00310	Lysine degradation	Metabolism	Amino acid metabolism	140	9		ec:1.2.1.47 - dehydrogenase, ec:2.1.1.43 - N-methyltransferase, ec:1.2.1.3 - dehydrogenase (NAD+), ec:2.3.1.9 - C-acetyltransferase, ec:5.4.3.2 - 2,3-aminomutase, ec:2.3.1.61 - succinyltransferase, ec:4.2.1.17 - hydratase, ec:1.1.1.35 - dehydrogenase, ec:1.2.4.2 - dehydrogenase (succinyl-transferring)	1	6	7	5	6	5	14	47	49
map00780	Biotin metabolism	Metabolism	Metabolism of cofactors and vitamins	80	8		ec:6.3.3.3 - synthase, ec:1.1.1.100 - reductase, ec:4.2.1.59 - dehydratase, ec:2.3.1.179 - synthase II, ec:1.3.1.10 - reductase (NADPH, Si-specific), ec:2.8.1.6 - synthase, ec:2.3.1.41 - synthase I, ec:2.3.1.47 - synthase	2	43	9	1	3	4	16	2
map00300	Lysine biosynthesis	Metabolism	Amino acid metabolism	63	15		ec:4.1.1.20 - decarboxylase, ec:2.6.1.57 - transaminase, ec:2.7.2.4 - kinase, ec:2.6.1.83 - aminotransferase, ec:1.2.1.11 - dehydrogenase, ec:1.17.1.8 - reductase, ec:1.1.1.3 - dehydrogenase, ec:3.5.1.47 - deacetylase, ec:3.5.1.18 - desuccinylase, ec:2.3.1.89 - N-acetyltransferase, ec:6.3.2.13 - ligase, ec:6.3.2.10 - ligase, ec:5.1.1.7 - epimerase, ec:2.3.1.117 - N-succinyltransferase, ec:4.2.1.3…	9	9	17	1	3	5	1	1	2	1	1	1	9	2	1
map00770	Pantothenate and CoA biosynthesis	Metabolism	Metabolism of cofactors and vitamins	98	16		ec:3.5.2.2 - hydantoinase, ec:4.1.1.36 - decarboxylase, ec:2.2.1.6 - synthase, ec:2.7.1.33 - kinase, ec:2.6.1.42 - transaminase, ec:2.7.1.24 - kinase, ec:2.7.8.7 - synthase, ec:4.1.1.11 - 1-decarboxylase, ec:1.1.1.169 - 2-reductase, ec:3.6.1.9 - diphosphatase, ec:4.2.1.9 - dehydratase, ec:6.3.2.5 - ligase, ec:6.3.2.1 - ligase (AMP-forming), ec:2.7.7.3 - adenylyltransferase, ec:2.1.2.11 - hydroxym…	2	4	9	7	3	9	13	5	8	3	3	4	5	3	17	3
map00760	Nicotinate and nicotinamide metabolism	Metabolism	Metabolism of cofactors and vitamins	91	13		ec:6.3.1.5 - synthase, ec:1.2.1.24 - dehydrogenase (NAD+), ec:2.7.1.23 - kinase, ec:1.2.1.16 - dehydrogenase [NAD(P)+], ec:3.1.3.5 - uridine 5'-nucleotidase, ec:5.3.3.6 - Delta-isomerase, ec:1.6.1.1 - transhydrogenase (Si-specific), ec:1.6.1.2 - transhydrogenase (Re/Si-specific), ec:6.3.5.1 - synthase (glutamine-hydrolysing), ec:3.6.1.9 - diphosphatase, ec:1.4.3.16 - oxidase, ec:2.4.2.19 - diphos…	2	1	11	1	10	1	2	15	19	3	5	12	9
map00230	Purine metabolism	Metabolism	Nucleotide metabolism	5117	60		ec:6.3.3.1 - cyclo-ligase, ec:2.7.4.8 - kinase, ec:2.7.4.6 - kinase, ec:2.7.4.3 - kinase, ec:3.5.2.5 - ec:3.5.2.5 allantoinase, ec:4.1.1.21 - carboxylase, ec:2.7.2.2 - kinase, ec:3.1.4.17 - phosphodiesterase, ec:3.5.4.4 - deaminase, ec:4.3.2.2 - lyase, ec:4.3.2.3 - lyase, ec:3.5.4.3 - deaminase, ec:2.7.1.40 - kinase, ec:3.5.4.6 - deaminase, ec:2.7.1.25 - kinase, ec:2.7.1.20 - kinase, ec:1.17.3.2 …	6	3	21	6	2	4	1	7	6	1	1	4	28	7	11	4	2	10	22	12	5	6	10	1	5	2	4	20	7	6	1	13	1613	1	1	3	1	30	2	8	4	2538
map00750	Vitamin B6 metabolism	Metabolism	Metabolism of cofactors and vitamins	90	8		ec:1.4.3.5 - 5'-phosphate synthase, ec:2.6.1.52 - transaminase, ec:2.7.1.35 - kinase, ec:1.1.1.107 - 4-dehydrogenase, ec:2.6.99.2 - 5'-phosphate synthase, ec:4.2.3.1 - synthase, ec:1.1.1.262 - dehydrogenase, ec:1.1.1.65 - 4-dehydrogenase	42	7	2	1	5	21	8	4
map00220	Arginine biosynthesis	Metabolism	Amino acid metabolism	175	23		ec:2.6.1.11 - transaminase, ec:6.3.1.2 - synthetase, ec:2.7.2.2 - kinase, ec:2.7.2.8 - kinase, ec:4.3.2.1 - lyase, ec:1.2.1.38 - reductase, ec:2.6.1.2 - transaminase, ec:2.6.1.1 - transaminase, ec:3.5.1.14 - acid amidohydrolase, ec:3.5.1.16 - deacetylase, ec:2.3.1.1 - N-acetyltransferase, ec:3.5.1.54 - hydrolase, ec:1.4.1.4 - dehydrogenase (NADP+), ec:1.4.1.3 - dehydrogenase [NAD(P)+], ec:1.4.1.2…	3	57	1	5	15	22	1	9	3	3	3	2	1	1	11	5	7	10	3	1	1	8	3
map00362	Benzoate degradation	Metabolism	Xenobiotics biodegradation and metabolism	87	14		ec:1.3.7.9 - reductase, ec:1.13.11.1 - 1,2-dioxygenase, ec:1.13.11.3 - 3,4-dioxygenase, ec:3.1.2.23 - thioesterase, ec:1.2.1.10 - dehydrogenase (acetylating), ec:1.1.1.157 - dehydrogenase, ec:2.3.1.9 - C-acetyltransferase, ec:5.5.1.1 - cycloisomerase, ec:1.14.13.24 - 6-monooxygenase, ec:2.3.1.16 - C-acyltransferase, ec:3.1.1.24 - enol-lactonase, ec:1.14.13.2 - 3-monooxygenase, ec:4.2.1.17 - hydra…	2	1	1	1	2	1	5	2	1	7	1	2	14	47
map00680	Methane metabolism	Metabolism	Energy metabolism	244	26		ec:4.1.1.31 - carboxylase, ec:2.6.1.52 - transaminase, ec:2.2.1.3 - transketolase, ec:4.1.1.79 - decarboxylase, ec:2.7.1.29 - kinase, ec:2.6.1.45 - transaminase, ec:2.7.1.11 - phosphohexokinase, ec:6.2.1.1 - ligase, ec:3.1.2.12 - hydrolase, ec:1.12.98.1 - F420 hydrogenase, ec:3.1.3.3 - phosphatase, ec:1.2.1.2 - dehydrogenase, ec:2.1.2.1 - hydroxymethyltransferase, ec:4.1.2.13 - aldolase, ec:4.4.1…	22	7	3	1	9	8	20	11	3	8	7	26	6	18	1	1	35	14	9	4	17	5	2	3	3	1
map00670	One carbon pool by folate	Metabolism	Metabolism of cofactors and vitamins	115	15		ec:3.5.4.9 - cyclohydrolase, ec:2.1.1.45 - synthase, ec:2.1.1.13 - synthase, ec:3.5.1.10 - deformylase, ec:1.5.1.3 - reductase, ec:1.5.1.6 - dehydrogenase, ec:1.5.1.5 - dehydrogenase (NADP+), ec:2.1.2.3 - formyltransferase, ec:2.1.2.2 - formyltransferase, ec:2.1.2.1 - hydroxymethyltransferase, ec:2.1.2.9 - formyltransferase, ec:6.3.4.3 - ligase, ec:1.5.1.20 - reductase [NAD(P)H], ec:2.1.2.10 - S-…	1	5	29	4	3	1	8	6	1	6	3	10	15	16	7
map00910	Nitrogen metabolism	Metabolism	Energy metabolism	150	18		ec:6.3.1.2 - synthetase, ec:2.7.2.2 - kinase, ec:1.4.7.1 - synthase (ferredoxin), ec:1.13.12.16 - monooxygenase, ec:1.7.1.4 - reductase [NAD(P)H], ec:1.18.6.1 - ec:1.18.6.1 nitrogenase, ec:1.4.1.4 - dehydrogenase (NADP+), ec:1.4.1.3 - dehydrogenase [NAD(P)+], ec:1.4.1.2 - dehydrogenase, ec:4.2.1.1 - anhydrase, ec:3.5.5.1 - acetonitrilase, ec:1.7.7.1 - reductase, ec:6.3.4.16 - synthase (ammonia), …	57	1	6	15	4	2	1	1	11	17	2	2	3	6	1	4	7	10
map00621	Dioxin degradation	Metabolism	Xenobiotics biodegradation and metabolism	2	1		ec:1.2.1.10 - dehydrogenase (acetylating)	2
map00660	C5-Branched dibasic acid metabolism	Metabolism	Carbohydrate metabolism	9	1		ec:2.2.1.6 - synthase	9
map00900	Terpenoid backbone biosynthesis	Metabolism	Metabolism of terpenoids and polyketides	84	12		ec:2.7.4.2 - kinase, ec:4.1.1.33 - decarboxylase, ec:1.17.7.1 - synthase (ferredoxin), ec:2.2.1.7 - synthase, ec:2.7.1.148 - 5'-diphospho)-2-C-methyl-D-erythritol kinase, ec:4.6.1.12 - 2,4-cyclodiphosphate synthase, ec:5.3.3.2 - Delta-isomerase, ec:2.3.1.9 - C-acetyltransferase, ec:2.3.3.10 - synthase, ec:1.1.1.267 - reductoisomerase, ec:2.1.1.100 - O-methyltransferase, ec:1.1.1.34 - reductase (N…	1	1	19	30	1	2	6	5	3	8	1	7
map00130	Ubiquinone and other terpenoid-quinone biosynthesis	Metabolism	Metabolism of cofactors and vitamins	45	9		ec:4.1.3.36 - synthase, ec:2.2.1.9 - synthase, ec:3.1.2.23 - thioesterase, ec:1.6.5.2 - dehydrogenase (quinone), ec:2.6.1.5 - transaminase, ec:1.13.11.27 - dioxygenase, ec:2.1.1.114 - methyltransferase, ec:4.1.3.40 - lyase, ec:5.4.4.2 - synthase	4	2	1	1	9	25	1	1	1
map00650	Butanoate metabolism	Metabolism	Carbohydrate metabolism	114	20		ec:2.6.1.19 - transaminase, ec:1.3.5.1 - dehydrogenase, ec:1.2.1.24 - dehydrogenase (NAD+), ec:2.2.1.6 - synthase, ec:5.1.2.3 - epimerase, ec:4.2.1.55 - dehydratase, ec:1.2.1.16 - dehydrogenase [NAD(P)+], ec:1.2.1.10 - dehydrogenase (acetylating), ec:4.1.1.15 - decarboxylase, ec:1.1.1.157 - dehydrogenase, ec:2.3.1.9 - C-acetyltransferase, ec:2.3.3.10 - synthase, ec:4.1.3.4 - lyase, ec:1.3.8.1 - a…	1	8	1	9	1	1	1	2	4	1	5	3	1	3	1	2	14	2	47	7
map00625	Chloroalkane and chloroalkene degradation	Metabolism	Xenobiotics biodegradation and metabolism	35	9		ec:1.1.1.1 - dehydrogenase, ec:1.2.1.3 - dehydrogenase (NAD+), ec:1.18.6.1 - ec:1.18.6.1 nitrogenase, ec:3.3.2.10 - epoxide hydrolase, ec:3.8.1.2 - dehalogenase, ec:3.8.1.3 - dehalogenase, ec:3.8.1.5 - dehalogenase, ec:1.1.2.7 - dehydrogenase (cytochrome c), ec:1.1.2.8 - dehydrogenase (cytochrome c)	9	7	2	1	1	1	2	5	7
map00120	Primary bile acid biosynthesis	Metabolism	Lipid metabolism	50	4		ec:3.5.1.24 - hydrolase, ec:4.2.1.107 - hydratase, ec:1.1.1.50 - 3-dehydrogenase (Si-specific), ec:1.1.1.35 - dehydrogenase	1	1	1	47
map01055	Biosynthesis of vancomycin group antibiotics	Metabolism	Metabolism of terpenoids and polyketides	9	1		ec:4.2.1.46 - 4,6-dehydratase	9
map00100	Steroid biosynthesis	Metabolism	Lipid metabolism	1	1		ec:5.3.3.5 - Delta-isomerase	1
map00531	Glycosaminoglycan degradation	Metabolism	Glycan biosynthesis and metabolism	10	2		ec:3.2.1.52 - hexosaminidase, ec:3.2.1.23 - lactase (ambiguous)	1	9
map00281	Geraniol degradation	Metabolism	Metabolism of terpenoids and polyketides	69	4		ec:4.1.3.4 - lyase, ec:2.3.1.16 - C-acyltransferase, ec:4.2.1.17 - hydratase, ec:1.1.1.35 - dehydrogenase	1	7	14	47
map00521	Streptomycin biosynthesis	Metabolism	Biosynthesis of other secondary metabolites	70	9		ec:2.6.1.50 - transaminase, ec:2.7.7.24 - thymidylyltransferase, ec:5.5.1.4 - synthase, ec:5.1.3.13 - 3,5-epimerase, ec:2.7.1.2 - glucokinase (phosphorylating), ec:2.7.1.1 - hexokinase type IV glucokinase, ec:3.1.3.25 - phosphatase, ec:4.2.1.46 - 4,6-dehydratase, ec:1.1.1.18 - 2-dehydrogenase	7	5	19	2	6	13	6	9	3
map00030	Pentose phosphate pathway	Metabolism	Carbohydrate metabolism	275	21		ec:2.7.1.90 - 1-phosphotransferase, ec:2.2.1.2 - dihydroxyacetonetransferase, ec:2.2.1.1 - glycolaldehydetransferase, ec:2.7.1.45 - 2-keto-3-deoxygluconokinase, ec:2.7.1.15 - deoxyribokinase, ec:2.7.1.11 - phosphohexokinase, ec:4.1.2.4 - aldolase, ec:2.7.6.1 - diphosphokinase, ec:5.3.1.6 - isomerase, ec:5.3.1.9 - isomerase, ec:1.2.1.9 - dehydrogenase (NADP+), ec:1.1.5.2 - 1-dehydrogenase (PQQ, qu…	3	29	31	1	8	20	2	22	7	29	1	1	1	18	1	14	4	2	46	32	3
map00550	Peptidoglycan biosynthesis	Metabolism	Glycan biosynthesis and metabolism	65	11		ec:2.4.1.227 - beta-N-acetylglucosaminyltransferase, ec:2.5.1.7 - 1-carboxyvinyltransferase, ec:6.3.2.4 - ligase, ec:6.3.2.8 - ligase, ec:6.3.2.9 - ligase, ec:6.3.2.13 - ligase, ec:6.3.2.10 - ligase, ec:2.4.1.129 - glycosyltransferase, ec:3.4.16.4 - D-Ala-D-Ala carboxypeptidase, ec:3.6.1.27 - phosphatase, ec:2.7.8.13 - MraY transferase	1	1	10	1	1	1	1	16	10	7	16
map00511	Other glycan degradation	Metabolism	Glycan biosynthesis and metabolism	54	7		ec:3.2.1.45 - psychosine hydrolase, ec:3.2.1.51 - alpha-fucosidase, ec:3.2.1.52 - hexosaminidase, ec:3.2.1.24 - alpha-D-mannosidase, ec:3.2.1.25 - mannanase, ec:3.2.1.23 - lactase (ambiguous), ec:3.2.1.18 - neuraminidase	4	10	1	20	5	9	5
map00903	Limonene and pinene degradation	Metabolism	Metabolism of terpenoids and polyketides	21	2		ec:1.2.1.3 - dehydrogenase (NAD+), ec:4.2.1.17 - hydratase	7	14
map00981	Insect hormone biosynthesis	Metabolism	Metabolism of terpenoids and polyketides	7	1		ec:1.2.1.3 - dehydrogenase (NAD+)	7
map00020	Citrate cycle (TCA cycle)	Metabolism	Carbohydrate metabolism	181	17		ec:6.4.1.1 - carboxylase, ec:4.1.1.49 - carboxykinase (ATP), ec:1.3.5.1 - dehydrogenase, ec:4.1.1.32 - carboxykinase (GTP), ec:1.2.7.3 - synthase, ec:6.2.1.4 - ligase (GDP-forming), ec:1.8.1.4 - dehydrogenase, ec:1.1.5.4 - dehydrogenase (quinone), ec:2.3.3.8 - citrate synthase, ec:2.3.1.61 - succinyltransferase, ec:4.2.1.3 - hydratase, ec:4.2.1.2 - hydratase, ec:2.3.1.12 - acetyltransferase, ec:1…	4	10	8	13	3	1	1	1	4	5	6	17	14	3	20	49	22
map00525	Acarbose and validamycin biosynthesis	Metabolism	Biosynthesis of other secondary metabolites	14	2		ec:2.7.7.24 - thymidylyltransferase, ec:4.2.1.46 - 4,6-dehydratase	5	9
map00010	Glycolysis / Gluconeogenesis	Metabolism	Carbohydrate metabolism	285	24		ec:2.7.1.90 - 1-phosphotransferase, ec:4.1.1.49 - carboxykinase (ATP), ec:4.1.1.32 - carboxykinase (GTP), ec:2.7.2.3 - kinase, ec:2.7.1.40 - kinase, ec:1.2.1.59 - dehydrogenase (NAD(P)+) (phosphorylating), ec:2.7.1.11 - phosphohexokinase, ec:6.2.1.1 - ligase, ec:1.8.1.4 - dehydrogenase, ec:5.3.1.1 - isomerase, ec:5.3.1.9 - isomerase, ec:1.1.1.1 - dehydrogenase, ec:1.2.1.5 - dehydrogenase [NAD(P)+…	3	10	13	21	28	1	20	11	1	12	29	9	3	7	1	18	6	13	14	14	17	5	7	22
map00515	Mannose type O-glycan biosynthesis	Metabolism	Glycan biosynthesis and metabolism	3	2		ec:2.4.1.109 - mannosyltransferase, ec:2.4.1.135 - 3-beta-glucuronosyltransferase	2	1
map00480	Glutathione metabolism	Metabolism	Metabolism of other amino acids	259	17		ec:3.5.2.9 - (ATP-hydrolysing), ec:2.5.1.16 - synthase, ec:2.5.1.18 - transferase, ec:2.5.1.22 - synthase, ec:4.1.1.17 - decarboxylase, ec:1.8.1.7 - reductase, ec:3.4.19.13 - hydrolase, ec:1.11.1.9 - peroxidase, ec:1.17.4.1 - reductase, ec:6.3.2.3 - synthase, ec:6.3.2.2 - ligase, ec:1.1.1.44 - dehydrogenase (NADP+-dependent, decarboxylating), ec:1.1.1.42 - dehydrogenase (NADP+), ec:2.3.2.4 - gamm…	2	1	13	1	1	3	20	17	30	6	30	46	20	2	1	32	34
map00534	Glycosaminoglycan biosynthesis - heparan sulfate / heparin	Metabolism	Glycan biosynthesis and metabolism	1	1		ec:2.4.1.135 - 3-beta-glucuronosyltransferase	1
map00965	Betalain biosynthesis	Metabolism	Biosynthesis of other secondary metabolites	1	1		ec:4.1.1.28 - decarboxylase	1
map00460	Cyanoamino acid metabolism	Metabolism	Metabolism of other amino acids	20	4		ec:3.2.1.21 - gentiobiase, ec:2.1.2.1 - hydroxymethyltransferase, ec:3.5.5.1 - acetonitrilase, ec:2.3.2.2 - glutamyl transpeptidase	11	6	2	1
map00195	Photosynthesis	Metabolism	Energy metabolism	12	2		ec:1.18.1.2 - reductase, ec:1.10.9.1 - reductase	9	3
map01130	Biosynthesis of antibiotics	Metabolism	Global and overview maps	1573	164		ec:2.6.1.11 - transaminase, ec:6.3.3.1 - cyclo-ligase, ec:2.6.1.13 - aminotransferase, ec:6.4.1.2 - carboxylase, ec:2.6.1.16 - transaminase (isomerizing), ec:2.7.1.90 - 1-phosphotransferase, ec:6.4.1.3 - carboxylase, ec:2.7.4.6 - kinase, ec:2.7.4.3 - kinase, ec:4.1.1.48 - synthase, ec:2.7.4.2 - kinase, ec:4.1.1.49 - carboxykinase (ATP), ec:3.5.2.6 - penicillinase, ec:4.1.1.33 - decarboxylase, ec:…	3	6	6	43	18	3	12	21	6	11	1	10	6	1	12	8	1	2	13	9	19	7	7	9	29	31	9	30	4	5	17	21	15	1	22	28	7	2	3	3	8	1
map00563	Glycosylphosphatidylinositol (GPI)-anchor biosynthesis	Metabolism	Glycan biosynthesis and metabolism	1	1		ec:2.4.1.198 - N-acetylglucosaminyltransferase	1
map00524	Neomycin, kanamycin and gentamicin biosynthesis	Metabolism	Biosynthesis of other secondary metabolites	19	2		ec:2.7.1.2 - glucokinase (phosphorylating), ec:2.7.1.1 - hexokinase type IV glucokinase	6	13
map00450	Selenocompound metabolism	Metabolism	Metabolism of other amino acids	76	10		ec:1.8.1.9 - reductase, ec:2.1.1.13 - synthase, ec:2.1.1.14 - S-methyltransferase, ec:4.4.1.8 - beta-lyase, ec:4.4.1.1 - gamma-lyase, ec:4.4.1.16 - lyase, ec:2.7.7.4 - adenylyltransferase, ec:2.5.1.48 - gamma-synthase, ec:2.7.9.3 - water dikinase, ec:6.1.1.10 - ligase	3	29	17	3	2	1	13	1	1	6
map00072	Synthesis and degradation of ketone bodies	Metabolism	Lipid metabolism	16	4		ec:2.3.1.9 - C-acetyltransferase, ec:2.3.3.10 - synthase, ec:4.1.3.4 - lyase, ec:1.1.1.30 - dehydrogenase	5	3	1	7
map00592	alpha-Linolenic acid metabolism	Metabolism	Lipid metabolism	31	4		ec:3.1.1.4 - A2, ec:1.1.1.1 - dehydrogenase, ec:2.3.1.16 - C-acyltransferase, ec:4.2.1.17 - hydratase	1	9	7	14
map00984	Steroid degradation	Metabolism	Xenobiotics biodegradation and metabolism	9	2		ec:1.1.1.145 - dehydrogenase, ec:1.3.99.5 - 4-dehydrogenase (acceptor)	8	1
map00906	Carotenoid biosynthesis	Metabolism	Metabolism of terpenoids and polyketides	1	1		ec:1.3.5.6 - desaturase	1
map00062	Fatty acid elongation	Metabolism	Lipid metabolism	70	4		ec:4.2.1.74 - hydratase, ec:2.3.1.16 - C-acyltransferase, ec:4.2.1.17 - hydratase, ec:1.1.1.35 - dehydrogenase	2	7	14	47
map00052	Galactose metabolism	Metabolism	Carbohydrate metabolism	88	17		ec:2.7.1.58 - 2-keto-3-deoxygalactonokinase, ec:2.7.1.11 - phosphohexokinase, ec:2.7.7.64 - uridylyltransferase, ec:3.5.1.25 - deacetylase, ec:2.7.7.10 - uridylyltransferase, ec:2.7.7.12 - uridylyltransferase, ec:1.1.3.9 - oxidase, ec:2.4.1.82 - galactosyltransferase, ec:3.2.1.22 - melibiase, ec:3.2.1.23 - lactase (ambiguous), ec:3.2.1.10 - limit dextrinase (erroneous), ec:2.7.1.2 - glucokinase (…	1	20	2	2	1	1	1	1	6	9	1	6	13	4	7	2	11
map00405	Phenazine biosynthesis	Metabolism	Biosynthesis of other secondary metabolites	4	1		ec:4.1.3.27 - synthase	4
map01040	Biosynthesis of unsaturated fatty acids	Metabolism	Lipid metabolism	71	5		ec:1.1.1.100 - reductase, ec:2.3.1.16 - C-acyltransferase, ec:4.2.1.17 - hydratase, ec:1.14.19.2 - 9-desaturase, ec:1.14.19.1 - 9-desaturase	43	7	14	3	4
map00473	D-Alanine metabolism	Metabolism	Metabolism of other amino acids	16	2		ec:6.3.2.4 - ligase, ec:5.1.1.1 - racemase	10	6
map00360	Phenylalanine metabolism	Metabolism	Amino acid metabolism	141	17		ec:1.4.3.2 - oxidase, ec:4.1.1.28 - decarboxylase, ec:2.6.1.57 - transaminase, ec:6.2.1.30 - ligase, ec:1.2.1.10 - dehydrogenase (acetylating), ec:1.1.1.157 - dehydrogenase, ec:2.6.1.5 - transaminase, ec:2.6.1.9 - transaminase, ec:2.6.1.1 - transaminase, ec:3.5.1.32 - hydrolase, ec:1.2.1.5 - dehydrogenase [NAD(P)+], ec:3.5.1.4 - acylamidase, ec:1.13.11.27 - dioxygenase, ec:1.1.1.90 - dehydrogenas…	5	1	9	4	2	1	9	9	9	1	3	37	25	2	14	2	8
map00791	Atrazine degradation	Metabolism	Xenobiotics biodegradation and metabolism	12	3		ec:3.5.1.54 - hydrolase, ec:3.5.1.5 - ec:3.5.1.5 urease, ec:6.3.4.6 - carboxylase	2	7	3
map00600	Sphingolipid metabolism	Metabolism	Lipid metabolism	38	11		ec:3.1.4.12 - phosphodiesterase, ec:3.1.3.4 - phosphatase, ec:3.2.1.46 - cerebroside galactosidase, ec:3.2.1.45 - psychosine hydrolase, ec:3.5.1.23 - acylsphingosine deacylase, ec:3.2.1.22 - melibiase, ec:3.2.1.23 - lactase (ambiguous), ec:3.2.1.18 - neuraminidase, ec:4.1.2.27 - aldolase, ec:2.3.1.50 - C-palmitoyltransferase, ec:3.1.6.1 - sulfatase	1	5	1	4	2	6	9	5	1	2	2
map00311	Penicillin and cephalosporin biosynthesis	Metabolism	Biosynthesis of other secondary metabolites	11	4		ec:3.5.2.6 - penicillinase, ec:1.4.3.3 - oxidase, ec:3.5.1.11 - amidase, ec:5.1.1.17 - epimerase	6	1	1	3
map00350	Tyrosine metabolism	Metabolism	Amino acid metabolism	128	19		ec:1.4.3.2 - oxidase, ec:4.1.1.28 - decarboxylase, ec:2.6.1.57 - transaminase, ec:1.13.11.5 - 1,2-dioxygenase, ec:1.13.11.4 - 1,2-dioxygenase, ec:1.2.1.16 - dehydrogenase [NAD(P)+], ec:1.1.1.1 - dehydrogenase, ec:2.6.1.5 - transaminase, ec:2.6.1.9 - transaminase, ec:2.6.1.1 - transaminase, ec:1.2.1.5 - dehydrogenase [NAD(P)+], ec:1.10.3.1 - oxidase, ec:3.7.1.2 - beta-diketonase, ec:1.13.11.27 - d…	5	1	9	11	1	1	9	9	9	9	3	16	6	25	1	1	2	2	8
map00340	Histidine metabolism	Metabolism	Amino acid metabolism	65	14		ec:4.1.1.28 - decarboxylase, ec:2.1.1.44 - Nalpha-methyltransferase, ec:2.6.1.9 - transaminase, ec:1.2.1.5 - dehydrogenase [NAD(P)+], ec:1.2.1.3 - dehydrogenase (NAD+), ec:3.5.1.68 - deformylase, ec:4.3.1.3 - ammonia-lyase, ec:3.1.3.15 - histidinol phosphate phosphatase, ec:3.6.1.31 - diphosphatase, ec:4.2.1.19 - dehydratase, ec:4.2.1.49 - hydratase, ec:1.1.1.23 - dehydrogenase, ec:2.4.2.17 - pho…	1	1	9	3	7	2	1	2	1	6	8	15	7	2
map00270	Cysteine and methionine metabolism	Metabolism	Amino acid metabolism	332	33		ec:4.1.1.50 - decarboxylase, ec:1.4.3.2 - oxidase, ec:2.6.1.57 - transaminase, ec:2.7.2.4 - kinase, ec:2.6.1.42 - transaminase, ec:2.6.1.44 - transaminase, ec:2.5.1.16 - synthase, ec:2.5.1.22 - synthase, ec:1.2.1.11 - dehydrogenase, ec:2.5.1.6 - adenosyltransferase, ec:1.1.1.3 - dehydrogenase, ec:2.1.1.13 - synthase, ec:2.1.1.14 - S-methyltransferase, ec:2.6.1.5 - transaminase, ec:3.3.1.1 - S-ade…	7	5	9	17	3	2	1	1	3	39	1	29	17	9	38	9	6	6	3	2	1	23	6	30	3	13	15	2	4	1	20	3	4
map00790	Folate biosynthesis	Metabolism	Metabolism of cofactors and vitamins	44	13		ec:3.4.19.9 - hydrolase, ec:2.5.1.15 - synthase, ec:2.6.1.85 - synthase, ec:4.2.3.12 - synthase, ec:2.7.6.3 - diphosphokinase, ec:1.1.1.153 - reductase (L-erythro-7,8-dihydrobiopterin forming), ec:3.1.3.1 - phosphatase, ec:1.5.1.3 - reductase, ec:4.1.2.25 - aldolase, ec:6.3.2.17 - synthase, ec:1.7.1.13 - synthase, ec:2.10.1.1 - molybdotransferase, ec:3.5.4.16 - cyclohydrolase I	1	2	2	1	4	1	1	3	4	14	1	1	9
map01053	Biosynthesis of siderophore group nonribosomal peptides	Metabolism	Metabolism of terpenoids and polyketides	5	2		ec:1.3.1.28 - dehydrogenase, ec:5.4.4.2 - synthase	4	1
map00260	Glycine, serine and threonine metabolism	Metabolism	Amino acid metabolism	223	31		ec:1.4.3.3 - oxidase, ec:2.6.1.51 - transaminase, ec:2.6.1.52 - transaminase, ec:2.7.2.4 - kinase, ec:2.7.1.39 - kinase, ec:2.7.1.31 - 3-kinase, ec:2.6.1.44 - transaminase, ec:2.6.1.45 - transaminase, ec:1.1.1.103 - 3-dehydrogenase, ec:2.7.8.8 - O-phosphatidyltransferase, ec:4.1.2.5 - aldolase, ec:1.2.1.11 - dehydrogenase, ec:1.8.1.4 - dehydrogenase, ec:3.1.3.3 - phosphatase, ec:1.1.1.1 - dehydro…	1	2	7	17	4	3	2	8	1	2	1	3	1	7	9	1	6	7	2	2	6	28	23	21	5	16	4	21	4	1	8
map00500	Starch and sucrose metabolism	Metabolism	Carbohydrate metabolism	244	31		ec:3.2.1.4 - endo-1,4-beta-D-glucanase, ec:3.2.1.3 - 1,4-alpha-glucosidase, ec:3.2.1.2 - saccharogen amylase, ec:3.2.1.1 - glycogenase, ec:5.3.1.9 - isomerase, ec:3.2.1.58 - 1,3-beta-glucosidase, ec:2.7.7.33 - cytidylyltransferase, ec:2.7.7.27 - adenylyltransferase, ec:3.2.1.91 - 1,4-beta-cellobiosidase (non-reducing end), ec:3.2.1.141 - trehalohydrolase, ec:3.2.1.21 - gentiobiase, ec:2.4.1.34 - …	5	2	2	6	29	3	5	19	1	5	11	5	3	7	3	1	47	13	2	3	6	8	1	25	4	3	6	13	3	2	1
map00363	Bisphenol degradation	Metabolism	Xenobiotics biodegradation and metabolism	4	1		ec:3.1.1.2 - A-esterase	4
map00250	Alanine, aspartate and glutamate metabolism	Metabolism	Amino acid metabolism	277	28		ec:2.6.1.12 - transaminase, ec:2.6.1.16 - transaminase (isomerizing), ec:2.6.1.19 - transaminase, ec:1.4.3.2 - oxidase, ec:6.3.1.2 - synthetase, ec:1.2.1.24 - dehydrogenase (NAD+), ec:4.3.2.1 - lyase, ec:4.3.2.2 - lyase, ec:2.1.3.2 - carbamoyltransferase, ec:2.6.1.44 - transaminase, ec:1.2.1.16 - dehydrogenase [NAD(P)+], ec:4.1.1.15 - decarboxylase, ec:2.6.1.2 - transaminase, ec:2.6.1.1 - transam…	1	18	1	5	57	1	15	1	11	2	1	4	1	9	29	22	1	1	11	12	5	13	10	3	5	7	10	21
map04660	T cell receptor signaling pathway	Organismal Systems	Immune system	131	2		ec:2.7.10.2 - protein-tyrosine kinase, ec:3.1.3.16 - phosphatase	6	125
map00603	Glycosphingolipid biosynthesis - globo and isoglobo series	Metabolism	Glycan biosynthesis and metabolism	8	3		ec:3.2.1.52 - hexosaminidase, ec:2.4.1.69 - 1 galactoside alpha-(1,2)-fucosyltransferase, ec:3.2.1.22 - melibiase	1	1	6
map00642	Ethylbenzene degradation	Metabolism	Xenobiotics biodegradation and metabolism	7	1		ec:2.3.1.16 - C-acyltransferase	7
map00240	Pyrimidine metabolism	Metabolism	Nucleotide metabolism	800	37		ec:2.7.4.6 - kinase, ec:3.5.2.3 - carbamoylaspartic dehydrase, ec:2.7.4.9 - kinase, ec:3.5.2.2 - hydantoinase, ec:1.3.5.2 - dehydrogenase (quinone), ec:4.1.1.23 - decarboxylase, ec:2.7.1.48 - kinase, ec:3.5.4.1 - deaminase, ec:3.5.4.5 - deaminase, ec:2.1.3.2 - carbamoyltransferase, ec:2.7.1.21 - kinase, ec:4.2.1.70 - synthase, ec:1.8.1.9 - reductase, ec:2.1.1.45 - synthase, ec:3.1.3.5 - uridine 5…	21	8	5	2	2	6	2	1	1	11	5	1	3	5	10	1	22	15	1	1	3	30	2	2	2	465	84	52	1	7	1	5	1	4	1	8	9
map00254	Aflatoxin biosynthesis	Metabolism	Biosynthesis of other secondary metabolites	43	1		ec:6.4.1.2 - carboxylase	43
map00950	Isoquinoline alkaloid biosynthesis	Metabolism	Biosynthesis of other secondary metabolites	57	7		ec:1.4.3.2 - oxidase, ec:4.1.1.28 - decarboxylase, ec:2.6.1.57 - transaminase, ec:2.6.1.5 - transaminase, ec:2.6.1.1 - transaminase, ec:1.10.3.1 - oxidase, ec:1.4.3.21 - oxidase	5	1	9	9	9	16	8
map00622	Xylene degradation	Metabolism	Xenobiotics biodegradation and metabolism	4	2		ec:1.2.1.10 - dehydrogenase (acetylating), ec:1.1.1.90 - dehydrogenase	2	2
map00901	Indole alkaloid biosynthesis	Metabolism	Biosynthesis of other secondary metabolites	3	2		ec:4.1.1.28 - decarboxylase, ec:4.3.3.2 - synthase	1	2
map00940	Phenylpropanoid biosynthesis	Metabolism	Biosynthesis of other secondary metabolites	234	2		ec:3.2.1.21 - gentiobiase, ec:1.11.1.7 - lactoperoxidase	11	223
map00930	Caprolactam degradation	Metabolism	Xenobiotics biodegradation and metabolism	67	5		ec:3.5.1.46 - exohydrolase, ec:3.1.1.17 - lactonase, ec:4.2.1.103 - hydratase, ec:4.2.1.17 - hydratase, ec:1.1.1.35 - dehydrogenase	1	4	1	14	47
map00626	Naphthalene degradation	Metabolism	Xenobiotics biodegradation and metabolism	9	1		ec:1.1.1.1 - dehydrogenase	9
map00121	Secondary bile acid biosynthesis	Metabolism	Lipid metabolism	1	1		ec:3.5.1.24 - hydrolase	1
map00513	Various types of N-glycan biosynthesis	Metabolism	Glycan biosynthesis and metabolism	7	3		ec:3.2.1.52 - hexosaminidase, ec:3.2.1.113 - 1,2-alpha-mannosidase, ec:2.4.1.141 - N-acetylglucosaminyltransferase	1	5	1
map00400	Phenylalanine, tyrosine and tryptophan biosynthesis	Metabolism	Amino acid metabolism	147	21		ec:4.1.1.48 - synthase, ec:1.4.3.2 - oxidase, ec:2.7.1.71 - kinase, ec:2.6.1.57 - transaminase, ec:4.1.3.27 - synthase, ec:4.2.1.51 - dehydratase, ec:4.2.1.91 - dehydratase, ec:2.6.1.5 - transaminase, ec:2.6.1.9 - transaminase, ec:2.6.1.1 - transaminase, ec:1.3.1.13 - dehydrogenase (NADP+), ec:1.3.1.12 - dehydrogenase, ec:4.2.3.5 - synthase, ec:4.2.3.4 - synthase, ec:1.1.1.282 - dehydrogenase, ec…	11	5	2	9	4	6	1	9	9	9	3	3	11	5	5	1	21	7	16	5	5
map00920	Sulfur metabolism	Metabolism	Energy metabolism	115	15		ec:3.6.2.1 - adenosine 5-phosphosulfate sulfohydrolase, ec:2.7.1.25 - kinase, ec:1.8.4.8 - reductase (thioredoxin), ec:1.8.1.2 - sulfite reductase (NADPH), ec:3.1.3.7 - nucleotidase, ec:2.8.1.1 - sulfurtransferase, ec:1.8.7.1 - sulfite reductase (ferredoxin), ec:2.7.7.4 - adenylyltransferase, ec:2.3.1.30 - O-acetyltransferase, ec:1.13.11.18 - dioxygenase, ec:3.6.3.36 - ATPase, ec:3.6.3.25 - ATPas…	1	11	2	1	1	18	1	13	15	1	2	26	1	20	2
map00140	Steroid hormone biosynthesis	Metabolism	Lipid metabolism	16	6		ec:1.1.1.145 - dehydrogenase, ec:1.1.1.149 - dehydrogenase, ec:2.4.1.17 - 1-naphthol glucuronyltransferase, ec:1.1.1.50 - 3-dehydrogenase (Si-specific), ec:1.1.1.62 - 17-dehydrogenase, ec:3.1.6.1 - sulfatase	8	1	1	1	3	2
map00532	Glycosaminoglycan biosynthesis - chondroitin sulfate / dermatan sulfate	Metabolism	Glycan biosynthesis and metabolism	1	1		ec:2.4.1.135 - 3-beta-glucuronosyltransferase	1
map00561	Glycerolipid metabolism	Metabolism	Lipid metabolism	68	13		ec:2.7.1.107 - kinase (ATP), ec:2.7.1.30 - kinase, ec:2.7.1.31 - 3-kinase, ec:2.7.1.29 - kinase, ec:3.1.1.3 - lipase, ec:3.1.3.4 - phosphatase, ec:3.13.1.1 - synthase, ec:1.2.1.3 - dehydrogenase (NAD+), ec:3.2.1.22 - melibiase, ec:2.3.1.15 - 1-O-acyltransferase, ec:3.1.1.23 - lipase, ec:2.3.1.20 - O-acyltransferase, ec:2.3.1.51 - O-acyltransferase	5	1	3	9	2	5	5	7	6	2	3	18	2
map00522	Biosynthesis of 12-, 14- and 16-membered macrolides	Metabolism	Metabolism of terpenoids and polyketides	4	1		ec:2.3.1.94 - synthase	4
map00590	Arachidonic acid metabolism	Metabolism	Lipid metabolism	21	5		ec:1.1.1.189 - 9-reductase, ec:3.1.1.4 - A2, ec:5.3.99.3 - synthase, ec:1.11.1.9 - peroxidase, ec:3.3.2.10 - epoxide hydrolase	1	1	1	17	1
map00982	Drug metabolism - cytochrome P450	Metabolism	Xenobiotics biodegradation and metabolism	40	5		ec:2.5.1.18 - transferase, ec:1.1.1.1 - dehydrogenase, ec:1.2.1.5 - dehydrogenase [NAD(P)+], ec:2.4.1.17 - 1-naphthol glucuronyltransferase, ec:1.14.13.8 - monooxygenase	13	9	3	1	14
map00830	Retinol metabolism	Metabolism	Metabolism of cofactors and vitamins	11	3		ec:1.1.1.1 - dehydrogenase, ec:2.4.1.17 - 1-naphthol glucuronyltransferase, ec:1.3.99.23 - 13,14-reductase	9	1	1
map00565	Ether lipid metabolism	Metabolism	Lipid metabolism	26	6		ec:2.5.1.26 - synthase, ec:3.1.1.4 - A2, ec:3.1.3.4 - phosphatase, ec:3.1.1.47 - esterase, ec:3.1.4.3 - C, ec:3.1.4.4 - D	5	1	5	5	2	8
map00040	Pentose and glucuronate interconversions	Metabolism	Carbohydrate metabolism	44	17		ec:4.2.2.2 - lyase, ec:2.7.1.16 - ribulokinase (phosphorylating), ec:2.7.1.17 - xylulokinase (phosphorylating), ec:5.3.1.4 - isomerase, ec:5.3.1.5 - isomerase, ec:2.7.7.64 - uridylyltransferase, ec:2.7.7.44 - uridylyltransferase, ec:2.4.1.17 - 1-naphthol glucuronyltransferase, ec:3.2.1.15 - pectin depolymerase, ec:4.1.2.19 - aldolase, ec:4.2.1.8 - dehydratase, ec:5.1.3.1 - 3-epimerase, ec:2.7.7.9…	2	1	2	2	6	2	1	1	4	2	2	1	2	6	1	1	8
map00471	D-Glutamine and D-glutamate metabolism	Metabolism	Metabolism of other amino acids	34	6		ec:1.4.1.3 - dehydrogenase [NAD(P)+], ec:3.5.1.2 - glutaminase I, ec:5.1.1.10 - racemase, ec:6.3.2.8 - ligase, ec:6.3.2.9 - ligase, ec:5.1.1.3 - racemase	1	5	23	1	1	3
map00966	Glucosinolate biosynthesis	Metabolism	Biosynthesis of other secondary metabolites	3	1		ec:2.6.1.42 - transaminase	3
map00740	Riboflavin metabolism	Metabolism	Metabolism of cofactors and vitamins	106	8		ec:1.1.1.193 - reductase, ec:4.1.99.12 - synthase, ec:2.7.1.26 - kinase, ec:3.1.3.2 - phosphatase, ec:3.6.1.9 - diphosphatase, ec:2.7.7.2 - synthetase, ec:3.5.4.26 - deaminase, ec:3.5.4.25 - cyclohydrolase II	33	17	2	32	3	7	1	11
map00564	Glycerophospholipid metabolism	Metabolism	Lipid metabolism	97	21		ec:3.1.4.46 - phosphodiesterase, ec:2.7.1.107 - kinase (ATP), ec:4.1.1.65 - decarboxylase, ec:2.7.8.5 - 1-phosphatidyltransferase, ec:2.7.8.8 - O-phosphatidyltransferase, ec:3.1.1.4 - A2, ec:3.1.3.4 - phosphatase, ec:1.1.1.8 - dehydrogenase (NAD+), ec:2.7.7.41 - cytidylyltransferase, ec:2.1.1.17 - N-methyltransferase, ec:2.7.7.15 - cytidylyltransferase, ec:1.1.5.3 - dehydrogenase, ec:4.3.1.7 - am…	4	5	16	2	2	1	5	7	3	3	1	23	1	2	1	2	1	1	7	2	8
map00730	Thiamine metabolism	Metabolism	Metabolism of cofactors and vitamins	2646	11		ec:2.7.4.7 - kinase, ec:2.7.4.3 - kinase, ec:2.7.1.50 - kinase, ec:2.7.1.49 - kinase, ec:2.2.1.7 - synthase, ec:2.7.6.2 - diphosphokinase, ec:2.5.1.3 - phosphate synthase, ec:2.8.1.7 - desulfurase, ec:3.6.1.15 - phosphatase, ec:3.5.99.2 - aminohydrolase, ec:2.7.4.16 - kinase	1	6	2	1	30	1	4	56	2538	1	6
map00073	Cutin, suberine and wax biosynthesis	Metabolism	Lipid metabolism	18	1		ec:2.3.1.20 - O-acyltransferase	18
map00720	Carbon fixation pathways in prokaryotes	Metabolism	Energy metabolism	278	23		ec:6.4.1.1 - carboxylase, ec:6.4.1.2 - carboxylase, ec:6.4.1.3 - carboxylase, ec:1.3.5.1 - dehydrogenase, ec:4.1.1.31 - carboxylase, ec:1.2.7.3 - synthase, ec:3.5.4.9 - cyclohydrolase, ec:6.2.1.1 - ligase, ec:2.3.1.9 - C-acetyltransferase, ec:1.5.1.5 - dehydrogenase (NADP+), ec:2.3.3.8 - citrate synthase, ec:6.3.4.3 - ligase, ec:1.5.1.20 - reductase [NAD(P)H], ec:4.2.1.3 - hydratase, ec:4.2.1.2 -…	4	43	12	8	22	3	1	11	5	8	4	10	15	6	17	1	2	14	19	3	3	47	20
map00710	Carbon fixation in photosynthetic organisms	Metabolism	Energy metabolism	210	20		ec:4.1.1.49 - carboxykinase (ATP), ec:4.1.1.39 - carboxylase, ec:4.1.1.31 - carboxylase, ec:2.2.1.1 - glycolaldehydetransferase, ec:2.7.2.3 - kinase, ec:1.2.1.59 - dehydrogenase (NAD(P)+) (phosphorylating), ec:2.7.1.19 - phosphopentokinase, ec:1.2.1.13 - dehydrogenase (NADP+) (phosphorylating), ec:5.3.1.1 - isomerase, ec:5.3.1.6 - isomerase, ec:2.6.1.2 - transaminase, ec:2.6.1.1 - transaminase, e…	10	12	22	31	21	1	4	1	12	7	1	9	18	1	14	19	1	3	21	2
map00053	Ascorbate and aldarate metabolism	Metabolism	Carbohydrate metabolism	31	11		ec:1.1.1.122 - 1-dehydrogenase, ec:2.7.7.64 - uridylyltransferase, ec:2.7.7.44 - uridylyltransferase, ec:1.2.1.3 - dehydrogenase (NAD+), ec:1.10.3.3 - oxidase, ec:2.4.1.17 - 1-naphthol glucuronyltransferase, ec:5.1.3.18 - 3,5-epimerase, ec:3.1.1.17 - lactonase, ec:4.2.1.41 - dehydratase, ec:1.1.1.22 - 6-dehydrogenase, ec:1.13.99.1 - oxygenase	1	2	1	7	1	1	3	4	2	1	8
map01051	Biosynthesis of ansamycins	Metabolism	Metabolism of terpenoids and polyketides	31	1		ec:2.2.1.1 - glycolaldehydetransferase	31
map00332	Carbapenem biosynthesis	Metabolism	Biosynthesis of other secondary metabolites	4	2		ec:1.2.1.41 - dehydrogenase, ec:2.7.2.11 - 5-kinase	2	2
map00361	Chlorocyclohexane and chlorobenzene degradation	Metabolism	Xenobiotics biodegradation and metabolism	9	7		ec:1.13.11.1 - 1,2-dioxygenase, ec:5.5.1.7 - cycloisomerase, ec:5.5.1.1 - cycloisomerase, ec:3.8.1.2 - dehalogenase, ec:3.8.1.3 - dehalogenase, ec:3.8.1.5 - dehalogenase, ec:3.1.1.45 - maleylacetate enol-lactonase	1	1	2	1	1	2	1
map00601	Glycosphingolipid biosynthesis - lacto and neolacto series	Metabolism	Glycan biosynthesis and metabolism	1	1		ec:2.4.1.69 - 1 galactoside alpha-(1,2)-fucosyltransferase	1
map00640	Propanoate metabolism	Metabolism	Carbohydrate metabolism	129	18		ec:6.4.1.2 - carboxylase, ec:2.6.1.19 - transaminase, ec:6.4.1.3 - carboxylase, ec:1.2.1.27 - dehydrogenase (CoA-acylating), ec:2.1.3.1 - carboxytransferase, ec:6.2.1.4 - ligase (GDP-forming), ec:6.2.1.1 - ligase, ec:2.3.1.168 - (2-methylpropanoyl)transferase, ec:6.2.1.17 - ligase, ec:1.8.1.4 - dehydrogenase, ec:2.3.1.9 - C-acetyltransferase, ec:4.2.3.3 - synthase, ec:4.1.1.9 - decarboxylase, ec:…	43	1	12	14	2	1	11	3	1	1	5	1	3	2	8	1	14	6
				21158	1554
[truncated: 9 more columns]
