# Supplementary material for: Identification of Putative Precursor Genes for the Biosynthesis of Cannabinoid-Like Compound in Radula marginata
Source: Front Plant Sci. 2018 May 9;9:537. doi: 10.3389/fpls.2018.00537 (PMC5954354; doi:10.3389/fpls.2018.00537)
Supplement: Supplementary Data 5 — List of GC-MS detected compounds. [file Data_Sheet_5.XLSX]

## Sheet: Sheet1
		Radula-1				Radula-2
Peak	Mass	1st Dimension Time (min:sec)	Height	R.T. (min:sec)	Area	1st Dimension Time (min:sec)	Height	R.T. (min:sec)	Area
Analyte 245	377	20:39.01	0	20:39.01,0:00.02	0	20:38.80	3647.92	20:38.80,0:00.00	12518.6
Analyte 361	395	28:01.45	715441	28:01.45,0:00.02	9.84606e+06	28:02.07	582620	28:02.07,0:00.00	7.89006e+06
Analyte 365	394	31:31.25	1887.56	31:31.25,0:00.02	4977.8	31:31.04	7418.98	31:31.04,0:00.00	26050.8
(-)-Spathulenol	174	12:37.58	746396	12:37.58,0:00.02	5.96707e+06	12:37.38	704812	12:37.38,0:00.00	5.64358e+06
1,2-Benzenediol, O-(4-butylbenzoyl)-O'-(butoxycarbonyl)-	161	11:36.36	256060	11:36.36,0:00.02	729486	11:36.16	374770	11:36.16,0:00.00	3.09509e+06
1,6,10-Dodecatrien-3-ol, 3,7,11-trimethyl-, (E)-	69	13:09.01	1.17849e+06	13:09.01,0:00.02	9.78182e+06	13:09.01	1.00708e+06	13:09.01,0:00.00	8.6685e+06
14-Oxatricyclo[9..2.1.0(1,10)]tetradecane, 2,6,6,10,11-pentamethyl-	190	32:08.19	4.96282e+06	32:08.19,0:00.02	131615307	32:08.19	4.52673e+06	32:08.19,0:00.00	115131307
1-Butanone, 1-(2,4,6-trihydroxy-3-methylphenyl)-	167	16:28.19	647966	16:28.19,0:00.02	8.50973e+06	16:27.79	1.01533e+06	16:27.79,0:00.00	1.26047e+07
1-Decanol, 2-hexyl-	85	15:04.93	505058	15:04.93,0:00.02	4548339	15:04.93	433626	15:04.93,0:00.00	4.22816e+06
1-Decanol, 2-hexyl-	99	17:19.21	211187	17:19.21,0:00.02	2.12405e+06	17:19.62	229727	17:19.62,0:00.00	2.18352e+06
1H-3a,7-Methanoazulene, 2,3,4,7,8,8a-hexahydro-3,6,8,8-tetramethyl-, [3R-(3ŕ,3aá,7á,8aŕ)]-	119	12:04.11	579730	12:04.11,0:00.02	6.74395e+06	12:04.11	631832	12:04.11,0:00.00	5.76327e+06
1H-4-Oxabenzo(f)cyclobut(cd)inden-8-ol, 1a-ŕ,2,3,3a,8b-ŕ,8c-ŕ-hexahydro-1,1,3a-trimethyl-6-pentyl-	231	21:00.44	4.32048e+06	21:00.44,0:00.02	3.96035e+07	21:00.44	4.45705e+06	21:00.44,0:00.00	39483470
1H-Cycloprop[e]azulen-4-ol, decahydro-1,1,4,7-tetramethyl-, [1aR-(1aŕ,4á,4aá,7ŕ,7aá,7bŕ)]-	122	13:48.19	540455	13:48.19,0:00.02	4.9214e+06	13:48.60	448876	13:48.60,0:00.00	4.21331e+06
1H-Cyclopropa[a]naphthalene, 1a,2,3,3a,4,5,6,7b-octahydro-1,1,3a,7-tetramethyl-, [1aR-(1aŕ,3aŕ,7bŕ)]-	161	12:53.09	1.28656e+06	12:53.09,0:00.02	1.06455e+07	12:53.09	1.01305e+06	12:53.09,0:00.00	8.32762e+06
1H-Cyclopropa[a]naphthalene, 1a,2,3,5,6,7,7a,7b-octahydro-1,1,7,7a-tetramethyl-, [1aR-(1aŕ,7ŕ,7aŕ,7bŕ)]-	161	12:45.75	13675014	12:45.75,0:00.02	106427664	12:45.75	1.14175e+07	12:45.75,0:00.00	9.08029e+07
1-Naphthalenol, 1,2,3,4,4a,7,8,8a-octahydro-1,6-dimethyl-4-(1-methylethyl)-, [1R-(1ŕ,4á,4aá,8aá)]-	161	14:14.73	49511811	14:14.73,0:00.02	426116749	14:14.73	4.66091e+07	14:14.73,0:00.00	396443449
1-Nonadecene	97	15:46.97	540979	15:46.97,0:00.02	4.31521e+06	15:47.17	618696	15:47.17,0:00.00	4.47864e+06
1-Octanol	53	6:14.52	1.04861e+06	6:14.52,0:00.02	17414176	6:14.32	1.31329e+06	6:14.32,0:00.00	2.01102e+07
2H-1-Benzopyran-6-ol, 3,4-dihydro-2,8-dimethyl-2-(4,8,12-trimethyltridecyl)-, [2R-[2R*(4R*,8R*)]]-	403	25:39.62	5.50268e+06	25:39.62,0:00.02	6.06159e+07	25:39.62	4.9848e+06	25:39.62,0:00.00	5.56955e+07
2-Hydroxy-iso-butyrophenone	59	9:30.44	311696	9:30.44,0:00.02	3.69582e+06	9:30.24	436546	9:30.24,0:00.00	4.89585e+06
2-Isopropenyl-4a,8-dimethyl-1,2,3,4,4a,5,6,7-octahydronaphthalene	189	12:17.99	2.78096e+07	12:17.99,0:00.02	217656924	12:17.99	2.38597e+07	12:17.99,0:00.00	185612777
2-Naphthalenemethanol, 1,2,3,4,4a,5,6,7-octahydro-ŕ,ŕ,4a,8-tetramethyl-, (2R-cis)-	189	14:00.85	6.04436e+06	14:00.85,0:00.02	4.8079e+07	14:00.85	5.1579e+06	14:00.85,0:00.00	41482381
2-Naphthalenemethanol, 1,2,3,4,4a,5,6,8a-octahydro-ŕ,ŕ,4a,8-tetramethyl-, [2R-(2ŕ,4aŕ,8aá)]-	59	14:22.89	1.89989e+06	14:22.89,0:00.02	2.44531e+07	14:22.89	1.91224e+06	14:22.89,0:00.00	2.34423e+07
2-O-Glycerol-ŕ-d-galactopyranoside, hexa-TMS	204	20:41.05	515444	20:41.05,0:00.02	4.91789e+06	20:41.25	570782	20:41.25,0:00.00	4.94303e+06
3,5-Dimethyldodecane	71	11:05.54	533801	11:05.54,0:00.02	4.23466e+06	11:05.75	551811	11:05.75,0:00.00	4.69123e+06
3,7,11,15-Tetramethyl-2-hexadecen-1-ol	82	16:14.93	1.69875e+06	16:14.93,0:00.02	1.46211e+07	16:14.72	3503718	16:14.72,0:00.00	2.9482e+07
3,7,11,15-Tetramethyl-2-hexadecen-1-ol	82	16:29.83	412077	16:29.83,0:00.02	3.48921e+06	16:30.03	771986	16:30.03,0:00.00	6.23653e+06
3,7,11,15-Tetramethyl-2-hexadecen-1-ol	68	16:41.87	401862	16:41.87,0:00.02	3.35834e+06	16:41.87	771307	16:41.87,0:00.00	6421516
3-Cyclohexene-1-carboxaldehyde, 1,3,4-trimethyl-	152	15:43.70	9.88963e+06	15:43.70,0:00.02	7.76156e+07	15:43.70	9.67087e+06	15:43.70,0:00.00	7.83095e+07
3-Hydroxy-7-methoxy-3-phenyl-4-chromanone	242	17:57.38	1.01492e+07	17:57.38,0:00.02	8.39553e+07	17:57.38	8.34157e+06	17:57.38,0:00.00	6.87137e+07
4aH-cycloprop[e]azulen-4a-ol, decahydro-1,1,4,7-tetramethyl-	122	13:23.71	615110	13:23.71,0:00.02	5.05052e+06	13:23.71	562509	13:23.71,0:00.00	4.32491e+06
7,9-Di-tert-butyl-1-oxaspiro(4,5)deca-6,9-diene-2,8-dione	205	16:58.40	661619	16:58.40,0:00.02	5.07101e+06	16:58.40	674087	16:58.40,0:00.00	5.32161e+06
9H-Cycloisolongifolene, 8-oxo-	218	11:44.52	257518	11:44.52,0:00.02	2.18335e+06	11:44.52	290882	11:44.52,0:00.00	2.32543e+06
9-Methyltetracyclo[7.3.1.0(2.7).1(7.11)]tetradecane	189	13:51.87	3.49596e+06	13:51.87,0:00.02	2.74163e+07	13:51.87	3.32721e+06	13:51.87,0:00.00	2.61053e+07
9-Octadecenamide, (Z)-	59	19:22.89	1.12077e+06	19:22.89,0:00.02	1.10819e+07	19:22.48	2.83337e+06	19:22.48,0:00.00	2.75622e+07
9-Octadecenamide, (Z)-	59	21:10.03	21464528	21:10.03,0:00.02	261601209	21:10.23	48862881	21:10.23,0:00.00	636337351
á-Bisabolene	94	12:31.87	681435	12:31.87,0:00.02	5.53754e+06	12:31.46	246405	12:31.46,0:00.00	3.21049e+06
Analyte 1	85	6:01.87	225337	6:01.87,0:00.02	1.72468e+06	6:01.87	363580	6:01.87,0:00.00	2.93256e+06
Analyte 100	355	13:54.93	719737	13:54.93,0:00.02	5.25252e+06	13:54.93	1.01121e+06	13:54.93,0:00.00	7.41179e+06
Analyte 101	173	13:57.99	108216	13:57.99,0:00.02	721702	13:57.99	152349	13:57.99,0:00.00	1.17508e+06
Analyte 102	151	14:00.03	1.72668e+06	14:00.03,0:00.02	1.3534e+07	14:00.03	1.54826e+06	14:00.03,0:00.00	12306892
Analyte 104	139	14:04.52	428632	14:04.52,0:00.02	3.2775e+06	14:04.52	464804	14:04.52,0:00.00	3.73466e+06
Analyte 105	137	14:05.54	585704	14:05.54,0:00.02	5.21888e+06	14:05.54	550661	14:05.54,0:00.00	5.26176e+06
Analyte 106	123	14:08.40	2.29537e+06	14:08.40,0:00.02	1.89319e+07	14:08.60	2.33814e+06	14:08.60,0:00.00	1.77756e+07
Analyte 109	187	14:18.19	920042	14:18.19,0:00.02	7721130	14:18.40	605387	14:18.40,0:00.00	5.10061e+06
Analyte 11	57	8:16.16	240191	8:16.16,0:00.02	2.67739e+06	8:15.75	229618	8:15.75,0:00.00	2.81822e+06
Analyte 111	58	14:20.85	11543.7	14:20.85,0:00.02	76089.4	14:21.05	125018	14:21.05,0:00.00	1.24211e+06
Analyte 112	126	14:21.66	168619	14:21.66,0:00.02	1.6402e+06	14:21.66	169441	14:21.66,0:00.00	1.17882e+06
Analyte 113	187	14:22.28	1.08988e+06	14:22.28,0:00.02	8.96366e+06	14:22.28	844028	14:22.28,0:00.00	7.0776e+06
Analyte 115	133	14:24.32	487537	14:24.32,0:00.02	4.41449e+06	14:23.30	572865	14:23.30,0:00.00	9.00196e+06
Analyte 116	176	14:23.70	415750	14:23.70,0:00.02	2.30916e+06	14:23.70	463802	14:23.70,0:00.00	4.22785e+06
Analyte 119	82	14:29.83	375463	14:29.83,0:00.02	3.73206e+06	14:29.83	288410	14:29.83,0:00.00	2.94303e+06
Analyte 12	57	9:16.77	289002	9:16.77,0:00.02	2.83899e+06	9:16.97	278682	9:16.97,0:00.00	2.50644e+06
Analyte 122	180	14:36.56	32239.2	14:36.56,0:00.02	84785.8	14:36.36	68806.8	14:36.36,0:00.00	568137
Analyte 124	59	14:42.07	308143	14:42.07,0:00.02	2.99614e+06	14:42.07	353357	14:42.07,0:00.00	2.90748e+06
Analyte 125	138	14:42.68	383342	14:42.68,0:00.02	3.86727e+06	14:42.48	237200	14:42.48,0:00.00	2.68216e+06
Analyte 127	218	14:46.97	119452	14:46.97,0:00.02	994005	14:47.38	115403	14:47.38,0:00.00	890271
Analyte 128	71	14:51.87	318664	14:51.87,0:00.02	2.91022e+06	14:51.87	508765	14:51.87,0:00.00	4.92168e+06
Analyte 129	119	14:55.75	355062	14:55.75,0:00.02	2.94549e+06	14:55.75	330653	14:55.75,0:00.00	2.51513e+06
Analyte 131	197	15:03.91	519530	15:03.91,0:00.02	3.86599e+06	15:04.11	258924	15:04.11,0:00.00	1.97069e+06
Analyte 133	152	15:06.97	515619	15:06.97,0:00.02	4.1136e+06	15:07.17	457581	15:07.17,0:00.00	3.82888e+06
Analyte 134	112	15:09.83	1.64952e+07	15:09.83,0:00.02	130389078	15:09.83	1.78263e+07	15:09.83,0:00.00	134169677
Analyte 136	94	15:16.36	916494	15:16.36,0:00.02	7.76052e+06	15:16.56	860922	15:16.56,0:00.00	7.87261e+06
Analyte 137	178	15:17.38	192257	15:17.38,0:00.02	1.4044e+06	15:17.17	204809	15:17.17,0:00.00	2.11319e+06
Analyte 138	178	15:21.05	300645	15:21.05,0:00.02	2.39044e+06	15:21.05	300879	15:21.05,0:00.00	2.3553e+06
Analyte 139	83	15:24.11	817091	15:24.11,0:00.02	13820240	15:23.91	719634	15:23.91,0:00.00	1.11387e+07
Analyte 14	71	9:29.22	150391	9:29.22,0:00.02	1.4567e+06	9:29.01	189282	9:29.01,0:00.00	1.99233e+06
Analyte 140	219	15:26.15	303788	15:26.15,0:00.02	2.25984e+06	15:26.36	247779	15:26.36,0:00.00	1.95501e+06
Analyte 141	196	15:26.77	130480	15:26.77,0:00.02	999480	15:26.97	102609	15:26.97,0:00.00	750592
Analyte 142	113	15:27.99	119018	15:27.99,0:00.02	1.19087e+06	15:27.79	244666	15:27.79,0:00.00	2.13151e+06
Analyte 143	69	15:29.62	906667	15:29.62,0:00.02	1.00496e+07	15:29.62	872697	15:29.62,0:00.00	9.64978e+06
Analyte 144	178	15:34.93	225585	15:34.93,0:00.02	2.54819e+06	15:35.13	273237	15:35.13,0:00.00	3.18917e+06
Analyte 145	91	15:35.95	500543	15:35.95,0:00.02	6.60613e+06	15:36.15	480198	15:36.15,0:00.00	5.60491e+06
Analyte 146	429	15:37.38	174198	15:37.38,0:00.02	1.45821e+06	15:37.38	160421	15:37.38,0:00.00	1.22758e+06
Analyte 148	125	15:44.93	432031	15:44.93,0:00.02	4.05566e+06	15:44.93	415542	15:44.93,0:00.00	4.48852e+06
Analyte 150	218	15:47.58	169326	15:47.58,0:00.02	1.5173e+06	15:47.58	198290	15:47.58,0:00.00	1.60255e+06
Analyte 152	177	15:52.68	262694	15:52.68,0:00.02	2.07818e+06	15:52.68	255400	15:52.68,0:00.00	2.22667e+06
Analyte 153	175	15:55.54	1.65719e+06	15:55.54,0:00.02	1.53428e+07	15:55.74	1.36065e+06	15:55.74,0:00.00	1.25528e+07
Analyte 154	233	15:58.19	149910	15:58.19,0:00.02	1.1179e+06	15:58.40	181198	15:58.40,0:00.00	1.26549e+06
Analyte 155	228	16:05.54	73965.4	16:05.54,0:00.02	480858	16:05.54	41517.7	16:05.54,0:00.00	258705
Analyte 156	226	16:08.60	1.47733e+07	16:08.60,0:00.02	125957708	16:08.60	1.75763e+07	16:08.60,0:00.00	150916283
Analyte 158	58	16:17.79	439269	16:17.79,0:00.02	3.66014e+06	16:17.79	455615	16:17.79,0:00.00	3.62338e+06
Analyte 159	285	16:20.23	146402	16:20.23,0:00.02	1.14095e+06	16:20.23	105597	16:20.23,0:00.00	853826
Analyte 16	57	9:40.44	209110	9:40.44,0:00.02	1.795e+06	9:40.44	251242	9:40.44,0:00.00	1.98282e+06
Analyte 160	148	16:21.25	925118	16:21.25,0:00.02	8.7596e+06	16:21.25	951736	16:21.25,0:00.00	8.39266e+06
Analyte 164	217	16:31.05	96881.4	16:31.05,0:00.02	855095	16:31.46	110419	16:31.46,0:00.00	931264
Analyte 165	110	16:38.40	3.81296e+06	16:38.40,0:00.02	2.9585e+07	16:38.40	4.38816e+06	16:38.40,0:00.00	3.49894e+07
Analyte 167	183	16:42.48	31842.5	16:42.48,0:00.02	200250	16:42.48	50909.1	16:42.48,0:00.00	348362
Analyte 168	110	16:46.56	1.69313e+06	16:46.56,0:00.02	1.36331e+07	16:46.76	1.97482e+06	16:46.76,0:00.00	1.56396e+07
Analyte 169	205	16:47.17	344402	16:47.17,0:00.02	3.09976e+06	16:47.17	373704	16:47.17,0:00.00	3.13852e+06
Analyte 170	85	16:50.64	322280	16:50.64,0:00.02	2.98452e+06	16:50.85	398976	16:50.85,0:00.00	4.37943e+06
Analyte 171	99	16:56.36	131742	16:56.36,0:00.02	1.17973e+06	16:56.56	199597	16:56.56,0:00.00	1.81092e+06
Analyte 174	99	17:06.56	89681	17:06.56,0:00.02	263747	17:05.95	300622	17:05.95,0:00.00	3.14013e+06
Analyte 177	73	17:09.21	903983	17:09.21,0:00.02	7.77886e+06	17:09.01	764108	17:09.01,0:00.00	6.79611e+06
Analyte 178	70	17:10.23	93946.8	17:10.23,0:00.02	843687	17:10.23	105557	17:10.23,0:00.00	815619
Analyte 18	69	9:51.26	118989	9:51.26,0:00.02	1.09537e+06	9:51.26	152621	9:51.26,0:00.00	1.33777e+06
Analyte 181	99	17:22.89	296301	17:22.89,0:00.02	1.90418e+06	17:23.09	248879	17:23.09,0:00.00	1.79232e+06
Analyte 183	149	17:27.38	1.68348e+06	17:27.38,0:00.02	1.28102e+07	17:27.38	983618	17:27.38,0:00.00	7.32017e+06
Analyte 184	129	17:28.19	574420	17:28.19,0:00.02	5.64096e+06	17:27.99	551923	17:27.99,0:00.00	5.52815e+06
Analyte 185	54	17:30.03	22426.4	17:30.03,0:00.02	143523	17:29.83	63007.2	17:29.83,0:00.00	291808
Analyte 187	111	17:34.52	520059	17:34.52,0:00.02	8.21541e+06	17:34.72	444754	17:34.72,0:00.00	6.52057e+06
Analyte 189	153	17:40.44	185173	17:40.44,0:00.02	1.97786e+06	17:40.23	149194	17:40.23,0:00.00	1.39912e+06
Analyte 19	69	9:58.20	103289	9:58.20,0:00.02	872280	9:58.20	128363	9:58.20,0:00.00	1.13648e+06
Analyte 190	99	17:42.68	101774	17:42.68,0:00.02	272014	17:42.48	190478	17:42.48,0:00.00	1.19923e+06
Analyte 191	490	17:51.25	0	17:51.25,0:00.02	0	17:49.01	772.582	17:49.01,0:00.00	1784.12
Analyte 192	88	17:49.42	88740.7	17:49.42,0:00.02	710096	17:49.42	111209	17:49.42,0:00.00	898632
Analyte 193	97	17:51.05	333250	17:51.05,0:00.02	3.24825e+06	17:50.85	300528	17:50.85,0:00.00	2.51247e+06
Analyte 194	112	17:54.11	118558	17:54.11,0:00.02	1.40573e+06	17:54.32	148686	17:54.32,0:00.00	1.79336e+06
Analyte 197	69	18:02.07	410825	18:02.07,0:00.02	4.09162e+06	18:02.68	403458	18:02.68,0:00.00	4.04249e+06
Analyte 198	135	18:05.74	566111	18:05.74,0:00.02	4.92706e+06	18:05.95	640297	18:05.95,0:00.00	5.21413e+06
Analyte 199	85	18:09.21	197351	18:09.21,0:00.02	1.69375e+06	18:09.42	171385	18:09.42,0:00.00	1.44417e+06
Analyte 201	335	18:16.97	37305.4	18:16.97,0:00.02	244659	18:16.36	22452.5	18:16.36,0:00.00	155888
Analyte 202	313	18:18.80	217203	18:18.80,0:00.02	1.65758e+06	18:18.80	180585	18:18.80,0:00.00	1.33545e+06
Analyte 203	59	18:18.60	80568.4	18:18.60,0:00.02	791407	18:19.42	200161	18:19.42,0:00.00	1.62238e+06
Analyte 204	355	18:32.07	167794	18:32.07,0:00.02	1.40697e+06	18:32.48	145595	18:32.48,0:00.00	1.258e+06
Analyte 205	59	18:36.15	63179.6	18:36.15,0:00.02	554153	18:36.56	134957	18:36.56,0:00.00	1.33468e+06
Analyte 207	155	18:45.54	83415.7	18:45.54,0:00.02	988355	18:45.34	77793.3	18:45.34,0:00.00	583532
Analyte 208	61	18:47.38	166149	18:47.38,0:00.02	2.07421e+06	18:47.58	210713	18:47.58,0:00.00	2.43685e+06
Analyte 209	166	18:50.85	4.84968e+06	18:50.85,0:00.02	3.73592e+07	18:50.85	3880522	18:50.85,0:00.00	3.0276e+07
Analyte 211	181	18:55.95	439142	18:55.95,0:00.02	3.71131e+06	18:56.15	399255	18:56.15,0:00.00	3.42217e+06
Analyte 214	174	19:09.42	539072	19:09.42,0:00.02	4.38408e+06	19:09.42	850625	19:09.42,0:00.00	7.6387e+06
Analyte 215	85	19:07.99	325876	19:07.99,0:00.02	716035	19:10.64	274204	19:10.64,0:00.00	2.75652e+06
Analyte 216	258	19:17.17	392790	19:17.17,0:00.02	3.35064e+06	19:17.17	293001	19:17.17,0:00.00	2.4502e+06
Analyte 218	327	19:21.05	130842	19:21.05,0:00.02	1.16809e+06	19:21.25	129411	19:21.25,0:00.00	1.06339e+06
Analyte 221	219	19:28.40	206875	19:28.40,0:00.02	1.88318e+06	19:28.40	233432	19:28.40,0:00.00	1.92403e+06
Analyte 222	204	19:30.64	100940	19:30.64,0:00.02	1.00492e+06	19:30.64	103462	19:30.64,0:00.00	1.11586e+06
Analyte 224	198	19:34.31	31813.3	19:34.31,0:00.02	251298	19:34.11	78818.5	19:34.11,0:00.00	652890
Analyte 226	428	19:36.36	4570.97	19:36.36,0:00.02	18953.7	19:39.62	2787.83	19:39.62,0:00.00	8301.52
Analyte 227	428	19:42.68	0	19:42.68,0:00.02	0	19:40.85	2425.07	19:40.85,0:00.00	6750.56
Analyte 228	151	19:45.54	776677	19:45.54,0:00.02	6.3682e+06	19:45.54	771113	19:45.54,0:00.00	6.61458e+06
Analyte 229	85	19:46.15	638104	19:46.15,0:00.02	6.29772e+06	19:46.56	585336	19:46.56,0:00.00	6.65306e+06
Analyte 23	204	10:23.50	134492	10:23.50,0:00.02	1.082e+06	10:23.50	117931	10:23.50,0:00.00	1.06278e+06
Analyte 230	432	19:48.40	4975.44	19:48.40,0:00.02	36091.4	19:48.19	7182.22	19:48.19,0:00.00	44573.4
Analyte 231	286	19:49.62	0	19:49.62,0:00.02	0	19:50.03	16415	19:50.03,0:00.00	52589.6
Analyte 232	392	19:53.09	0	19:53.09,0:00.02	0	19:53.29	2013.3	19:53.29,0:00.00	7731.66
Analyte 233	111	19:54.31	248233	19:54.31,0:00.02	2.28367e+06	19:54.31	261932	19:54.31,0:00.00	2.34958e+06
Analyte 234	188	19:56.76	349036	19:56.76,0:00.02	3.15505e+06	19:56.76	401478	19:56.76,0:00.00	3.3991e+06
Analyte 235	276	19:58.19	70577.6	19:58.19,0:00.02	610860	19:58.19	47818	19:58.19,0:00.00	400616
Analyte 236	151	20:00.03	1.67086e+06	20:00.03,0:00.02	1.4927e+07	20:00.23	1440443	20:00.23,0:00.00	1.29314e+07
Analyte 237	57	20:04.93	418075	20:04.93,0:00.02	4.20415e+06	20:04.93	398451	20:04.93,0:00.00	4.0553e+06
Analyte 239	69	20:13.50	278601	20:13.50,0:00.02	2.70285e+06	20:13.29	223458	20:13.29,0:00.00	2.27216e+06
Analyte 24	193	10:34.93	184023	10:34.93,0:00.02	1.64848e+06	10:34.93	89502.6	10:34.93,0:00.00	880050
Analyte 240	240	20:14.52	130205	20:14.52,0:00.02	1.09886e+06	20:14.31	126553	20:14.31,0:00.00	1.16132e+06
Analyte 241	121	20:18.40	1.94359e+06	20:18.40,0:00.02	1.96327e+07	20:18.40	1.61315e+06	20:18.40,0:00.00	1.56988e+07
Analyte 242	137	20:19.21	1.79086e+06	20:19.21,0:00.02	2.1214e+07	20:19.01	1.08095e+06	20:19.01,0:00.00	12427032
Analyte 243	196	20:21.05	399413	20:21.05,0:00.02	3.20824e+06	20:21.05	370208	20:21.05,0:00.00	3.19796e+06
Analyte 244	279	20:29.21	743313	20:29.21,0:00.02	6.40097e+06	20:29.21	662243	20:29.21,0:00.00	5.61863e+06
Analyte 247	69	20:44.31	209752	20:44.31,0:00.02	1.7152e+06	20:44.52	208013	20:44.52,0:00.00	1.84581e+06
Analyte 248	286	20:49.01	1.01518e+06	20:49.01,0:00.02	9.17019e+06	20:49.01	640859	20:49.01,0:00.00	5.9516e+06
Analyte 249	245	20:50.03	6.8785e+06	20:50.03,0:00.02	5.66548e+07	20:50.03	4.91802e+06	20:50.03,0:00.00	3.9529e+07
Analyte 25	162	10:42.28	204188	10:42.28,0:00.02	1.88481e+06	10:42.28	220422	10:42.28,0:00.00	1.74893e+06
Analyte 250	241	20:51.86	505915	20:51.86,0:00.02	4.95249e+06	20:51.86	432335	20:51.86,0:00.00	3.81864e+06
Analyte 252	286	20:58.19	11728.7	20:58.19,0:00.02	28604.3	20:57.78	54399.4	20:57.78,0:00.00	427048
Analyte 253	55	20:59.42	108094	20:59.42,0:00.02	317586	20:59.42	123534	20:59.42,0:00.00	1.11175e+06
Analyte 255	295	21:04.52	119477	21:04.52,0:00.02	970899	21:04.72	118257	21:04.72,0:00.00	847486
Analyte 258	253	21:15.54	958095	21:15.54,0:00.02	10715836	21:15.54	1.21065e+06	21:15.54,0:00.00	1.38173e+07
Analyte 26	89	10:45.14	161823	10:45.14,0:00.02	1.43103e+06	10:45.34	191088	10:45.34,0:00.00	1502145
Analyte 260	232	21:19.21	115416	21:19.21,0:00.02	1.16641e+06	21:18.80	98824.9	21:18.80,0:00.00	555350
Analyte 261	174	21:21.66	451394	21:21.66,0:00.02	3.78309e+06	21:21.86	446022	21:21.86,0:00.00	4.22809e+06
Analyte 262	255	21:22.68	2.81412e+06	21:22.68,0:00.02	2.66639e+07	21:22.68	3.52103e+06	21:22.68,0:00.00	3.42379e+07
Analyte 263	129	21:23.91	519454	21:23.91,0:00.02	5.51595e+06	21:23.70	637403	21:23.70,0:00.00	5.73025e+06
Analyte 264	405	21:26.15	465.819	21:26.15,0:00.02	1011.46	21:25.74	2616.2	21:25.74,0:00.00	6747.98
Analyte 265	263	21:26.56	3285.35	21:26.56,0:00.02	7607.18	21:26.56	21397.4	21:26.56,0:00.00	84199.7
Analyte 266	283	21:29.21	930398	21:29.21,0:00.02	9517564	21:29.21	1008183	21:29.21,0:00.00	9.36672e+06
Analyte 267	151	21:37.17	772956	21:37.17,0:00.02	6.86299e+06	21:37.37	766686	21:37.37,0:00.00	6.60265e+06
Analyte 268	221	21:37.99	88570.8	21:37.99,0:00.02	774022	21:37.99	97748.2	21:37.99,0:00.00	917257
Analyte 269	241	21:38.60	2.11201e+06	21:38.60,0:00.02	1.85011e+07	21:38.60	1.7463e+06	21:38.60,0:00.00	15583641
Analyte 270	97	21:41.46	104550	21:41.46,0:00.02	1.14273e+06	21:41.66	127552	21:41.66,0:00.00	1.37153e+06
Analyte 272	285	21:42.27	230235	21:42.27,0:00.02	1.77684e+06	21:42.48	146785	21:42.48,0:00.00	1.16877e+06
Analyte 273	241	21:43.91	5.10864e+06	21:43.91,0:00.02	4.55892e+07	21:44.11	4.94533e+06	21:44.11,0:00.00	4.53476e+07
Analyte 275	239	21:48.40	995823	21:48.40,0:00.02	1.02674e+07	21:48.80	910240	21:48.80,0:00.00	8.36978e+06
Analyte 276	427	21:53.91	1010.54	21:53.91,0:00.02	3260.02	21:54.31	2026.57	21:54.31,0:00.00	14312.4
Analyte 277	296	22:03.70	143975	22:03.70,0:00.02	1.81374e+06	22:03.50	210895	22:03.50,0:00.00	2.52931e+06
Analyte 278	354	22:06.97	369573	22:06.97,0:00.02	3.86039e+06	22:06.76	386569	22:06.76,0:00.00	3.72066e+06
Analyte 279	207	22:09.21	2.96188e+07	22:09.21,0:00.02	274337092	22:09.21	24067887	22:09.21,0:00.00	215488838
Analyte 28	147	10:56.97	127472	10:56.97,0:00.02	1.02342e+06	10:56.77	129488	10:56.77,0:00.00	959603
Analyte 280	258	22:19.62	567426	22:19.62,0:00.02	7.01289e+06	22:19.62	541132	22:19.62,0:00.00	6.75799e+06
Analyte 281	299	22:20.64	698779	22:20.64,0:00.02	6.70401e+06	22:20.64	718111	22:20.64,0:00.00	6.20496e+06
Analyte 282	187	22:22.07	3.91809e+07	22:22.07,0:00.02	438425672	22:22.07	4.5864e+07	22:22.07,0:00.00	488290372
Analyte 283	224	22:23.70	314696	22:23.70,0:00.02	951586	22:23.91	435471	22:23.91,0:00.00	1.42532e+06
Analyte 284	146	22:27.58	2.23856e+06	22:27.58,0:00.02	14147467	22:24.72	1.26819e+06	22:24.72,0:00.00	6.35551e+06
Analyte 285	490	22:29.01	576.432	22:29.01,0:00.02	1323.47	22:25.13	3290.49	22:25.13,0:00.00	11288.7
Analyte 286	282	22:26.76	283340402	22:26.76,0:00.02	3534730571	22:27.17	292975789	22:27.17,0:00.00	4020241622
Analyte 287	259	22:30.03	398800	22:30.03,0:00.02	673223	22:27.99	42220.5	22:27.99,0:00.00	159405
Analyte 290	297	22:35.54	9.62048e+06	22:35.54,0:00.02	9.22544e+07	22:35.54	8.5048e+06	22:35.54,0:00.00	7.99845e+07
Analyte 291	85	22:38.80	461045	22:38.80,0:00.02	6.42855e+06	22:38.80	720143	22:38.80,0:00.00	9.60956e+06
Analyte 292	286	22:39.82	21468.8	22:39.82,0:00.02	52371.8	22:40.23	48756.3	22:40.23,0:00.00	264760
Analyte 293	126	22:52.07	34767.4	22:52.07,0:00.02	175994	22:51.86	108734	22:51.86,0:00.00	954323
Analyte 294	233	22:57.17	257953	22:57.17,0:00.02	3.70989e+06	22:56.76	228044	22:56.76,0:00.00	2.80949e+06
Analyte 295	241	22:58.80	2.35284e+07	22:58.80,0:00.02	239022584	22:59.01	3.16258e+07	22:59.01,0:00.00	330222628
Analyte 297	113	23:05.95	117478	23:05.95,0:00.02	302246	23:05.54	201858	23:05.54,0:00.00	1.78304e+06
Analyte 298	269	23:09.62	248907	23:09.62,0:00.02	2.8482e+06	23:09.82	236632	23:09.82,0:00.00	2290171
Analyte 299	297	23:13.09	116437	23:13.09,0:00.02	282762	23:13.09	80480.1	23:13.09,0:00.00	550487
Analyte 300	310	23:15.33	30203.4	23:15.33,0:00.02	300463	23:15.13	32335.6	23:15.13,0:00.00	267752
Analyte 302	69	23:25.33	248252	23:25.33,0:00.02	2.29044e+06	23:24.31	194246	23:24.31,0:00.00	2.04965e+06
Analyte 303	287	23:34.72	395929	23:34.72,0:00.02	3.49401e+06	23:34.72	266235	23:34.72,0:00.00	2.29541e+06
Analyte 304	241	23:36.56	35315.4	23:36.56,0:00.02	287446	23:35.95	34654.6	23:35.95,0:00.00	203012
Analyte 305	282	23:37.17	18234.2	23:37.17,0:00.02	53876.7	23:37.17	85432.1	23:37.17,0:00.00	400784
Analyte 306	57	23:51.25	1339775	23:51.25,0:00.02	1.42887e+07	23:51.46	1.30821e+06	23:51.46,0:00.00	1.4128e+07
Analyte 307	257	23:51.66	27636.4	23:51.66,0:00.02	129784	23:52.48	45646.8	23:52.48,0:00.00	289106
Analyte 308	265	24:03.09	5.39782e+06	24:03.09,0:00.02	4.55431e+07	24:03.09	5.28334e+06	24:03.09,0:00.00	42733604
Analyte 309	265	24:09.41	1.96092e+07	24:09.41,0:00.02	205073221	24:09.21	2.13435e+07	24:09.21,0:00.00	217619012
Analyte 31	156	11:07.99	245469	11:07.99,0:00.02	2.19494e+06	11:07.79	310133	11:07.79,0:00.00	2.6569e+06
Analyte 310	265	24:20.43	1.88122e+06	24:20.43,0:00.02	4.14073e+06	24:20.84	8.93683e+06	24:20.84,0:00.00	8.73173e+07
Analyte 311	121	24:21.86	3.82739e+07	24:21.86,0:00.02	502388129	24:21.66	4.51502e+07	24:21.66,0:00.00	599862526
Analyte 312	392	24:21.05	5288.43	24:21.05,0:00.02	17889.8	24:23.70	3746.14	24:23.70,0:00.00	11449.8
Analyte 313	490	24:20.84	902.328	24:20.84,0:00.02	2363.86	24:24.11	2741.85	24:24.11,0:00.00	6124.69
Analyte 314	348	24:24.31	603884	24:24.31,0:00.02	6.07882e+06	24:24.31	606600	24:24.31,0:00.00	6.79618e+06
Analyte 315	59	24:25.94	1.23961e+06	24:25.94,0:00.02	1.47291e+07	24:26.15	700624	24:26.15,0:00.00	8.30028e+06
Analyte 316	414	24:32.48	149915	24:32.48,0:00.02	1.35211e+06	24:32.68	106151	24:32.68,0:00.00	1.07762e+06
Analyte 317	265	24:39.01	7.53302e+06	24:39.01,0:00.02	8.11815e+07	24:39.01	8.08312e+06	24:39.01,0:00.00	8.40404e+07
Analyte 318	249	24:40.23	933166	24:40.23,0:00.02	9.82557e+06	24:39.82	609376	24:39.82,0:00.00	6.0632e+06
Analyte 32	137	11:12.48	146325	11:12.48,0:00.02	1.076e+06	11:12.28	128239	11:12.28,0:00.00	1.14117e+06
Analyte 320	227	24:45.33	361923	24:45.33,0:00.02	2.86131e+06	24:45.54	426790	24:45.54,0:00.00	4.28418e+06
Analyte 321	265	24:48.19	5.22787e+06	24:48.19,0:00.02	5.92954e+07	24:47.99	5.18842e+06	24:47.99,0:00.00	6.13708e+07
Analyte 322	91	24:49.21	1.0134e+06	24:49.21,0:00.02	1.44291e+07	24:49.01	1.04364e+06	24:49.01,0:00.00	1.20366e+07
Analyte 323	265	24:58.19	3.49693e+07	24:58.19,0:00.02	324609393	24:57.99	3.64385e+07	24:57.99,0:00.00	341422437
Analyte 324	280	25:02.07	924237	25:02.07,0:00.02	9.22787e+06	25:01.86	868209	25:01.86,0:00.00	8.6588e+06
Analyte 325	351	25:05.13	278478	25:05.13,0:00.02	2.42185e+06	25:05.13	289161	25:05.13,0:00.00	2841226
Analyte 326	91	25:07.37	664440	25:07.37,0:00.02	1.46234e+06	25:06.56	1.57785e+06	25:06.56,0:00.00	2.0562e+07
Analyte 327	255	25:07.17	343585	25:07.17,0:00.02	3.26279e+06	25:06.96	331091	25:06.96,0:00.00	3.27408e+06
Analyte 328	356	25:09.41	213680	25:09.41,0:00.02	2.08849e+06	25:09.21	110479	25:09.21,0:00.00	991906
Analyte 329	490	25:10.84	2001.85	25:10.84,0:00.02	6867.9	25:14.11	3919.04	25:14.11,0:00.00	11888.8
Analyte 33	59	11:22.89	369385	11:22.89,0:00.02	2.74637e+06	11:22.69	465334	11:22.69,0:00.00	3.48558e+06
Analyte 330	135	25:15.13	372294	25:15.13,0:00.02	5.61001e+06	25:14.92	413946	25:14.92,0:00.00	6.41068e+06
Analyte 331	242	25:16.15	380880	25:16.15,0:00.02	4.39427e+06	25:16.15	369119	25:16.15,0:00.00	4.19576e+06
Analyte 332	319	25:17.37	397057	25:17.37,0:00.02	3.91171e+06	25:17.37	498241	25:17.37,0:00.00	5368222
Analyte 333	71	25:18.19	1452626	25:18.19,0:00.02	1.40587e+07	25:18.19	1.3712e+06	25:18.19,0:00.00	1.41427e+07
Analyte 334	227	25:19.82	7.22652e+06	25:19.82,0:00.02	8.27156e+07	25:20.03	7.23879e+06	25:20.03,0:00.00	7.97005e+07
Analyte 335	476	25:20.23	1432.79	25:20.23,0:00.02	6472.11	25:20.84	5298.39	25:20.84,0:00.00	23323.6
Analyte 336	58	25:25.74	146740	25:25.74,0:00.02	1.60919e+06	25:26.15	181275	25:26.15,0:00.00	1.60726e+06
Analyte 337	391	25:28.80	2543.62	25:28.80,0:00.02	9293.3	25:26.76	11989.2	25:26.76,0:00.00	72088.2
Analyte 338	333	25:27.78	172903697	25:27.78,0:00.02	1979318841	25:27.99	179194075	25:27.99,0:00.00	2086284298
Analyte 339	304	25:28.19	682343	25:28.19,0:00.02	4.65918e+06	25:28.19	888272	25:28.19,0:00.00	4.13842e+06
Analyte 340	367	25:28.60	52561.5	25:28.60,0:00.02	518813	25:28.60	94048.1	25:28.60,0:00.00	1.28842e+06
Analyte 341	350	25:35.33	787581	25:35.33,0:00.02	8.04045e+06	25:35.13	783516	25:35.13,0:00.00	7.84907e+06
Analyte 343	237	25:41.45	186750	25:41.45,0:00.02	3.09995e+06	25:40.64	222479	25:40.64,0:00.00	4.96559e+06
Analyte 344	265	25:52.27	153911347	25:52.27,0:00.02	1983158646	25:52.27	179766145	25:52.27,0:00.00	2285121703
Analyte 345	331	25:54.52	4.3108e+06	25:54.52,0:00.02	5.96941e+07	25:54.31	4.90657e+06	25:54.31,0:00.00	7.35895e+07
Analyte 346	251	26:00.03	1.85801e+06	26:00.03,0:00.02	1.98827e+07	26:00.23	2.74165e+06	26:00.23,0:00.00	27180889
Analyte 347	341	26:01.05	290904	26:01.05,0:00.02	3.00786e+06	26:01.05	414599	26:01.05,0:00.00	4.8619e+06
Analyte 348	476	26:04.92	4291.56	26:04.92,0:00.02	11056.7	26:04.31	3507.21	26:04.31,0:00.00	10087.3
Analyte 349	427	26:04.31	2040.12	26:04.31,0:00.02	5846.08	26:04.92	3968.23	26:04.92,0:00.00	13249.6
Analyte 350	90	26:05.54	95766	26:05.54,0:00.02	380243	26:05.94	234172	26:05.94,0:00.00	1.37344e+06
Analyte 351	350	26:12.68	3.24128e+07	26:12.68,0:00.02	452148435	26:12.68	3.411e+07	26:12.68,0:00.00	449389770
Analyte 352	490	26:13.09	1259.26	26:13.09,0:00.02	4797.41	26:13.50	8784.9	26:13.50,0:00.00	50014.3
Analyte 353	259	26:19.82	6.13148e+06	26:19.82,0:00.02	8.10067e+07	26:20.03	5.76299e+06	26:20.03,0:00.00	7.47558e+07
Analyte 354	329	26:22.47	2.64865e+07	26:22.47,0:00.02	309788887	26:22.47	2.99128e+07	26:22.47,0:00.00	359343584
Analyte 355	151	26:34.11	5.09506e+06	26:34.11,0:00.02	9.32662e+07	26:33.29	5.1586e+06	26:33.29,0:00.00	8.60173e+07
Analyte 356	85	26:59.00	729075	26:59.00,0:00.02	9.15288e+06	26:58.80	819965	26:58.80,0:00.00	10321153
Analyte 357	253	27:21.66	1.33612e+06	27:21.66,0:00.02	2.8447e+07	27:21.66	2.09075e+06	27:21.66,0:00.00	4.00222e+07
Analyte 358	319	27:27.78	91442	27:27.78,0:00.02	238780	27:28.19	227271	27:28.19,0:00.00	3.16197e+06
Analyte 359	275	27:38.60	340595	27:38.60,0:00.02	1.62676e+06	27:39.62	395322	27:39.62,0:00.00	5.70406e+06
Analyte 36	59	11:35.54	609354	11:35.54,0:00.02	4.59843e+06	11:35.54	696675	11:35.54,0:00.00	5.6658e+06
Analyte 360	191	27:45.94	1.14861e+06	27:45.94,0:00.02	1.51746e+07	27:45.33	877162	27:45.33,0:00.00	1.18998e+07
Analyte 362	121	28:18.19	3.85078e+06	28:18.19,0:00.02	5.86141e+07	28:16.76	6.2543e+06	28:16.76,0:00.00	158051833
Analyte 363	291	29:36.15	4151.09	29:36.15,0:00.02	12368.6	29:37.17	19197.3	29:37.17,0:00.00	57525.1
Analyte 364	442	30:38.59	373343	30:38.59,0:00.02	4.6036e+06	30:38.80	391371	30:38.80,0:00.00	7.80591e+06
Analyte 366	428	31:33.29	0	31:33.29,0:00.02	0	31:32.88	5377.82	31:32.88,0:00.00	13611.9
Analyte 368	427	33:56.55	6195.53	33:56.55,0:00.02	18364.8	33:58.80	8095.33	33:58.80,0:00.00	31290
Analyte 369	147	34:00.84	1.32136e+06	34:00.84,0:00.02	1.78458e+07	33:59.61	1.29292e+06	33:59.61,0:00.00	2.08063e+07
Analyte 370	428	34:00.02	863.034	34:00.02,0:00.02	3568.22	33:59.82	2400.11	33:59.82,0:00.00	8021.19
Analyte 371	432	34:09.00	3983.2	34:09.00,0:00.02	10397.9	34:09.21	6845.36	34:09.21,0:00.00	21339.3
Analyte 372	427	34:36.14	477.222	34:36.14,0:00.02	477.222	34:32.67	10437.9	34:32.67,0:00.00	59463.2
Analyte 373	370	34:46.35	66.558	34:46.35,0:00.02	156.141	34:47.57	9976.88	34:47.57,0:00.00	62900
Analyte 374	282	35:40.84	22440.5	35:40.84,0:00.02	101734	35:38.39	24704.2	35:38.39,0:00.00	89728.3
Analyte 39	59	11:43.30	716519	11:43.30,0:00.02	5759274	11:43.30	814703	11:43.30,0:00.00	6.93144e+06
Analyte 4	132	6:38.81	136776	6:38.81,0:00.02	1.01029e+06	6:39.01	100619	6:39.01,0:00.00	739403
Analyte 41	94	11:47.58	201590	11:47.58,0:00.02	1.68558e+06	11:45.13	83326.9	11:45.13,0:00.00	691055
Analyte 42	69	11:47.18	568994	11:47.18,0:00.02	4.73255e+06	11:47.18	412872	11:47.18,0:00.00	3.35676e+06
Analyte 43	59	11:49.83	1.10384e+06	11:49.83,0:00.02	8.80459e+06	11:49.62	1.45428e+06	11:49.62,0:00.00	1.09544e+07
Analyte 47	161	12:00.64	212633	12:00.64,0:00.02	2.19352e+06	12:00.85	232116	12:00.85,0:00.00	2.91347e+06
Analyte 5	71	6:43.71	760858	6:43.71,0:00.02	1.0203e+07	6:43.71	1.0086e+06	6:43.71,0:00.00	1.4477e+07
Analyte 54	174	12:20.03	1.1461e+06	12:20.03,0:00.02	1.02971e+07	12:19.83	1.09284e+06	12:19.83,0:00.00	9.77168e+06
Analyte 55	202	12:20.64	138466	12:20.64,0:00.02	1.1375e+06	12:21.26	568576	12:21.26,0:00.00	6.38211e+06
Analyte 57	159	12:24.93	1.09022e+06	12:24.93,0:00.02	7.18207e+06	12:25.34	246901	12:25.34,0:00.00	2.38544e+06
Analyte 59	191	12:27.58	2.96658e+06	12:27.58,0:00.02	2.20788e+07	12:27.58	3.02825e+06	12:27.58,0:00.00	2.28034e+07
Analyte 6	81	7:05.54	199051	7:05.54,0:00.02	3.73943e+06	7:05.95	196639	7:05.95,0:00.00	2.67661e+06
Analyte 62	57	12:35.34	248880	12:35.34,0:00.02	1.82717e+06	12:35.13	241559	12:35.13,0:00.00	1.97449e+06
Analyte 64	175	12:39.01	227195	12:39.01,0:00.02	2.45138e+06	12:38.81	323218	12:38.81,0:00.00	4.69681e+06
Analyte 69	111	12:51.05	396317	12:51.05,0:00.02	3.22477e+06	12:51.26	454390	12:51.26,0:00.00	4.14332e+06
Analyte 71	157	12:53.50	1.80286e+06	12:53.50,0:00.02	1.48112e+07	12:53.50	1.70895e+06	12:53.50,0:00.00	13578556
Analyte 73	57	12:55.54	584911	12:55.54,0:00.02	5.19222e+06	12:55.54	588422	12:55.54,0:00.00	4.53019e+06
Analyte 77	174	13:02.89	458445	13:02.89,0:00.02	4.77233e+06	13:03.09	407420	13:03.09,0:00.00	3.72841e+06
Analyte 78	218	13:06.36	255511	13:06.36,0:00.02	2.29734e+06	13:06.77	294523	13:06.77,0:00.00	2.42115e+06
Analyte 79	121	13:06.97	970833	13:06.97,0:00.02	1.14924e+07	13:07.38	906378	13:07.38,0:00.00	1.09224e+07
Analyte 83	177	13:15.54	783840	13:15.54,0:00.02	7.94938e+06	13:15.75	743686	13:15.75,0:00.00	7.95371e+06
Analyte 85	71	13:18.60	242146	13:18.60,0:00.02	1.86148e+06	13:18.60	203969	13:18.60,0:00.00	1.64462e+06
Analyte 86	187	13:19.83	279264	13:19.83,0:00.02	1.98935e+06	13:20.03	116409	13:20.03,0:00.00	1.0054e+06
Analyte 89	57	13:31.05	499953	13:31.05,0:00.02	3.99226e+06	13:31.05	457281	13:31.05,0:00.00	3.50979e+06
Analyte 95	109	13:40.85	560835	13:40.85,0:00.02	5.80707e+06	13:40.85	530418	13:40.85,0:00.00	6.00806e+06
Analyte 96	155	13:41.66	303414	13:41.66,0:00.02	2.32064e+06	13:41.87	284318	13:41.87,0:00.00	2.10895e+06
Azulene, 1,2,3,5,6,7,8,8a-octahydro-1,4-dimethyl-7-(1-methylethenyl)-, [1S-(1ŕ,7ŕ,8aá)]-	108	12:30.44	846893	12:30.44,0:00.02	8.14529e+06	12:30.44	725127	12:30.44,0:00.00	5.90211e+06
Benzamide, 4-butyl-N-(2-bromophenyl)-	161	18:53.70	1.05608e+07	18:53.70,0:00.02	89825631	18:53.70	8.80111e+06	18:53.70,0:00.00	7.4437e+07
Benzene, 1-(1,5-dimethyl-4-hexenyl)-4-methyl-	132	12:11.66	608961	12:11.66,0:00.02	4.917e+06	12:11.46	329327	12:11.46,0:00.00	2.87103e+06
Benzene, 1-(1,5-dimethyl-4-hexenyl)-4-methyl-	132	13:46.36	3.15977e+06	13:46.36,0:00.02	2.44898e+07	13:46.56	3.52352e+06	13:46.56,0:00.00	2.85712e+07
Benzenepropanoic acid, 3,5-bis(1,1-dimethylethyl)-4-hydroxy-, methyl ester	277	17:12.27	1.06314e+06	17:12.27,0:00.02	7.64893e+06	17:12.27	952959	17:12.27,0:00.00	7.30107e+06
Benzyl sulfide	91	19:19.21	578580	19:19.21,0:00.02	7.58424e+06	19:19.01	1.14411e+06	19:19.01,0:00.00	2.01531e+07
Bibenzyl, 2,3,4,6-tetramethyl-	147	19:35.54	3.74996e+07	19:35.54,0:00.02	381625955	19:35.54	3.8476e+07	19:35.54,0:00.00	401249865
Bibenzyl, 4,4'-dimethoxy-	121	18:12.07	1.05434e+07	18:12.07,0:00.02	9.54143e+07	18:12.07	9.34811e+06	18:12.07,0:00.00	8.41564e+07
Bicyclo[2.2.1]heptane, 2-methyl-3-methylene-2-(4-methyl-3-pentenyl)-, (1S-exo)-	121	15:01.46	352565	15:01.46,0:00.02	3.50815e+06	15:01.66	371510	15:01.66,0:00.00	3.8325e+06
Butyl 9,12-octadecadienoate	262	21:06.97	106722	21:06.97,0:00.02	1.21275e+06	21:07.17	257200	21:07.17,0:00.00	3.26622e+06
Cadala-1(10),3,8-triene	157	12:59.83	1.03951e+06	12:59.83,0:00.02	8.55422e+06	13:00.03	491208	13:00.03,0:00.00	4.33031e+06
Caryophyllene	133	11:29.01	2.78776e+06	11:29.01,0:00.02	2.55841e+07	11:29.01	2.78453e+06	11:29.01,0:00.00	2.4078e+07
Caryophyllene oxide	220	13:32.28	219709	13:32.28,0:00.02	2.03215e+06	13:31.87	192455	13:31.87,0:00.00	2.03463e+06
Caryophyllenyl alcohol	111	13:27.58	9.02264e+06	13:27.58,0:00.02	72074854	13:27.58	9.26701e+06	13:27.58,0:00.00	7.16463e+07
Caryophyllenyl alcohol	111	13:34.73	1.64982e+06	13:34.73,0:00.02	12051002	13:34.52	1.54056e+06	13:34.52,0:00.00	1.12929e+07
ç-Elemene	121	11:33.30	2.04899e+06	11:33.30,0:00.02	1.88555e+07	11:33.50	1.33126e+06	11:33.50,0:00.00	1.26153e+07
ç-Elemene	121	13:14.93	3.04313e+06	13:14.93,0:00.02	2.50631e+07	13:14.93	3.21061e+06	13:14.93,0:00.00	2.63403e+07
cis-ŕ-Bisabolene	93	12:55.34	6.13053e+06	12:55.34,0:00.02	4.83011e+07	12:55.34	2.76867e+06	12:55.34,0:00.00	2.275e+07
ç-Muurolene	161	12:09.42	1.5115e+06	12:09.42,0:00.02	1.22334e+07	12:09.42	1.41753e+06	12:09.42,0:00.00	1.12505e+07
Cycloheptasiloxane, tetradecamethyl-	281	11:55.75	1.35185e+06	11:55.75,0:00.02	10479074	11:55.75	2.31054e+06	11:55.75,0:00.00	1.72557e+07
Cyclohexasiloxane, dodecamethyl-	432	9:42.28	12732.7	9:42.28,0:00.02	53010.2	9:42.07	34234.3	9:42.07,0:00.00	211233
Cyclopentane, 1,1-dimethyl-	66	6:18.40	102906	6:18.40,0:00.02	609405	6:15.14	167015	6:15.14,0:00.00	984937
Cyclopentasiloxane, decamethyl-	355	7:12.89	278119	7:12.89,0:00.02	3.87307e+06	7:12.89	477800	7:12.89,0:00.00	5.55275e+06
Cyclotetradecane	69	8:08.61	301258	8:08.61,0:00.02	3.47052e+06	8:08.40	354817	8:08.40,0:00.00	3.58379e+06
Cyclotetradecane	55	10:59.22	498328	10:59.22,0:00.02	3.994e+06	10:59.22	508662	10:59.22,0:00.00	4.54172e+06
D-(+)-Turanose, octakis(trimethylsilyl) ether	361	23:18.39	800759	23:18.39,0:00.02	8.95992e+06	23:18.19	939384	23:18.19,0:00.00	9.42864e+06
Dodecane, 2,6,11-trimethyl-	85	12:48.20	1.32385e+06	12:48.20,0:00.02	1.35401e+07	12:47.99	1.37519e+06	12:47.99,0:00.00	1.21029e+07
Globulol	71	14:24.73	919309	14:24.73,0:00.02	1.19033e+07	14:24.93	861729	14:24.93,0:00.00	1.07909e+07
Guaia-1(10),11-diene	135	12:24.52	835478	12:24.52,0:00.02	9.2411e+06	12:24.32	755053	12:24.32,0:00.00	8.19817e+06
Guaiol	161	13:39.62	1.88096e+06	13:39.62,0:00.02	1.89827e+07	13:39.42	1.75106e+06	13:39.42,0:00.00	1.76957e+07
Heneicosane	85	17:54.52	822600	17:54.52,0:00.02	9.98301e+06	17:54.72	800778	17:54.72,0:00.00	9.46452e+06
Heptacosane	113	17:37.38	343320	17:37.38,0:00.02	3.20281e+06	17:37.58	309169	17:37.58,0:00.00	3.10407e+06
Heptadecane, 2-methyl-	99	17:26.97	2.1812e+06	17:26.97,0:00.02	1.82832e+07	17:26.97	1.99686e+06	17:26.97,0:00.00	1.74542e+07
Hexadecanamide	59	19:33.70	3.21478e+06	19:33.70,0:00.02	2.8642e+07	19:33.70	7.7899e+06	19:33.70,0:00.00	7.03154e+07
Hexadecane	71	9:21.87	1.60654e+06	9:21.87,0:00.02	1.4526e+07	9:21.67	1.84849e+06	9:21.67,0:00.00	1.64436e+07
Hexadecane	71	10:01.05	900967	10:01.05,0:00.02	7.70141e+06	10:01.05	953685	10:01.05,0:00.00	8.45602e+06
Hexadecane	57	13:36.15	1.08115e+06	13:36.15,0:00.02	8.03107e+06	13:36.36	955302	13:36.36,0:00.00	7.33105e+06
Hexadecane, 2,6,11,15-tetramethyl-	85	14:45.75	3.49183e+06	14:45.75,0:00.02	2.7748e+07	14:45.75	3.17089e+06	14:45.75,0:00.00	2.60272e+07
Hexadecane, 2,6,11,15-tetramethyl-	71	15:14.52	4.30901e+06	15:14.52,0:00.02	4.1073e+07	15:14.93	3.9118e+06	15:14.93,0:00.00	3.95436e+07
Hexadecane, 2,6,11,15-tetramethyl-	71	17:32.07	1.33511e+06	17:32.07,0:00.02	1.15657e+07	17:32.07	1.2616e+06	17:32.07,0:00.00	11205865
Hexadecane, 2,6,11,15-tetramethyl-	85	19:04.11	2.75827e+06	19:04.11,0:00.02	2.6744e+07	19:03.91	2.19958e+06	19:03.91,0:00.00	2.20416e+07
Hexadecane, 2,6,11,15-tetramethyl-	71	20:55.74	1.40973e+06	20:55.74,0:00.02	1.53331e+07	20:55.74	1.27583e+06	20:55.74,0:00.00	1.48674e+07
Hexadecane, 2-methyl-	85	19:27.17	2.8342e+06	19:27.17,0:00.02	3.01956e+07	19:27.17	2.26684e+06	19:27.17,0:00.00	24600354
Humulene	94	11:56.36	5.66231e+06	11:56.36,0:00.02	4.75955e+07	11:56.77	4.86077e+06	11:56.77,0:00.00	4.00881e+07
Isoaromadendrene epoxide	135	13:37.58	2.26282e+06	13:37.58,0:00.02	2.10009e+07	13:37.58	2.23365e+06	13:37.58,0:00.00	2.09721e+07
Isophthalic acid, di(2-methylprop-2-en-1-yl) ester	203	20:06.15	718107	20:06.15,0:00.02	7.02423e+06	20:06.15	394874	20:06.15,0:00.00	3.58907e+06
Menthol, 1'-(butyn-3-one-1-yl)-, (1R,2S,5R)-	179	14:32.68	1.66225e+06	14:32.68,0:00.02	1.3448e+07	14:32.68	1.57792e+06	14:32.68,0:00.00	1.24626e+07
Methyl 2,6-dihydroxy-4-methylbenzoate	150	14:19.42	1.23587e+06	14:19.42,0:00.02	2.66568e+07	14:19.01	1.81184e+06	14:19.01,0:00.00	3.46354e+07
Myo-Inositol, 1,2,3,4,5,6-hexakis-O-(trimethylsilyl)-	305	18:42.07	168238	18:42.07,0:00.02	1.65314e+06	18:41.87	216531	18:41.87,0:00.00	1.78982e+06
Naphthalene, 1,2,3,4-tetrahydro-1,6-dimethyl-4-(1-methylethyl)-, (1S-cis)-	159	12:44.32	5.75236e+06	12:44.32,0:00.02	4.78362e+07	12:44.52	4.96209e+06	12:44.52,0:00.00	4.1993e+07
Naphthalene, 1,2,4a,5,6,8a-hexahydro-4,7-dimethyl-1-(1-methylethyl)-	105	12:26.97	1.21043e+07	12:26.97,0:00.02	127015056	12:26.97	1.02341e+07	12:26.97,0:00.00	108311296
Naphthalene, 1,2,4a,5,8,8a-hexahydro-4,7-dimethyl-1-(1-methylethyl)-, [1S-(1ŕ,4aá,8aŕ)]-	204	12:41.46	937536	12:41.46,0:00.02	7.22756e+06	12:41.26	768381	12:41.26,0:00.00	5.52437e+06
Naphthalene, 1,6-dimethyl-4-(1-methylethyl)-	183	13:17.79	555000	13:17.79,0:00.02	4.49094e+06	13:17.99	273051	13:17.99,0:00.00	2.19577e+06
Naphthalene, 1,6-dimethyl-4-(1-methylethyl)-	183	14:33.30	2.2949e+06	14:33.30,0:00.02	1.89935e+07	14:33.30	1.73033e+06	14:33.30,0:00.00	13613113
Naphthalene, 1-methyl-7-(1-methylethyl)-	169	13:12.48	1.92517e+06	13:12.48,0:00.02	1.59154e+07	13:12.28	1.27366e+06	13:12.28,0:00.00	1.07376e+07
Nonadecane, 2-methyl-	71	17:01.25	3.74531e+06	17:01.25,0:00.02	3.15603e+07	17:01.25	3.4099e+06	17:01.25,0:00.00	2.87805e+07
Nonadecane, 2-methyl-	71	21:16.97	1.77436e+06	21:16.97,0:00.02	2.4124e+07	21:17.17	1.62866e+06	21:17.17,0:00.00	21073929
Octadecane	57	15:51.66	739030	15:51.66,0:00.02	5.53296e+06	15:51.66	706651	15:51.66,0:00.00	5.78528e+06
Pentadecane, 2-methyl-	155	17:06.15	71814.3	17:06.15,0:00.02	521350	17:06.15	129927	17:06.15,0:00.00	913425
Phthalic acid, butyl hept-4-yl ester	149	16:29.21	1.96807e+06	16:29.21,0:00.02	1.45732e+07	16:29.42	1.23147e+06	16:29.42,0:00.00	1.01e+07
Phthalic acid, di(2-propylpentyl) ester	279	22:33.70	785457	22:33.70,0:00.02	6.86169e+06	22:33.90	731306	22:33.90,0:00.00	6.62921e+06
Phytol	123	18:56.56	585912	18:56.56,0:00.02	5.51452e+06	18:56.76	565278	18:56.76,0:00.00	5.4286e+06
ŕ-Bisabolol	109	14:39.42	4.59659e+06	14:39.42,0:00.02	4.10623e+07	14:39.42	3.00235e+06	14:39.42,0:00.00	2.63118e+07
ŕ-Cubebene	119	10:52.28	199786	10:52.28,0:00.02	1.75626e+06	10:52.28	223158	10:52.28,0:00.00	1.82361e+06
ŕ-Cubebene	161	11:51.26	230098	11:51.26,0:00.02	2.68293e+06	11:51.26	339025	11:51.26,0:00.00	3.51763e+06
ŕ-Guaiene	204	11:38.81	256083	11:38.81,0:00.02	1.82758e+06	11:38.60	250967	11:38.60,0:00.00	2.03119e+06
ŕ-Terpineol	59	8:14.93	667152	8:14.93,0:00.02	9.76751e+06	8:14.73	687636	8:14.73,0:00.00	9.31176e+06
Selina-3,7(11)-diene	204	12:58.20	1.78051e+06	12:58.20,0:00.02	1.42687e+07	12:57.99	956382	12:57.99,0:00.00	7.35729e+06
Selina-3,7(11)-diene	161	13:01.87	3.83727e+06	13:01.87,0:00.02	30255785	13:01.66	1.92328e+06	13:01.66,0:00.00	1.41383e+07
Silane, trimethyl(octyloxy)-	187	7:56.77	604160	7:56.77,0:00.02	4.41363e+06	7:56.77	234793	7:56.77,0:00.00	1.75031e+06
Squalene	69	24:41.25	3.1422e+06	24:41.25,0:00.02	3.26321e+07	24:41.45	2.55548e+06	24:41.45,0:00.00	2.63682e+07
Tetradecane	357	17:05.95	205.881	17:05.95,0:00.02	205.881	17:08.19	16135	17:08.19,0:00.00	179791
Tricyclo[4.4.0.0(2,7)]dec-3-ene-3-methanol, 1-methyl-8-(1-methylethyl)-	177	14:17.17	826800	14:17.17,0:00.02	6.34849e+06	14:17.38	764597	14:17.38,0:00.00	6.47552e+06
Tridecane, 2-methyl-	71	12:10.85	355570	12:10.85,0:00.02	3003154	12:10.85	424613	12:10.85,0:00.00	3.461e+06
Undecane, 2-methyl-	71	12:14.11	2.0412e+06	12:14.11,0:00.02	1.61762e+07	12:14.11	2.11746e+06	12:14.11,0:00.00	1.64953e+07
Undecane, 3,8-dimethyl-	71	10:16.36	279203	10:16.36,0:00.02	3.8242e+06	10:16.16	337889	10:16.16,0:00.00	4.11583e+06
Undecane, 4,7-dimethyl-	71	10:09.22	202153	10:09.22,0:00.02	3.09464e+06	10:09.22	295831	10:09.22,0:00.00	2.92766e+06
Xanthoxylin	181	14:26.36	5.67574e+07	14:26.36,0:00.02	511289215	14:26.36	5.71043e+07	14:26.36,0:00.00	519647392
