# Supplementary material for: Identification of Putative Precursor Genes for the Biosynthesis of Cannabinoid-Like Compound in Radula marginata
Source: Front Plant Sci. 2018 May 9;9:537. doi: 10.3389/fpls.2018.00537 (PMC5954354; doi:10.3389/fpls.2018.00537)
Supplement: Supplementary Data 6 — List of transcription factors (TFs). [file Data_Sheet_6.XLSX]

## Sheet: Supplementary data 6 TF
Target			Query		Full sequence			This domain						HMM coord		Ali coord		Env coord
Target name	Accession	Tlen	Query name	Qlen	E-value	score	bias	# .	of	c-Evalue	i-Evalue	score	bias	from	to	from	to	from	to	Acc	Description of target
SBP_bac_3	PF00497.19	225	Rm-Tct_133_c0_g1::Rm-Tct_133_c0_g1_i1::g.120::m.120 -	109	1.1e-16	60.9	0	1	1	6.9e-21	1.2e-16	60.8	0	116	222	1	109	1	109	0.94	Bacteriale tracellularsolute-bindingProteins,family3
GATase_7	PF13537.5	123	Rm-Tct_16884_c0_g1::Rm-Tct_16884_c0_g1_i1::g.5036::m.5036 -	106	2.1e-08	34	0	1	1	3.3e-12	2.7e-08	33.6	0	88	122	2	35	1	36	0.93	Glutamineamidotransferasedomain
GATase_6	PF13522.5	134	Rm-Tct_61192_c0_g1::Rm-Tct_61192_c0_g1_i1::g.15883::m.15883 -	107	9.5e-21	74.3	0.2	1	1	1.8e-24	1e-20	74.2	0.2	11	94	12	94	1	101	0.84	Glutamineamidotransferasedomain
GATase_7	PF13537.5	123	Rm-Tct_61192_c0_g1::Rm-Tct_61192_c0_g1_i1::g.15883::m.15883 -	107	2.1e-13	50.1	0	1	1	4.3e-17	2.4e-13	50	0	8	77	28	95	19	100	0.88	Glutamineamidotransferasedomain
GATase_4	PF13230.5	272	Rm-Tct_61192_c0_g1::Rm-Tct_61192_c0_g1_i1::g.15883::m.15883 -	107	2.2e-07	30	0	1	1	4.1e-11	2.3e-07	29.9	0	60	141	2	85	1	105	0.82	Glutamineamidotransferasesclass-II
SBP_bac_3	PF00497.19	225	Rm-Tct_63685_c0_g1::Rm-Tct_63685_c0_g1_i1::g.17499::m.17499 -	137	8.3e-13	48.2	0	1	1	1.1e-16	9.4e-13	48	0	49	176	4	131	1	136	0.87	Bacteriale tracellularsolute-bindingProteins,family3
SBP_bac_11	PF13531.5	230	Rm-Tct_67716_c2_g1::Rm-Tct_67716_c2_g1_i1::g.19941::m.19941 -	106	2.8e-15	56.6	0.2	1	1	4e-19	3.3e-15	56.3	0.2	149	230	7	92	2	92	0.9	Bacteriale tracellularsolute-bindingProtein
eRF1_2	PF03464.14	133	Rm-Tct_70807_c0_g1::Rm-Tct_70807_c0_g1_i1::g.20955::m.20955 -	104	2.5e-34	118.3	0	1	1	1.6e-38	2.7e-34	118.2	0	24	126	1	103	1	104	0.98	eRF1domain2
eRF1_2	PF03464.14	133	Rm-Tct_70807_c0_g2::Rm-Tct_70807_c0_g2_i1::g.20956::m.20956 -	100	5.4e-34	117.3	0	1	1	3.5e-38	5.9e-34	117.2	0	30	128	1	99	1	100	0.97	eRF1domain2
SBP_bac_5	PF00496.21	377	Rm-Tct_79253_c0_g1::Rm-Tct_79253_c0_g1_i1::g.23973::m.23973 -	116	5.1e-12	45.3	0	1	1	6.1e-16	5.1e-12	45.3	0	265	337	8	88	1	116	0.75	Bacteriale tracellularsolute-bindingProteins,family5Middle
SBP_bac_5	PF00496.21	377	Rm-Tct_86041_c0_g1::Rm-Tct_86041_c0_g1_i1::g.26175::m.26175 -	101	5e-10	38.8	0.1	1	1	3.3e-14	5.5e-10	38.7	0.1	229	318	1	100	1	101	0.91	Bacteriale tracellularsolute-bindingProteins,family5Middle
Myb_DNA-binding	PF00249.30	47	Rm-Tct_99384_c0_g1::Rm-Tct_99384_c0_g1_i2::g.31493::m.31493 -	452	4e-28	97.2	2.2	1	2	4.4e-17	3.6e-13	49.3	0.6	1	47	10	57	10	57	0.98	Myb-likeDNA-bindingdomain
Myb_DNA-binding	PF00249.30	47	Rm-Tct_99384_c0_g1::Rm-Tct_99384_c0_g1_i2::g.31493::m.31493 -	452	4e-28	97.2	2.2	2	2	2.7e-16	2.2e-12	46.8	0	1	47	63	108	63	108	0.96	Myb-likeDNA-bindingdomain
Myb_DNA-bind_6	PF13921.5	60	Rm-Tct_99384_c0_g1::Rm-Tct_99384_c0_g1_i2::g.31493::m.31493 -	452	1.7e-16	60.1	0.9	1	2	5.4e-14	4.5e-10	39.5	0.1	1	59	13	73	13	74	0.94	Myb-likeDNA-bindingdomain
Myb_DNA-bind_6	PF13921.5	60	Rm-Tct_99384_c0_g1::Rm-Tct_99384_c0_g1_i2::g.31493::m.31493 -	452	1.7e-16	60.1	0.9	2	2	2.8e-09	2.3e-05	24.4	0.2	3	49	68	114	67	124	0.9	Myb-likeDNA-bindingdomain
FHA	PF00498.25	69	Rm-Tct_2898_c0_g1::Rm-Tct_2898_c0_g1_i1::g.33031::m.33031 -	546	3.6e-16	59.1	0	1	1	2e-19	8.3e-16	58	0	2	69	153	231	152	231	0.95	FHAdomain
Arf	PF00025.20	175	Rm-Tct_11865_c0_g2::Rm-Tct_11865_c0_g2_i1::g.33594::m.33594 -	102	5.8e-14	51.8	0.1	1	1	7.4e-17	6.5e-14	51.7	0.1	13	102	7	101	2	102	0.89	ADP-ribosylationfactorfamily
GATase	PF00117.27	190	Rm-Tct_7314_c0_g2::Rm-Tct_7314_c0_g2_i1::g.40950::m.40950 -	107	5.4e-27	94.7	0	1	1	7.1e-31	5.9e-27	94.6	0	1	104	5	107	5	107	0.95	Glutamineamidotransferaseclass-I
Tubulin_C	PF03953.16	125	Rm-Tct_12031_c1_g1::Rm-Tct_12031_c1_g1_i1::g.41758::m.41758 -	102	3.9e-27	94.9	0	1	1	3.2e-31	5.3e-27	94.5	0	48	124	1	82	1	83	0.98	TubulinC-terminaldomain
Arf	PF00025.20	175	Rm-Tct_4026_c0_g2::Rm-Tct_4026_c0_g2_i1::g.42387::m.42387 -	112	3.6e-08	33	0	1	1	4.1e-11	4.1e-08	32.8	0	14	94	9	94	3	108	0.89	ADP-ribosylationfactorfamily
SBP_bac_5	PF00496.21	377	Rm-Tct_24289_c0_g1::Rm-Tct_24289_c0_g1_i1::g.43672::m.43672 -	110	2.9e-08	33	0.1	1	1	1.9e-12	3.2e-08	32.8	0.1	171	266	7	98	2	108	0.75	Bacteriale tracellularsolute-bindingProteins,family5Middle
SBP_bac_5	PF00496.21	377	Rm-Tct_28546_c0_g1::Rm-Tct_28546_c0_g1_i1::g.45806::m.45806 -	101	5.6e-13	48.5	0.1	1	1	3.8e-17	6.3e-13	48.3	0.1	1	61	34	94	34	100	0.91	Bacteriale tracellularsolute-bindingProteins,family5Middle
SBP_bac_10	PF07596.10	274	Rm-Tct_40849_c0_g1::Rm-Tct_40849_c0_g1_i1::g.52552::m.52552 -	106	1.3e-11	44.9	2.6	1	1	1.2e-13	2e-09	37.7	2.6	149	267	15	102	5	106	0.89	Proteinofunknownfunction(DUF1559)
SBP_bac_5	PF00496.21	377	Rm-Tct_53257_c0_g1::Rm-Tct_53257_c0_g1_i1::g.59359::m.59359 -	100	1.4e-24	86.7	0.3	1	1	9e-29	1.5e-24	86.6	0.3	2	101	4	99	3	100	0.93	Bacteriale tracellularsolute-bindingProteins,family5Middle
AP2	PF00847.19	54	Rm-Tct_56164_c0_g1::Rm-Tct_56164_c0_g1_i1::g.60427::m.60427 -	751	6.5e-14	51.8	0.4	1	1	8e-18	1.3e-13	50.8	0.4	2	53	445	495	444	496	0.93	AP2 domain
SBP_bac_10	PF07596.10	274	Rm-Tct_57104_c0_g1::Rm-Tct_57104_c0_g1_i1::g.61111::m.61111 -	119	2.3e-08	34.3	0.3	1	1	7.9e-12	2.7e-08	34	0.2	2	32	48	78	47	105	0.89	Proteinofunknownfunction(DUF1559)
SBP_bac_10	PF07596.10	274	Rm-Tct_59539_c0_g1::Rm-Tct_59539_c0_g1_i1::g.62073::m.62073 -	116	2.7e-13	50.4	0.5	1	2	8.7e-11	1.5e-06	28.3	0.1	51	88	5	42	1	52	0.88	Proteinofunknownfunction(DUF1559)
SBP_bac_10	PF07596.10	274	Rm-Tct_59539_c0_g1::Rm-Tct_59539_c0_g1_i1::g.62073::m.62073 -	116	2.7e-13	50.4	0.5	2	2	1.4e-08	0.00024	21.1	0	147	186	64	104	46	115	0.69	Proteinofunknownfunction(DUF1559)
SBP_bac_10	PF07596.10	274	Rm-Tct_65400_c1_g1::Rm-Tct_65400_c1_g1_i1::g.65754::m.65754 -	101	7.6e-07	29.3	0.1	1	1	4.6e-11	7.6e-07	29.3	0.1	128	179	5	56	1	91	0.89	Proteinofunknownfunction(DUF1559)
FHA	PF00498.25	69	Rm-Tct_25752_c0_g1::Rm-Tct_25752_c0_g1_i1::g.98874::m.98874 -	107	3e-19	69.1	0	1	1	4.4e-23	3.7e-19	68.7	0	2	69	45	107	44	107	0.97	FHAdomain
SBP_bac_1	PF01547.24	315	Rm-Tct_9523_c0_g2::Rm-Tct_9523_c0_g2_i1::g.103097::m.103097 -	117	2.5e-11	44	0.5	1	1	5.4e-15	3e-11	43.7	0.5	69	190	14	105	3	116	0.84	Bacteriale tracellularsolute-bindingProtein
GATase_2	PF00310.20	420	Rm-Tct_38059_c0_g1::Rm-Tct_38059_c0_g1_i1::g.104550::m.104550 -	115	1.8e-18	66.4	0	1	1	2.6e-22	2.2e-18	66.1	0	364	420	1	57	1	57	0.99	Glutamineamidotransferasesclass-II
GATase	PF00117.27	190	Rm-Tct_23225_c0_g2::Rm-Tct_23225_c0_g2_i1::g.104761::m.104761 -	119	1.3e-29	103.2	0	1	1	1.7e-33	1.4e-29	103.1	0	39	157	6	118	1	119	0.95	Glutamineamidotransferaseclass-I
FHA	PF00498.25	69	Rm-Tct_33031_c0_g1::Rm-Tct_33031_c0_g1_i1::g.107741::m.107741 -	114	3.3e-19	68.9	0.8	1	1	5.4e-23	4.5e-19	68.5	0.8	2	69	16	79	15	79	0.98	FHAdomain
SBP_bac_3	PF00497.19	225	Rm-Tct_51075_c1_g1::Rm-Tct_51075_c1_g1_i1::g.116189::m.116189 -	102	5.3e-12	45.6	0	1	1	8.1e-16	6.8e-12	45.2	0	1	57	45	101	45	102	0.96	Bacteriale tracellularsolute-bindingProteins,family3
SBP_bac_5	PF00496.21	377	Rm-Tct_54842_c0_g1::Rm-Tct_54842_c0_g1_i1::g.118370::m.118370 -	107	5.5e-08	32.1	0.1	1	1	3.5e-12	5.8e-08	32	0.1	68	146	6	85	2	106	0.84	Bacteriale tracellularsolute-bindingProteins,family5Middle
Tubulin	PF00091.24	197	Rm-Tct_56455_c0_g1::Rm-Tct_56455_c0_g1_i1::g.119688::m.119688 -	119	1.3e-39	136.4	0	1	1	2.4e-43	1.3e-39	136.3	0	69	180	6	118	1	119	0.97	Tubulin/FtsZfamily,GTPasedomain
SBP_bac_5	PF00496.21	377	Rm-Tct_73735_c0_g1::Rm-Tct_73735_c0_g1_i1::g.129828::m.129828 -	115	2.7e-06	26.5	0	1	1	3.8e-10	3.2e-06	26.3	0	313	373	2	63	1	67	0.88	Bacteriale tracellularsolute-bindingProteins,family5Middle
SBP_bac_10	PF07596.10	274	Rm-Tct_84470_c0_g1::Rm-Tct_84470_c0_g1_i1::g.135363::m.135363 -	116	4.7e-25	89	0.1	1	1	9.5e-29	5.3e-25	88.8	0.1	1	75	38	114	38	116	0.9	Proteinofunknownfunction(DUF1559)
GATase_2	PF00310.20	420	Rm-Tct_85599_c0_g1::Rm-Tct_85599_c0_g1_i1::g.137297::m.137297 -	117	1.4e-50	172.1	0	1	1	9.9e-55	1.7e-50	171.9	0	165	274	6	117	2	117	0.97	Glutamineamidotransferasesclass-II
SBP56	PF05694.10	454	Rm-Tct_99774_c0_g1::Rm-Tct_99774_c0_g1_i1::g.147649::m.147649 -	112	3.7e-35	121.5	0	1	1	2.4e-39	4e-35	121.4	0	266	376	2	112	1	112	0.93	56kDaseleniumbindingProtein(SBP56)
GATase	PF00117.27	190	Rm-Tct_2545_c0_g1::Rm-Tct_2545_c0_g1_i1::g.157846::m.157846 -	106	2.1e-07	30.8	0.1	1	2	0.011	60	3.2	0	42	53	3	14	1	22	0.88	Glutamineamidotransferaseclass-I
GATase	PF00117.27	190	Rm-Tct_2545_c0_g1::Rm-Tct_2545_c0_g1_i1::g.157846::m.157846 -	106	2.1e-07	30.8	0.1	2	2	1.1e-09	6.4e-06	26	0	51	109	30	87	28	105	0.77	Glutamineamidotransferaseclass-I
eRF1_2	PF03464.14	133	Rm-Tct_29554_c0_g1::Rm-Tct_29554_c0_g1_i1::g.166473::m.166473 -	107	6.1e-32	110.6	0	1	1	3.9e-36	6.4e-32	110.5	0	8	110	1	103	1	107	0.96	eRF1domain2
CSD	PF00313.21	66	Rm-Tct_7778_c0_g1::Rm-Tct_7778_c0_g1_i1::g.170579::m.170579 -	104	4.8e-24	83.9	0.1	1	1	1.4e-27	6e-24	83.6	0.1	2	64	36	99	35	101	0.96	Cold-shock'DNA-bindingdomain
Arf	PF00025.20	175	Rm-Tct_52732_c1_g1::Rm-Tct_52732_c1_g1_i1::g.174926::m.174926 -	110	2.1e-47	160.7	0.1	1	1	9.7e-51	2.3e-47	160.6	0.1	50	159	1	109	1	110	0.99	ADP-ribosylationfactorfamily
CSD	PF00313.21	66	Rm-Tct_54487_c1_g1::Rm-Tct_54487_c1_g1_i1::g.175349::m.175349 -	121	4.2e-29	100.1	1	1	1	9.6e-33	5.3e-29	99.8	1	2	65	56	119	55	120	0.97	Cold-shock'DNA-bindingdomain
CSD	PF00313.21	66	Rm-Tct_58238_c0_g1::Rm-Tct_58238_c0_g1_i1::g.177110::m.177110 -	103	1.2e-13	50.6	0	1	1	2.9e-17	1.6e-13	50.2	0	3	64	30	91	28	93	0.96	Cold-shock'DNA-bindingdomain
SBP_bac_8	PF13416.5	283	Rm-Tct_64086_c0_g1::Rm-Tct_64086_c0_g1_i1::g.180858::m.180858 -	113	4.1e-08	33.3	0.7	1	1	5.1e-12	4.3e-08	33.3	0.7	80	156	4	96	1	113	0.65	Bacteriale tracellularsolute-bindingProtein
SBP_bac_1	PF01547.24	315	Rm-Tct_64086_c0_g1::Rm-Tct_64086_c0_g1_i1::g.180858::m.180858 -	113	1.8e-07	31.3	1.2	1	1	2.5e-11	2.1e-07	31.1	1.2	107	187	8	93	1	112	0.75	Bacteriale tracellularsolute-bindingProtein
SBP_bac_11	PF13531.5	230	Rm-Tct_79376_c0_g1::Rm-Tct_79376_c0_g1_i1::g.191726::m.191726 -	104	2.2e-08	34.1	0	1	1	2.9e-12	2.5e-08	33.9	0	3	80	6	84	5	98	0.83	Bacteriale tracellularsolute-bindingProtein
Tubulin_C	PF03953.16	125	Rm-Tct_90757_c2_g1::Rm-Tct_90757_c2_g1_i1::g.198687::m.198687 -	106	4.9e-35	120.4	0.1	1	1	3.3e-39	5.5e-35	120.3	0.1	1	97	10	106	10	106	0.99	TubulinC-terminaldomain
HD-ZIP_N	PF04618.11	110	Rm-Tct_97434_c0_g1::Rm-Tct_97434_c0_g1_i2::g.205028::m.205028 -	329	1.8e-07	31.5	1.2	1	2	7.7e-11	1.8e-07	31.5	1.2	7	97	27	142	21	145	0.63	HD-ZIPProteinNterminus
HD-ZIP_N	PF04618.11	110	Rm-Tct_97434_c0_g1::Rm-Tct_97434_c0_g1_i2::g.205028::m.205028 -	329	1.8e-07	31.5	1.2	2	2	2.4	5700	-2.3	0	26	31	214	219	183	258	0.54	HD-ZIPProteinNterminus
SBP_bac_1	PF01547.24	315	Rm-Tct_46613_c1_g1::Rm-Tct_46613_c1_g1_i1::g.206934::m.206934 -	99	2e-10	41.1	0.7	1	1	1.3e-14	2.1e-10	41	0.7	130	231	2	98	1	99	0.95	Bacteriale tracellularsolute-bindingProtein
Peptidase_M16_C	PF05193.20	183	Rm-Tct_68056_c0_g2::Rm-Tct_68056_c0_g2_i1::g.207372::m.207372 -	99	7.2e-13	48.8	0	1	1	4.7e-17	7.9e-13	48.7	0	2	62	30	89	29	99	0.78	PeptidaseM16iNACtivedomain
BSD	PF03909.16	58	Rm-Tct_80342_c0_g1::Rm-Tct_80342_c0_g1_i2::g.209991::m.209991 -	677	5.4e-08	32.6	0	1	1	1.7e-11	9.2e-08	31.9	0	3	56	376	430	374	432	0.93	BSDdomain
FHA	PF00498.25	69	Rm-Tct_71527_c0_g1::Rm-Tct_71527_c0_g1_i1::g.210960::m.210960 -	105	1.8e-18	66.6	0	1	1	2.8e-22	2.3e-18	66.2	0	2	63	49	105	48	105	0.95	FHAdomain
GATase	PF00117.27	190	Rm-Tct_17493_c0_g1::Rm-Tct_17493_c0_g1_i1::g.211150::m.211150 -	105	2e-20	73.3	0	1	1	2.4e-24	2e-20	73.3	0	21	109	19	105	1	105	0.87	Glutamineamidotransferaseclass-I
SBP_bac_11	PF13531.5	230	Rm-Tct_73534_c0_g1::Rm-Tct_73534_c0_g1_i1::g.214526::m.214526 -	114	9.5e-21	74.5	0.4	1	1	1.9e-24	1e-20	74.4	0.4	109	229	1	113	1	114	0.96	Bacteriale tracellularsolute-bindingProtein
SBP_bac_1	PF01547.24	315	Rm-Tct_73534_c0_g1::Rm-Tct_73534_c0_g1_i1::g.214526::m.214526 -	114	5.6e-07	29.7	1.1	1	1	1.1e-10	6e-07	29.6	1.1	209	314	21	105	1	106	0.81	Bacteriale tracellularsolute-bindingProtein
SBP_bac_1	PF01547.24	315	Rm-Tct_86552_c0_g3::Rm-Tct_86552_c0_g3_i1::g.219426::m.219426 -	118	5.5e-13	49.5	0.8	1	1	6.6e-17	5.5e-13	49.4	0.8	99	190	9	114	1	118	0.87	Bacteriale tracellularsolute-bindingProtein
SBP_bac_8	PF13416.5	283	Rm-Tct_86552_c0_g3::Rm-Tct_86552_c0_g3_i1::g.219426::m.219426 -	118	4.6e-09	36.5	0.7	1	1	6.7e-13	5.6e-09	36.2	0.7	69	158	9	111	2	116	0.72	Bacteriale tracellularsolute-bindingProtein
CSD	PF00313.21	66	Rm-Tct_97980_c2_g1::Rm-Tct_97980_c2_g1_i1::g.220294::m.220294 -	105	6.6e-24	83.5	0.5	1	1	1e-27	8.6e-24	83.1	0.5	2	64	40	102	39	104	0.97	Cold-shock'DNA-bindingdomain
SBP_bac_10	PF07596.10	274	Rm-Tct_53602_c0_g1::Rm-Tct_53602_c0_g1_i1::g.220968::m.220968 -	101	2.5e-10	40.7	0.6	1	1	1e-13	2.9e-10	40.5	0.6	2	59	49	100	48	101	0.87	Proteinofunknownfunction(DUF1559)
GATase_2	PF00310.20	420	Rm-Tct_91974_c0_g1::Rm-Tct_91974_c0_g1_i1::g.224954::m.224954 -	109	8e-53	179.6	0.1	1	1	5.2e-57	8.7e-53	179.4	0.1	273	380	1	108	1	109	0.99	Glutamineamidotransferasesclass-II
CSD	PF00313.21	66	Rm-Tct_62518_c1_g1::Rm-Tct_62518_c1_g1_i1::g.225290::m.225290 -	100	8.6e-30	102.3	0.1	1	1	1.2e-33	1e-29	102.1	0.1	2	65	34	97	33	98	0.98	Cold-shock'DNA-bindingdomain
SBP_bac_10	PF07596.10	274	Rm-Tct_22191_c0_g1::Rm-Tct_22191_c0_g1_i1::g.229567::m.229567 -	114	3.9e-08	33.5	0.1	1	1	2.7e-12	4.5e-08	33.3	0.1	96	186	17	101	2	111	0.67	Proteinofunknownfunction(DUF1559)
GATase_3	PF07685.13	196	Rm-Tct_9867_c0_g2::Rm-Tct_9867_c0_g2_i1::g.229613::m.229613 -	9.996e-13	54.6	0	1	1	6e-19	1e-14	54.5	0	19	118	3	97	1	990.96	99	0.96	CobB/CobQ-like Glutamineamidotransferasedomain
Arf	PF00025.20	175	Rm-Tct_94222_c1_g2::Rm-Tct_94222_c1_g2_i1::g.230171::m.230171 -	105	2.4e-06	27	0	1	1	4.9e-10	2.7e-06	26.8	0	11	86	12	91	3	102	0.81	ADP-ribosylationfactorfamily
SBP_bac_5	PF00496.21	377	Rm-Tct_38477_c0_g1::Rm-Tct_38477_c0_g1_i1::g.230809::m.230809 -	105	3e-18	65.9	0	1	1	2e-22	3.3e-18	65.7	0	215	306	8	97	3	105	0.85	Bacteriale tracellularsolute-bindingProteins,family5Middle
DbpA	PF03880.14	72	Rm-Tct_80881_c0_g2::Rm-Tct_80881_c0_g2_i1::g.233257::m.233257 -	101	1.6e-07	31.1	0	1	1	1.3e-11	2.2e-07	30.6	0	10	60	2	51	1	56	0.91	DbpARNAbindingdomain
Tubulin_C	PF03953.16	125	Rm-Tct_98746_c0_g1::Rm-Tct_98746_c0_g1_i1::g.237028::m.237028 -	319	1.3e-50	170.7	0	1	1	2.5e-54	2.1e-50	170.1	0	1	124	130	258	130	259	0.99	TubulinC-terminaldomain
Tubulin	PF00091.24	197	Rm-Tct_98746_c0_g1::Rm-Tct_98746_c0_g1_i1::g.237028::m.237028 -	319	5.1e-23	82.2	0	1	1	9.1e-27	7.6e-23	81.6	0	118	196	1	80	1	81	0.98	Tubulin/FtsZfamily,GTPasedomain
Tcp11	PF05794.12	424	Rm-Tct_99936_c0_g2::Rm-Tct_99936_c0_g2_i1::g.237656::m.237656 -	1268	5.2e-50	170.7	3.7	1	2	3	17000	-7	8.2	257	402	170	183	71	284	0.51	T-comple Protein11
Tcp11	PF05794.12	424	Rm-Tct_99936_c0_g2::Rm-Tct_99936_c0_g2_i1::g.237656::m.237656 -	1268	5.2e-50	170.7	3.7	2	2	1.6e-53	8.9e-50	170	0	19	420	776	1259	762	1261	0.85	T-comple Protein11
Tub	PF01167.17	231	Rm-Tct_106040_c0_g1::Rm-Tct_106040_c0_g1_i1::g.241431::m.241431 -	468	2.4e-96	321.9	0	1	1	7.2e-100	3e-96	321.6	0	1	231	165	462	165	462	0.92	Tubfamily
Arf	PF00025.20	175	Rm-Tct_112689_c0_g1::Rm-Tct_112689_c0_g1_i1::g.246699::m.246699 -	211	5.6e-15	55.1	0	1	1	5.8e-18	6.5e-15	54.9	0	12	139	5	138	1	173	0.8	ADP-ribosylationfactorfamily
Arf	PF00025.20	175	Rm-Tct_112689_c1_g1::Rm-Tct_112689_c1_g1_i1::g.246704::m.246704 -	228	6.6e-18	64.7	0.1	1	1	7.7e-21	8.6e-18	64.3	0.1	14	135	32	157	21	197	0.82	ADP-ribosylationfactorfamily
Arf	PF00025.20	175	Rm-Tct_112689_c2_g1::Rm-Tct_112689_c2_g1_i1::g.246707::m.246707 -	150	3.2e-09	36.4	0	1	1	9.4e-13	3.9e-09	36.1	0	63	172	1	106	1	109	0.87	ADP-ribosylationfactorfamily
Arf	PF00025.20	175	Rm-Tct_129191_c1_g1::Rm-Tct_129191_c1_g1_i8::g.263557::m.263557 -	194	3.1e-63	212.3	0	1	1	1.9e-66	3.5e-63	212.1	0	1	175	7	192	7	192	0.96	ADP-ribosylationfactorfamily
LIM	PF00412.21	58	Rm-Tct_130812_c1_g1::Rm-Tct_130812_c1_g1_i10::g.275462::m.275462 -	398	7e-11	42.1	1.3	1	3	1.7e-14	7e-11	42.1	1.3	1	56	128	182	128	184	0.91	LIMdomain
LIM	PF00412.21	58	Rm-Tct_130812_c1_g1::Rm-Tct_130812_c1_g1_i10::g.275462::m.275462 -	398	7e-11	42.1	1.3	2	3	0.14	570	0.8	2.7	17	30	179	192	174	207	0.69	LIMdomain
LIM	PF00412.21	58	Rm-Tct_130812_c1_g1::Rm-Tct_130812_c1_g1_i10::g.275462::m.275462 -	398	7e-11	42.1	1.3	3	3	0.5	2100	-1.1	0.8	29	53	227	253	226	256	0.56	LIMdomain
GATase	PF00117.27	190	Rm-Tct_130802_c1_g10::Rm-Tct_130802_c1_g10_i1::g.276203::m.276203 -	105	3.4e-22	79	0	1	1	4.4e-26	3.6e-22	78.9	0	95	188	4	95	1	97	0.93	Glutamineamidotransferaseclass-I
FHA	PF00498.25	69	Rm-Tct_132837_c0_g1::Rm-Tct_132837_c0_g1_i3::g.281995::m.281995 -	366	3.1e-08	33.8	0	1	1	1.3e-11	5.6e-08	32.9	0	4	69	264	337	261	337	0.82	FHAdomain
SAP	PF02037.26	35	Rm-Tct_132853_c0_g1::Rm-Tct_132853_c0_g1_i6::g.284790::m.284790 -	144	1e-06	28.2	0.7	1	2	1.3e-10	2.1e-06	27.2	0.3	2	32	13	43	12	46	0.91	SAPdomain
SAP	PF02037.26	35	Rm-Tct_132853_c0_g1::Rm-Tct_132853_c0_g1_i6::g.284790::m.284790 -	144	1e-06	28.2	0.7	2	2	0.19	3200	-2.1	0	15	25	88	98	87	99	0.8	SAPdomain
Peptidase_M16_C	PF05193.20	183	Rm-Tct_134443_c0_g2::Rm-Tct_134443_c0_g2_i8::g.287892::m.287892 -	517	4.6e-09	36.4	0	1	2	0.21	1800	-1.3	0	85	177	161	241	126	246	0.56	PeptidaseM16iNACtivedomain
Peptidase_M16_C	PF05193.20	183	Rm-Tct_134443_c0_g2::Rm-Tct_134443_c0_g2_i8::g.287892::m.287892 -	517	4.6e-09	36.4	0	2	2	2e-12	1.6e-08	34.7	0	4	183	290	475	287	475	0.82	PeptidaseM16iNACtivedomain
Peptidase_M16_C	PF05193.20	183	Rm-Tct_134443_c0_g2::Rm-Tct_134443_c0_g2_i8::g.287893::m.287893 -	377	1.8e-21	76.9	0	1	2	0.21	1200	-0.7	0	12	44	22	54	15	125	0.76	PeptidaseM16iNACtivedomain
Peptidase_M16_C	PF05193.20	183	Rm-Tct_134443_c0_g2::Rm-Tct_134443_c0_g2_i8::g.287893::m.287893 -	377	1.8e-21	76.9	0	2	2	1.4e-24	7.7e-21	74.8	0	3	180	194	372	194	374	0.91	PeptidaseM16iNACtivedomain
SBP	PF03110.13	75	Rm-Tct_134490_c1_g1::Rm-Tct_134490_c1_g1_i4::g.289269::m.289269 -	1184	6.6e-30	103.1	15.8	1	1	4.2e-33	1.2e-29	102.2	15.8	1	74	205	278	205	279	0.99	SBPdomain
SBP_bac_5	PF00496.21	377	Rm-Tct_140078_c0_g1::Rm-Tct_140078_c0_g1_i1::g.308605::m.308605 -	99	9.3e-17	60.9	0.5	1	1	6.4e-21	1.1e-16	60.7	0.5	199	286	6	96	1	98	0.81	Bacteriale tracellularsolute-bindingProteins,family5Middle
SBP_bac_5	PF00496.21	377	Rm-Tct_162553_c0_g1::Rm-Tct_162553_c0_g1_i1::g.311990::m.311990 -	101	1.5e-18	66.9	0.1	1	1	1.8e-22	1.5e-18	66.8	0.1	198	286	13	99	1	101	0.89	Bacteriale tracellularsolute-bindingProteins,family5Middle
SBP_bac_11	PF13531.5	230	Rm-Tct_162984_c0_g1::Rm-Tct_162984_c0_g1_i1::g.312079::m.312079 -	103	9.4e-17	61.4	0.2	1	1	5.7e-21	9.5e-17	61.4	0.2	72	166	11	101	1	103	0.89	Bacteriale tracellularsolute-bindingProtein
SBP_bac_5	PF00496.21	377	Rm-Tct_163486_c0_g1::Rm-Tct_163486_c0_g1_i1::g.312380::m.312380 -	99	6.5e-17	61.4	0	1	1	4.2e-21	7.1e-17	61.3	0	2	74	31	98	30	99	0.89	Bacteriale tracellularsolute-bindingProteins,family5Middle
SBP_bac_3	PF00497.19	225	Rm-Tct_190894_c0_g1::Rm-Tct_190894_c0_g1_i1::g.315000::m.315000 -	112	2.5e-09	36.8	0	1	1	1.7e-13	2.8e-09	36.6	0	8	62	51	108	43	112	0.86	Bacteriale tracellularsolute-bindingProteins,family3
GATase_2	PF00310.20	420	Rm-Tct_101416_c0_g1::Rm-Tct_101416_c0_g1_i1::g.320865::m.320865 -	101	3.5e-52	177.4	0.1	1	1	4.6e-56	3.8e-52	177.3	0.1	299	398	1	100	1	101	0.99	Glutamineamidotransferasesclass-II
SBP_bac_1	PF01547.24	315	Rm-Tct_105066_c0_g1::Rm-Tct_105066_c0_g1_i1::g.323060::m.323060 -	117	4.1e-07	30.2	6	1	1	2.8e-11	4.6e-07	30	6	135	243	1	103	1	116	0.85	Bacteriale tracellularsolute-bindingProtein
bZIP_1	PF00170.20	64	Rm-Tct_128346_c0_g1::Rm-Tct_128346_c0_g1_i2::g.337592::m.337592 -	272	1.5e-12	47.3	14.4	1	2	2.8	5800	-2.6	0.2	16	23	180	187	177	188	0.73	bZ
bZIP_1	PF00170.20	64	Rm-Tct_128346_c0_g1::Rm-Tct_128346_c0_g1_i2::g.337592::m.337592 -	272	1.5e-12	47.3	14.4	2	2	7.2e-16	1.5e-12	47.3	14.4	2	63	194	255	193	256	0.96	bZ
bZIP_2	PF07716.14	54	Rm-Tct_128346_c0_g1::Rm-Tct_128346_c0_g1_i2::g.337592::m.337592 -	272	4.8e-08	32.9	14.2	1	1	5.4e-11	1.1e-07	31.7	14.2	2	54	194	247	193	258	0.97	Basicregionleucinezipper
Peptidase_M16_C	PF05193.20	183	Rm-Tct_128563_c0_g1::Rm-Tct_128563_c0_g1_i1::g.340684::m.340684 -	509	1.9e-34	119.2	0	1	1	3.8e-38	3.1e-34	118.5	0	5	181	246	426	243	428	0.96	PeptidaseM16i
CPP1-like	PF11833.7	198	Rm-Tct_128610_c0_g3::Rm-Tct_128610_c0_g3_i1::g.342002::m.342002 -	325	9.9e-55	185.2	0	1	1	2.2e-58	1.2e-54	184.8	0	1	198	118	323	118	323	0.96	ProteinCHAPERONE-LIKEProteinOFPOR1-like
Arf	PF00025.20	175	Rm-Tct_130457_c2_g26::Rm-Tct_130457_c2_g26_i1::g.350306::m.350306 -	203	2e-73	245.5	0	1	1	1.2e-76	2.5e-73	245.1	0	2	174	6	176	4	177	0.98	ADP-ribosylationfactorfamily
GATase	PF00117.27	190	Rm-Tct_131681_c2_g3::Rm-Tct_131681_c2_g3_i1::g.367073::m.367073 -	121	7.9e-32	110.5	0	1	1	1e-35	8.7e-32	110.3	0	61	188	2	121	1	121	0.98	Glutamineamidotransferaseclass-I
GATase_2	PF00310.20	420	Rm-Tct_132706_c0_g1::Rm-Tct_132706_c0_g1_i11::g.373354::m.373354 -	750	3.9e-44	150.9	0	1	1	1.1e-47	5.9e-44	150.3	0	312	420	6	114	2	114	0.98	Glutamineamidotransferasesclass-II
Tubulin_C	PF03953.16	125	Rm-Tct_135148_c1_g9::Rm-Tct_135148_c1_g9_i1::g.388331::m.388331 -	329	2.5e-40	137.5	0.2	1	1	9e-44	3.8e-40	136.9	0.2	1	124	144	264	144	265	0.99	TubulinC-terminaldomain
Tubulin	PF00091.24	197	Rm-Tct_135148_c1_g9::Rm-Tct_135148_c1_g9_i1::g.388331::m.388331 -	329	7.6e-32	111	0	1	1	3.4e-35	1.4e-31	110.1	0	105	196	2	94	1	95	0.98	Tubulin/FtsZfamily,GTPasedomain
NAC	PF01849.17	57	Rm-Tct_135147_c0_g2::Rm-Tct_135147_c0_g2_i2::g.388784::m.388784 -	209	6.9e-24	83.5	1.9	1	2	4.4e-27	1.8e-23	82.2	0.7	1	56	66	121	66	122	0.98	NACdomain
NAC	PF01849.17	57	Rm-Tct_135147_c0_g2::Rm-Tct_135147_c0_g2_i2::g.388784::m.388784 -	209	6.9e-24	83.5	1.9	2	2	0.23	940	-0.2	0	19	44	162	186	157	189	0.76	NACdomain
Arf	PF00025.20	175	Rm-Tct_135222_c5_g5::Rm-Tct_135222_c5_g5_i10::g.390377::m.390377 -	207	2.1e-12	46.7	0	1	1	3.3e-15	2.4e-12	46.6	0	14	172	8	173	1	176	0.76	ADP-ribosylationfactorfamily
GATase	PF00117.27	190	Rm-Tct_137494_c1_g1::Rm-Tct_137494_c1_g1_i1::g.391713::m.391713 -	101	3.1e-10	40	0	1	1	2.2e-14	3.6e-10	39.8	0	2	75	28	100	27	101	0.93	Glutamineamidotransferaseclass-I
SBP_bac_5	PF00496.21	377	Rm-Tct_147721_c0_g1::Rm-Tct_147721_c0_g1_i1::g.392750::m.392750 -	106	1.8e-16	60	0	1	1	1.1e-20	1.9e-16	59.9	0	187	290	2	105	1	106	0.9	Bacteriale tracellularsolute-bindingProteins,family5Middle
SBP_bac_10	PF07596.10	274	Rm-Tct_165767_c0_g1::Rm-Tct_165767_c0_g1_i1::g.395257::m.395257 -	103	3.1e-06	27.3	2.2	1	1	2.1e-10	3.6e-06	27.1	2.2	127	194	13	89	2	100	0.79	Proteinofunknownfunction(DUF1559)
SBP_bac_6	PF13343.5	245	Rm-Tct_167536_c0_g1::Rm-Tct_167536_c0_g1_i1::g.395400::m.395400 -	105	1.1e-08	34.7	0	1	1	1.4e-12	1.2e-08	34.6	0	29	109	4	74	1	102	0.73	Bacteriale tracellularsolute-bindingProtein
SBP_bac_8	PF13416.5	283	Rm-Tct_167536_c0_g1::Rm-Tct_167536_c0_g1_i1::g.395400::m.395400 -	105	1.2e-06	28.5	0	1	1	1.5e-10	1.3e-06	28.4	0	71	169	7	97	2	105	0.77	Bacteriale tracellularsolute-bindingProtein
eRF1_3	PF03465.14	113	Rm-Tct_177172_c0_g1::Rm-Tct_177172_c0_g1_i1::g.397195::m.397195 -	106	1.3e-16	60.9	0	1	1	1.1e-20	1.9e-16	60.5	0	13	95	1	106	1	106	0.97	eRF1domain3
Tubulin	PF00091.24	197	Rm-Tct_190162_c0_g1::Rm-Tct_190162_c0_g1_i1::g.399161::m.399161 -	110	3.3e-37	128.5	0	1	1	8.7e-41	3.6e-37	128.4	0	33	139	2	110	1	110	0.98	Tubulin/FtsZfamily,GTPasedomain
SBP_bac_5	PF00496.21	377	Rm-Tct_193509_c0_g1::Rm-Tct_193509_c0_g1_i1::g.399668::m.399668 -	108	3.1e-15	55.9	1.3	1	1	2.3e-19	3.8e-15	55.6	1.3	2	62	44	104	43	108	0.95	Bacteriale tracellularsolute-bindingProteins,family5Middle
GATase_2	PF00310.20	420	Rm-Tct_135076_c0_g1::Rm-Tct_135076_c0_g1_i11::g.406136::m.406136 -	2031	2e-128	428.6	0	1	1	3.6e-131	2.7e-128	428.2	0	142	420	2	289	1	289	0.96	Glutamineamidotransferasesclass-II
SNAC	PF14619.5	78	Rm-Tct_134659_c2_g1::Rm-Tct_134659_c2_g1_i12::g.409013::m.409013 -	2537	9.9e-15	54.9	3.3	1	1	1.2e-17	2.5e-14	53.6	3.3	2	78	496	578	493	578	0.87	Snf2-ATPcoupling,chromatinremodellingcomple
eRF1_2	PF03464.14	133	Rm-Tct_134684_c0_g9::Rm-Tct_134684_c0_g9_i2::g.410988::m.410988 -	438	9.3e-43	145.6	0	1	1	3.7e-46	1.5e-42	144.9	0	1	132	144	277	144	278	0.97	eRF1domain2
eRF1_3	PF03465.14	113	Rm-Tct_134684_c0_g9::Rm-Tct_134684_c0_g9_i2::g.410988::m.410988 -	438	2.9e-37	127.5	0.3	1	1	1.3e-40	5.3e-37	126.7	0.3	1	113	281	418	281	418	0.97	eRF1domain3
eRF1_1	PF03463.14	129	Rm-Tct_134684_c0_g9::Rm-Tct_134684_c0_g9_i2::g.410988::m.410988 -	438	4e-19	68.8	0	1	1	1.6e-22	6.6e-19	68.1	0	1	128	17	138	17	139	0.96	eRF1domain1
Peptidase_M16_C	PF05193.20	183	Rm-Tct_132960_c0_g1::Rm-Tct_132960_c0_g1_i11::g.419105::m.419105 -	848	3.1e-29	102.2	0	1	2	2.4e-15	1.3e-11	44.7	0	6	167	82	247	79	260	0.76	PeptidaseM16i
Peptidase_M16_C	PF05193.20	183	Rm-Tct_132960_c0_g1::Rm-Tct_132960_c0_g1_i11::g.419105::m.419105 -	848	3.1e-29	102.2	0	2	2	1.3e-18	7.5e-15	55.3	0	1	183	553	738	553	738	0.92	PeptidaseM16i
SBP_bac_1	PF01547.24	315	Rm-Tct_122802_c1_g1::Rm-Tct_122802_c1_g1_i1::g.430195::m.430195 -	100	2.5e-06	27.6	2.3	1	2	1.5e-10	2.5e-06	27.6	2.3	265	313	2	50	1	52	0.94	Bacteriale tracellularsolute-bindingProtein
SBP_bac_1	PF01547.24	315	Rm-Tct_122802_c1_g1::Rm-Tct_122802_c1_g1_i1::g.430195::m.430195 -	100	2.5e-06	27.6	2.3	2	2	0.26	4400	-2.8	0	286	297	69	80	54	89	0.49	Bacteriale tracellularsolute-bindingProtein
Myb_DNA-binding	PF00249.30	47	Rm-Tct_127278_c2_g1::Rm-Tct_127278_c2_g1_i2::g.430876::m.430876 -	629	2.7e-07	30.5	0	1	1	3.5e-11	5.8e-07	29.5	0	1	47	337	388	337	388	0.98	Myb-likeDNA-bindingdomain
WRKY	PF03106.14	60	Rm-Tct_127187_c0_g1::Rm-Tct_127187_c0_g1_i1::g.434940::m.434940 -	412	2.5e-21	75.7	7.3	1	1	4.6e-25	3.9e-21	75.1	7.3	1	60	165	225	165	225	0.96	WRKYDNA-bindingdomain
GATase	PF00117.27	190	Rm-Tct_116594_c0_g1::Rm-Tct_116594_c0_g1_i3::g.437712::m.437712 -	484	6.8e-12	45.5	0	1	1	1.6e-15	1.4e-11	44.5	0	60	179	142	290	135	293	0.73	Glutamineamidotransferaseclass-I
Arf	PF00025.20	175	Rm-Tct_127835_c0_g1::Rm-Tct_127835_c0_g1_i2::g.438123::m.438123 -	224	3.7e-11	42.7	0	1	1	5.2e-14	5.2e-11	42.2	0	14	137	14	140	6	164	0.82	ADP-ribosylationfactorfamily
Arf	PF00025.20	175	Rm-Tct_127835_c0_g1::Rm-Tct_127835_c0_g1_i6::g.438130::m.438130 -	224	3.7e-11	42.7	0	1	1	5.2e-14	5.2e-11	42.2	0	14	137	14	140	6	164	0.82	ADP-ribosylationfactorfamily
Myb_DNA-bind_6	PF13921.5	60	Rm-Tct_127903_c0_g2::Rm-Tct_127903_c0_g2_i6::g.438356::m.438356 -	680	1.7e-15	56.9	4.6	1	4	0.12	1000	0	0.1	1	20	382	403	382	407	0.82	Myb-likeDNA-bindingdomain
Myb_DNA-bind_6	PF13921.5	60	Rm-Tct_127903_c0_g2::Rm-Tct_127903_c0_g2_i6::g.438356::m.438356 -	680	1.7e-15	56.9	4.6	2	4	1.7e-14	1.4e-10	41.2	0	1	56	455	510	455	514	0.95	Myb-likeDNA-bindingdomain
Myb_DNA-bind_6	PF13921.5	60	Rm-Tct_127903_c0_g2::Rm-Tct_127903_c0_g2_i6::g.438356::m.438356 -	680	1.7e-15	56.9	4.6	3	4	0.00019	1.5	9	1.3	1	51	506	574	506	580	0.74	Myb-likeDNA-bindingdomain
Myb_DNA-bind_6	PF13921.5	60	Rm-Tct_127903_c0_g2::Rm-Tct_127903_c0_g2_i6::g.438356::m.438356 -	680	1.7e-15	56.9	4.6	4	4	0.00082	6.9	6.9	0	1	41	575	618	573	627	0.74	Myb-likeDNA-bindingdomain
Myb_DNA-binding	PF00249.30	47	Rm-Tct_127903_c0_g2::Rm-Tct_127903_c0_g2_i6::g.438356::m.438356 -	680	6.5e-12	45.3	10.5	1	4	0.00014	1.2	9.3	0	2	44	380	444	380	447	0.85	Myb-likeDNA-bindingdomain
Myb_DNA-binding	PF00249.30	47	Rm-Tct_127903_c0_g2::Rm-Tct_127903_c0_g2_i6::g.438356::m.438356 -	680	6.5e-12	45.3	10.5	2	4	5.8e-12	4.9e-08	32.9	0.2	1	46	452	495	452	496	0.93	Myb-likeDNA-bindingdomain
Myb_DNA-binding	PF00249.30	47	Rm-Tct_127903_c0_g2::Rm-Tct_127903_c0_g2_i6::g.438356::m.438356 -	680	6.5e-12	45.3	10.5	3	4	0.016	140	2.7	1.3	1	31	503	550	503	565	0.66	Myb-likeDNA-bindingdomain
Myb_DNA-binding	PF00249.30	47	Rm-Tct_127903_c0_g2::Rm-Tct_127903_c0_g2_i6::g.438356::m.438356 -	680	6.5e-12	45.3	10.5	4	4	0.041	340	1.4	0	8	45	579	618	572	620	0.65	Myb-likeDNA-bindingdomain
Peptidase_M16_C	PF05193.20	183	Rm-Tct_101253_c0_g1::Rm-Tct_101253_c0_g1_i1::g.442377::m.442377 -	496	9.6e-35	120.1	0	1	2	0.54	2200	-1.6	0	98	150	103	152	70	200	0.66	PeptidaseM16i
Peptidase_M16_C	PF05193.20	183	Rm-Tct_101253_c0_g1::Rm-Tct_101253_c0_g1_i1::g.442377::m.442377 -	496	9.6e-35	120.1	0	2	2	6.6e-38	2.7e-34	118.7	0	1	183	224	410	224	410	0.99	PeptidaseM16i
bZIP_1	PF00170.20	64	Rm-Tct_130213_c0_g1::Rm-Tct_130213_c0_g1_i3::g.443106::m.443106 -	400	1.3e-11	44.3	8.3	1	2	1.3e-14	5.3e-11	42.4	8.1	4	62	203	261	200	263	0.94	bZ
bZIP_1	PF00170.20	64	Rm-Tct_130213_c0_g1::Rm-Tct_130213_c0_g1_i3::g.443106::m.443106 -	400	1.3e-11	44.3	8.3	2	2	0.0077	32	4.6	0	31	53	244	266	241	269	0.89	bZ
SBP_bac_3	PF00497.19	225	Rm-Tct_123401_c0_g2::Rm-Tct_123401_c0_g2_i2::g.447603::m.447603 -	942	7.8e-25	87.5	0.1	1	2	0.05	170	1.4	0	132	167	60	95	23	129	0.75	Bacteriale tracellularsolute-bindingProteins,family3
SBP_bac_3	PF00497.19	225	Rm-Tct_123401_c0_g2::Rm-Tct_123401_c0_g2_i2::g.447603::m.447603 -	942	7.8e-25	87.5	0.1	2	2	4.2e-27	1.4e-23	83.4	0	21	224	491	805	485	806	0.92	Bacteriale tracellularsolute-bindingProteins,family3
bZIP_1	PF00170.20	64	Rm-Tct_121607_c0_g1::Rm-Tct_121607_c0_g1_i2::g.453032::m.453032 -	406	1.3e-07	31.5	11.1	1	1	1.2e-10	3.2e-07	30.2	11.1	5	44	113	152	110	159	0.82	bZ
bZIP_2	PF07716.14	54	Rm-Tct_121607_c0_g1::Rm-Tct_121607_c0_g1_i2::g.453032::m.453032 -	406	9e-07	28.8	10.8	1	1	9.6e-10	2.7e-06	27.3	10.8	3	46	111	155	110	160	0.83	Basicregionleucinezipper
bZIP_1	PF00170.20	64	Rm-Tct_121607_c0_g1::Rm-Tct_121607_c0_g1_i3::g.453034::m.453034 -	410	1.4e-07	31.4	11.1	1	1	9.9e-11	3.3e-07	30.2	11.1	5	44	117	156	114	163	0.82	bZ
bZIP_2	PF07716.14	54	Rm-Tct_121607_c0_g1::Rm-Tct_121607_c0_g1_i3::g.453034::m.453034 -	410	9.2e-07	28.8	10.8	1	1	8.1e-10	2.7e-06	27.2	10.8	3	46	115	159	114	164	0.83	Basicregionleucinezipper
PLATZ	PF04640.13	82	Rm-Tct_121580_c0_g1::Rm-Tct_121580_c0_g1_i3::g.453521::m.453521 -	264	6.9e-29	100.2	1.3	1	2	1.1e-32	9.2e-29	99.8	0.2	1	82	75	146	75	146	0.95	PLATZtranscrIPTionfactor
PLATZ	PF04640.13	82	Rm-Tct_121580_c0_g1::Rm-Tct_121580_c0_g1_i3::g.453521::m.453521 -	264	6.9e-29	100.2	1.3	2	2	1.5	12000	-3.1	0.1	52	52	175	175	157	194	0.49	PLATZtranscrIPTionfactor
NAC	PF01849.17	57	Rm-Tct_134284_c3_g10::Rm-Tct_134284_c3_g10_i3::g.456290::m.456290 -	155	1.1e-21	76.5	0	1	1	1.2e-25	1.9e-21	75.7	0	1	55	36	89	36	91	0.96	PLATZtranscrNACdomain
AP2	PF00847.19	54	Rm-Tct_132279_c1_g2::Rm-Tct_132279_c1_g2_i1::g.465140::m.465140 -	260	1.6e-07	31.4	1	1	1	1.8e-11	3e-07	30.5	1	2	37	228	260	227	260	0.87	AP2domain
Arf	PF00025.20	175	Rm-Tct_132320_c3_g4::Rm-Tct_132320_c3_g4_i3::g.469732::m.469732 -	213	9.5e-13	47.9	0	1	1	6.2e-16	1.2e-12	47.6	0	15	145	7	143	2	180	0.77	ADP-ribosylationfactorfamily
Myb_DNA-binding	PF00249.30	47	Rm-Tct_114221_c0_g1::Rm-Tct_114221_c0_g1_i8::g.471031::m.471031 -	844	1e-10	41.5	0.1	1	1	9.9e-14	2.4e-10	40.3	0.1	2	43	343	383	342	385	0.95	Myb-likeDNA-bindingdomain
Myb_DNA-bind_6	PF13921.5	60	Rm-Tct_114221_c0_g1::Rm-Tct_114221_c0_g1_i8::g.471031::m.471031 -	844	3.4e-06	27.1	0.1	1	1	3.1e-09	7.4e-06	26	0.1	1	43	345	386	345	398	0.92	Myb-likeDNA-bindingdomain
AP2	PF00847.19	54	Rm-Tct_128821_c1_g4::Rm-Tct_128821_c1_g4_i1::g.472434::m.472434 -	340	5.8e-13	48.8	5	1	1	6.1e-17	1e-12	48	5	2	53	98	147	97	148	0.88	AP2domain
AP2	PF00847.19	54	Rm-Tct_128821_c1_g4::Rm-Tct_128821_c1_g4_i2::g.472473::m.472473 -	452	9.6e-13	48.1	5	1	1	9.1e-17	1.5e-12	47.4	5	2	53	210	259	209	260	0.88	AP2domain
ArfGap	PF01412.17	117	Rm-Tct_128784_c0_g1::Rm-Tct_128784_c0_g1_i11::g.474562::m.474562 -	503	1.1e-27	96.2	0.2	1	1	2.7e-31	2.3e-27	95.2	0.2	2	114	13	123	12	126	0.93	PutativeGTPaseactivatingProteinforArf
GATase	PF00117.27	190	Rm-Tct_138499_c0_g1::Rm-Tct_138499_c0_g1_i1::g.475350::m.475350 -	108	1e-15	57.9	0	1	1	1.5e-19	1.3e-15	57.6	0	112	187	4	78	1	80	0.9	Glutamineamidotransferaseclass-I
SBP_bac_5	PF00496.21	377	Rm-Tct_148241_c0_g1::Rm-Tct_148241_c0_g1_i1::g.479693::m.479693 -	117	1.5e-11	43.8	0	1	1	2.1e-15	1.7e-11	43.6	0	269	359	12	93	3	106	0.88	Bacteriale tracellularsolute-bindingProteins,family5Middle
CSD	PF00313.21	66	Rm-Tct_161680_c0_g1::Rm-Tct_161680_c0_g1_i1::g.480798::m.480798 -	103	2.2e-21	75.4	0.1	1	1	4.1e-25	3.4e-21	74.7	0.1	2	51	53	102	52	103	0.98	Cold-shock'DNA-bindingdomain
SBP_bac_5	PF00496.21	377	Rm-Tct_174955_c0_g1::Rm-Tct_174955_c0_g1_i1::g.482644::m.482644 -	122	1.4e-19	70.3	0.4	1	1	9e-24	1.5e-19	70.1	0.4	32	157	1	122	1	122	0.92	Bacteriale tracellularsolute-bindingProteins,family5Middle
SBP_bac_10	PF07596.10	274	Rm-Tct_176673_c0_g1::Rm-Tct_176673_c0_g1_i1::g.482746::m.482746 -	115	1.3e-06	28.5	0.1	1	1	8.3e-11	1.4e-06	28.4	0.1	50	136	17	106	2	115	0.59	Proteinofunknownfunction(DUF1559)
TIG	PF01833.23	85	Rm-Tct_189122_c0_g1::Rm-Tct_189122_c0_g1_i1::g.484274::m.484274 -	111	7.7e-08	32.2	4.8	1	2	0.013	210	2	0.1	66	85	5	23	1	23	0.72	IPT/TIGdomain
TIG	PF01833.23	85	Rm-Tct_189122_c0_g1::Rm-Tct_189122_c0_g1_i1::g.484274::m.484274 -	111	7.7e-08	32.2	4.8	2	2	4.6e-12	7.7e-08	32.2	4.8	1	85	26	110	26	110	0.84	IPT/TIGdomain
Myb_DNA-binding	PF00249.30	47	Rm-Tct_128862_c0_g1::Rm-Tct_128862_c0_g1_i1::g.508447::m.508447 -	306	3.1e-16	59.2	0	1	2	2.8e-06	0.023	14.8	0	3	43	14	59	12	63	0.9	Myb-likeDNA-bindingdomain
Myb_DNA-binding	PF00249.30	47	Rm-Tct_128862_c0_g1::Rm-Tct_128862_c0_g1_i1::g.508447::m.508447 -	306	3.1e-16	59.2	0	2	2	6.7e-15	5.6e-11	42.3	0	3	46	143	187	143	188	0.98	Myb-likeDNA-bindingdomain
Myb_DNA-bind_6	PF13921.5	60	Rm-Tct_128862_c0_g1::Rm-Tct_128862_c0_g1_i1::g.508447::m.508447 -	306	1.8e-06	28	0	1	2	0.00026	2.2	8.5	0	7	47	25	66	20	76	0.83	Myb-likeDNA-bindingdomain
Myb_DNA-bind_6	PF13921.5	60	Rm-Tct_128862_c0_g1::Rm-Tct_128862_c0_g1_i1::g.508447::m.508447 -	306	1.8e-06	28	0	2	2	4.8e-07	0.004	17.3	0	1	36	144	181	144	201	0.86	Myb-likeDNA-bindingdomain
Myb_DNA-binding	PF00249.30	47	Rm-Tct_131747_c0_g4::Rm-Tct_131747_c0_g4_i6::g.525285::m.525285 -	467	3.8e-07	30.1	0	1	1	1.2e-10	6.7e-07	29.3	0	2	47	208	257	207	257	0.96	Myb-likeDNA-bindingdomain
Arf	PF00025.20	175	Rm-Tct_124143_c0_g1::Rm-Tct_124143_c0_g1_i3::g.537579::m.537579 -	216	2.2e-15	56.5	0.1	1	1	2.1e-18	2.7e-15	56.2	0.1	15	133	16	138	6	184	0.84	ADP-ribosylationfactorfamily
Tubulin_C	PF03953.16	125	Rm-Tct_124213_c2_g2::Rm-Tct_124213_c2_g2_i1::g.537775::m.537775 -	113	1.3e-13	51.2	0.1	1	1	1.3e-17	2.1e-13	50.5	0.1	1	44	70	113	70	113	0.99	TubulinC-terminaldomain
Tubulin	PF00091.24	197	Rm-Tct_114314_c0_g1::Rm-Tct_114314_c0_g1_i4::g.551508::m.551508 -	392	7.9e-49	166.4	0	1	1	2.9e-52	1.2e-48	165.8	0	46	196	3	156	1	157	0.99	Tubulin/FtsZfamily,GTPasedomain
Tubulin_C	PF03953.16	125	Rm-Tct_114314_c0_g1::Rm-Tct_114314_c0_g1_i4::g.551508::m.551508 -	392	3e-48	163.1	0.5	1	1	1.1e-51	4.6e-48	162.5	0.5	1	124	206	334	206	335	0.99	TubulinC-terminaldomain
WRKY	PF03106.14	60	Rm-Tct_123709_c0_g3::Rm-Tct_123709_c0_g3_i1::g.554483::m.554483 -	378	2.1e-25	88.7	0.8	1	2	2	11000	-3.3	2.6	25	40	272	287	263	298	0.65	WRKYDNA-bindingdomain
WRKY	PF03106.14	60	Rm-Tct_123709_c0_g3::Rm-Tct_123709_c0_g3_i1::g.554483::m.554483 -	378	2.1e-25	88.7	0.8	2	2	3.8e-29	2.1e-25	88.7	0.8	2	60	308	365	307	365	0.96	WRKYDNA-bindingdomain
LIM_bind	PF01803.15	241	Rm-Tct_124250_c0_g1::Rm-Tct_124250_c0_g1_i6::g.555162::m.555162 -	644	1.5e-55	188.3	0	1	3	9e-60	1.5e-55	188.3	0	2	240	34	289	33	290	0.91	LIM-domainbindingProtein
LIM_bind	PF01803.15	241	Rm-Tct_124250_c0_g1::Rm-Tct_124250_c0_g1_i6::g.555162::m.555162 -	644	1.5e-55	188.3	0	2	3	0.12	2000	-2.1	3.3	156	205	311	374	294	381	0.48	LIM-domainbindingProtein
LIM_bind	PF01803.15	241	Rm-Tct_124250_c0_g1::Rm-Tct_124250_c0_g1_i6::g.555162::m.555162 -	644	1.5e-55	188.3	0	3	3	0.081	1300	-1.5	1	153	173	443	464	378	489	0.47	LIM-domainbindingProtein
Myb_CC_LHEQLE	PF14379.5	48	Rm-Tct_124253_c0_g2::Rm-Tct_124253_c0_g2_i4::g.555460::m.555460 -	582	3.4e-24	84.2	13.6	1	1	8e-28	6.6e-24	83.3	13.6	1	47	324	370	324	371	0.98	Myb-CCtypetransfactor,LHEQLEmotif
Myb_DNA-binding	PF00249.30	47	Rm-Tct_124253_c0_g2::Rm-Tct_124253_c0_g2_i4::g.555460::m.555460 -	582	2e-09	37.4	0	1	1	4.3e-13	3.6e-09	36.6	0	1	47	242	293	242	293	0.96	Myb-likeDNA-bindingdomain
SBP_bac_5	PF00496.21	377	Rm-Tct_136104_c0_g2::Rm-Tct_136104_c0_g2_i1::g.561920::m.561920 -	223	1.3e-16	60.4	0	1	1	1.2e-20	2e-16	59.8	0	5	101	106	199	104	219	0.82	Bacteriale tracellularsolute-bindingProteins,family5Middle
Myb_DNA-binding	PF00249.30	47	Rm-Tct_158671_c0_g1::Rm-Tct_158671_c0_g1_i1::g.565461::m.565461 -	104	1.1e-22	79.8	4	1	2	1.3e-13	4.5e-10	39.4	0.6	15	46	4	35	1	36	0.95	Myb-likeDNA-bindingdomain
Myb_DNA-binding	PF00249.30	47	Rm-Tct_158671_c0_g1::Rm-Tct_158671_c0_g1_i1::g.565461::m.565461 -	104	1.1e-22	79.8	4	2	2	2.2e-14	7.2e-11	42	0.2	1	44	42	84	42	87	0.94	Myb-likeDNA-bindingdomain
Myb_DNA-bind_6	PF13921.5	60	Rm-Tct_158671_c0_g1::Rm-Tct_158671_c0_g1_i1::g.565461::m.565461 -	104	7.4e-20	70.9	5.1	1	2	3.1e-14	1e-10	41.6	0.2	11	55	3	48	1	49	0.89	Myb-likeDNA-bindingdomain
Myb_DNA-bind_6	PF13921.5	60	Rm-Tct_158671_c0_g1::Rm-Tct_158671_c0_g1_i1::g.565461::m.565461 -	104	7.4e-20	70.9	5.1	2	2	9.4e-12	3.1e-08	33.6	1.1	2	54	46	101	45	104	0.81	Myb-likeDNA-bindingdomain
PIG-L	PF02585.16	131	Rm-Tct_172424_c0_g1::Rm-Tct_172424_c0_g1_i1::g.567170::m.567170 -	107	2.9e-07	31.1	0	1	1	2e-11	3.4e-07	30.9	0	65	130	2	79	1	80	0.84	GlcNAC-PIde-N-acetylase
LIM	PF00412.21	58	Rm-Tct_172713_c0_g1::Rm-Tct_172713_c0_g1_i1::g.567387::m.567387 -	103	7.1e-09	35.7	3.2	1	1	6.4e-13	1.1e-08	35.1	3.2	21	54	1	34	1	37	0.96	LIMdomain
Peptidase_M16_C	PF05193.20	183	Rm-Tct_184292_c0_g1::Rm-Tct_184292_c0_g1_i1::g.568790::m.568790 -	99	2e-13	50.7	0	1	1	2.5e-17	2.1e-13	50.6	0	79	166	3	97	1	99	0.96	PeptidaseM16i
LIM	PF00412.21	58	Rm-Tct_199502_c0_g1::Rm-Tct_199502_c0_g1_i1::g.569869::m.569869 -	110	8.6e-12	45	7.7	1	1	6.1e-15	1.1e-11	44.6	7.7	1	57	18	73	18	74	0.96	LIMdomain
SBP_bac_1	PF01547.24	315	Rm-Tct_112787_c0_g2::Rm-Tct_112787_c0_g2_i1::g.581233::m.581233 -	112	7.8e-14	52.2	0.1	1	1	1e-17	8.5e-14	52.1	0.1	17	118	13	112	2	112	0.86	Bacteriale tracellularsolute-bindingProtein
SBP_bac_8	PF13416.5	283	Rm-Tct_112787_c0_g2::Rm-Tct_112787_c0_g2_i1::g.581233::m.581233 -	112	1.7e-11	44.4	0	1	1	2.4e-15	2e-11	44.2	0	2	90	10	105	9	109	0.85	Bacteriale tracellularsolute-bindingProtein
Arf	PF00025.20	175	Rm-Tct_132520_c0_g1::Rm-Tct_132520_c0_g1_i1::g.586078::m.586078 -	135	2.3e-64	215.9	0.3	1	1	1.3e-67	2.7e-64	215.7	0.3	1	132	5	135	5	135	0.98	ADP-ribosylationfactorfamily
Arf	PF00025.20	175	Rm-Tct_132520_c0_g1::Rm-Tct_132520_c0_g1_i2::g.586079::m.586079 -	109	3.1e-43	147.2	0	1	1	1e-46	3.4e-43	147	0	71	175	1	104	1	104	0.99	ADP-ribosylationfactorfamily
Arf	PF00025.20	175	Rm-Tct_132520_c0_g3::Rm-Tct_132520_c0_g3_i1::g.586086::m.586086 -	135	2.3e-64	215.9	0.3	1	1	1.3e-67	2.7e-64	215.7	0.3	1	132	5	135	5	135	0.98	ADP-ribosylationfactorfamily
Arf	PF00025.20	175	Rm-Tct_132520_c0_g5::Rm-Tct_132520_c0_g5_i5::g.586100::m.586100 -	182	1.2e-80	269	0.1	1	1	6.5e-84	1.4e-80	268.8	0.1	1	175	5	177	5	177	0.99	ADP-ribosylationfactorfamily
SBP_bac_6	PF13343.5	245	Rm-Tct_137314_c0_g1::Rm-Tct_137314_c0_g1_i1::g.588322::m.588322 -	116	1.5e-07	31	0	1	1	2e-11	1.6e-07	30.9	0	10	120	4	111	2	116	0.79	Bacteriale tracellularsolute-bindingProtein
Myb_DNA-binding	PF00249.30	47	Rm-Tct_131995_c0_g9::Rm-Tct_131995_c0_g9_i2::g.598686::m.598686 -	381	3.3e-11	43	0	1	1	3.3e-15	5.5e-11	42.4	0	3	46	75	119	73	120	0.95	Myb-likeDNA-bindingdomain
Arf	PF00025.20	175	Rm-Tct_131271_c4_g21::Rm-Tct_131271_c4_g21_i2::g.607517::m.607517 -	225	2.5e-13	49.7	0.1	1	1	2.2e-16	3.3e-13	49.4	0.1	15	128	17	134	8	170	0.85	ADP-ribosylationfactorfamily
CSD	PF00313.21	66	Rm-Tct_120016_c1_g2::Rm-Tct_120016_c1_g2_i1::g.612296::m.612296 -	112	2.4e-16	59.2	0.4	1	1	4.3e-20	3.6e-16	58.7	0.4	2	34	79	111	78	112	0.96	Cold-shock'DNA-bindingdomain
CSD	PF00313.21	66	Rm-Tct_120016_c1_g4::Rm-Tct_120016_c1_g4_i1::g.612298::m.612298 -	116	3.4e-23	81.2	0.2	1	1	8.7e-27	4.9e-23	80.7	0.2	2	61	49	110	48	114	0.92	Cold-shock'DNA-bindingdomain
SBP_bac_5	PF00496.21	377	Rm-Tct_158613_c0_g1::Rm-Tct_158613_c0_g1_i1::g.623909::m.623909 -	106	5.5e-14	51.8	0	1	1	3.9e-18	6.5e-14	51.6	0	65	146	10	100	2	105	0.9	Bacteriale tracellularsolute-bindingProteins,family5Middle
AP2	PF00847.19	54	Rm-Tct_135292_c2_g1::Rm-Tct_135292_c2_g1_i1::g.627459::m.627459 -	296	2.7e-13	49.8	2	1	2	1.6e-17	2.7e-13	49.8	2	2	53	40	89	39	90	0.9	AP2domain
AP2	PF00847.19	54	Rm-Tct_135292_c2_g1::Rm-Tct_135292_c2_g1_i1::g.627459::m.627459 -	296	2.7e-13	49.8	2	2	2	1	17000	-7	3	39	44	104	109	102	113	0.63	AP2domain
Myb_DNA-binding	PF00249.30	47	Rm-Tct_124409_c0_g1::Rm-Tct_124409_c0_g1_i6::g.637842::m.637842 -	714	1.4e-07	31.5	0.5	1	2	0.69	3900	-2	0.2	7	21	361	375	361	377	0.74	Myb-likeDNA-bindingdomain
Myb_DNA-binding	PF00249.30	47	Rm-Tct_124409_c0_g1::Rm-Tct_124409_c0_g1_i6::g.637842::m.637842 -	714	1.4e-07	31.5	0.5	2	2	6.8e-11	3.8e-07	30.1	0	2	47	424	473	423	473	0.96	Myb-likeDNA-bindingdomain
eRF1_3	PF03465.14	113	Rm-Tct_133192_c5_g1::Rm-Tct_133192_c5_g1_i3::g.651189::m.651189 -	166	1.4e-26	93	0	1	1	2.4e-30	2e-26	92.6	0	2	113	59	157	58	157	0.98	eRF1domain3
SBP_bac_10	PF07596.10	274	Rm-Tct_185564_c0_g1::Rm-Tct_185564_c0_g1_i1::g.653192::m.653192 -	113	6.3e-11	42.7	0	1	1	4.6e-15	7.7e-11	42.4	0	48	146	10	108	2	111	0.86	Proteinofunknownfunction(DUF1559)
SBP_bac_1	PF01547.24	315	Rm-Tct_193961_c1_g1::Rm-Tct_193961_c1_g1_i1::g.654199::m.654199 -	112	9.2e-16	58.6	1.8	1	1	1.2e-19	1e-15	58.4	1.8	89	185	14	112	3	112	0.82	Bacteriale tracellularsolute-bindingProtein
SBP_bac_8	PF13416.5	283	Rm-Tct_193961_c1_g1::Rm-Tct_193961_c1_g1_i1::g.654199::m.654199 -	112	5.9e-12	45.9	0.7	1	1	7.8e-16	6.6e-12	45.8	0.7	65	143	14	96	4	111	0.76	Bacteriale tracellularsolute-bindingProtein
PIG-L	PF02585.16	131	Rm-Tct_135889_c8_g23::Rm-Tct_135889_c8_g23_i1::g.657013::m.657013 -	133	1.1e-16	61.5	0	1	1	8.4e-21	1.4e-16	61.2	0	1	84	32	116	32	123	0.94	GlcNAC-PIde-N-acetylase
PIG-L	PF02585.16	131	Rm-Tct_135889_c8_g25::Rm-Tct_135889_c8_g25_i1::g.657014::m.657014 -	137	5.4e-06	27	0.1	1	1	5.3e-10	8.8e-06	26.3	0.1	92	130	3	42	1	43	0.92	GlcNAC-PIde-N-acetylase
PIG-L	PF02585.16	131	Rm-Tct_135889_c8_g27::Rm-Tct_135889_c8_g27_i5::g.657030::m.657030 -	103	1.9e-08	34.9	0.2	1	1	1.4e-12	2.3e-08	34.6	0.2	1	41	60	100	60	103	0.94	GlcNAC-PIde-N-acetylase
FHA	PF00498.25	69	Rm-Tct_135927_c2_g22::Rm-Tct_135927_c2_g22_i2::g.657739::m.657739 -	194	2.1e-17	63.1	0.2	1	1	3.6e-21	3e-17	62.6	0.2	2	69	122	184	121	184	0.98	FHAdomain
TIG	PF01833.23	85	Rm-Tct_160254_c0_g1::Rm-Tct_160254_c0_g1_i1::g.664286::m.664286 -	105	1.3e-12	47.5	3.3	1	1	8.8e-17	1.5e-12	47.3	3.3	3	80	5	80	3	102	0.91	IPT/TIGdomain
SAPB_1	PF05184.14	38	Rm-Tct_129381_c0_g1::Rm-Tct_129381_c0_g1_i7::g.670960::m.670960 -	645	3.2e-13	49.3	1.5	1	2	3.3	11000	-3.5	0.2	5	12	456	463	455	463	0.8	SAPosin-liketypeB,region1
SAPB_1	PF05184.14	38	Rm-Tct_129381_c0_g1::Rm-Tct_129381_c0_g1_i7::g.670960::m.670960 -	645	3.2e-13	49.3	1.5	2	2	1.1e-16	3.5e-13	49.2	0.1	2	38	517	553	516	553	0.98	SAPosin-liketypeB,region1
SAPB_2	PF03489.16	34	Rm-Tct_129381_c0_g1::Rm-Tct_129381_c0_g1_i7::g.670960::m.670960 -	645	1.4e-11	44.2	5.1	1	1	8.7e-15	2.9e-11	43.2	5.1	1	34	455	488	455	488	0.99	SAPosin-liketypeB,region2
BSD	PF03909.16	58	Rm-Tct_129350_c0_g1::Rm-Tct_129350_c0_g1_i16::g.671709::m.671709 -	331	3e-07	30.2	1	1	2	0.044	740	0.2	0.1	9	34	29	54	24	57	0.86	BSDdomain
BSD	PF03909.16	58	Rm-Tct_129350_c0_g1::Rm-Tct_129350_c0_g1_i16::g.671709::m.671709 -	331	3e-07	30.2	1	2	2	9.5e-11	1.6e-06	27.9	0.1	9	51	122	164	114	170	0.86	BSDdomain
B3	PF02362.20	101	Rm-Tct_130876_c1_g1::Rm-Tct_130876_c1_g1_i14::g.676554::m.676554 -	494	4.4e-15	55.3	0	1	1	1.5e-18	1.2e-14	53.8	0	5	100	2	98	1	99	0.89	B3DNAbindingdomain
FHA	PF00498.25	69	Rm-Tct_135388_c5_g12::Rm-Tct_135388_c5_g12_i6::g.679621::m.679621 -	965	1.1e-07	32	0.3	1	1	2.5e-11	2.1e-07	31.1	0.3	2	68	154	222	153	223	0.93	FHAdomain
FHA	PF00498.25	69	Rm-Tct_135388_c5_g12::Rm-Tct_135388_c5_g12_i9::g.679636::m.679636 -	691	8.2e-08	32.4	0.3	1	1	1.6e-11	1.3e-07	31.7	0.3	2	68	154	222	153	223	0.93	FHAdomain
Myb_DNA-binding	PF00249.30	47	Rm-Tct_121412_c0_g1::Rm-Tct_121412_c0_g1_i2::g.686459::m.686459 -	445	5.3e-12	45.6	0.4	1	1	1.5e-15	8.3e-12	45	0.4	1	46	82	126	82	127	0.96	Myb-likeDNA-bindingdomain
FHA	PF00498.25	69	Rm-Tct_123818_c0_g2::Rm-Tct_123818_c0_g2_i6::g.687691::m.687691 -	1294	2.8e-07	30.7	0.2	1	1	1e-10	5.8e-07	29.7	0.2	2	69	1193	1265	1192	1265	0.89	FHAdomain
Tcp11	PF05794.12	424	Rm-Tct_127429_c0_g2::Rm-Tct_127429_c0_g2_i1::g.688893::m.688893 -	949	5.8e-74	249.6	4.7	1	3	0.18	1500	-2.1	2	336	381	101	150	17	196	0.46	T-comple Protein11
Tcp11	PF05794.12	424	Rm-Tct_127429_c0_g2::Rm-Tct_127429_c0_g2_i1::g.688893::m.688893 -	949	5.8e-74	249.6	4.7	2	3	0.32	2700	-2.9	0.1	351	388	431	458	377	472	0.46	T-comple Protein11
Tcp11	PF05794.12	424	Rm-Tct_127429_c0_g2::Rm-Tct_127429_c0_g2_i1::g.688893::m.688893 -	949	5.8e-74	249.6	4.7	3	3	6.9e-78	5.8e-74	249.6	4.7	1	422	510	939	510	940	0.88	T-comple Protein11
LIM	PF00412.21	58	Rm-Tct_121828_c0_g1::Rm-Tct_121828_c0_g1_i5::g.690583::m.690583 -	371	2.7e-23	81.9	16.5	1	2	1e-14	4.3e-11	42.8	4.9	1	57	182	237	182	238	0.92	LIMdomain
LIM	PF00412.21	58	Rm-Tct_121828_c0_g1::Rm-Tct_121828_c0_g1_i5::g.690583::m.690583 -	371	2.7e-23	81.9	16.5	2	2	2.4e-15	1e-11	44.8	3.7	1	57	290	345	290	346	0.97	LIMdomain
CSD	PF00313.21	66	Rm-Tct_130334_c1_g4::Rm-Tct_130334_c1_g4_i1::g.692480::m.692480 -	114	1.1e-30	105.2	0.4	1	1	2.4e-34	1.4e-30	104.9	0.4	2	64	49	111	48	113	0.97	Cold-shock'DNA-bindingdomain
SBP_bac_8	PF13416.5	283	Rm-Tct_133602_c3_g2::Rm-Tct_133602_c3_g2_i1::g.696849::m.696849 -	120	4.2e-06	26.7	0.5	1	1	8.6e-10	4.8e-06	26.5	0.5	87	192	3	110	1	112	0.84	Bacteriale tracellularsolute-bindingProtein
SBP_bac_10	PF07596.10	274	Rm-Tct_177673_c0_g1::Rm-Tct_177673_c0_g1_i1::g.710612::m.710612 -	107	2.1e-10	41	0	1	2	6.8e-13	5.6e-09	36.3	0	2	61	30	83	29	89	0.79	Proteinofunknownfunction(DUF1559)
SBP_bac_10	PF07596.10	274	Rm-Tct_177673_c0_g1::Rm-Tct_177673_c0_g1_i1::g.710612::m.710612 -	107	2.1e-10	41	0	2	2	0.0038	32	4.3	0.1	96	108	86	98	75	106	0.71	Proteinofunknownfunction(DUF1559)
CSD	PF00313.21	66	Rm-Tct_101922_c0_g1::Rm-Tct_101922_c0_g1_i1::g.710837::m.710837 -	116	2e-25	88.3	0.3	1	1	2.8e-29	2.4e-25	88.1	0.3	2	65	52	114	51	115	0.97	Cold-shock'DNA-bindingdomain
GRAS	PF03514.13	374	Rm-Tct_129681_c0_g3::Rm-Tct_129681_c0_g3_i1::g.712548::m.712548 -	466	1.1e-107	360.1	0	1	1	7.8e-112	1.3e-107	359.9	0	1	373	98	463	98	464	0.95	GRASdomainfamily
PAE	PF03283.12	355	Rm-Tct_134118_c0_g1::Rm-Tct_134118_c0_g1_i3::g.725224::m.725224 -	286	1.9e-87	293.6	0.1	1	1	1.4e-91	2.3e-87	293.3	0.1	6	208	72	286	69	286	0.95	PectiNACetylesterase
PAE	PF03283.12	355	Rm-Tct_134118_c0_g1::Rm-Tct_134118_c0_g1_i8::g.725234::m.725234 -	232	1.9e-87	293.6	0	1	1	1.3e-91	2.1e-87	293.4	0	123	352	4	232	1	232	0.99	PectiNACetylesterase
PAE	PF03283.12	355	Rm-Tct_134118_c0_g4::Rm-Tct_134118_c0_g4_i1::g.725236::m.725236 -	159	5.6e-61	206.5	0.1	1	1	3.8e-65	6.3e-61	206.3	0.1	51	197	1	158	1	159	0.94	PectiNACetylesterase
TIG	PF01833.23	85	Rm-Tct_182622_c0_g1::Rm-Tct_182622_c0_g1_i1::g.738912::m.738912 -	108	4.8e-08	32.9	0	1	2	0.77	6400	-2.8	0	66	72	30	36	18	48	0.49	IPT/TIGdomain
TIG	PF01833.23	85	Rm-Tct_182622_c0_g1::Rm-Tct_182622_c0_g1_i1::g.738912::m.738912 -	108	4.8e-08	32.9	0	2	2	1e-11	8.7e-08	32	0	1	58	52	108	52	108	0.98	IPT/TIGdomain
SBP_bac_10	PF07596.10	274	Rm-Tct_186967_c0_g1::Rm-Tct_186967_c0_g1_i1::g.739415::m.739415 -	110	1.3e-25	90.9	0.1	1	1	1.7e-29	1.5e-25	90.7	0.1	1	87	14	103	14	109	0.78	Proteinofunknownfunction(DUF1559)
SBP_bac_5	PF00496.21	377	Rm-Tct_152479_c0_g1::Rm-Tct_152479_c0_g1_i1::g.740897::m.740897 -	100	1.7e-11	43.7	0	1	1	1e-15	1.7e-11	43.6	0	48	147	4	98	1	100	0.79	Bacteriale tracellularsolute-bindingProteins,family5Middle
Tubulin_2	PF13809.5	348	Rm-Tct_112520_c0_g1::Rm-Tct_112520_c0_g1_i1::g.744027::m.744027 -	145	7.1e-08	31.9	0	1	1	8.8e-12	7.3e-08	31.9	0	95	202	14	115	3	144	0.74	Tubulinlike
Tubulin	PF00091.24	197	Rm-Tct_112520_c0_g1::Rm-Tct_112520_c0_g1_i1::g.744027::m.744027 -	145	2.2e-07	31.2	0	1	1	3.2e-11	2.7e-07	30.9	0	88	165	41	121	31	139	0.84	Tubulin/FtsZfamily,GTPasedomain
eRF1_1	PF03463.14	129	Rm-Tct_133451_c3_g1::Rm-Tct_133451_c3_g1_i9::g.755870::m.755870 -	251	4.1e-51	172.2	0.1	1	1	6.5e-55	5.4e-51	171.8	0.1	1	129	1	129	1	129	1	eRF1domain1
eRF1_2	PF03464.14	133	Rm-Tct_133451_c3_g1::Rm-Tct_133451_c3_g1_i9::g.755870::m.755870 -	251	3.7e-27	95.1	0	1	1	6.7e-31	5.6e-27	94.6	0	1	117	136	250	136	250	0.94	eRF1domain2
eRF1_2	PF03464.14	133	Rm-Tct_133451_c3_g1::Rm-Tct_133451_c3_g1_i12::g.755872::m.755872 -	202	1.6e-32	112.5	0.1	1	1	2.3e-36	2e-32	112.2	0.1	1	132	48	179	48	180	0.93	eRF1domain2
eRF1_1	PF03463.14	129	Rm-Tct_133451_c3_g1::Rm-Tct_133451_c3_g1_i12::g.755872::m.755872 -	202	5.1e-11	42.6	0	1	1	9.5e-15	7.9e-11	42	0	90	129	2	41	1	41	0.98	eRF1domain1
SBP_bac_1	PF01547.24	315	Rm-Tct_132180_c2_g1::Rm-Tct_132180_c2_g1_i1::g.767194::m.767194 -	108	1.2e-21	77.9	1.4	1	1	1.5e-25	1.2e-21	77.8	1.4	110	204	2	101	1	108	0.96	Bacteriale tracellularsolute-bindingProtein
SBP_bac_8	PF13416.5	283	Rm-Tct_132180_c2_g1::Rm-Tct_132180_c2_g1_i1::g.767194::m.767194 -	108	2.8e-07	30.6	0.6	1	1	3.8e-11	3.2e-07	30.4	0.6	88	171	2	103	1	106	0.65	Bacteriale tracellularsolute-bindingProtein
SBP_bac_1	PF01547.24	315	Rm-Tct_132180_c3_g8::Rm-Tct_132180_c3_g8_i1::g.767220::m.767220 -	126	3.1e-13	50.3	0.1	1	1	4.8e-17	4e-13	49.9	0.1	10	82	49	120	43	125	0.92	Bacteriale tracellularsolute-bindingProtein
SBP_bac_8	PF13416.5	283	Rm-Tct_132180_c3_g8::Rm-Tct_132180_c3_g8_i1::g.767220::m.767220 -	126	4.1e-08	33.3	0.1	1	1	5.9e-12	5e-08	33.1	0.1	1	70	51	121	51	126	0.91	Bacteriale tracellularsolute-bindingProtein
Arf	PF00025.20	175	Rm-Tct_110644_c0_g2::Rm-Tct_110644_c0_g2_i1::g.770762::m.770762 -	218	2.2e-12	46.7	0.1	1	1	3.2e-15	3.1e-12	46.2	0.1	15	172	13	170	5	173	0.78	ADP-ribosylationfactorfamily
SBP_bac_1	PF01547.24	315	Rm-Tct_118225_c3_g1::Rm-Tct_118225_c3_g1_i1::g.773759::m.773759 -	106	1.1e-12	48.4	7.1	1	1	2.2e-16	1.2e-12	48.3	7.1	188	307	2	106	1	106	0.96	Bacteriale tracellularsolute-bindingProtein
SBP_bac_8	PF13416.5	283	Rm-Tct_118225_c3_g1::Rm-Tct_118225_c3_g1_i1::g.773759::m.773759 -	106	1.4e-06	28.3	7.3	1	1	2.8e-10	1.5e-06	28.2	7.3	156	246	4	106	1	106	0.77	Bacteriale tracellularsolute-bindingProtein
GATase_2	PF00310.20	420	Rm-Tct_177046_c0_g1::Rm-Tct_177046_c0_g1_i1::g.782353::m.782353 -	101	7.5e-26	90.7	0	1	1	5e-30	8.3e-26	90.5	0	1	79	22	101	22	101	0.97	Glutamineamidotransferasesclass-II
bZIP_1	PF00170.20	64	Rm-Tct_133413_c0_g1::Rm-Tct_133413_c0_g1_i1::g.787278::m.787278 -	376	8.2e-13	48.1	10	1	1	4.6e-16	2.6e-12	46.6	10	5	47	305	347	301	351	0.96	bZ
bZIP_2	PF07716.14	54	Rm-Tct_133413_c0_g1::Rm-Tct_133413_c0_g1_i1::g.787278::m.787278 -	376	6.2e-11	42.1	12.4	1	2	1.9	11000	-3.5	0.5	21	26	130	135	124	138	0.47	Basicregionleucinezipper
bZIP_2	PF07716.14	54	Rm-Tct_133413_c0_g1::Rm-Tct_133413_c0_g1_i1::g.787278::m.787278 -	376	6.2e-11	42.1	12.4	2	2	1.1e-14	6.2e-11	42.1	12.4	2	48	302	349	301	352	0.94	Basicregionleucinezipper
PIG-L	PF02585.16	131	Rm-Tct_123012_c0_g2::Rm-Tct_123012_c0_g2_i1::g.790865::m.790865 -	159	1.7e-27	96.6	0	1	1	1.1e-31	1.9e-27	96.4	0	1	130	1	146	1	147	0.96	GlcNAC-PIde-N-acetylase
bZIP_1	PF00170.20	64	Rm-Tct_124566_c0_g1::Rm-Tct_124566_c0_g1_i4::g.792074::m.792074 -	523	3.1e-13	49.5	9.9	1	2	5.4	5300	-2.5	0.2	12	34	186	208	185	211	0.76	bZIP
bZIP_1	PF00170.20	64	Rm-Tct_124566_c0_g1::Rm-Tct_124566_c0_g1_i4::g.792074::m.792074 -	523	3.1e-13	49.5	9.9	2	2	3.1e-16	3.1e-13	49.5	9.9	4	52	311	359	309	371	0.93	bZIP
bZIP_C	PF12498.7	123	Rm-Tct_124566_c0_g1::Rm-Tct_124566_c0_g1_i4::g.792074::m.792074 -	523	6.2e-13	49.7	0.7	1	1	2.4e-15	2.4e-12	47.8	0.7	1	122	379	494	379	495	0.74	Basicleucine-zipperCterminal
bZIP_2	PF07716.14	54	Rm-Tct_124566_c0_g1::Rm-Tct_124566_c0_g1_i4::g.792074::m.792074 -	523	7.3e-09	35.5	10.7	1	2	8.1e-12	8e-09	35.4	8.2	4	51	311	359	309	362	0.93	Basicregionleucinezipper
bZIP_2	PF07716.14	54	Rm-Tct_124566_c0_g1::Rm-Tct_124566_c0_g1_i4::g.792074::m.792074 -	523	7.3e-09	35.5	10.7	2	2	1.3	1300	-0.5	0	37	52	373	388	366	389	0.8	Basicregionleucinezipper
SBP_bac_5	PF00496.21	377	Rm-Tct_104022_c0_g1::Rm-Tct_104022_c0_g1_i1::g.793054::m.793054 -	117	3.6e-08	32.7	0	1	1	2.5e-12	4.2e-08	32.5	0	73	156	10	95	3	113	0.86	Bacteriale tracellularsolute-bindingProteins,family5Middle
SAPB_1	PF05184.14	38	Rm-Tct_104046_c0_g2::Rm-Tct_104046_c0_g2_i1::g.793089::m.793089 -	428	1.5e-16	59.9	14.4	1	4	7.8e-05	0.33	10.9	0.4	2	37	132	168	131	168	0.92	SAPosin-liketypeB,region1
SAPB_1	PF05184.14	38	Rm-Tct_104046_c0_g2::Rm-Tct_104046_c0_g2_i1::g.793089::m.793089 -	428	1.5e-16	59.9	14.4	2	4	1.2e-11	5.2e-08	32.7	0.1	2	37	228	263	228	264	0.98	SAPosin-liketypeB,region1
SAPB_1	PF05184.14	38	Rm-Tct_104046_c0_g2::Rm-Tct_104046_c0_g2_i1::g.793089::m.793089 -	428	1.5e-16	59.9	14.4	3	4	4.4e-09	1.9e-05	24.5	1	3	37	318	352	316	353	0.97	SAPosin-liketypeB,region1
SAPB_1	PF05184.14	38	Rm-Tct_104046_c0_g2::Rm-Tct_104046_c0_g2_i1::g.793089::m.793089 -	428	1.5e-16	59.9	14.4	4	4	1.1	4800	-2.4	0.1	5	11	358	364	357	365	0.79	SAPosin-liketypeB,region1
SAPB_2	PF03489.16	34	Rm-Tct_104046_c0_g2::Rm-Tct_104046_c0_g2_i1::g.793089::m.793089 -	428	2.4e-15	56.3	13.5	1	3	5.2e-06	0.022	14.8	0.6	2	34	175	206	174	206	0.95	SAPosin-liketypeB,region2
SAPB_2	PF03489.16	34	Rm-Tct_104046_c0_g2::Rm-Tct_104046_c0_g2_i1::g.793089::m.793089 -	428	2.4e-15	56.3	13.5	2	3	2.8e-08	0.00012	22.1	0.9	1	34	268	300	268	300	0.97	SAPosin-liketypeB,region2
SAPB_2	PF03489.16	34	Rm-Tct_104046_c0_g2::Rm-Tct_104046_c0_g2_i1::g.793089::m.793089 -	428	2.4e-15	56.3	13.5	3	3	1.6e-09	6.5e-06	26.1	0.4	1	34	357	390	357	390	0.99	SAPosin-liketypeB,region2
Tubulin_C	PF03953.16	125	Rm-Tct_134954_c3_g3::Rm-Tct_134954_c3_g3_i1::g.812992::m.812992 -	101	5.5e-42	142.9	0	1	1	7.1e-46	6e-42	142.8	0	2	101	1	100	1	101	0.99	TubulinC-terminaldomain
Tubulin_2	PF13809.5	348	Rm-Tct_134973_c2_g5::Rm-Tct_134973_c2_g5_i1::g.815265::m.815265 -	116	9e-08	31.6	0	1	1	1.1e-11	9.5e-08	31.5	0	140	202	14	71	6	104	0.73	Tubulinlike
Tubulin	PF00091.24	197	Rm-Tct_134973_c2_g5::Rm-Tct_134973_c2_g5_i1::g.815265::m.815265 -	116	2.2e-06	27.9	0	1	1	3.6e-10	3e-06	27.4	0	96	162	6	74	1	94	0.84	Tubulin/FtsZfamily,GTPasedomain
Tubulin_2	PF13809.5	348	Rm-Tct_134973_c2_g8::Rm-Tct_134973_c2_g8_i2::g.815278::m.815278 -	216	1.5e-08	34.1	0	1	1	2.2e-12	1.8e-08	33.9	0	81	202	22	135	3	172	0.69	Tubulinlike
Tubulin	PF00091.24	197	Rm-Tct_134973_c2_g8::Rm-Tct_134973_c2_g8_i2::g.815278::m.815278 -	216	3.6e-07	30.5	0	1	1	8.5e-11	7.1e-07	29.5	0	88	165	61	141	54	161	0.84	Tubulin/FtsZfamily,GTPasedomain
Tubulin_2	PF13809.5	348	Rm-Tct_134973_c2_g8::Rm-Tct_134973_c2_g8_i3::g.815281::m.815281 -	180	8.3e-09	35	0	1	1	1.1e-12	8.9e-09	34.9	0	78	202	19	135	2	172	0.71	Tubulinlike
Tubulin	PF00091.24	197	Rm-Tct_134973_c2_g8::Rm-Tct_134973_c2_g8_i3::g.815281::m.815281 -	180	3.2e-07	30.6	0	1	1	5.3e-11	4.4e-07	30.2	0	88	165	61	141	54	167	0.84	Tubulin/FtsZfamily,GTPasedomain
Arf	PF00025.20	175	Rm-Tct_116290_c0_g1::Rm-Tct_116290_c0_g1_i3::g.828971::m.828971 -	204	1.6e-48	164.3	0	1	1	1.6e-51	2.1e-48	164	0	7	174	11	183	5	184	0.93	ADP-ribosylationfactorfamily
SBP_bac_3	PF00497.19	225	Rm-Tct_133052_c0_g7::Rm-Tct_133052_c0_g7_i1::g.830549::m.830549 -	119	1.9e-24	86.2	0	1	1	3.8e-28	2.1e-24	86.1	0	18	125	4	110	1	118	0.88	Bacteriale tracellularsolute-bindingProteins,family3
SBP_bac_3	PF00497.19	225	Rm-Tct_133052_c0_g20::Rm-Tct_133052_c0_g20_i1::g.830567::m.830567 -	104	8.5e-19	67.8	0	1	1	1.7e-22	9.5e-19	67.6	0	32	125	3	95	1	103	0.88	Bacteriale tracellularsolute-bindingProteins,family3
Peptidase_M16_C	PF05193.20	183	Rm-Tct_133054_c0_g1::Rm-Tct_133054_c0_g1_i1::g.831328::m.831328 -	353	2.6e-12	47	0	1	1	8.1e-16	4.5e-12	46.2	0	57	180	163	284	143	286	0.88	PeptidaseM16i
FHA	PF00498.25	69	Rm-Tct_144135_c0_g1::Rm-Tct_144135_c0_g1_i1::g.834870::m.834870 -	112	2.3e-21	75.8	0.1	1	1	3.5e-25	2.9e-21	75.5	0.1	2	69	7	69	6	69	0.98	FHAdomain
bZIP_1	PF00170.20	64	Rm-Tct_131584_c0_g2::Rm-Tct_131584_c0_g2_i1::g.835507::m.835507 -	373	9.2e-13	48	10	1	2	3.4e-14	8e-11	41.8	9	5	46	254	295	252	301	0.94	bZIP
bZIP_1	PF00170.20	64	Rm-Tct_131584_c0_g2::Rm-Tct_131584_c0_g2_i1::g.835507::m.835507 -	373	9.2e-13	48	10	2	2	0.0089	21	5.2	0	33	61	303	331	299	334	0.89	bZIP
bZIP_2	PF07716.14	54	Rm-Tct_131584_c0_g2::Rm-Tct_131584_c0_g2_i1::g.835507::m.835507 -	373	5.4e-06	26.3	12.4	1	2	2.7e-09	6.5e-06	26	11.4	3	44	252	294	250	309	0.92	Basicregionleucinezipper
bZIP_2	PF07716.14	54	Rm-Tct_131584_c0_g2::Rm-Tct_131584_c0_g2_i1::g.835507::m.835507 -	373	5.4e-06	26.3	12.4	2	2	2.3	5400	-2.5	0	45	46	316	317	296	333	0.58	Basicregionleucinezipper
B3	PF02362.20	101	Rm-Tct_131629_c0_g2::Rm-Tct_131629_c0_g2_i1::g.838542::m.838542 -	888	2.6e-22	78.5	0	1	1	1.3e-25	5.6e-22	77.4	0	1	100	169	270	169	271	0.91	B3DNAbindingdomain
B3	PF02362.20	101	Rm-Tct_131629_c0_g2::Rm-Tct_131629_c0_g2_i4::g.838558::m.838558 -	888	2.6e-22	78.5	0	1	1	1.3e-25	5.6e-22	77.4	0	1	100	169	270	169	271	0.91	B3DNAbindingdomain
GATase	PF00117.27	190	Rm-Tct_184966_c0_g1::Rm-Tct_184966_c0_g1_i1::g.839656::m.839656 -	109	1.2e-07	31.7	0	1	1	2.1e-11	1.2e-07	31.7	0	60	94	25	73	15	109	0.67	Glutamineamidotransferaseclass-I
SBP_bac_8	PF13416.5	283	Rm-Tct_188986_c0_g1::Rm-Tct_188986_c0_g1_i1::g.839888::m.839888 -	114	7.5e-14	52.2	0.6	1	1	1.9e-17	8.1e-14	52	0.6	15	114	2	114	1	114	0.82	Bacteriale tracellularsolute-bindingProtein
SBP_bac_1	PF01547.24	315	Rm-Tct_188986_c0_g1::Rm-Tct_188986_c0_g1_i1::g.839888::m.839888 -	114	1.4e-11	44.8	0.6	1	1	3.7e-15	1.5e-11	44.7	0.6	28	135	4	114	1	114	0.89	Bacteriale tracellularsolute-bindingProtein
GATase_7	PF13537.5	123	Rm-Tct_200296_c0_g1::Rm-Tct_200296_c0_g1_i1::g.841236::m.841236 -	113	1e-28	99.6	0	1	1	1.5e-32	1.2e-28	99.3	0	1	82	34	113	34	113	0.98	Glutamineamidotransferasedomain
GATase_6	PF13522.5	134	Rm-Tct_200296_c0_g1::Rm-Tct_200296_c0_g1_i1::g.841236::m.841236 -	113	2e-27	95.9	0.1	1	1	2.4e-31	2e-27	95.9	0.1	13	100	25	113	4	113	0.88	Glutamineamidotransferasedomain
SBP_bac_1	PF01547.24	315	Rm-Tct_121126_c0_g3::Rm-Tct_121126_c0_g3_i1::g.842011::m.842011 -	100	2.9e-08	33.9	0	1	1	3.9e-12	3.3e-08	33.8	0	212	302	14	97	2	99	0.92	Bacteriale tracellularsolute-bindingProtein
Myb_Cef	PF11831.7	238	Rm-Tct_106095_c0_g1::Rm-Tct_106095_c0_g1_i7::g.843804::m.843804 -	857	5.1e-44	150.5	0.9	1	3	1.5	6100	-3.6	5.5	83	127	144	188	134	192	0.72	pre-mRNAsplicingfactorcomponent
Myb_Cef	PF11831.7	238	Rm-Tct_106095_c0_g1::Rm-Tct_106095_c0_g1_i7::g.843804::m.843804 -	857	5.1e-44	150.5	0.9	2	3	1.3	5500	-3.4	0	16	30	339	356	332	370	0.77	pre-mRNAsplicingfactorcomponent
Myb_Cef	PF11831.7	238	Rm-Tct_106095_c0_g1::Rm-Tct_106095_c0_g1_i7::g.843804::m.843804 -	857	5.1e-44	150.5	0.9	3	3	1.2e-47	5.1e-44	150.5	0.9	1	237	406	652	406	653	0.88	pre-mRNAsplicingfactorcomponent
Myb_DNA-binding	PF00249.30	47	Rm-Tct_106095_c0_g1::Rm-Tct_106095_c0_g1_i7::g.843804::m.843804 -	857	1.6e-22	79.3	6.1	1	2	2.3e-15	9.6e-12	44.8	1.4	2	47	8	53	7	53	0.97	Myb-likeDNA-bindingdomain
Myb_DNA-binding	PF00249.30	47	Rm-Tct_106095_c0_g1::Rm-Tct_106095_c0_g1_i7::g.843804::m.843804 -	857	1.6e-22	79.3	6.1	2	2	1.2e-12	5.1e-09	36.1	0.2	2	47	60	103	59	103	0.94	Myb-likeDNA-bindingdomain
Myb_DNA-bind_6	PF13921.5	60	Rm-Tct_106095_c0_g1::Rm-Tct_106095_c0_g1_i7::g.843804::m.843804 -	857	1e-21	76.8	4.4	1	2	1.7e-16	7.2e-13	48.5	2.8	1	60	10	70	10	70	0.96	Myb-likeDNA-bindingdomain
Myb_DNA-bind_6	PF13921.5	60	Rm-Tct_106095_c0_g1::Rm-Tct_106095_c0_g1_i7::g.843804::m.843804 -	857	1e-21	76.8	4.4	2	2	7.7e-13	3.2e-09	36.8	0	1	51	62	111	62	120	0.88	Myb-likeDNA-bindingdomain
DyNACtin_p62	PF05502.12	476	Rm-Tct_166236_c0_g1::Rm-Tct_166236_c0_g1_i1::g.852808::m.852808 -	111	1.2e-11	44	0.8	1	1	7.6e-16	1.3e-11	43.9	0.8	260	324	39	104	4	108	0.82	DyNACtinp62family
Myb_CC_LHEQLE	PF14379.5	48	Rm-Tct_129103_c1_g1::Rm-Tct_129103_c1_g1_i2::g.857051::m.857051 -	294	7.6e-27	92.7	13.4	1	1	1.7e-30	1.4e-26	91.8	13.4	2	48	141	187	140	187	0.97	Myb-CCtypetransfactor,LHEQLEmotif
Myb_DNA-binding	PF00249.30	47	Rm-Tct_129103_c1_g1::Rm-Tct_129103_c1_g1_i2::g.857051::m.857051 -	294	3.7e-09	36.5	0	1	1	7.3e-13	6.1e-09	35.8	0	1	47	47	98	47	98	0.96	Myb-likeDNA-bindingdomain
SBP_bac_10	PF07596.10	274	Rm-Tct_176230_c0_g1::Rm-Tct_176230_c0_g1_i1::g.858632::m.858632 -	101	4.9e-18	66	0.4	1	1	1.9e-21	5.3e-18	65.9	0.4	1	53	45	97	45	101	0.88	Proteinofunknownfunction(DUF1559)
B3	PF02362.20	101	Rm-Tct_118742_c0_g1::Rm-Tct_118742_c0_g1_i8::g.859737::m.859737 -	771	5.3e-11	42.2	0	1	2	0.14	2400	-1.6	0	11	27	220	237	214	266	0.8	B3DNAbindingdomain
B3	PF02362.20	101	Rm-Tct_118742_c0_g1::Rm-Tct_118742_c0_g1_i8::g.859737::m.859737 -	771	5.3e-11	42.2	0	2	2	1.2e-14	2e-10	40.3	0	2	96	532	628	531	633	0.83	B3DNAbindingdomain
bZIP_1	PF00170.20	64	Rm-Tct_133854_c1_g1::Rm-Tct_133854_c1_g1_i3::g.868473::m.868473 -	434	5.4e-08	32.7	6.2	1	1	1.2e-11	1e-07	31.8	6.2	5	32	407	434	405	434	0.97	bZ
SBP_bac_10	PF07596.10	274	Rm-Tct_185861_c0_g1::Rm-Tct_185861_c0_g1_i1::g.877134::m.877134 -	104	5.5e-06	26.4	0.1	1	1	3.7e-10	6.2e-06	26.3	0.1	162	235	1	84	1	101	0.67	Proteinofunknownfunction(DUF1559)
AP2	PF00847.19	54	Rm-Tct_113489_c0_g1::Rm-Tct_113489_c0_g1_i1::g.883387::m.883387 -	357	5.5e-11	42.4	2.1	1	2	6.6e-15	5.5e-11	42.4	0.3	2	53	34	83	33	84	0.94	AP2domain
AP2	PF00847.19	54	Rm-Tct_113489_c0_g1::Rm-Tct_113489_c0_g1_i1::g.883387::m.883387 -	357	5.5e-11	42.4	2.1	2	2	0.34	2900	-1.5	0.1	28	44	116	132	107	135	0.72	AP2domain
bZIP_1	PF00170.20	64	Rm-Tct_111812_c0_g1::Rm-Tct_111812_c0_g1_i1::g.885815::m.885815 -	101	5.6e-13	48.7	14	1	2	1.3e-16	5.6e-13	48.7	14	5	48	21	64	19	74	0.93	bZIP
bZIP_1	PF00170.20	64	Rm-Tct_111812_c0_g1::Rm-Tct_111812_c0_g1_i1::g.885815::m.885815 -	101	5.6e-13	48.7	14	2	2	0.52	2200	-1.2	0.6	4	29	70	96	67	99	0.5	bZIP
bZIP_2	PF07716.14	54	Rm-Tct_111812_c0_g1::Rm-Tct_111812_c0_g1_i1::g.885815::m.885815 -	101	3.3e-11	43	15	1	2	7.9e-15	3.3e-11	43	15	4	48	20	65	17	73	0.92	Basicregionleucinezipper
bZIP_2	PF07716.14	54	Rm-Tct_111812_c0_g1::Rm-Tct_111812_c0_g1_i1::g.885815::m.885815 -	101	3.3e-11	43	15	2	2	3.1	13000	-3.7	0.5	4	9	89	94	86	96	0.47	Basicregionleucinezipper
TIG	PF01833.23	85	Rm-Tct_129443_c0_g1::Rm-Tct_129443_c0_g1_i8::g.889195::m.889195 -	1062	3.9e-07	29.9	0.1	1	2	0.77	1600	-0.9	0.1	23	63	288	330	287	351	0.74	IPT/TIGdomain
TIG	PF01833.23	85	Rm-Tct_129443_c0_g1::Rm-Tct_129443_c0_g1_i8::g.889195::m.889195 -	1062	3.9e-07	29.9	0.1	2	2	1.3e-09	2.7e-06	27.3	0	3	85	488	572	487	572	0.89	IPT/TIGdomain
SBP_bac_8	PF13416.5	283	Rm-Tct_105475_c0_g1::Rm-Tct_105475_c0_g1_i1::g.895773::m.895773 -	107	2.1e-12	47.4	0.1	1	1	5.3e-16	2.2e-12	47.3	0.1	3	95	7	105	5	107	0.85	Bacteriale tracellularsolute-bindingProtein
SBP_bac_1	PF01547.24	315	Rm-Tct_105475_c0_g1::Rm-Tct_105475_c0_g1_i1::g.895773::m.895773 -	107	2.8e-10	40.6	0.2	1	1	7.6e-14	3.2e-10	40.4	0.2	14	116	7	104	3	107	0.88	Bacteriale tracellularsolute-bindingProtein
tify	PF06200.13	34	Rm-Tct_125925_c1_g1::Rm-Tct_125925_c1_g1_i12::g.903775::m.903775 -	393	1.1e-14	53.3	0	1	1	5.6e-18	1.9e-14	52.6	0	2	34	130	162	129	162	0.96	tifydomain
GATA	PF00320.26	36	Rm-Tct_125925_c1_g1::Rm-Tct_125925_c1_g1_i12::g.903775::m.903775 -	393	4.6e-14	51.6	1.8	1	1	2.4e-17	8e-14	50.9	1.8	1	35	273	309	273	310	0.9	GATAzincfinger
FHA	PF00498.25	69	Rm-Tct_113087_c1_g1::Rm-Tct_113087_c1_g1_i1::g.909980::m.909980 -	110	5.2e-08	33	0.1	1	1	1e-11	8.6e-08	32.3	0.1	2	38	72	107	71	110	0.88	FHAdomain
SBP_bac_1	PF01547.24	315	Rm-Tct_126481_c4_g1::Rm-Tct_126481_c4_g1_i1::g.912621::m.912621 -	108	5.7e-09	36.2	2.5	1	1	1.1e-12	6.2e-09	36.1	2.5	64	185	1	105	1	108	0.82	Bacteriale tracellularsolute-bindingProtein
PIG-L	PF02585.16	131	Rm-Tct_126488_c4_g1::Rm-Tct_126488_c4_g1_i1::g.912814::m.912814 -	131	3e-15	56.9	0	1	1	4.5e-19	3.7e-15	56.6	0	1	84	38	122	38	127	0.93	Glc NAC-PIde-N-acetylase
SBP_bac_10	PF07596.10	274	Rm-Tct_194771_c0_g1::Rm-Tct_194771_c0_g1_i1::g.917037::m.917037 -	101	6e-13	49.3	0.2	1	1	4.4e-17	7.3e-13	49	0.2	1	80	7	85	7	100	0.79	Proteinofunknownfunction(DUF1559)
FHA	PF00498.25	69	Rm-Tct_197239_c0_g1::Rm-Tct_197239_c0_g1_i1::g.917330::m.917330 -	110	8.8e-06	25.9	0	1	1	1.6e-09	1.3e-05	25.3	0	2	69	38	110	37	110	0.84	FHAdomain
Tub	PF01167.17	231	Rm-Tct_209263_c0_g1::Rm-Tct_209263_c0_g1_i1::g.918844::m.918844 -	102	3.9e-11	43.1	0	1	1	2.5e-15	4.2e-11	43	0	50	128	8	89	1	98	0.74	Tubfamily
TIG	PF01833.23	85	Rm-Tct_211170_c0_g1::Rm-Tct_211170_c0_g1_i1::g.919152::m.919152 -	105	3.6e-06	26.9	0.3	1	2	0.00032	2.7	8	0.1	36	81	2	46	1	49	0.76	IPT/TIGdomain
TIG	PF01833.23	85	Rm-Tct_211170_c0_g1::Rm-Tct_211170_c0_g1_i1::g.919152::m.919152 -	105	3.6e-06	26.9	0.3	2	2	3.8e-07	0.0032	17.4	0	1	57	51	105	51	105	0.95	IPT/TIGdomain
SBP_bac_5	PF00496.21	377	Rm-Tct_248634_c0_g1::Rm-Tct_248634_c0_g1_i1::g.922615::m.922615 -	103	3.2e-06	26.3	0	1	1	2e-10	3.3e-06	26.2	0	299	375	16	90	1	93	0.78	Bacteriale tracellularsolute-bindingProteins,family5Middle
SBP_bac_5	PF00496.21	377	Rm-Tct_273973_c0_g1::Rm-Tct_273973_c0_g1_i1::g.925157::m.925157 -	108	6.1e-14	51.7	0.1	1	1	3.9e-18	6.5e-14	51.6	0.1	167	252	3	106	1	108	0.91	Bacteriale tracellularsolute-bindingProteins,family5Middle
SBP_bac_5	PF00496.21	377	Rm-Tct_276592_c0_g1::Rm-Tct_276592_c0_g1_i1::g.925338::m.925338 -	116	4.1e-30	104.9	0.2	1	1	2.7e-34	4.5e-30	104.8	0.2	18	136	1	115	1	116	0.95	Bacteriale tracellularsolute-bindingProteins,family5Middle
Arf	PF00025.20	175	Rm-Tct_216653_c0_g1::Rm-Tct_216653_c0_g1_i1::g.927646::m.927646 -	104	5.8e-06	25.8	0	1	1	1.2e-09	6.5e-06	25.6	0	53	134	2	85	1	99	0.85	ADP-ribosylationfactorfamily
SBP_bac_8	PF13416.5	283	Rm-Tct_217534_c0_g1::Rm-Tct_217534_c0_g1_i1::g.927785::m.927785 -	122	6.8e-08	32.6	0	1	1	8.9e-12	7.4e-08	32.5	0	78	171	21	120	3	122	0.74	Bacteriale tracellularsolute-bindingProtein
SBP_bac_1	PF01547.24	315	Rm-Tct_217534_c0_g1::Rm-Tct_217534_c0_g1_i1::g.927785::m.927785 -	122	2.1e-06	27.9	0.1	1	1	2.6e-10	2.2e-06	27.8	0.1	106	205	30	120	5	122	0.74	Bacteriale tracellularsolute-bindingProtein
SBP_bac_10	PF07596.10	274	Rm-Tct_211827_c0_g1::Rm-Tct_211827_c0_g1_i1::g.927905::m.927905 -	99	2e-09	37.8	0.1	1	1	1.2e-13	2.1e-09	37.7	0.1	49	126	4	78	1	96	0.7	Proteinofunknownfunction(DUF1559)
SBP_bac_5	PF00496.21	377	Rm-Tct_212448_c0_g1::Rm-Tct_212448_c0_g1_i1::g.929107::m.929107 -	107	1.9e-09	36.9	0.1	1	1	1.2e-13	2.1e-09	36.7	0.1	270	372	8	103	1	106	0.91	Bacteriale tracellularsolute-bindingProteins,family5Middle
CSD	PF00313.21	66	Rm-Tct_202980_c0_g1::Rm-Tct_202980_c0_g1_i1::g.929577::m.929577 -	104	2.8e-09	36.6	0.4	1	1	6.2e-13	5.2e-09	35.7	0.4	2	34	71	103	70	104	0.94	Cold-shock'DNA-bindingdomain
Peptidase_M16_C	PF05193.20	183	Rm-Tct_225142_c0_g1::Rm-Tct_225142_c0_g1_i1::g.930367::m.930367 -	101	2.4e-06	27.6	0.4	1	2	0.052	870	-0.3	0	111	134	14	36	3	40	0.66	PeptidaseM16i
Peptidase_M16_C	PF05193.20	183	Rm-Tct_225142_c0_g1::Rm-Tct_225142_c0_g1_i1::g.930367::m.930367 -	101	2.4e-06	27.6	0.4	2	2	4.3e-10	7.2e-06	26	0.1	2	46	46	91	45	101	0.82	PeptidaseM16i
SBP_bac_10	PF07596.10	274	Rm-Tct_233228_c0_g1::Rm-Tct_233228_c0_g1_i1::g.930834::m.930834 -	104	5.1e-09	36.4	0.2	1	1	3.2e-13	5.4e-09	36.3	0.2	23	73	1	58	1	93	0.86	Proteinofunknownfunction(DUF1559)
SBP_bac_1	PF01547.24	315	Rm-Tct_247212_c0_g1::Rm-Tct_247212_c0_g1_i1::g.932072::m.932072 -	113	1.2e-07	31.9	0	1	1	5.9e-11	1.6e-07	31.5	0	5	58	53	104	49	111	0.85	Bacteriale tracellularsolute-bindingProtein
eRF1_3	PF03465.14	113	Rm-Tct_256954_c0_g1::Rm-Tct_256954_c0_g1_i1::g.932920::m.932920 -	100	3e-07	30.8	0	1	1	4e-11	3.3e-07	30.7	0	5	65	17	77	13	99	0.73	eRF1domain3
GATase_6	PF13522.5	134	Rm-Tct_276872_c0_g1::Rm-Tct_276872_c0_g1_i1::g.934621::m.934621 -	114	1.7e-09	37.9	0.2	1	1	4.6e-13	1.9e-09	37.7	0.2	6	86	10	98	6	114	0.74	Glutamineamidotransferasedomain
SBP_bac_5	PF00496.21	377	Rm-Tct_283300_c0_g1::Rm-Tct_283300_c0_g1_i1::g.935540::m.935540 -	104	3.4e-19	69	0	1	1	2.1e-23	3.6e-19	68.9	0	14	102	1	97	1	104	0.92	Bacteriale tracellularsolute-bindingProteins,family5Middle
SBP_bac_5	PF00496.21	377	Rm-Tct_291364_c0_g1::Rm-Tct_291364_c0_g1_i1::g.936202::m.936202 -	105	1.8e-09	37	0	1	1	1.2e-13	1.9e-09	36.8	0	149	242	2	105	1	105	0.93	Bacteriale tracellularsolute-bindingProteins,family5Middle
SBP_bac_5	PF00496.21	377	Rm-Tct_297628_c0_g1::Rm-Tct_297628_c0_g1_i1::g.936725::m.936725 -	100	1e-10	41.1	0	1	1	7.9e-15	1.3e-10	40.7	0	209	286	7	92	4	98	0.8	Bacteriale tracellularsolute-bindingProteins,family5Middle
SBP_bac_10	PF07596.10	274	Rm-Tct_210324_c0_g1::Rm-Tct_210324_c0_g1_i1::g.937506::m.937506 -	104	6.3e-07	29.5	0.1	1	1	4e-11	6.7e-07	29.4	0.1	23	106	1	79	1	104	0.66	Proteinofunknownfunction(DUF1559)
bZIP_1	PF00170.20	64	Rm-Tct_213288_c0_g1::Rm-Tct_213288_c0_g1_i1::g.940154::m.940154 -	102	6.8e-11	42	10	1	1	9.9e-14	2.1e-10	40.5	10	1	59	5	63	5	77	0.94	bZIP
bZIP_2	PF07716.14	54	Rm-Tct_213288_c0_g1::Rm-Tct_213288_c0_g1_i1::g.940154::m.940154 -	102	3.3e-08	33.4	4.9	1	2	1.6e-11	3.3e-08	33.4	4.9	5	52	9	57	5	59	0.94	Basicregionleucinezipper
bZIP_2	PF07716.14	54	Rm-Tct_213288_c0_g1::Rm-Tct_213288_c0_g1_i1::g.940154::m.940154 -	102	3.3e-08	33.4	4.9	2	2	0.00067	1.4	9	1.5	29	53	48	72	45	73	0.91	Basicregionleucinezipper
Arf	PF00025.20	175	Rm-Tct_221422_c0_g1::Rm-Tct_221422_c0_g1_i1::g.940700::m.940700 -	108	7.9e-11	41.6	0.1	1	1	5.4e-14	9e-11	41.4	0.1	10	91	20	106	12	108	0.86	ADP-ribosylationfactorfamily
B3_4	PF03483.16	174	Rm-Tct_257978_c0_g1::Rm-Tct_257978_c0_g1_i1::g.942744::m.942744 -	107	1.5e-31	109.3	0	1	1	2e-35	1.6e-31	109.2	0	1	94	15	107	15	107	0.99	B3/4domain
TIG	PF01833.23	85	Rm-Tct_259273_c0_g1::Rm-Tct_259273_c0_g1_i1::g.942969::m.942969 -	105	8.1e-06	25.7	0	1	1	7.3e-10	1.2e-05	25.2	0	1	63	5	66	5	80	0.92	IPT/TIGdomain
SBP_bac_5	PF00496.21	377	Rm-Tct_272892_c0_g1::Rm-Tct_272892_c0_g1_i1::g.944089::m.944089 -	105	1.6e-08	33.8	0.2	1	1	1.1e-12	1.9e-08	33.6	0.2	215	305	1	89	1	105	0.61	Bacteriale tracellularsolute-bindingProteins,family5Middle
Arf	PF00025.20	175	Rm-Tct_284227_c0_g1::Rm-Tct_284227_c0_g1_i1::g.944780::m.944780 -	103	5.1e-13	48.8	0.3	1	1	1.4e-16	6e-13	48.5	0.3	46	130	7	92	2	101	0.9	ADP-ribosylationfactorfamily
SBP_bac_3	PF00497.19	225	Rm-Tct_235291_c0_g1::Rm-Tct_235291_c0_g1_i1::g.946557::m.946557 -	106	7.9e-21	74.4	0	1	1	1.7e-24	9.3e-21	74.2	0	1	72	34	106	34	106	0.99	Bacteriale tracellularsolute-bindingProteins,family3
CSD	PF00313.21	66	Rm-Tct_210231_c0_g1::Rm-Tct_210231_c0_g1_i1::g.946807::m.946807 -	102	2.4e-23	81.7	0.2	1	1	3.3e-27	2.8e-23	81.4	0.2	2	64	35	98	34	100	0.93	Cold-shock'DNA-bindingdomain
Peptidase_M16_C	PF05193.20	183	Rm-Tct_233361_c0_g1::Rm-Tct_233361_c0_g1_i1::g.947041::m.947041 -	99	2.1e-15	57.1	0	1	1	1.3e-19	2.2e-15	57	0	7	107	1	97	1	99	0.92	PeptidaseM16i
SBP_bac_5	PF00496.21	377	Rm-Tct_223976_c0_g1::Rm-Tct_223976_c0_g1_i1::g.948700::m.948700 -	100	1e-22	80.6	0	1	1	6.7e-27	1.1e-22	80.4	0	118	212	2	95	1	99	0.92	Bacteriale tracellularsolute-bindingProteins,family5Middle
SBP_bac_10	PF07596.10	274	Rm-Tct_246521_c0_g1::Rm-Tct_246521_c0_g1_i1::g.950283::m.950283 -	101	1.5e-07	31.6	0.7	1	2	5.2e-10	8.7e-06	25.8	0.1	2	64	8	64	7	67	0.77	Proteinofunknownfunction(DUF1559)
SBP_bac_10	PF07596.10	274	Rm-Tct_246521_c0_g1::Rm-Tct_246521_c0_g1_i1::g.950283::m.950283 -	101	1.5e-07	31.6	0.7	2	2	0.00055	9.2	6	0.3	97	120	65	88	45	101	0.61	Proteinofunknownfunction(DUF1559)
Arf	PF00025.20	175	Rm-Tct_257454_c0_g1::Rm-Tct_257454_c0_g1_i1::g.951274::m.951274 -	112	3.9e-08	32.8	0.2	1	1	2.5e-11	4.2e-08	32.7	0.2	14	97	4	91	1	107	0.86	ADP-ribosylationfactorfamily
FHA	PF00498.25	69	Rm-Tct_257455_c0_g1::Rm-Tct_257455_c0_g1_i1::g.951328::m.951328 -	113	1.3e-16	60.6	0	1	1	2e-20	1.6e-16	60.3	0	3	69	32	104	30	104	0.94	FHAdomain
SBP_bac_8	PF13416.5	283	Rm-Tct_264275_c0_g1::Rm-Tct_264275_c0_g1_i1::g.952077::m.952077 -	99	3e-06	27.2	0.7	1	1	1.8e-10	3e-06	27.2	0.7	74	128	21	71	1	98	0.65	Bacteriale tracellularsolute-bindingProtein
SBP_bac_10	PF07596.10	274	Rm-Tct_289229_c0_g1::Rm-Tct_289229_c0_g1_i1::g.954332::m.954332 -	107	1.5e-06	28.3	0.2	1	1	9.9e-11	1.7e-06	28.2	0.2	211	267	30	106	2	107	0.6	Proteinofunknownfunction(DUF1559)
SBP_bac_5	PF00496.21	377	Rm-Tct_296994_c0_g1::Rm-Tct_296994_c0_g1_i1::g.955041::m.955041 -	108	5.1e-21	75	2.2	1	1	3.6e-25	6e-21	74.7	2.2	6	101	4	95	2	107	0.84	Bacteriale tracellularsolute-bindingProteins,family5Middle
Myb_DNA-bind_7	PF15963.4	88	Rm-Tct_201729_c0_g1::Rm-Tct_201729_c0_g1_i1::g.955983::m.955983 -	115	2.2e-14	53	1.4	1	2	5.2e-18	2.2e-14	53	1.4	26	86	2	62	1	64	0.94	MybDNA-bindinglike
Myb_DNA-bind_7	PF15963.4	88	Rm-Tct_201729_c0_g1::Rm-Tct_201729_c0_g1_i1::g.955983::m.955983 -	115	2.2e-14	53	1.4	2	2	0.46	1900	-1.3	0.3	11	11	95	95	65	114	0.52	MybDNA-bindinglike
SBP_bac_10	PF07596.10	274	Rm-Tct_214021_c0_g1::Rm-Tct_214021_c0_g1_i1::g.958017::m.958017 -	105	2.2e-16	60.5	0.1	1	1	1.5e-20	2.5e-16	60.4	0.1	9	70	2	83	1	103	0.9	Proteinofunknownfunction(DUF1559)
Tcp11	PF05794.12	424	Rm-Tct_261553_c0_g1::Rm-Tct_261553_c0_g1_i1::g.958553::m.958553 -	100	6.7e-09	35.3	0	1	1	4e-13	6.7e-09	35.3	0	209	283	12	87	1	99	0.81	T-comple Protein11
GATase	PF00117.27	190	Rm-Tct_261564_c0_g1::Rm-Tct_261564_c0_g1_i1::g.958580::m.958580 -	100	2.5e-24	86	0	1	1	3.5e-28	2.9e-24	85.8	0	3	86	1	87	1	92	0.94	Glutamineamidotransferaseclass-I
SBP_bac_11	PF13531.5	230	Rm-Tct_230185_c0_g1::Rm-Tct_230185_c0_g1_i1::g.960176::m.960176 -	99	4e-15	56.1	0.3	1	1	5.6e-19	4.7e-15	55.9	0.3	1	77	22	98	22	99	0.95	Bacteriale tracellularsolute-bindingProtein
Arf	PF00025.20	175	Rm-Tct_276697_c0_g1::Rm-Tct_276697_c0_g1_i1::g.960290::m.960290 -	106	3.4e-10	39.6	0	1	1	1.8e-13	3.8e-10	39.4	0	14	107	7	105	2	106	0.86	ADP-ribosylationfactorfamily
SBP_bac_10	PF07596.10	274	Rm-Tct_249870_c0_g1::Rm-Tct_249870_c0_g1_i1::g.962144::m.962144 -	101	3.8e-07	30.3	0	1	1	2.3e-11	3.8e-07	30.3	0	149	185	7	43	3	76	0.89	Proteinofunknownfunction(DUF1559)
FHA	PF00498.25	69	Rm-Tct_279901_c0_g1::Rm-Tct_279901_c0_g1_i1::g.962473::m.962473 -	117	4.2e-16	59	0	1	1	6.6e-20	5.5e-16	58.6	0	2	68	36	99	35	100	0.95	FHAdomain
SBP_bac_5	PF00496.21	377	Rm-Tct_295396_c0_g1::Rm-Tct_295396_c0_g1_i1::g.964096::m.964096 -	103	2e-14	53.3	0	1	1	1.4e-18	2.3e-14	53.1	0	111	171	9	75	2	85	0.89	Bacteriale tracellularsolute-bindingProteins,family5Middle
FHA	PF00498.25	69	Rm-Tct_281609_c0_g1::Rm-Tct_281609_c0_g1_i1::g.966410::m.966410 -	105	7.8e-09	35.7	0.1	1	1	1.1e-12	9.2e-09	35.4	0.1	2	49	37	81	36	100	0.9	FHAdomain
Arf	PF00025.20	175	Rm-Tct_230558_c0_g1::Rm-Tct_230558_c0_g1_i1::g.966980::m.966980 -	107	4.8e-13	48.9	0.2	1	1	3.6e-16	5.5e-13	48.7	0.2	15	97	18	105	10	107	0.89	ADP-ribosylationfactorfamily
SBP_bac_10	PF07596.10	274	Rm-Tct_238193_c0_g1::Rm-Tct_238193_c0_g1_i1::g.968418::m.968418 -	102	3e-08	33.9	1.4	1	2	1.6e-10	2.6e-06	27.5	0.1	5	61	1	55	1	61	0.87	Proteinofunknownfunction(DUF1559)
SBP_bac_10	PF07596.10	274	Rm-Tct_238193_c0_g1::Rm-Tct_238193_c0_g1_i1::g.968418::m.968418 -	102	3e-08	33.9	1.4	2	2	0.00013	2.2	8.1	0.2	95	126	52	86	38	99	0.62	Proteinofunknownfunction(DUF1559)
SBP_bac_5	PF00496.21	377	Rm-Tct_264789_c0_g1::Rm-Tct_264789_c0_g1_i1::g.969449::m.969449 -	115	3.9e-17	62.2	0	1	1	2.5e-21	4.2e-17	62.1	0	4	97	3	93	1	113	0.83	Bacteriale tracellularsolute-bindingProteins,family5Middle
Peptidase_M16_C	PF05193.20	183	Rm-Tct_209842_c0_g1::Rm-Tct_209842_c0_g1_i1::g.970583::m.970583 -	104	9.8e-10	38.6	0	1	1	6.2e-14	1e-09	38.6	0	94	181	3	91	1	93	0.92	PeptidaseM16i
FHA	PF00498.25	69	Rm-Tct_229790_c0_g1::Rm-Tct_229790_c0_g1_i1::g.971365::m.971365 -	107	2.9e-06	27.4	0.1	1	1	4.8e-10	4e-06	27	0.1	37	69	1	30	1	30	0.97	FHAdomain
B3_4	PF03483.16	174	Rm-Tct_267565_c0_g1::Rm-Tct_267565_c0_g1_i1::g.974052::m.974052 -	100	3.6e-30	104.8	0	1	1	2.3e-34	3.9e-30	104.7	0	60	155	2	97	1	100	0.98	B3/4domain
Arf	PF00025.20	175	Rm-Tct_244038_c0_g1::Rm-Tct_244038_c0_g1_i1::g.974925::m.974925 -	109	1.1e-08	34.6	0	1	1	4e-12	1.3e-08	34.4	0	46	131	14	100	3	107	0.86	ADP-ribosylationfactorfamily
SBP_bac_5	PF00496.21	377	Rm-Tct_214103_c0_g1::Rm-Tct_214103_c0_g1_i1::g.975854::m.975854 -	99	9.9e-18	64.1	0.3	1	1	7.3e-22	1.2e-17	63.8	0.3	2	53	48	98	47	99	0.95	Bacteriale tracellularsolute-bindingProteins,family5Middle
SBP_bac_5	PF00496.21	377	Rm-Tct_268164_c0_g1::Rm-Tct_268164_c0_g1_i1::g.976621::m.976621 -	105	1.1e-14	54.2	0	1	1	1.4e-18	1.2e-14	54	0	214	294	16	95	3	104	0.84	Bacteriale tracellularsolute-bindingProteins,family5Middle
Arf	PF00025.20	175	Rm-Tct_231871_c0_g1::Rm-Tct_231871_c0_g1_i1::g.977318::m.977318 -	107	2.7e-11	43.1	0	1	1	1.9e-14	3.2e-11	42.9	0	4	92	8	102	5	106	0.89	ADP-ribosylationfactorfamily
LIM	PF00412.21	58	Rm-Tct_268329_c0_g1::Rm-Tct_268329_c0_g1_i1::g.977354::m.977354 -	99	8.3e-13	48.3	5.6	1	1	1.8e-16	1e-12	48	5.6	4	56	1	52	1	54	0.95	LIMdomain
SBP_bac_5	PF00496.21	377	Rm-Tct_222646_c0_g1::Rm-Tct_222646_c0_g1_i1::g.978248::m.978248 -	106	2.5e-19	69.4	1.7	1	1	1.9e-23	3.2e-19	69	1.7	2	44	65	106	64	106	0.97	Bacteriale tracellularsolute-bindingProteins,family5Middle
SBP_bac_3	PF00497.19	225	Rm-Tct_259069_c0_g1::Rm-Tct_259069_c0_g1_i1::g.981071::m.981071 -	103	1.3e-10	41	0	1	1	8.7e-15	1.5e-10	40.8	0	135	222	17	103	2	103	0.93	Bacteriale tracellularsolute-bindingProteins,family3
SBP_bac_5	PF00496.21	377	Rm-Tct_283990_c0_g1::Rm-Tct_283990_c0_g1_i1::g.981297::m.981297 -	100	7.9e-08	31.6	0.1	1	1	5.1e-12	8.6e-08	31.4	0.1	297	373	9	86	2	90	0.88	Bacteriale tracellularsolute-bindingProteins,family5Middle
SBP_bac_3	PF00497.19	225	Rm-Tct_218245_c0_g1::Rm-Tct_218245_c0_g1_i1::g.983266::m.983266 -	105	1.3e-15	57.4	0	1	1	8.7e-20	1.5e-15	57.2	0	28	127	1	97	1	104	0.92	Bacteriale tracellularsolute-bindingProteins,family3
SBP_bac_5	PF00496.21	377	Rm-Tct_247426_c0_g1::Rm-Tct_247426_c0_g1_i1::g.983810::m.983810 -	102	1.2e-18	67.2	0.1	1	1	1.6e-22	1.3e-18	67	0.1	151	236	5	100	3	102	0.98	Bacteriale tracellularsolute-bindingProteins,family5Middle
Myb_DNA-binding	PF00249.30	47	Rm-Tct_243073_c0_g1::Rm-Tct_243073_c0_g1_i1::g.984589::m.984589 -	100	5.1e-07	29.6	0.1	1	1	1.9e-10	1.1e-06	28.6	0.1	19	45	1	26	1	32	0.96	Myb-likeDNA-bindingdomain
SBP_bac_5	PF00496.21	377	Rm-Tct_283611_c0_g1::Rm-Tct_283611_c0_g1_i1::g.984688::m.984688 -	104	2.8e-12	46.2	0.1	1	1	3.6e-16	3e-12	46.1	0.1	182	275	2	96	1	99	0.83	Bacteriale tracellularsolute-bindingProteins,family5Middle
Arf	PF00025.20	175	Rm-Tct_236481_c0_g1::Rm-Tct_236481_c0_g1_i1::g.985023::m.985023 -	103	2e-30	105.5	0	1	1	1.2e-33	2.1e-30	105.4	0	16	114	1	100	1	103	0.94	ADP-ribosylationfactorfamily
SBP_bac_5	PF00496.21	377	Rm-Tct_281173_c0_g1::Rm-Tct_281173_c0_g1_i1::g.987712::m.987712 -	101	4.9e-20	71.7	0.2	1	1	3.1e-24	5.2e-20	71.6	0.2	206	289	2	100	1	101	0.88	Bacteriale tracellularsolute-bindingProteins,family5Middle
Peptidase_M16_C	PF05193.20	183	Rm-Tct_269033_c0_g1::Rm-Tct_269033_c0_g1_i1::g.988126::m.988126 -	112	2e-19	70.2	0	1	1	1.3e-23	2.1e-19	70.1	0	10	119	2	106	1	112	0.84	PeptidaseM16i
TIG	PF01833.23	85	Rm-Tct_282261_c0_g1::Rm-Tct_282261_c0_g1_i1::g.989044::m.989044 -	100	4.2e-12	45.9	1.1	1	1	4e-16	6.6e-12	45.2	1.1	15	83	2	68	1	70	0.93	IPT/TIGdomain
Tcp11	PF05794.12	424	Rm-Tct_292761_c0_g1::Rm-Tct_292761_c0_g1_i1::g.991467::m.991467 -	116	1.5e-15	57.2	0.1	1	1	9.7e-20	1.6e-15	57.1	0.1	1	103	10	115	10	116	0.93	T-comple Protein11
SBP_bac_5	PF00496.21	377	Rm-Tct_309400_c0_g1::Rm-Tct_309400_c0_g1_i1::g.992861::m.992861 -	105	6.4e-07	28.6	0.1	1	1	4e-11	6.7e-07	28.5	0.1	114	214	4	103	1	105	0.88	Bacteriale tracellularsolute-bindingProteins,family5Middle
GlcNAC_2-epim	PF07221.10	346	Rm-Tct_315062_c0_g1::Rm-Tct_315062_c0_g1_i1::g.993620::m.993620 -	99	5.7e-06	25.7	0.1	1	1	3.8e-10	6.3e-06	25.6	0.1	169	264	5	90	2	99	0.71	N-acylglucosamine2-epimerase(GlcNAC2-epimerase)
SBP_bac_10	PF07596.10	274	Rm-Tct_325246_c0_g1::Rm-Tct_325246_c0_g1_i1::g.994197::m.994197 -	106	6.6e-20	72.1	0.1	1	1	2e-23	8.2e-20	71.8	0.1	1	69	39	105	39	105	0.93	Proteinofunknownfunction(DUF1559)
SBP_bac_10	PF07596.10	274	Rm-Tct_325246_c1_g1::Rm-Tct_325246_c1_g1_i1::g.994198::m.994198 -	103	3.5e-14	53.3	0.8	1	1	1.1e-17	4.5e-14	53	0.8	1	37	64	100	64	102	0.97	Proteinofunknownfunction(DUF1559)
Peptidase_M16_C	PF05193.20	183	Rm-Tct_343931_c0_g1::Rm-Tct_343931_c0_g1_i1::g.996013::m.996013 -	104	1.7e-24	86.8	0	1	1	1.1e-28	1.8e-24	86.6	0	77	182	1	104	1	104	0.98	PeptidaseM16i
LIM	PF00412.21	58	Rm-Tct_347428_c0_g1::Rm-Tct_347428_c0_g1_i1::g.996165::m.996165 -	106	2.5e-08	33.9	3	1	1	2e-12	3.3e-08	33.5	3	19	56	12	49	2	51	0.87	LIMdomain
SBP_bac_3	PF00497.19	225	Rm-Tct_355044_c0_g1::Rm-Tct_355044_c0_g1_i1::g.996652::m.996652 -	102	1.1e-26	93.6	0	1	1	1.4e-30	1.2e-26	93.5	0	1	94	5	98	5	102	0.96	Bacteriale tracellularsolute-bindingProteins,family3
Tubulin	PF00091.24	197	Rm-Tct_356375_c0_g1::Rm-Tct_356375_c0_g1_i1::g.996794::m.996794 -	105	1.8e-34	119.6	0	1	1	3.4e-38	1.9e-34	119.5	0	69	168	5	105	1	105	0.98	Tubulin/FtsZfamily,GTPasedomain
PIG-L	PF02585.16	131	Rm-Tct_356433_c0_g1::Rm-Tct_356433_c0_g1_i1::g.996799::m.996799 -	104	1.1e-18	68	0.2	1	1	7.9e-23	1.3e-18	67.8	0.2	1	85	4	87	4	100	0.92	Glc NAC-PIde-N-acetylase
PIG-L	PF02585.16	131	Rm-Tct_378271_c0_g1::Rm-Tct_378271_c0_g1_i1::g.997882::m.997882 -	105	1.1e-07	32.5	0	1	1	8.7e-12	1.5e-07	32	0	87	130	8	52	4	53	0.94	Glc NAC-PIde-N-acetylase
SBP_bac_5	PF00496.21	377	Rm-Tct_386326_c0_g1::Rm-Tct_386326_c0_g1_i1::g.998265::m.998265 -	102	8.2e-15	54.5	0	1	1	5.3e-19	8.8e-15	54.4	0	168	262	2	101	1	102	0.94	Bacteriale tracellularsolute-bindingProteins,family5Middle
Tubulin	PF00091.24	197	Rm-Tct_391534_c0_g1::Rm-Tct_391534_c0_g1_i1::g.998511::m.998511 -	106	8.5e-13	48.8	0	1	1	1.4e-16	1.1e-12	48.4	0	1	109	25	104	25	106	0.95	Tubulin/FtsZfamily,GTPasedomain
eRF1_1	PF03463.14	129	Rm-Tct_315173_c0_g1::Rm-Tct_315173_c0_g1_i1::g.999748::m.999748 -	100	5.8e-27	94.1	0	1	1	7.4e-31	6.2e-27	94.1	0	1	85	1	100	1	100	0.89	eRF1domain1
SBP_bac_10	PF07596.10	274	Rm-Tct_315174_c0_g1::Rm-Tct_315174_c0_g1_i1::g.999757::m.999757 -	106	7.2e-07	29.4	0	1	1	4.6e-11	7.7e-07	29.3	0	159	210	21	68	7	104	0.63	Proteinofunknownfunction(DUF1559)
SBP_bac_5	PF00496.21	377	Rm-Tct_319401_c1_g1::Rm-Tct_319401_c1_g1_i1::g.999881::m.999881 -	101	4e-16	58.8	0.4	1	1	2.5e-20	4.1e-16	58.8	0.4	68	159	4	95	1	101	0.87	Bacteriale tracellularsolute-bindingProteins,family5Middle
FHA	PF00498.25	69	Rm-Tct_311850_c0_g1::Rm-Tct_311850_c0_g1_i1::g.1000441::m.1000441 -	107	5.1e-17	61.9	0.1	1	1	7.8e-21	6.5e-17	61.6	0.1	2	54	17	67	16	79	0.89	FHAdomain
ArfGap	PF01412.17	117	Rm-Tct_330511_c0_g1::Rm-Tct_330511_c0_g1_i1::g.1001830::m.1001830 -	112	1.5e-26	92.6	0.3	1	1	2.1e-30	1.7e-26	92.4	0.3	9	87	22	102	12	111	0.86	PutativeGTPaseactivatingProteinforArf
Tubulin_C	PF03953.16	125	Rm-Tct_375269_c0_g1::Rm-Tct_375269_c0_g1_i1::g.1004449::m.1004449 -	107	4.8e-18	65.5	0.5	1	2	3.5e-22	5.8e-18	65.3	0	64	124	1	66	1	67	0.97	TubulinC-terminaldomain
Tubulin_C	PF03953.16	125	Rm-Tct_375269_c0_g1::Rm-Tct_375269_c0_g1_i1::g.1004449::m.1004449 -	107	4.8e-18	65.5	0.5	2	2	0.84	14000	-3.8	0.1	78	84	76	82	73	84	0.71	TubulinC-terminaldomain
ArfGap	PF01412.17	117	Rm-Tct_394663_c0_g1::Rm-Tct_394663_c0_g1_i1::g.1005567::m.1005567 -	99	5.4e-19	68.2	0.1	1	1	7.9e-23	6.6e-19	68	0.1	38	115	1	79	1	81	0.86	PutativeGTPaseactivatingProteinforArf
Tubulin	PF00091.24	197	Rm-Tct_323368_c0_g1::Rm-Tct_323368_c0_g1_i1::g.1006864::m.1006864 -	112	3.9e-30	105.4	0	1	1	5.3e-34	4.4e-30	105.2	0	112	196	1	86	1	87	0.99	Tubulin/FtsZfamily,GTPasedomain
Arf	PF00025.20	175	Rm-Tct_306665_c0_g1::Rm-Tct_306665_c0_g1_i1::g.1007366::m.1007366 -	115	2.9e-31	108.2	0	1	1	2.4e-34	3.1e-31	108.1	0	16	123	1	112	1	115	0.91	ADP-ribosylationfactorfamily
SBP_bac_5	PF00496.21	377	Rm-Tct_328353_c0_g1::Rm-Tct_328353_c0_g1_i1::g.1008329::m.1008329 -	106	2.4e-09	36.5	0	1	1	1.5e-13	2.5e-09	36.5	0	118	202	11	96	2	106	0.83	Bacteriale tracellularsolute-bindingProteins,family5Middle
SBP_bac_6	PF13343.5	245	Rm-Tct_318480_c0_g1::Rm-Tct_318480_c0_g1_i1::g.1008964::m.1008964 -	113	5.9e-17	61.8	0	1	1	1.2e-20	6.7e-17	61.6	0	56	158	2	106	1	111	0.96	Bacteriale tracellularsolute-bindingProtein
SBP_bac_3	PF00497.19	225	Rm-Tct_330258_c0_g1::Rm-Tct_330258_c0_g1_i1::g.1009330::m.1009330 -	105	9.1e-38	129.8	0	1	1	1.8e-41	1e-37	129.7	0	1	93	13	105	13	105	0.98	Bacteriale tracellularsolute-bindingProteins,family3
FHA	PF00498.25	69	Rm-Tct_348629_c0_g1::Rm-Tct_348629_c0_g1_i1::g.1010733::m.1010733 -	99	1.7e-19	69.8	0.3	1	1	3.7e-23	2.1e-19	69.5	0.3	2	69	18	81	17	81	0.98	FHAdomain
SBP_bac_8	PF13416.5	283	Rm-Tct_351854_c0_g1::Rm-Tct_351854_c0_g1_i1::g.1011082::m.1011082 -	102	1.4e-10	41.4	0	1	1	3.9e-14	1.6e-10	41.2	0	36	128	1	100	1	101	0.85	Bacteriale tracellularsolute-bindingProtein
SBP_bac_1	PF01547.24	315	Rm-Tct_351854_c0_g1::Rm-Tct_351854_c0_g1_i1::g.1011082::m.1011082 -	102	1.2e-07	31.9	0	1	1	3.1e-11	1.3e-07	31.8	0	51	152	3	101	1	102	0.63	Bacteriale tracellularsolute-bindingProtein
GATase	PF00117.27	190	Rm-Tct_374439_c0_g1::Rm-Tct_374439_c0_g1_i1::g.1012085::m.1012085 -	99	3.3e-16	59.5	0	1	1	4.6e-20	3.9e-16	59.3	0	68	161	4	99	2	99	0.94	Glutamineamidotransferaseclass-I
SBP_bac_10	PF07596.10	274	Rm-Tct_381398_c0_g1::Rm-Tct_381398_c0_g1_i1::g.1012582::m.1012582 -	106	4.6e-08	33.3	0.5	1	1	4e-12	6.6e-08	32.7	0.2	237	267	75	105	52	106	0.87	Proteinofunknownfunction(DUF1559)
HSF_DNA-bind	PF00447.16	96	Rm-Tct_381553_c0_g1::Rm-Tct_381553_c0_g1_i1::g.1012671::m.1012671 -	106	1.3e-27	96.1	1.1	1	1	9.3e-32	1.6e-27	95.9	1.1	12	96	7	84	1	84	0.92	HSF-typeDNA-binding
GATase	PF00117.27	190	Rm-Tct_391750_c0_g1::Rm-Tct_391750_c0_g1_i1::g.1013152::m.1013152 -	100	5e-24	85	0	1	1	6.6e-28	5.5e-24	84.9	0	76	179	1	99	1	100	0.97	Glutamineamidotransferaseclass-I
FHA	PF00498.25	69	Rm-Tct_399752_c0_g1::Rm-Tct_399752_c0_g1_i1::g.1013877::m.1013877 -	103	4.2e-16	59	0	1	1	1.2e-19	6.6e-16	58.3	0	2	69	2	64	1	64	0.96	FHAdomain
SBP_bac_1	PF01547.24	315	Rm-Tct_322868_c0_g1::Rm-Tct_322868_c0_g1_i1::g.1016119::m.1016119 -	100	9.9e-16	58.5	0.9	1	1	1.3e-19	1e-15	58.4	0.9	107	193	7	99	1	100	0.92	Bacteriale tracellularsolute-bindingProtein
SBP_bac_8	PF13416.5	283	Rm-Tct_322868_c0_g1::Rm-Tct_322868_c0_g1_i1::g.1016119::m.1016119 -	100	9.1e-13	48.6	0.5	1	1	1.1e-16	9.4e-13	48.5	0.5	79	161	2	92	1	100	0.72	Bacteriale tracellularsolute-bindingProtein
SBP_bac_10	PF07596.10	274	Rm-Tct_323015_c0_g1::Rm-Tct_323015_c0_g1_i1::g.1017019::m.1017019 -	102	2.4e-09	37.5	0	1	1	1.5e-13	2.5e-09	37.4	0	19	118	1	80	1	101	0.8	Proteinofunknownfunction(DUF1559)
SBP_bac_3	PF00497.19	225	Rm-Tct_379677_c0_g1::Rm-Tct_379677_c0_g1_i1::g.1019309::m.1019309 -	105	5.5e-12	45.5	0	1	1	7.6e-16	6.3e-12	45.3	0	137	224	4	95	2	96	0.94	Bacteriale tracellularsolute-bindingProteins,family3
SBP_bac_1	PF01547.24	315	Rm-Tct_388123_c0_g1::Rm-Tct_388123_c0_g1_i1::g.1019716::m.1019716 -	107	2.1e-18	67.3	0.5	1	1	5.4e-22	2.2e-18	67.2	0.5	30	135	2	107	1	107	0.89	Bacteriale tracellularsolute-bindingProtein
SBP_bac_8	PF13416.5	283	Rm-Tct_388123_c0_g1::Rm-Tct_388123_c0_g1_i1::g.1019716::m.1019716 -	107	8.3e-14	52	0.1	1	1	2.1e-17	8.7e-14	51.9	0.1	17	109	2	102	1	107	0.8	Bacteriale tracellularsolute-bindingProtein
SBP_bac_5	PF00496.21	377	Rm-Tct_396083_c0_g1::Rm-Tct_396083_c0_g1_i1::g.1019966::m.1019966 -	129	5.8e-19	68.2	0.1	1	1	3.9e-23	6.5e-19	68	0.1	199	290	4	113	1	124	0.94	Bacteriale tracellularsolute-bindingProteins,family5Middle
GATase	PF00117.27	190	Rm-Tct_302644_c0_g1::Rm-Tct_302644_c0_g1_i1::g.1021259::m.1021259 -	99	5e-08	32.8	0	1	1	6.7e-12	5.6e-08	32.7	0	23	93	22	98	10	99	0.74	Glutamineamidotransferaseclass-I
TIG	PF01833.23	85	Rm-Tct_319137_c0_g1::Rm-Tct_319137_c0_g1_i1::g.1021455::m.1021455 -	106	9.7e-11	41.5	7.1	1	2	0.12	1000	-0.2	0	52	69	2	20	1	25	0.61	IPT/TIGdomain
TIG	PF01833.23	85	Rm-Tct_319137_c0_g1::Rm-Tct_319137_c0_g1_i1::g.1021455::m.1021455 -	106	9.7e-11	41.5	7.1	2	2	1.2e-14	9.7e-11	41.5	7.1	2	81	25	96	24	100	0.88	IPT/TIGdomain
GATase_2	PF00310.20	420	Rm-Tct_324704_c0_g1::Rm-Tct_324704_c0_g1_i1::g.1021497::m.1021497 -	103	2.5e-20	72.5	0	1	1	3.7e-24	3.1e-20	72.2	0	117	209	4	103	2	103	0.91	Glutamineamidotransferasesclass-II
SBP_bac_1	PF01547.24	315	Rm-Tct_355808_c0_g1::Rm-Tct_355808_c0_g1_i1::g.1021643::m.1021643 -	105	1.8e-09	37.9	0.1	1	2	0.16	690	-0.1	0	287	313	11	41	2	43	0.5	Bacteriale tracellularsolute-bindingProtein
SBP_bac_1	PF01547.24	315	Rm-Tct_355808_c0_g1::Rm-Tct_355808_c0_g1_i1::g.1021643::m.1021643 -	105	1.8e-09	37.9	0.1	2	2	9.7e-13	4.1e-09	36.7	0	11	69	42	102	36	105	0.84	Bacteriale tracellularsolute-bindingProtein
SBP_bac_1	PF01547.24	315	Rm-Tct_345715_c0_g1::Rm-Tct_345715_c0_g1_i1::g.1021895::m.1021895 -	101	8.7e-08	32.4	1.3	1	1	5.6e-12	9.3e-08	32.3	1.3	181	293	1	99	1	101	0.93	Bacteriale tracellularsolute-bindingProtein
SBP_bac_5	PF00496.21	377	Rm-Tct_366516_c0_g1::Rm-Tct_366516_c0_g1_i1::g.1024647::m.1024647 -	107	1e-10	41.1	0.4	1	1	6.7e-15	1.1e-10	40.9	0.4	125	215	1	95	1	104	0.9	Bacteriale tracellularsolute-bindingProteins,family5Middle
SBP_bac_5	PF00496.21	377	Rm-Tct_358172_c0_g1::Rm-Tct_358172_c0_g1_i1::g.1026639::m.1026639 -	107	1e-21	77.2	0.9	1	1	1.5e-25	1.2e-21	77	0.9	3	63	35	94	34	107	0.88	Bacteriale tracellularsolute-bindingProteins,family5Middle
LIM	PF00412.21	58	Rm-Tct_374182_c0_g1::Rm-Tct_374182_c0_g1_i1::g.1026803::m.1026803 -	104	3.2e-15	56	5.6	1	1	3.6e-18	4.3e-15	55.6	5.6	1	55	16	69	16	71	0.97	LIMdomain
SBP_bac_5	PF00496.21	377	Rm-Tct_393987_c0_g1::Rm-Tct_393987_c0_g1_i1::g.1028534::m.1028534 -	105	5e-11	42.1	0	1	1	9.3e-15	5.2e-11	42	0	271	361	3	99	1	105	0.8	Bacteriale tracellularsolute-bindingProteins,family5Middle
SBP_bac_10	PF07596.10	274	Rm-Tct_321989_c0_g1::Rm-Tct_321989_c0_g1_i1::g.1029848::m.1029848 -	100	2.2e-13	50.7	0	1	1	1.6e-17	2.7e-13	50.4	0	59	175	1	99	1	100	0.84	Proteinofunknownfunction(DUF1559)
SBP_bac_10	PF07596.10	274	Rm-Tct_327294_c0_g1::Rm-Tct_327294_c0_g1_i1::g.1030909::m.1030909 -	99	5.7e-15	55.9	0.1	1	1	3.6e-19	6e-15	55.8	0.1	82	188	4	97	1	99	0.9	Proteinofunknownfunction(DUF1559)
SBP_bac_5	PF00496.21	377	Rm-Tct_332969_c0_g1::Rm-Tct_332969_c0_g1_i1::g.1031349::m.1031349 -	100	7.9e-09	34.8	0	1	1	5.1e-13	8.5e-09	34.7	0	256	335	3	86	1	99	0.84	Bacteriale tracellularsolute-bindingProteins,family5Middle
FHA	PF00498.25	69	Rm-Tct_373189_c0_g1::Rm-Tct_373189_c0_g1_i1::g.1032546::m.1032546 -	101	7.3e-10	39	0.1	1	1	2.3e-13	9.4e-10	38.6	0.1	2	66	26	90	25	93	0.89	FHAdomain
SBP_bac_5	PF00496.21	377	Rm-Tct_313983_c0_g1::Rm-Tct_313983_c0_g1_i1::g.1033061::m.1033061 -	102	8.8e-16	57.7	0	1	1	6.2e-20	1e-15	57.5	0	196	288	11	99	3	101	0.93	Bacteriale tracellularsolute-bindingProteins,family5Middle
SBP_bac_3	PF00497.19	225	Rm-Tct_315587_c0_g1::Rm-Tct_315587_c0_g1_i1::g.1038020::m.1038020 -	104	4.2e-07	29.5	0	1	1	6e-11	5e-07	29.3	0	1	58	42	102	42	103	0.93	Bacteriale tracellularsolute-bindingProteins,family3
Peptidase_M16_C	PF05193.20	183	Rm-Tct_315618_c0_g1::Rm-Tct_315618_c0_g1_i1::g.1038026::m.1038026 -	101	2e-11	44.1	0	1	1	1.3e-15	2.2e-11	44	0	7	74	36	97	30	101	0.77	PeptidaseM16i
DyNACtin	PF12455.7	287	Rm-Tct_349868_c0_g1::Rm-Tct_349868_c0_g1_i1::g.1038454::m.1038454 -	101	9.6e-09	34.8	0.4	1	1	1.8e-12	1e-08	34.7	0.4	148	227	2	75	1	95	0.83	DyneinassociatedProtein
SBP_bac_1	PF01547.24	315	Rm-Tct_354366_c0_g1::Rm-Tct_354366_c0_g1_i1::g.1041488::m.1041488 -	100	6.3e-07	29.5	0.1	1	1	1.7e-10	9.5e-07	29	0.1	6	57	50	97	45	100	0.88	Bacteriale tracellularsolute-bindingProtein
GATase_7	PF13537.5	123	Rm-Tct_387171_c0_g1::Rm-Tct_387171_c0_g1_i1::g.1041893::m.1041893 -	104	3.9e-06	26.7	0	1	1	5.4e-10	4.5e-06	26.5	0	47	118	1	80	1	85	0.79	Glutamineamidotransferasedomain
CSD	PF00313.21	66	Rm-Tct_371541_c0_g1::Rm-Tct_371541_c0_g1_i1::g.1043486::m.1043486 -	101	1.3e-09	37.6	0.1	1	1	1.2e-13	1.9e-09	37.1	0.1	6	59	40	92	36	98	0.86	Cold-shock'DNA-bindingdomain
GATase	PF00117.27	190	Rm-Tct_302424_c0_g1::Rm-Tct_302424_c0_g1_i1::g.1044904::m.1044904 -	107	6.1e-08	32.6	0	1	1	1.1e-11	6.1e-08	32.6	0	62	134	15	91	4	107	0.72	Glutamineamidotransferaseclass-I
DyNACtin	PF12455.7	287	Rm-Tct_377245_c0_g1::Rm-Tct_377245_c0_g1_i1::g.1045167::m.1045167 -	102	1.9e-25	89.6	1.1	1	1	3.6e-29	2e-25	89.5	1.1	116	212	2	98	1	102	0.96	DyneinassociatedProtein
Arf	PF00025.20	175	Rm-Tct_348023_c0_g1::Rm-Tct_348023_c0_g1_i1::g.1045542::m.1045542 -	101	1.2e-08	34.5	0.2	1	1	1.8e-11	1.2e-08	34.5	0.2	8	95	5	98	1	101	0.8	ADP-ribosylationfactorfamily
SBP_bac_3	PF00497.19	225	Rm-Tct_345843_c0_g1::Rm-Tct_345843_c0_g1_i1::g.1045782::m.1045782 -	103	8.5e-24	84.1	0.1	1	1	1.1e-27	8.9e-24	84.1	0.1	1	94	3	96	3	103	0.92	Bacteriale tracellularsolute-bindingProteins,family3
GATase_2	PF00310.20	420	Rm-Tct_316184_c0_g1::Rm-Tct_316184_c0_g1_i1::g.1046002::m.1046002 -	100	1.4e-22	79.9	0	1	1	8.8e-27	1.5e-22	79.9	0	66	161	1	97	1	100	0.95	Glutamineamidotransferasesclass-II
SBP_bac_5	PF00496.21	377	Rm-Tct_365368_c0_g1::Rm-Tct_365368_c0_g1_i1::g.1046248::m.1046248 -	99	4.2e-06	25.9	0	1	1	5.2e-10	4.4e-06	25.8	0	72	144	30	98	9	99	0.89	Bacteriale tracellularsolute-bindingProteins,family5Middle
SBP_bac_3	PF00497.19	225	Rm-Tct_358757_c0_g1::Rm-Tct_358757_c0_g1_i1::g.1046595::m.1046595 -	104	7.4e-18	64.7	0	1	1	1.5e-21	8.2e-18	64.6	0	137	224	3	88	1	89	0.93	Bacteriale tracellularsolute-bindingProteins,family3
SBP_bac_11	PF13531.5	230	Rm-Tct_318372_c0_g1::Rm-Tct_318372_c0_g1_i1::g.1046936::m.1046936 -	101	2.5e-13	50.2	0.1	1	1	1.6e-17	2.7e-13	50.1	0.1	129	221	5	101	1	101	0.91	Bacteriale tracellularsolute-bindingProtein
FHA	PF00498.25	69	Rm-Tct_393565_c0_g1::Rm-Tct_393565_c0_g1_i1::g.1048706::m.1048706 -	104	7.2e-13	48.6	0.5	1	2	0.46	3800	-1.8	0	15	30	11	26	3	30	0.69	FHAdomain
FHA	PF00498.25	69	Rm-Tct_393565_c0_g1::Rm-Tct_393565_c0_g1_i1::g.1048706::m.1048706 -	104	7.2e-13	48.6	0.5	2	2	8.6e-17	7.2e-13	48.6	0.5	2	66	36	103	35	104	0.93	FHAdomain
SBP_bac_5	PF00496.21	377	Rm-Tct_403447_c0_g1::Rm-Tct_403447_c0_g1_i1::g.1049742::m.1049742 -	104	4.5e-12	45.5	0.2	1	1	2.9e-16	4.8e-12	45.4	0.2	3	81	9	104	7	104	0.93	Bacteriale tracellularsolute-bindingProteins,family5Middle
Arf	PF00025.20	175	Rm-Tct_432728_c0_g1::Rm-Tct_432728_c0_g1_i1::g.1052896::m.1052896 -	118	4.5e-48	162.9	0	1	1	2.7e-51	4.9e-48	162.8	0	4	121	1	118	1	118	0.98	ADP-ribosylationfactorfamily
SBP_bac_10	PF07596.10	274	Rm-Tct_443811_c1_g1::Rm-Tct_443811_c1_g1_i1::g.1054477::m.1054477 -	99	1.1e-18	68.1	0	1	1	2.9e-22	1.2e-18	68	0	1	67	28	99	28	99	0.94	Proteinofunknownfunction(DUF1559)
Tubulin_C	PF03953.16	125	Rm-Tct_473082_c0_g1::Rm-Tct_473082_c0_g1_i1::g.1057366::m.1057366 -	104	2.3e-29	102.1	0.1	1	1	1.6e-33	2.6e-29	101.9	0.1	1	77	26	103	26	104	0.98	TubulinC-terminaldomain
LIM	PF00412.21	58	Rm-Tct_474932_c0_g1::Rm-Tct_474932_c0_g1_i1::g.1057538::m.1057538 -	100	2.5e-14	53.2	8.9	1	2	4.2e-05	0.24	11.6	0.1	1	27	3	30	3	33	0.84	LIMdomain
LIM	PF00412.21	58	Rm-Tct_474932_c0_g1::Rm-Tct_474932_c0_g1_i1::g.1057538::m.1057538 -	100	2.5e-14	53.2	8.9	2	2	1.1e-13	6.1e-10	39.1	4.7	1	44	44	85	44	98	0.82	LIMdomain
SBP_bac_5	PF00496.21	377	Rm-Tct_475576_c0_g1::Rm-Tct_475576_c0_g1_i1::g.1057573::m.1057573 -	115	1.3e-27	96.6	0.3	1	1	9e-32	1.5e-27	96.5	0.3	1	98	6	101	6	114	0.89	Bacteriale tracellularsolute-bindingProteins,family5Middle
LIM	PF00412.21	58	Rm-Tct_477088_c0_g1::Rm-Tct_477088_c0_g1_i1::g.1057838::m.1057838 -	101	8.6e-07	29	5.5	1	1	9.6e-11	1.6e-06	28.1	5.5	1	53	3	59	3	63	0.85	LIMdomain
SBP_bac_5	PF00496.21	377	Rm-Tct_479546_c0_g1::Rm-Tct_479546_c0_g1_i1::g.1058304::m.1058304 -	106	6.4e-15	54.9	0.4	1	1	4.4e-19	7.3e-15	54.7	0.4	112	209	10	106	2	106	0.91	Bacteriale tracellularsolute-bindingProteins,family5Middle
GATase_7	PF13537.5	123	Rm-Tct_415906_c1_g1::Rm-Tct_415906_c1_g1_i1::g.1062444::m.1062444 -	101	1.4e-28	99.2	0	1	1	2e-32	1.6e-28	99	0	40	123	1	82	1	82	0.97	Glutamineamidotransferasedomain
GATase_6	PF13522.5	134	Rm-Tct_415906_c1_g1::Rm-Tct_415906_c1_g1_i1::g.1062444::m.1062444 -	101	7e-21	74.7	0	1	1	1e-24	8.5e-21	74.5	0	59	133	2	75	1	76	0.97	Glutamineamidotransferasedomain
SBP_bac_5	PF00496.21	377	Rm-Tct_435636_c0_g1::Rm-Tct_435636_c0_g1_i1::g.1065308::m.1065308 -	100	4.3e-17	62	0	1	1	2.8e-21	4.6e-17	61.9	0	206	291	4	91	1	99	0.81	Bacteriale tracellularsolute-bindingProteins,family5Middle
SBP_bac_3	PF00497.19	225	Rm-Tct_488029_c0_g1::Rm-Tct_488029_c0_g1_i1::g.1069663::m.1069663 -	99	1.5e-18	67	0	1	1	1.9e-22	1.6e-18	66.9	0	63	161	2	98	1	99	0.88	Bacteriale tracellularsolute-bindingProteins,family3
SBP_bac_1	PF01547.24	315	Rm-Tct_431652_c0_g1::Rm-Tct_431652_c0_g1_i1::g.1073041::m.1073041 -	102	9.7e-17	61.8	0.9	1	1	1.3e-20	1e-16	61.7	0.9	23	128	1	100	1	102	0.92	Bacteriale tracellularsolute-bindingProtein
SBP_bac_8	PF13416.5	283	Rm-Tct_431652_c0_g1::Rm-Tct_431652_c0_g1_i1::g.1073041::m.1073041 -	102	1e-14	55	0.6	1	1	1.4e-18	1.2e-14	54.8	0.6	11	107	2	99	2	102	0.88	Bacteriale tracellularsolute-bindingProtein
SAPS	PF04499.14	489	Rm-Tct_409940_c0_g1::Rm-Tct_409940_c0_g1_i1::g.1073910::m.1073910 -	100	4.5e-06	25.6	0.1	1	1	3.5e-10	5.9e-06	25.2	0.1	104	155	3	55	1	100	0.7	SIT4phosphatase-associatedProtein
Peptidase_M16_C	PF05193.20	183	Rm-Tct_436196_c0_g1::Rm-Tct_436196_c0_g1_i1::g.1075039::m.1075039 -	115	3.7e-18	66.1	0	1	1	2.5e-22	4.2e-18	65.9	0	10	116	1	115	1	115	0.94	PeptidaseM16i
Arf	PF00025.20	175	Rm-Tct_411116_c0_g1::Rm-Tct_411116_c0_g1_i1::g.1075184::m.1075184 -	102	9.5e-09	34.8	0.1	1	1	1.2e-11	1e-08	34.7	0.1	17	100	1	89	1	101	0.85	ADP-ribosylationfactorfamily
GATA	PF00320.26	36	Rm-Tct_409355_c0_g1::Rm-Tct_409355_c0_g1_i1::g.1075829::m.1075829 -	102	1.8e-16	59.4	7.4	1	1	6.6e-20	2.7e-16	58.7	7.4	1	32	10	41	10	45	0.96	GATAzincfinger
FHA	PF00498.25	69	Rm-Tct_407847_c0_g1::Rm-Tct_407847_c0_g1_i1::g.1075998::m.1075998 -	99	4.8e-14	52.4	0.1	1	1	7.4e-18	6.2e-14	52	0.1	3	69	1	62	1	62	0.97	FHAdomain
SBP_bac_10	PF07596.10	274	Rm-Tct_432429_c0_g1::Rm-Tct_432429_c0_g1_i1::g.1076215::m.1076215 -	99	1.5e-06	28.3	0	1	1	9.2e-11	1.5e-06	28.3	0	51	133	4	81	1	97	0.81	Proteinofunknownfunction(DUF1559)
SBP_bac_8	PF13416.5	283	Rm-Tct_467684_c0_g1::Rm-Tct_467684_c0_g1_i1::g.1079069::m.1079069 -	99	6.8e-06	26	0.1	1	1	1.1e-09	8.9e-06	25.7	0.1	3	61	41	99	39	99	0.87	Bacteriale tracellularsolute-bindingProtein
Tubulin	PF00091.24	197	Rm-Tct_469293_c0_g1::Rm-Tct_469293_c0_g1_i1::g.1079202::m.1079202 -	103	3.6e-28	99	0.2	1	1	4.7e-32	4e-28	98.9	0.2	5	93	2	102	1	103	0.98	Tubulin/FtsZfamily,GTPasedomain
GATase	PF00117.27	190	Rm-Tct_469992_c0_g1::Rm-Tct_469992_c0_g1_i1::g.1079250::m.1079250 -	109	1.6e-06	27.9	0	1	1	1.1e-09	2.7e-06	27.2	0	162	188	4	31	1	33	0.87	Glutamineamidotransferaseclass-I
Myb_DNA-binding	PF00249.30	47	Rm-Tct_471409_c0_g1::Rm-Tct_471409_c0_g1_i1::g.1079468::m.1079468 -	107	5.2e-33	112.9	7.7	1	3	0.0014	3.8	7.6	0.2	35	47	1	13	1	13	0.9	Myb-likeDNA-bindingdomain
Myb_DNA-binding	PF00249.30	47	Rm-Tct_471409_c0_g1::Rm-Tct_471409_c0_g1_i1::g.1079468::m.1079468 -	107	5.2e-33	112.9	7.7	2	3	5e-22	1.4e-18	66.7	1.1	1	47	19	65	19	65	0.98	Myb-likeDNA-bindingdomain
Myb_DNA-binding	PF00249.30	47	Rm-Tct_471409_c0_g1::Rm-Tct_471409_c0_g1_i1::g.1079468::m.1079468 -	107	5.2e-33	112.9	7.7	3	3	2.4e-14	6.7e-11	42.1	0	1	37	71	106	71	107	0.96	Myb-likeDNA-bindingdomain
Myb_DNA-bind_6	PF13921.5	60	Rm-Tct_471409_c0_g1::Rm-Tct_471409_c0_g1_i1::g.1079468::m.1079468 -	107	1.9e-25	88.8	4	1	3	1.1e-06	0.0031	17.7	0.2	34	59	4	29	1	30	0.93	Myb-likeDNA-bindingdomain
Myb_DNA-bind_6	PF13921.5	60	Rm-Tct_471409_c0_g1::Rm-Tct_471409_c0_g1_i1::g.1079468::m.1079468 -	107	1.9e-25	88.8	4	2	3	1.1e-19	3.2e-16	59.2	0.1	1	58	22	80	22	81	0.95	Myb-likeDNA-bindingdomain
Myb_DNA-bind_6	PF13921.5	60	Rm-Tct_471409_c0_g1::Rm-Tct_471409_c0_g1_i1::g.1079468::m.1079468 -	107	1.9e-25	88.8	4	3	3	1.8e-08	5e-05	23.4	0	1	32	74	105	74	107	0.92	Myb-likeDNA-bindingdomain
SBP_bac_10	PF07596.10	274	Rm-Tct_484115_c0_g1::Rm-Tct_484115_c0_g1_i1::g.1080913::m.1080913 -	107	1.5e-12	48	0.2	1	1	1.1e-16	1.9e-12	47.7	0.2	10	108	1	93	1	106	0.8	Proteinofunknownfunction(DUF1559)
eRF1_1	PF03463.14	129	Rm-Tct_492457_c0_g1::Rm-Tct_492457_c0_g1_i1::g.1081776::m.1081776 -	103	7.7e-10	38.8	0	1	1	5.7e-14	9.6e-10	38.5	0	1	77	32	101	32	103	0.93	eRF1domain1
GATase	PF00117.27	190	Rm-Tct_436696_c0_g1::Rm-Tct_436696_c0_g1_i1::g.1083088::m.1083088 -	102	9.9e-22	77.5	0	1	1	2.7e-25	1.1e-21	77.4	0	2	91	14	101	13	102	0.94	Glutamineamidotransferaseclass-I
Peptidase_M16_C	PF05193.20	183	Rm-Tct_404531_c0_g1::Rm-Tct_404531_c0_g1_i1::g.1085377::m.1085377 -	113	5.4e-11	42.7	0	1	1	4.1e-15	6.8e-11	42.4	0	6	87	32	109	29	111	0.9	PeptidaseM16i
SBP_bac_1	PF01547.24	315	Rm-Tct_403073_c0_g1::Rm-Tct_403073_c0_g1_i1::g.1086304::m.1086304 -	101	5e-14	52.9	1	1	1	6.5e-18	5.4e-14	52.8	1	70	152	5	88	1	99	0.85	Bacteriale tracellularsolute-bindingProtein
SBP_bac_8	PF13416.5	283	Rm-Tct_403073_c0_g1::Rm-Tct_403073_c0_g1_i1::g.1086304::m.1086304 -	101	5.1e-14	52.7	0.7	1	1	6.5e-18	5.4e-14	52.6	0.7	61	130	14	87	6	101	0.82	Bacteriale tracellularsolute-bindingProtein
SBP_bac_10	PF07596.10	274	Rm-Tct_425752_c0_g1::Rm-Tct_425752_c0_g1_i1::g.1086988::m.1086988 -	101	7.2e-07	29.4	0	1	1	4.4e-11	7.3e-07	29.3	0	26	105	3	86	1	101	0.79	Proteinofunknownfunction(DUF1559)
SBP_bac_5	PF00496.21	377	Rm-Tct_445626_c0_g1::Rm-Tct_445626_c0_g1_i1::g.1087912::m.1087912 -	99	1.5e-12	47.1	0	1	1	1e-16	1.7e-12	46.9	0	165	235	2	72	1	80	0.96	Bacteriale tracellularsolute-bindingProteins,family5Middle
SBP_bac_8	PF13416.5	283	Rm-Tct_449947_c0_g1::Rm-Tct_449947_c0_g1_i1::g.1088471::m.1088471 -	102	4e-13	49.8	2.7	1	1	2.8e-17	4.6e-13	49.6	2.7	23	119	1	99	1	101	0.86	Bacteriale tracellularsolute-bindingProtein
NAC	PF01849.17	57	Rm-Tct_481703_c0_g1::Rm-Tct_481703_c0_g1_i1::g.1091765::m.1091765 -	99	8.9e-09	35.1	0.3	1	1	4.8e-12	2e-08	34	0.3	31	57	1	27	1	27	0.97	NACdomain
Arf	PF00025.20	175	Rm-Tct_405872_c0_g1::Rm-Tct_405872_c0_g1_i1::g.1093517::m.1093517 -	103	1.1e-29	103	0.1	1	1	8.7e-33	1.3e-29	102.8	0.1	12	104	7	102	2	103	0.91	ADP-ribosylationfactorfamily
SBP_bac_5	PF00496.21	377	Rm-Tct_414967_c0_g1::Rm-Tct_414967_c0_g1_i1::g.1093991::m.1093991 -	112	4.3e-17	62	0.3	1	1	2.8e-21	4.6e-17	61.9	0.3	2	100	16	110	15	112	0.94	Bacteriale tracellularsolute-bindingProteins,family5Middle
SBP_bac_5	PF00496.21	377	Rm-Tct_441012_c0_g1::Rm-Tct_441012_c0_g1_i1::g.1094551::m.1094551 -	112	5.4e-18	65	2.4	1	1	3.6e-22	6e-18	64.9	2.4	59	160	10	110	2	112	0.91	Bacteriale tracellularsolute-bindingProteins,family5Middle
HSF_DNA-bind	PF00447.16	96	Rm-Tct_400968_c0_g1::Rm-Tct_400968_c0_g1_i1::g.1096729::m.1096729 -	475	4.7e-28	97.5	0.2	1	2	2.8e-32	4.7e-28	97.5	0.2	1	96	33	122	33	122	0.96	HSF-typeDNA-binding
HSF_DNA-bind	PF00447.16	96	Rm-Tct_400968_c0_g1::Rm-Tct_400968_c0_g1_i1::g.1096729::m.1096729 -	475	4.7e-28	97.5	0.2	2	2	0.59	9800	-2.9	0.1	33	53	199	219	188	237	0.63	HSF-typeDNA-binding
GATase_5	PF13507.5	260	Rm-Tct_491317_c0_g1::Rm-Tct_491317_c0_g1_i1::g.1103033::m.1103033 -	103	2e-08	33.6	0	1	1	2.7e-12	2.2e-08	33.4	0	1	68	20	83	20	101	0.83	CobB/CobQ-likeGlutamineamidotransferasedomain
GATase_6	PF13522.5	134	Rm-Tct_494935_c0_g1::Rm-Tct_494935_c0_g1_i1::g.1103503::m.1103503 -	114	4.3e-21	75.4	1.8	1	1	8e-25	4.5e-21	75.4	1.8	11	102	11	109	1	114	0.85	Glutamineamidotransferasedomain
GATase_7	PF13537.5	123	Rm-Tct_494935_c0_g1::Rm-Tct_494935_c0_g1_i1::g.1103503::m.1103503 -	114	3.8e-15	55.8	0	1	1	7.7e-19	4.3e-15	55.6	0	7	85	26	110	18	114	0.89	Glutamineamidotransferasedomain
Arf	PF00025.20	175	Rm-Tct_495792_c0_g1::Rm-Tct_495792_c0_g1_i1::g.1103594::m.1103594 -	104	8.1e-06	25.3	0	1	1	1.6e-09	9.2e-06	25.1	0	56	129	3	80	1	91	0.84	ADP-ribosylationfactorfamily
SBP_bac_5	PF00496.21	377	Rm-Tct_414251_c0_g1::Rm-Tct_414251_c0_g1_i1::g.1107648::m.1107648 -	101	3.6e-22	78.7	0	1	1	2.3e-26	3.8e-22	78.7	0	113	191	18	96	2	100	0.92	Bacteriale tracellularsolute-bindingProteins,family5Middle
SBP_bac_1	PF01547.24	315	Rm-Tct_441505_c0_g1::Rm-Tct_441505_c0_g1_i1::g.1108269::m.1108269 -	99	5.2e-08	33.1	1.3	1	1	3.5e-12	5.9e-08	32.9	1.3	64	150	3	91	1	96	0.81	Bacteriale tracellularsolute-bindingProtein
SBP_bac_5	PF00496.21	377	Rm-Tct_451432_c0_g1::Rm-Tct_451432_c0_g1_i1::g.1110102::m.1110102 -	106	1.1e-14	54.1	0	1	1	7e-19	1.2e-14	54	0	173	279	1	106	1	106	0.94	Bacteriale tracellularsolute-bindingProteins,family5Middle
GATase_2	PF00310.20	420	Rm-Tct_424785_c1_g1::Rm-Tct_424785_c1_g1_i1::g.1112058::m.1112058 -	100	7.3e-20	71	0	1	1	4.7e-24	7.8e-20	70.9	0	1	65	30	91	30	100	0.9	Glutamineamidotransferasesclass-II
SBP_bac_5	PF00496.21	377	Rm-Tct_472273_c0_g1::Rm-Tct_472273_c0_g1_i1::g.1112872::m.1112872 -	107	1.2e-20	73.8	0.1	1	1	7.1e-25	1.2e-20	73.7	0.1	17	96	3	86	1	105	0.92	Bacteriale tracellularsolute-bindingProteins,family5Middle
SBP_bac_10	PF07596.10	274	Rm-Tct_480549_c0_g1::Rm-Tct_480549_c0_g1_i1::g.1115781::m.1115781 -	101	6.1e-08	32.9	0.2	1	1	4.2e-12	7.1e-08	32.7	0.2	99	191	4	95	1	101	0.68	Proteinofunknownfunction(DUF1559)
SBP_bac_5	PF00496.21	377	Rm-Tct_415640_c0_g1::Rm-Tct_415640_c0_g1_i1::g.1117043::m.1117043 -	117	9.2e-20	70.8	0.6	1	1	6.1e-24	1e-19	70.7	0.6	28	141	1	117	1	117	0.9	Bacteriale tracellularsolute-bindingProteins,family5Middle
SBP_bac_8	PF13416.5	283	Rm-Tct_411014_c0_g1::Rm-Tct_411014_c0_g1_i1::g.1117416::m.1117416 -	100	1.8e-07	31.2	0	1	1	2.4e-11	2e-07	31.1	0	196	276	2	86	1	94	0.86	Bacteriale tracellularsolute-bindingProtein
SBP_bac_5	PF00496.21	377	Rm-Tct_478238_c0_g1::Rm-Tct_478238_c0_g1_i1::g.1119696::m.1119696 -	104	3.8e-17	62.2	0	1	1	2.6e-21	4.3e-17	62	0	1	76	33	102	33	104	0.87	Bacteriale tracellularsolute-bindingProteins,family5Middle
SBP_bac_5	PF00496.21	377	Rm-Tct_460620_c0_g1::Rm-Tct_460620_c0_g1_i1::g.1122276::m.1122276 -	113	3.4e-20	72.3	0.1	1	1	2.2e-24	3.7e-20	72.1	0.1	135	243	2	113	1	113	0.91	Bacteriale tracellularsolute-bindingProteins,family5Middle
SBP_bac_6	PF13343.5	245	Rm-Tct_405621_c1_g1::Rm-Tct_405621_c1_g1_i1::g.1122402::m.1122402 -	104	1.1e-07	31.4	0	1	1	3e-11	1.2e-07	31.3	0	138	218	8	86	2	98	0.78	Bacteriale tracellularsolute-bindingProtein
SBP_bac_11	PF13531.5	230	Rm-Tct_405621_c1_g1::Rm-Tct_405621_c1_g1_i1::g.1122402::m.1122402 -	104	3.2e-06	27	0	1	1	9.4e-10	3.9e-06	26.7	0	155	219	10	73	3	78	0.81	Bacteriale tracellularsolute-bindingProtein
SBP_bac_5	PF00496.21	377	Rm-Tct_422511_c0_g1::Rm-Tct_422511_c0_g1_i1::g.1122793::m.1122793 -	112	5.9e-23	81.3	0.2	1	1	3.9e-27	6.5e-23	81.2	0.2	2	75	29	112	28	112	0.91	Bacteriale tracellularsolute-bindingProteins,family5Middle
SBP_bac_10	PF07596.10	274	Rm-Tct_444418_c0_g1::Rm-Tct_444418_c0_g1_i1::g.1123977::m.1123977 -	99	2e-07	31.1	0	1	1	1.2e-11	2e-07	31.1	0	152	210	2	58	1	96	0.72	Proteinofunknownfunction(DUF1559)
SBP_bac_1	PF01547.24	315	Rm-Tct_409533_c0_g1::Rm-Tct_409533_c0_g1_i1::g.1126159::m.1126159 -	114	4.4e-11	43.2	0	1	1	5.3e-15	4.5e-11	43.2	0	102	166	19	78	5	112	0.79	Bacteriale tracellularsolute-bindingProtein
SBP_bac_8	PF13416.5	283	Rm-Tct_409533_c0_g1::Rm-Tct_409533_c0_g1_i1::g.1126159::m.1126159 -	114	4.2e-08	33.3	0	1	1	5.7e-12	4.7e-08	33.1	0	77	146	16	91	4	113	0.7	Bacteriale tracellularsolute-bindingProtein
SBP_bac_5	PF00496.21	377	Rm-Tct_481477_c0_g1::Rm-Tct_481477_c0_g1_i1::g.1126381::m.1126381 -	106	1.5e-06	27.3	0	1	1	9.6e-11	1.6e-06	27.2	0	169	240	3	73	1	99	0.83	Bacteriale tracellularsolute-bindingProteins,family5Middle
SBP_bac_10	PF07596.10	274	Rm-Tct_407953_c0_g1::Rm-Tct_407953_c0_g1_i1::g.1129287::m.1129287 -	114	2.1e-07	31.1	0	1	1	1.5e-11	2.5e-07	30.9	0	22	130	1	100	1	113	0.61	Proteinofunknownfunction(DUF1559)
GATase_2	PF00310.20	420	Rm-Tct_432319_c0_g1::Rm-Tct_432319_c0_g1_i1::g.1130133::m.1130133 -	111	4.6e-27	94.7	0	1	1	3e-31	5e-27	94.6	0	78	188	2	110	1	111	0.96	Glutamineamidotransferasesclass-II
Peptidase_M16_C	PF05193.20	183	Rm-Tct_413863_c0_g1::Rm-Tct_413863_c0_g1_i1::g.1131146::m.1131146 -	107	1.3e-11	44.8	0.2	1	1	8.4e-16	1.4e-11	44.6	0.2	2	97	17	107	16	107	0.92	PeptidaseM16i
SBP_bac_5	PF00496.21	377	Rm-Tct_448732_c0_g1::Rm-Tct_448732_c0_g1_i1::g.1131804::m.1131804 -	100	2.3e-13	49.8	0.3	1	1	1.4e-17	2.4e-13	49.7	0.3	258	363	4	100	1	100	0.9	Bacteriale tracellularsolute-bindingProteins,family5Middle
Arf	PF00025.20	175	Rm-Tct_453428_c0_g1::Rm-Tct_453428_c0_g1_i1::g.1133306::m.1133306 -	107	1.3e-31	109.3	0	1	1	5.6e-35	1.3e-31	109.3	0	52	156	2	105	1	107	0.94	ADP-ribosylationfactorfamily
SBP_bac_10	PF07596.10	274	Rm-Tct_442753_c0_g1::Rm-Tct_442753_c0_g1_i1::g.1133495::m.1133495 -	105	3.1e-06	27.3	0.3	1	1	4.2e-10	3.5e-06	27.1	0.3	88	177	20	105	3	105	0.73	Proteinofunknownfunction(DUF1559)
Tubulin	PF00091.24	197	Rm-Tct_408356_c0_g1::Rm-Tct_408356_c0_g1_i1::g.1133604::m.1133604 -	104	8.3e-24	84.8	0	1	1	2.1e-27	1.8e-23	83.7	0	93	183	4	104	1	104	0.92	Tubulin/FtsZfamily,GTPasedomain
FHA	PF00498.25	69	Rm-Tct_505130_c0_g1::Rm-Tct_505130_c0_g1_i1::g.1136532::m.1136532 -	101	6.2e-14	52	0	1	1	9.4e-18	7.8e-14	51.7	0	1	69	26	89	26	89	0.97	FHAdomain
SBP_bac_3	PF00497.19	225	Rm-Tct_510694_c0_g1::Rm-Tct_510694_c0_g1_i1::g.1137127::m.1137127 -	100	5.3e-15	55.4	0	1	1	3.6e-19	6.1e-15	55.2	0	143	225	2	83	1	83	0.98	Bacteriale tracellularsolute-bindingProteins,family3
Arf	PF00025.20	175	Rm-Tct_522765_c0_g1::Rm-Tct_522765_c0_g1_i1::g.1138021::m.1138021 -	110	3.4e-09	36.3	0.1	1	1	1.3e-12	3.6e-09	36.2	0.1	45	130	5	93	1	108	0.82	ADP-ribosylationfactorfamily
Arf	PF00025.20	175	Rm-Tct_531358_c0_g1::Rm-Tct_531358_c0_g1_i1::g.1138607::m.1138607 -	103	3.8e-12	45.9	0.1	1	1	3.1e-15	4e-12	45.9	0.1	13	100	9	101	1	103	0.84	ADP-ribosylationfactorfamily
GATase	PF00117.27	190	Rm-Tct_537402_c0_g1::Rm-Tct_537402_c0_g1_i1::g.1138985::m.1138985 -	113	1.8e-23	83.2	0	1	1	2.4e-27	2e-23	83.1	0	34	107	19	113	2	113	0.85	Glutamineamidotransferaseclass-I
SBP_bac_10	PF07596.10	274	Rm-Tct_545202_c0_g1::Rm-Tct_545202_c0_g1_i1::g.1139562::m.1139562 -	109	3.4e-10	40.3	1.9	1	1	2.8e-14	4.6e-10	39.8	1.9	95	178	10	109	2	109	0.62	Proteinofunknownfunction(DUF1559)
CSD	PF00313.21	66	Rm-Tct_548842_c0_g1::Rm-Tct_548842_c0_g1_i1::g.1139859::m.1139859 -	117	2.7e-15	55.9	0.1	1	2	4.2e-18	3.5e-14	52.3	0	2	59	15	72	14	78	0.95	Cold-shock'DNA-bindingdomain
CSD	PF00313.21	66	Rm-Tct_548842_c0_g1::Rm-Tct_548842_c0_g1_i1::g.1139859::m.1139859 -	117	2.7e-15	55.9	0.1	2	2	0.03	250	1.5	0.1	4	11	108	115	106	117	0.81	Cold-shock'DNA-bindingdomain
Myb_DNA-binding	PF00249.30	47	Rm-Tct_552467_c0_g1::Rm-Tct_552467_c0_g1_i1::g.1140383::m.1140383 -	99	3e-12	46.4	0.2	1	3	0.32	5400	-2.4	0.1	27	34	2	9	1	12	0.74	Myb-likeDNA-bindingdomain
Myb_DNA-binding	PF00249.30	47	Rm-Tct_552467_c0_g1::Rm-Tct_552467_c0_g1_i1::g.1140383::m.1140383 -	99	3e-12	46.4	0.2	2	3	4.6e-16	7.7e-12	45.1	0	2	46	22	67	21	68	0.97	Myb-likeDNA-bindingdomain
Myb_DNA-binding	PF00249.30	47	Rm-Tct_552467_c0_g1::Rm-Tct_552467_c0_g1_i1::g.1140383::m.1140383 -	99	3e-12	46.4	0.2	3	3	0.53	8900	-3.1	0	3	10	80	87	78	89	0.54	Myb-likeDNA-bindingdomain
SBP	PF03110.13	75	Rm-Tct_574172_c0_g1::Rm-Tct_574172_c0_g1_i1::g.1142637::m.1142637 -	108	7.1e-15	54.9	11.3	1	2	4.3e-19	7.1e-15	54.9	11.3	36	74	1	39	1	40	0.96	SBPdomain
SBP	PF03110.13	75	Rm-Tct_574172_c0_g1::Rm-Tct_574172_c0_g1_i1::g.1142637::m.1142637 -	108	7.1e-15	54.9	11.3	2	2	0.21	3500	-1.8	0.1	65	72	71	78	52	81	0.64	SBPdomain
SBP_bac_10	PF07596.10	274	Rm-Tct_575429_c0_g1::Rm-Tct_575429_c0_g1_i1::g.1142764::m.1142764 -	107	9.4e-17	61.8	0.1	1	1	2e-20	1.1e-16	61.5	0.1	1	67	20	102	20	105	0.88	Proteinofunknownfunction(DUF1559)
Arf	PF00025.20	175	Rm-Tct_594187_c0_g1::Rm-Tct_594187_c0_g1_i1::g.1144532::m.1144532 -	100	7.2e-12	45	0.1	1	1	3.1e-15	7.4e-12	45	0.1	58	133	2	76	1	98	0.87	ADP-ribosylationfactorfamily
SBP_bac_5	PF00496.21	377	Rm-Tct_595003_c0_g1::Rm-Tct_595003_c0_g1_i1::g.1144575::m.1144575 -	103	6.4e-15	54.9	0	1	1	4.1e-19	6.8e-15	54.8	0	92	183	11	102	2	103	0.82	Bacteriale tracellularsolute-bindingProteins,family5Middle
SBP_bac_3	PF00497.19	225	Rm-Tct_512011_c0_g1::Rm-Tct_512011_c0_g1_i1::g.1146000::m.1146000 -	116	2e-11	43.7	0.1	1	1	1.3e-15	2.2e-11	43.5	0.1	76	193	1	116	1	116	0.93	Bacteriale tracellularsolute-bindingProteins,family3
GATase_6	PF13522.5	134	Rm-Tct_505591_c0_g1::Rm-Tct_505591_c0_g1_i1::g.1146146::m.1146146 -	106	1.4e-07	31.6	0	1	1	1.9e-11	1.6e-07	31.5	0	30	90	6	78	1	97	0.68	Glutamineamidotransferasedomain
GATase_4	PF13230.5	272	Rm-Tct_505591_c0_g1::Rm-Tct_505591_c0_g1_i1::g.1146146::m.1146146 -	106	2.2e-06	26.7	0	1	1	3.2e-10	2.6e-06	26.4	0	87	183	5	106	2	106	0.7	Glutamineamidotransferasesclass-II
SBP_bac_10	PF07596.10	274	Rm-Tct_513775_c0_g1::Rm-Tct_513775_c0_g1_i1::g.1146255::m.1146255 -	105	4.3e-08	33.4	0	1	1	2.7e-12	4.5e-08	33.3	0	57	170	2	105	1	105	0.7	Proteinofunknownfunction(DUF1559)
SBP_bac_1	PF01547.24	315	Rm-Tct_508400_c0_g1::Rm-Tct_508400_c0_g1_i1::g.1146999::m.1146999 -	102	8.5e-11	42.3	1.7	1	1	2.5e-14	1.1e-10	42	1.7	259	315	8	64	3	64	0.94	Bacteriale tracellularsolute-bindingProtein
SBP_bac_8	PF13416.5	283	Rm-Tct_508400_c0_g1::Rm-Tct_508400_c0_g1_i1::g.1146999::m.1146999 -	102	5.4e-10	39.5	0.9	1	1	1.5e-13	6.3e-10	39.3	0.9	207	275	13	85	3	92	0.8	Bacteriale tracellularsolute-bindingProtein
SBP_bac_10	PF07596.10	274	Rm-Tct_527448_c0_g1::Rm-Tct_527448_c0_g1_i1::g.1147673::m.1147673 -	102	8e-13	48.9	0.2	1	1	5.2e-17	8.6e-13	48.8	0.2	16	105	1	84	1	100	0.92	Proteinofunknownfunction(DUF1559)
SBP_bac_3	PF00497.19	225	Rm-Tct_528401_c0_g1::Rm-Tct_528401_c0_g1_i1::g.1147826::m.1147826 -	106	1.1e-17	64.2	0	1	1	3.7e-21	1.2e-17	64	0	70	172	2	102	1	104	0.91	Bacteriale tracellularsolute-bindingProteins,family3
SBP_bac_5	PF00496.21	377	Rm-Tct_570738_c0_g1::Rm-Tct_570738_c0_g1_i1::g.1151494::m.1151494 -	99	2.8e-26	92.3	0.1	1	1	1.8e-30	3.1e-26	92.1	0.1	3	87	2	97	1	99	0.97	Bacteriale tracellularsolute-bindingProteins,family5Middle
SBP_bac_11	PF13531.5	230	Rm-Tct_579750_c0_g1::Rm-Tct_579750_c0_g1_i1::g.1152126::m.1152126 -	100	4.3e-10	39.6	0.1	1	1	2.6e-14	4.3e-10	39.6	0.1	41	127	4	96	1	100	0.83	Bacteriale tracellularsolute-bindingProtein
SBP_bac_10	PF07596.10	274	Rm-Tct_583309_c0_g1::Rm-Tct_583309_c0_g1_i1::g.1152256::m.1152256 -	106	3.5e-09	36.9	0	1	1	2.1e-13	3.5e-09	36.9	0	19	85	1	63	1	90	0.86	Proteinofunknownfunction(DUF1559)
SBP_bac_10	PF07596.10	274	Rm-Tct_598948_c0_g1::Rm-Tct_598948_c0_g1_i1::g.1154016::m.1154016 -	102	4.1e-13	49.8	0.2	1	1	2.9e-17	4.9e-13	49.6	0.2	14	104	1	102	1	102	0.77	Proteinofunknownfunction(DUF1559)
Arf	PF00025.20	175	Rm-Tct_519064_c0_g1::Rm-Tct_519064_c0_g1_i1::g.1154135::m.1154135 -	111	5.5e-36	123.5	0.1	1	1	3e-39	6.2e-36	123.4	0.1	7	81	38	111	32	111	0.94	ADP-ribosylationfactorfamily
Arf	PF00025.20	175	Rm-Tct_528987_c0_g1::Rm-Tct_528987_c0_g1_i1::g.1155867::m.1155867 -	116	1e-10	41.2	0.1	1	1	1e-13	1.2e-10	41.1	0.1	15	87	38	115	24	116	0.89	ADP-ribosylationfactorfamily
SBP_bac_5	PF00496.21	377	Rm-Tct_536990_c0_g1::Rm-Tct_536990_c0_g1_i1::g.1156741::m.1156741 -	103	3.9e-09	35.9	0	1	1	2.4e-13	4e-09	35.8	0	208	264	35	90	9	100	0.79	Bacteriale tracellularsolute-bindingProteins,family5Middle
SBP_bac_3	PF00497.19	225	Rm-Tct_516130_c0_g1::Rm-Tct_516130_c0_g1_i1::g.1157054::m.1157054 -	105	5.5e-07	29.1	0	1	1	6.6e-11	5.5e-07	29.1	0	42	95	47	100	11	105	0.9	Bacteriale tracellularsolute-bindingProteins,family3
SBP_bac_1	PF01547.24	315	Rm-Tct_551711_c0_g1::Rm-Tct_551711_c0_g1_i1::g.1158632::m.1158632 -	106	7.3e-10	39.2	0.7	1	1	1.4e-13	8e-10	39.1	0.7	119	160	1	42	1	104	0.75	Bacteriale tracellularsolute-bindingProtein
SBP_bac_8	PF13416.5	283	Rm-Tct_551711_c0_g1::Rm-Tct_551711_c0_g1_i1::g.1158632::m.1158632 -	106	7.1e-06	26	0.7	1	1	1.5e-09	8.5e-06	25.7	0.7	99	173	1	100	1	105	0.55	Bacteriale tracellularsolute-bindingProtein
Arfaptin	PF06456.12	229	Rm-Tct_553141_c0_g1::Rm-Tct_553141_c0_g1_i1::g.1158731::m.1158731 -	101	9.4e-19	67.8	1.5	1	1	6.2e-23	1e-18	67.6	1.5	32	131	1	101	1	101	0.96	Arfaptin-likedomain
GATase_2	PF00310.20	420	Rm-Tct_589512_c0_g1::Rm-Tct_589512_c0_g1_i1::g.1162305::m.1162305 -	107	2e-48	165.1	0	1	1	1.3e-52	2.1e-48	165	0	252	356	3	107	1	107	0.98	Glutamineamidotransferasesclass-II
SBP_bac_5	PF00496.21	377	Rm-Tct_516958_c0_g1::Rm-Tct_516958_c0_g1_i1::g.1163468::m.1163468 -	99	4.6e-23	81.7	0	1	1	6.1e-27	5.1e-23	81.5	0	1	84	22	99	22	99	0.96	Bacteriale tracellularsolute-bindingProteins,family5Middle
SBP_bac_5	PF00496.21	377	Rm-Tct_528332_c0_g1::Rm-Tct_528332_c0_g1_i1::g.1164503::m.1164503 -	99	4.3e-10	39	1.7	1	1	2.6e-14	4.3e-10	39	1.7	2	58	32	95	31	98	0.85	Bacteriale tracellularsolute-bindingProteins,family5Middle
TIG	PF01833.23	85	Rm-Tct_511553_c0_g1::Rm-Tct_511553_c0_g1_i1::g.1166413::m.1166413 -	117	4.1e-07	29.9	15.2	1	2	0.00026	2.2	8.3	2.8	33	85	3	58	1	58	0.92	IPT/TIGdomain
TIG	PF01833.23	85	Rm-Tct_511553_c0_g1::Rm-Tct_511553_c0_g1_i1::g.1166413::m.1166413 -	117	4.1e-07	29.9	15.2	2	2	2.3e-10	2e-06	27.7	4.7	2	55	63	115	62	117	0.92	IPT/TIGdomain
GATase	PF00117.27	190	Rm-Tct_511479_c0_g1::Rm-Tct_511479_c0_g1_i1::g.1166422::m.1166422 -	101	2.2e-09	37.2	0	1	1	1.5e-13	2.5e-09	37.1	0	98	185	20	99	9	101	0.85	Glutamineamidotransferaseclass-I
SBP_bac_8	PF13416.5	283	Rm-Tct_546614_c0_g1::Rm-Tct_546614_c0_g1_i1::g.1166758::m.1166758 -	108	8.8e-09	35.5	0.1	1	1	1.2e-12	1e-08	35.3	0.1	25	115	3	98	1	105	0.76	Bacteriale tracellularsolute-bindingProtein
SBP_bac_1	PF01547.24	315	Rm-Tct_546614_c0_g1::Rm-Tct_546614_c0_g1_i1::g.1166758::m.1166758 -	108	1.2e-06	28.6	0.6	1	1	1.7e-10	1.4e-06	28.4	0.6	38	134	3	95	1	105	0.77	Bacteriale tracellularsolute-bindingProtein
Peptidase_M16_C	PF05193.20	183	Rm-Tct_553060_c0_g1::Rm-Tct_553060_c0_g1_i1::g.1167400::m.1167400 -	106	1.9e-11	44.2	0	1	1	1.4e-15	2.4e-11	43.9	0	3	53	44	94	42	103	0.88	PeptidaseM16i
TIG	PF01833.23	85	Rm-Tct_563477_c0_g1::Rm-Tct_563477_c0_g1_i1::g.1168135::m.1168135 -	117	3.3e-06	27	8.9	1	2	0.0011	19	5.3	0.2	50	84	1	40	1	41	0.71	IPT/TIGdomain
TIG	PF01833.23	85	Rm-Tct_563477_c0_g1::Rm-Tct_563477_c0_g1_i1::g.1168135::m.1168135 -	117	3.3e-06	27	8.9	2	2	9.4e-10	1.6e-05	24.8	3.7	1	56	56	117	56	117	0.9	IPT/TIGdomain
GATase	PF00117.27	190	Rm-Tct_586977_c0_g1::Rm-Tct_586977_c0_g1_i1::g.1169906::m.1169906 -	107	4.3e-11	42.8	0	1	1	2.9e-15	4.8e-11	42.7	0	85	156	1	107	1	107	0.88	Glutamineamidotransferaseclass-I
SBP_bac_5	PF00496.21	377	Rm-Tct_590032_c0_g1::Rm-Tct_590032_c0_g1_i1::g.1170031::m.1170031 -	116	6.3e-10	38.5	0	1	1	4.1e-14	6.9e-10	38.3	0	246	335	3	99	1	115	0.72	Bacteriale tracellularsolute-bindingProteins,family5Middle
SBP_bac_3	PF00497.19	225	Rm-Tct_532353_c0_g1::Rm-Tct_532353_c0_g1_i1::g.1171004::m.1171004 -	102	8.2e-18	64.5	0	1	1	1.1e-21	9.1e-18	64.4	0	18	104	11	96	3	102	0.88	Bacteriale tracellularsolute-bindingProteins,family3
SBP_bac_5	PF00496.21	377	Rm-Tct_536337_c0_g1::Rm-Tct_536337_c0_g1_i1::g.1172196::m.1172196 -	115	3e-09	36.2	0	1	1	2.1e-13	3.5e-09	36	0	152	240	1	111	1	114	0.97	Bacteriale tracellularsolute-bindingProteins,family5Middle
SBP_bac_10	PF07596.10	274	Rm-Tct_503360_c0_g1::Rm-Tct_503360_c0_g1_i1::g.1173557::m.1173557 -	101	9.8e-11	42	0	1	1	6.4e-15	1.1e-10	41.9	0	1	85	15	95	15	100	0.86	Proteinofunknownfunction(DUF1559)
SBP_bac_5	PF00496.21	377	Rm-Tct_583679_c0_g1::Rm-Tct_583679_c0_g1_i1::g.1178742::m.1178742 -	104	6.4e-15	54.9	0	1	1	4.2e-19	7.1e-15	54.7	0	212	288	20	96	3	103	0.87	Bacteriale tracellularsolute-bindingProteins,family5Middle
Peptidase_M16_C	PF05193.20	183	Rm-Tct_588684_c0_g1::Rm-Tct_588684_c0_g1_i1::g.1179042::m.1179042 -	107	1.3e-22	80.6	0	1	1	1.7e-26	1.5e-22	80.4	0	26	139	1	107	1	107	0.92	PeptidaseM16i
GATase_2	PF00310.20	420	Rm-Tct_551862_c0_g1::Rm-Tct_551862_c0_g1_i1::g.1180013::m.1180013 -	100	5.7e-24	84.5	0.5	1	1	3.8e-28	6.3e-24	84.4	0.5	1	59	40	98	40	100	0.97	Glutamineamidotransferasesclass-II
GATase	PF00117.27	190	Rm-Tct_536059_c0_g1::Rm-Tct_536059_c0_g1_i1::g.1180312::m.1180312 -	106	6.9e-07	29.1	0	1	1	9.8e-11	8.2e-07	28.9	0	112	177	18	92	3	101	0.73	Glutamineamidotransferaseclass-I
SBP_bac_3	PF00497.19	225	Rm-Tct_542982_c0_g1::Rm-Tct_542982_c0_g1_i1::g.1180448::m.1180448 -	114	2.2e-24	86	0	1	1	5.9e-28	2.5e-24	85.9	0	7	113	3	106	1	112	0.9	Bacteriale tracellularsolute-bindingProteins,family3
SBP_bac_5	PF00496.21	377	Rm-Tct_550793_c0_g1::Rm-Tct_550793_c0_g1_i1::g.1180741::m.1180741 -	103	5.8e-16	58.3	0	1	1	3.7e-20	6.2e-16	58.2	0	108	196	14	102	4	103	0.9	Bacteriale tracellularsolute-bindingProteins,family5Middle
CSD	PF00313.21	66	Rm-Tct_558454_c0_g1::Rm-Tct_558454_c0_g1_i1::g.1180913::m.1180913 -	100	1.1e-06	28.3	0.1	1	1	1.7e-10	1.4e-06	27.9	0.1	15	64	1	50	1	52	0.96	Cold-shock'DNA-bindingdomain
SBP_bac_1	PF01547.24	315	Rm-Tct_518834_c0_g1::Rm-Tct_518834_c0_g1_i1::g.1181144::m.1181144 -	101	9.8e-13	48.6	2.7	1	1	2e-16	1.1e-12	48.5	2.7	61	161	4	92	1	99	0.82	Bacteriale tracellularsolute-bindingProtein
SBP_bac_8	PF13416.5	283	Rm-Tct_518834_c0_g1::Rm-Tct_518834_c0_g1_i1::g.1181144::m.1181144 -	101	7.9e-12	45.5	1.8	1	1	1.6e-15	9.1e-12	45.3	1.8	49	130	4	82	1	98	0.77	Bacteriale tracellularsolute-bindingProtein
FHA	PF00498.25	69	Rm-Tct_520966_c0_g1::Rm-Tct_520966_c0_g1_i1::g.1181437::m.1181437 -	112	3.3e-18	65.7	0	1	1	5.3e-22	4.4e-18	65.3	0	1	64	54	112	54	112	0.98	FHAdomain
PIG-L	PF02585.16	131	Rm-Tct_568071_c0_g1::Rm-Tct_568071_c0_g1_i1::g.1182189::m.1182189 -	99	2e-14	54.3	0.2	1	1	1.5e-18	2.5e-14	53.9	0.2	55	130	1	75	1	76	0.98	GlcNAC-PIde-N-acetylase
SBP_bac_5	PF00496.21	377	Rm-Tct_547145_c0_g1::Rm-Tct_547145_c0_g1_i1::g.1183411::m.1183411 -	100	6.7e-20	71.3	0	1	1	4.4e-24	7.3e-20	71.2	0	150	249	1	99	1	100	0.98	Bacteriale tracellularsolute-bindingProteins,family5Middle
SBP_bac_1	PF01547.24	315	Rm-Tct_525198_c0_g1::Rm-Tct_525198_c0_g1_i1::g.1185530::m.1185530 -	106	3.2e-07	30.5	1.5	1	1	2.2e-11	3.6e-07	30.3	1.5	225	306	27	100	4	102	0.85	Bacteriale tracellularsolute-bindingProtein
PIG-L	PF02585.16	131	Rm-Tct_518100_c0_g1::Rm-Tct_518100_c0_g1_i1::g.1186935::m.1186935 -	107	2.7e-06	28	0.9	1	1	2.1e-10	3.6e-06	27.5	0.9	97	130	3	35	1	36	0.92	Glc NAC-PIde-N-acetylase
FHA	PF00498.25	69	Rm-Tct_599632_c0_g1::Rm-Tct_599632_c0_g1_i1::g.1188906::m.1188906 -	101	7.1e-19	67.8	0.1	1	1	1.1e-22	9.2e-19	67.5	0.1	2	69	34	97	33	97	0.97	FHAdomain
eRF1_3	PF03465.14	113	Rm-Tct_505458_c0_g1::Rm-Tct_505458_c0_g1_i1::g.1189829::m.1189829 -	103	7.2e-13	48.9	0	1	1	5.4e-17	9e-13	48.6	0	1	62	25	84	25	100	0.89	eRF1domain3
SBP_bac_1	PF01547.24	315	Rm-Tct_539112_c0_g1::Rm-Tct_539112_c0_g1_i1::g.1190533::m.1190533 -	107	3.5e-20	73.1	0.2	1	1	4.6e-24	3.9e-20	73	0.2	23	134	1	106	1	107	0.92	Bacteriale tracellularsolute-bindingProtein
SBP_bac_8	PF13416.5	283	Rm-Tct_539112_c0_g1::Rm-Tct_539112_c0_g1_i1::g.1190533::m.1190533 -	107	5.2e-12	46.1	0	1	1	7.4e-16	6.2e-12	45.9	0	11	111	2	104	2	107	0.88	Bacteriale tracellularsolute-bindingProtein
Arf	PF00025.20	175	Rm-Tct_503162_c0_g1::Rm-Tct_503162_c0_g1_i1::g.1190583::m.1190583 -	115	2.6e-33	114.8	0	1	1	5.3e-37	2.9e-33	114.7	0	71	174	2	105	1	106	0.98	ADP-ribosylationfactorfamily
FHA	PF00498.25	69	Rm-Tct_510858_c0_g1::Rm-Tct_510858_c0_g1_i1::g.1191081::m.1191081 -	100	1.4e-11	44.5	0.3	1	1	2.1e-15	1.8e-11	44.1	0.3	2	54	21	68	20	88	0.84	FHAdomain
FHA	PF00498.25	69	Rm-Tct_545491_c0_g1::Rm-Tct_545491_c0_g1_i1::g.1192204::m.1192204 -	102	6.7e-11	42.3	0	1	1	1.1e-14	8.9e-11	41.9	0	2	68	28	97	27	98	0.92	FHAdomain
SBP_bac_3	PF00497.19	225	Rm-Tct_505166_c0_g1::Rm-Tct_505166_c0_g1_i1::g.1195925::m.1195925 -	103	5.2e-20	71.7	0	1	1	1.3e-23	5.3e-20	71.7	0	46	139	3	97	1	103	0.82	Bacteriale tracellularsolute-bindingProteins,family3
Tubulin	PF00091.24	197	Rm-Tct_582795_c0_g1::Rm-Tct_582795_c0_g1_i1::g.1196416::m.1196416 -	115	6e-37	127.7	0	1	1	1.2e-40	6.6e-37	127.5	0	93	196	2	106	1	107	0.98	Tubulin/FtsZfamily,GTPasedomain
SBP_bac_5	PF00496.21	377	Rm-Tct_595108_c0_g1::Rm-Tct_595108_c0_g1_i1::g.1197614::m.1197614 -	106	5.6e-19	68.3	0.1	1	1	4.2e-23	7e-19	67.9	0.1	2	56	34	94	33	100	0.94	Bacteriale tracellularsolute-bindingProteins,family5Middle
CSD	PF00313.21	66	Rm-Tct_560162_c0_g1::Rm-Tct_560162_c0_g1_i1::g.1198729::m.1198729 -	107	1.4e-27	95.2	0.5	1	1	5.5e-31	1.8e-27	94.8	0.5	2	65	41	104	40	105	0.98	Cold-shock'DNA-bindingdomain
SBP_bac_5	PF00496.21	377	Rm-Tct_565871_c0_g1::Rm-Tct_565871_c0_g1_i1::g.1199927::m.1199927 -	103	4.9e-08	32.2	0	1	1	2.9e-12	4.9e-08	32.2	0	185	251	14	75	1	96	0.71	Bacteriale tracellularsolute-bindingProteins,family5Middle
B3_4	PF03483.16	174	Rm-Tct_528620_c0_g1::Rm-Tct_528620_c0_g1_i1::g.1200788::m.1200788 -	114	1.1e-36	126	0	1	1	7.3e-41	1.2e-36	125.9	0	55	168	1	114	1	114	0.98	B3/4domain
SBP_bac_10	PF07596.10	274	Rm-Tct_520551_c0_g1::Rm-Tct_520551_c0_g1_i1::g.1203041::m.1203041 -	102	3.2e-07	30.5	0	1	1	1.9e-11	3.2e-07	30.5	0	242	273	53	84	10	85	0.88	Proteinofunknownfunction(DUF1559)
SBP_bac_10	PF07596.10	274	Rm-Tct_581948_c0_g1::Rm-Tct_581948_c0_g1_i1::g.1203467::m.1203467 -	106	4e-20	72.8	0	1	1	2.7e-24	4.6e-20	72.6	0	1	71	5	85	5	93	0.94	Proteinofunknownfunction(DUF1559)
SBP_bac_3	PF00497.19	225	Rm-Tct_521956_c0_g1::Rm-Tct_521956_c0_g1_i1::g.1204267::m.1204267 -	115	7.7e-07	28.7	0.1	1	1	4.3e-10	1.2e-06	28	0.1	51	154	9	115	2	115	0.79	Bacteriale tracellularsolute-bindingProteins,family3
GATase_6	PF13522.5	134	Rm-Tct_601307_c0_g1::Rm-Tct_601307_c0_g1_i1::g.1206036::m.1206036 -	105	1.5e-14	54.2	0	1	1	3.1e-18	1.7e-14	54.1	0	8	81	31	105	14	105	0.86	Glutamineamidotransferasedomain
GATase_7	PF13537.5	123	Rm-Tct_601307_c0_g1::Rm-Tct_601307_c0_g1_i1::g.1206036::m.1206036 -	105	4.8e-11	42.5	0	1	1	1.1e-14	6.3e-11	42.2	0	9	62	51	105	41	105	0.89	Glutamineamidotransferasedomain
Tubulin	PF00091.24	197	Rm-Tct_617932_c0_g1::Rm-Tct_617932_c0_g1_i1::g.1206883::m.1206883 -	104	1.7e-14	54.4	0	1	1	1.4e-18	2.3e-14	53.9	0	130	196	1	64	1	65	0.98	Tubulin/FtsZfamily,GTPasedomain
FHA	PF00498.25	69	Rm-Tct_672745_c0_g1::Rm-Tct_672745_c0_g1_i1::g.1210810::m.1210810 -	103	2.2e-18	66.3	0	1	1	3.3e-22	2.7e-18	66	0	2	64	44	101	43	103	0.96	FHAdomain
LIM	PF00412.21	58	Rm-Tct_678777_c0_g1::Rm-Tct_678777_c0_g1_i1::g.1211671::m.1211671 -	100	9e-12	44.9	4.3	1	1	6.8e-16	1.1e-11	44.6	4.3	1	56	13	68	13	70	0.92	LIMdomain
SBP_bac_5	PF00496.21	377	Rm-Tct_683788_c0_g1::Rm-Tct_683788_c0_g1_i1::g.1212325::m.1212325 -	112	6.5e-06	25.2	0	1	1	4.7e-10	7.8e-06	25	0	314	367	1	54	1	64	0.87	Bacteriale tracellularsolute-bindingProteins,family5Middle
SBP_bac_5	PF00496.21	377	Rm-Tct_684030_c0_g1::Rm-Tct_684030_c0_g1_i1::g.1212355::m.1212355 -	101	9.3e-11	41.2	0	1	1	6e-15	1e-10	41.1	0	244	334	4	89	1	99	0.92	Bacteriale tracellularsolute-bindingProteins,family5Middle
eRF1_1	PF03463.14	129	Rm-Tct_622248_c0_g1::Rm-Tct_622248_c0_g1_i1::g.1215813::m.1215813 -	99	8.1e-07	29	0	1	1	5.8e-11	9.7e-07	28.7	0	1	87	16	98	16	99	0.94	eRF1domain1
Peptidase_M16_C	PF05193.20	183	Rm-Tct_643583_c0_g1::Rm-Tct_643583_c0_g1_i1::g.1216627::m.1216627 -	107	3.1e-17	63.1	0	1	1	2e-21	3.4e-17	63	0	12	119	2	105	1	107	0.93	PeptidaseM16i
GATase	PF00117.27	190	Rm-Tct_654489_c0_g1::Rm-Tct_654489_c0_g1_i1::g.1216952::m.1216952 -	104	5.9e-08	32.6	0	1	1	1.1e-11	6.1e-08	32.6	0	60	106	25	71	16	101	0.8	Glutamineamidotransferaseclass-I
SBP_bac_3	PF00497.19	225	Rm-Tct_655328_c0_g1::Rm-Tct_655328_c0_g1_i1::g.1217144::m.1217144 -	99	7.6e-09	35.2	0	1	1	1.4e-12	7.6e-09	35.2	0	64	95	1	32	1	74	0.85	Bacteriale tracellularsolute-bindingProteins,family3
SBP_bac_1	PF01547.24	315	Rm-Tct_666053_c0_g1::Rm-Tct_666053_c0_g1_i1::g.1219116::m.1219116 -	102	1.2e-07	31.9	5	1	1	1.6e-11	1.3e-07	31.8	5	207	305	13	102	2	102	0.78	Bacteriale tracellularsolute-bindingProtein
SBP_bac_8	PF13416.5	283	Rm-Tct_666053_c0_g1::Rm-Tct_666053_c0_g1_i1::g.1219116::m.1219116 -	102	5.2e-06	26.4	1.9	1	1	6.7e-10	5.6e-06	26.3	1.9	177	244	27	102	2	102	0.67	Bacteriale tracellularsolute-bindingProtein
SBP_bac_5	PF00496.21	377	Rm-Tct_674703_c0_g1::Rm-Tct_674703_c0_g1_i1::g.1220212::m.1220212 -	117	4.2e-07	29.2	0.2	1	1	2.5e-11	4.2e-07	29.2	0.2	202	306	3	113	1	117	0.78	Bacteriale tracellularsolute-bindingProteins,family5Middle
Tubulin	PF00091.24	197	Rm-Tct_687766_c0_g1::Rm-Tct_687766_c0_g1_i1::g.1221855::m.1221855 -	100	2.9e-14	53.6	0	1	1	2.1e-18	3.5e-14	53.4	0	131	196	1	67	1	68	0.98	Tubulin/FtsZfamily,GTPasedomain
SBP_bac_5	PF00496.21	377	Rm-Tct_608015_c0_g1::Rm-Tct_608015_c0_g1_i1::g.1223373::m.1223373 -	106	6.5e-06	25.2	0.1	1	1	1.2e-09	9.9e-06	24.6	0	312	374	1	63	1	66	0.86	Bacteriale tracellularsolute-bindingProteins,family5Middle
SBP_bac_5	PF00496.21	377	Rm-Tct_616528_c0_g1::Rm-Tct_616528_c0_g1_i1::g.1223625::m.1223625 -	107	1.1e-21	77.1	0.2	1	1	7.5e-26	1.2e-21	77	0.2	129	233	1	107	1	107	0.95	Bacteriale tracellularsolute-bindingProteins,family5Middle
Myb_DNA-bind_6	PF13921.5	60	Rm-Tct_612911_c0_g1::Rm-Tct_612911_c0_g1_i1::g.1225216::m.1225216 -	111	2.5e-14	53.2	0.4	1	2	2.5e-08	0.0001	22.3	0	30	60	1	31	1	31	0.95	Myb-likeDNA-bindingdomain
Myb_DNA-bind_6	PF13921.5	60	Rm-Tct_612911_c0_g1::Rm-Tct_612911_c0_g1_i1::g.1225216::m.1225216 -	111	2.5e-14	53.2	0.4	2	2	2.7e-12	1.1e-08	35	0.2	1	54	23	76	23	82	0.91	Myb-likeDNA-bindingdomain
Myb_DNA-binding	PF00249.30	47	Rm-Tct_612911_c0_g1::Rm-Tct_612911_c0_g1_i1::g.1225216::m.1225216 -	111	1.2e-11	44.4	0	1	3	0.0031	13	5.9	0	34	47	1	14	1	14	0.9	Myb-likeDNA-bindingdomain
Myb_DNA-binding	PF00249.30	47	Rm-Tct_612911_c0_g1::Rm-Tct_612911_c0_g1_i1::g.1225216::m.1225216 -	111	1.2e-11	44.4	0	2	3	1.2e-12	5.2e-09	36	0	2	45	21	63	20	65	0.95	Myb-likeDNA-bindingdomain
Myb_DNA-binding	PF00249.30	47	Rm-Tct_612911_c0_g1::Rm-Tct_612911_c0_g1_i1::g.1225216::m.1225216 -	111	1.2e-11	44.4	0	3	3	0.93	3900	-2	0	3	14	68	79	66	86	0.68	Myb-likeDNA-bindingdomain
SBP_bac_3	PF00497.19	225	Rm-Tct_635467_c0_g1::Rm-Tct_635467_c0_g1_i1::g.1225463::m.1225463 -	99	1.9e-20	73.1	0	1	1	3.7e-24	2.1e-20	73.1	0	49	153	1	98	1	99	0.9	Bacteriale tracellularsolute-bindingProteins,family3
SBP_bac_10	PF07596.10	274	Rm-Tct_669416_c0_g1::Rm-Tct_669416_c0_g1_i1::g.1227993::m.1227993 -	120	6.3e-08	32.8	0.2	1	1	4.5e-12	7.5e-08	32.6	0.2	96	187	10	91	2	114	0.75	Proteinofunknownfunction(DUF1559)
SBP_bac_5	PF00496.21	377	Rm-Tct_672311_c0_g1::Rm-Tct_672311_c0_g1_i1::g.1228470::m.1228470 -	104	1.6e-25	89.8	0.2	1	1	2e-29	1.7e-25	89.7	0.2	177	282	2	104	1	104	0.97	Bacteriale tracellularsolute-bindingProteins,family5Middle
SBP_bac_5	PF00496.21	377	Rm-Tct_698094_c0_g1::Rm-Tct_698094_c0_g1_i1::g.1231636::m.1231636 -	101	1.5e-17	63.6	0	1	1	1e-21	1.7e-17	63.3	0	2	61	36	94	35	100	0.95	Bacteriale tracellularsolute-bindingProteins,family5Middle
GATase_6	PF13522.5	134	Rm-Tct_603530_c0_g1::Rm-Tct_603530_c0_g1_i1::g.1232738::m.1232738 -	115	1.7e-13	50.8	0.5	1	1	3.8e-17	2.1e-13	50.5	0.5	11	72	57	115	23	115	0.86	Glutamineamidotransferasedomain
GATase_7	PF13537.5	123	Rm-Tct_603530_c0_g1::Rm-Tct_603530_c0_g1_i1::g.1232738::m.1232738 -	115	7.9e-06	25.7	0	1	1	1.9e-09	1.1e-05	25.3	0	9	52	74	114	64	115	0.76	Glutamineamidotransferasedomain
Arf	PF00025.20	175	Rm-Tct_641695_c0_g1::Rm-Tct_641695_c0_g1_i1::g.1233992::m.1233992 -	106	7.2e-41	139.4	0.1	1	1	4.2e-44	7.8e-41	139.3	0.1	53	158	1	105	1	106	0.98	ADP-ribosylationfactorfamily
SBP_bac_5	PF00496.21	377	Rm-Tct_642112_c0_g1::Rm-Tct_642112_c0_g1_i1::g.1234112::m.1234112 -	104	1.6e-17	63.4	0.2	1	1	1e-21	1.7e-17	63.4	0.2	149	244	2	96	1	104	0.87	Bacteriale tracellularsolute-bindingProteins,family5Middle
SBP_bac_11	PF13531.5	230	Rm-Tct_665145_c0_g1::Rm-Tct_665145_c0_g1_i1::g.1236012::m.1236012 -	103	9.3e-09	35.3	0	1	1	7.3e-13	1.2e-08	34.9	0	161	230	1	74	1	74	0.94	Bacteriale tracellularsolute-bindingProtein
SBP_bac_5	PF00496.21	377	Rm-Tct_698818_c0_g1::Rm-Tct_698818_c0_g1_i1::g.1239488::m.1239488 -	107	1.2e-22	80.3	0.1	1	1	7.5e-27	1.3e-22	80.3	0.1	141	246	2	105	1	107	0.97	Bacteriale tracellularsolute-bindingProteins,family5Middle
TIG	PF01833.23	85	Rm-Tct_647373_c0_g1::Rm-Tct_647373_c0_g1_i1::g.1241284::m.1241284 -	105	2.3e-10	40.3	0.4	1	1	1.7e-14	2.9e-10	40	0.4	1	75	22	95	22	103	0.92	IPT/TIGdomain
SBP_bac_5	PF00496.21	377	Rm-Tct_635248_c0_g1::Rm-Tct_635248_c0_g1_i1::g.1243338::m.1243338 -	102	9.6e-24	83.9	0.1	1	1	7.3e-28	1.2e-23	83.6	0.1	1	52	50	100	50	102	0.96	Bacteriale tracellularsolute-bindingProteins,family5Middle
SBP_bac_5	PF00496.21	377	Rm-Tct_676244_c0_g1::Rm-Tct_676244_c0_g1_i1::g.1243518::m.1243518 -	105	1e-10	41.1	0	1	1	7.8e-15	1.3e-10	40.7	0	3	42	67	105	66	105	0.96	Bacteriale tracellularsolute-bindingProteins,family5Middle
SBP_bac_5	PF00496.21	377	Rm-Tct_616150_c0_g1::Rm-Tct_616150_c0_g1_i1::g.1244235::m.1244235 -	101	2.9e-09	36.3	0	1	1	3.5e-13	2.9e-09	36.3	0	279	357	21	98	2	101	0.91	Bacteriale tracellularsolute-bindingProteins,family5Middle
SBP_bac_1	PF01547.24	315	Rm-Tct_630729_c0_g1::Rm-Tct_630729_c0_g1_i1::g.1244272::m.1244272 -	105	1.1e-09	38.6	0.1	1	1	1.5e-13	1.3e-09	38.4	0.1	5	79	31	103	26	105	0.89	Bacteriale tracellularsolute-bindingProtein
Arf	PF00025.20	175	Rm-Tct_651576_c0_g1::Rm-Tct_651576_c0_g1_i1::g.1244590::m.1244590 -	108	3.5e-46	156.8	0	1	1	1.4e-49	3.8e-46	156.6	0	58	166	1	108	1	108	0.99	ADP-ribosylationfactorfamily
SBP_bac_1	PF01547.24	315	Rm-Tct_665576_c0_g1::Rm-Tct_665576_c0_g1_i1::g.1244756::m.1244756 -	103	1.9e-09	37.8	0.4	1	1	1.4e-13	2.4e-09	37.5	0.4	9	75	38	102	31	103	0.9	Bacteriale tracellularsolute-bindingProtein
TIG	PF01833.23	85	Rm-Tct_652743_c0_g1::Rm-Tct_652743_c0_g1_i1::g.1245505::m.1245505 -	105	3e-11	43.1	5.8	1	2	0.48	8000	-3.1	0	18	24	5	11	2	18	0.49	IPT/TIGdomain
TIG	PF01833.23	85	Rm-Tct_652743_c0_g1::Rm-Tct_652743_c0_g1_i1::g.1245505::m.1245505 -	105	3e-11	43.1	5.8	2	2	1.8e-15	3e-11	43.1	5.8	1	78	26	102	26	105	0.92	IPT/TIGdomain
GATase	PF00117.27	190	Rm-Tct_603084_c0_g1::Rm-Tct_603084_c0_g1_i1::g.1245696::m.1245696 -	103	3.5e-21	75.7	0	1	1	4.5e-25	3.8e-21	75.6	0	2	98	5	99	4	103	0.95	Glutamineamidotransferaseclass-I
SBP_bac_8	PF13416.5	283	Rm-Tct_680017_c0_g1::Rm-Tct_680017_c0_g1_i1::g.1245939::m.1245939 -	105	1.3e-10	41.5	0.8	1	1	1.7e-14	1.4e-10	41.4	0.8	160	247	3	105	1	105	0.85	Bacteriale tracellularsolute-bindingProtein
SBP_bac_1	PF01547.24	315	Rm-Tct_680017_c0_g1::Rm-Tct_680017_c0_g1_i1::g.1245939::m.1245939 -	105	1e-05	25.6	0.5	1	1	1.3e-09	1.1e-05	25.5	0.5	206	308	8	105	1	105	0.77	Bacteriale tracellularsolute-bindingProtein
SBP_bac_11	PF13531.5	230	Rm-Tct_686904_c0_g1::Rm-Tct_686904_c0_g1_i1::g.1246932::m.1246932 -	107	1e-05	25.3	0.8	1	1	7.2e-10	1.2e-05	25.1	0.8	1	62	13	96	13	104	0.8	Bacteriale tracellularsolute-bindingProtein
SBP_bac_10	PF07596.10	274	Rm-Tct_644906_c0_g1::Rm-Tct_644906_c0_g1_i1::g.1251747::m.1251747 -	107	2.4e-11	44	5.1	1	2	1.7e-13	2.9e-09	37.2	3.5	9	32	1	24	1	47	0.78	Proteinofunknownfunction(DUF1559)
SBP_bac_10	PF07596.10	274	Rm-Tct_644906_c0_g1::Rm-Tct_644906_c0_g1_i1::g.1251747::m.1251747 -	107	2.4e-11	44	5.1	2	2	0.00019	3.1	7.6	0	80	123	41	74	33	105	0.58	Proteinofunknownfunction(DUF1559)
SBP_bac_3	PF00497.19	225	Rm-Tct_671440_c0_g1::Rm-Tct_671440_c0_g1_i1::g.1254380::m.1254380 -	101	9.1e-06	25.2	0	1	1	1.3e-09	1.1e-05	24.9	0	3	57	44	101	42	101	0.89	Bacteriale tracellularsolute-bindingProteins,family3
SBP_bac_3	PF00497.19	225	Rm-Tct_688231_c0_g1::Rm-Tct_688231_c0_g1_i1::g.1256119::m.1256119 -	101	6.4e-18	64.9	0.1	1	1	1.3e-21	7.1e-18	64.8	0.1	38	130	1	88	1	100	0.87	Bacteriale tracellularsolute-bindingProteins,family3
SBP_bac_11	PF13531.5	230	Rm-Tct_698945_c0_g1::Rm-Tct_698945_c0_g1_i1::g.1257180::m.1257180 -	103	2.1e-08	34.1	0	1	1	1.3e-12	2.1e-08	34.1	0	28	118	3	94	1	103	0.83	Bacteriale tracellularsolute-bindingProtein
SBP_bac_8	PF13416.5	283	Rm-Tct_641069_c0_g1::Rm-Tct_641069_c0_g1_i1::g.1257482::m.1257482 -	105	1.6e-06	28.1	0.2	1	1	2.1e-10	1.8e-06	27.9	0.2	177	262	1	96	1	104	0.8	Bacteriale tracellularsolute-bindingProtein
Arf	PF00025.20	175	Rm-Tct_621710_c0_g1::Rm-Tct_621710_c0_g1_i1::g.1260810::m.1260810 -	105	2.5e-08	33.5	0.1	1	1	8.6e-12	2.9e-08	33.3	0.1	52	131	13	90	5	102	0.85	ADP-ribosylationfactorfamily
Arf	PF00025.20	175	Rm-Tct_638233_c0_g1::Rm-Tct_638233_c0_g1_i1::g.1261815::m.1261815 -	107	3.3e-08	33.1	0	1	1	8.4e-12	3.5e-08	33	0	30	129	3	106	1	107	0.83	ADP-ribosylationfactorfamily
GATase_4	PF13230.5	272	Rm-Tct_638193_c0_g1::Rm-Tct_638193_c0_g1_i1::g.1261829::m.1261829 -	104	3.8e-08	32.5	0	1	1	5.3e-12	4.4e-08	32.3	0	30	117	17	97	8	103	0.82	Glutamineamidotransferasesclass-II
SBP_bac_5	PF00496.21	377	Rm-Tct_652311_c0_g1::Rm-Tct_652311_c0_g1_i1::g.1262575::m.1262575 -	106	1.3e-16	60.5	0.2	1	1	1.8e-20	1.5e-16	60.3	0.2	3	75	31	105	29	106	0.9	Bacteriale tracellularsolute-bindingProteins,family5Middle
SBP_bac_5	PF00496.21	377	Rm-Tct_692838_c0_g1::Rm-Tct_692838_c0_g1_i1::g.1264627::m.1264627 -	110	4.6e-17	61.9	0	1	1	3e-21	5.1e-17	61.8	0	35	148	1	108	1	110	0.88	Bacteriale tracellularsolute-bindingProteins,family5Middle
FHA	PF00498.25	69	Rm-Tct_668033_c0_g1::Rm-Tct_668033_c0_g1_i1::g.1266158::m.1266158 -	105	5.2e-06	26.6	0.1	1	2	1.7e-09	1.4e-05	25.3	0	41	68	3	30	1	31	0.94	FHAdomain
FHA	PF00498.25	69	Rm-Tct_668033_c0_g1::Rm-Tct_668033_c0_g1_i1::g.1266158::m.1266158 -	105	5.2e-06	26.6	0.1	2	2	0.82	6800	-2.6	0	61	69	36	44	34	44	0.83	FHAdomain
SBP_bac_10	PF07596.10	274	Rm-Tct_662265_c0_g1::Rm-Tct_662265_c0_g1_i1::g.1266410::m.1266410 -	110	1.9e-06	28	0	1	1	4.8e-10	2.7e-06	27.5	0	5	36	62	94	60	107	0.83	Proteinofunknownfunction(DUF1559)
bZIP_1	PF00170.20	64	Rm-Tct_661328_c0_g1::Rm-Tct_661328_c0_g1_i1::g.1267220::m.1267220 -	102	2.7e-10	40.1	4.2	1	2	0.18	740	0.3	0.2	24	32	14	23	5	29	0.63	bZ
bZIP_1	PF00170.20	64	Rm-Tct_661328_c0_g1::Rm-Tct_661328_c0_g1_i1::g.1267220::m.1267220 -	102	2.7e-10	40.1	4.2	2	2	6.4e-14	2.7e-10	40.1	4.2	3	32	72	101	70	102	0.95	bZ
bZIP_Maf	PF03131.16	92	Rm-Tct_661328_c0_g1::Rm-Tct_661328_c0_g1_i1::g.1267220::m.1267220 -	102	1.7e-08	34.8	1.1	1	2	0.8	3400	-1.4	0.1	72	74	17	19	5	33	0.46	bZIPMaftranscr
bZIP_Maf	PF03131.16	92	Rm-Tct_661328_c0_g1::Rm-Tct_661328_c0_g1_i1::g.1267220::m.1267220 -	102	1.7e-08	34.8	1.1	2	2	4e-12	1.7e-08	34.8	1.1	1	56	39	100	39	102	0.93	bZIPMaftranscr
SBP_bac_11	PF13531.5	230	Rm-Tct_623871_c0_g1::Rm-Tct_623871_c0_g1_i1::g.1267495::m.1267495 -	109	3.9e-09	36.5	0	1	1	9.6e-13	5.3e-09	36	0	177	230	1	55	1	55	0.97	Bacteriale tracellularsolute-bindingProtein
SBP_bac_8	PF13416.5	283	Rm-Tct_676146_c0_g1::Rm-Tct_676146_c0_g1_i1::g.1267864::m.1267864 -	103	3.4e-07	30.3	0.1	1	1	9.5e-11	4e-07	30.1	0.1	32	125	8	99	3	102	0.73	Bacteriale tracellularsolute-bindingProtein
SBP_bac_1	PF01547.24	315	Rm-Tct_676146_c0_g1::Rm-Tct_676146_c0_g1_i1::g.1267864::m.1267864 -	103	3.3e-06	27.2	0.1	1	1	7.9e-10	3.3e-06	27.2	0.1	98	149	43	102	5	103	0.79	Bacteriale tracellularsolute-bindingProtein
TIG	PF01833.23	85	Rm-Tct_617229_c0_g1::Rm-Tct_617229_c0_g1_i1::g.1268719::m.1268719 -	102	4.3e-14	52.2	6.5	1	1	3.4e-18	5.7e-14	51.9	6.5	1	71	30	96	30	102	0.95	IPT/TIGdomain
SBP_bac_10	PF07596.10	274	Rm-Tct_686390_c0_g1::Rm-Tct_686390_c0_g1_i1::g.1272519::m.1272519 -	110	1.1e-21	78	0	1	1	1.5e-25	1.3e-21	77.8	0	3	105	2	104	1	109	0.9	Proteinofunknownfunction(DUF1559)
FHA	PF00498.25	69	Rm-Tct_687913_c0_g1::Rm-Tct_687913_c0_g1_i1::g.1272887::m.1272887 -	104	4.2e-09	36.5	0.1	1	1	9.4e-13	7.9e-09	35.6	0.1	2	68	33	102	32	103	0.89	FHAdomain
FHA	PF00498.25	69	Rm-Tct_705533_c0_g1::Rm-Tct_705533_c0_g1_i1::g.1274527::m.1274527 -	117	3.4e-11	43.2	0	1	1	5.4e-15	4.5e-11	42.8	0	3	58	49	114	47	117	0.82	FHAdomain
Arf	PF00025.20	175	Rm-Tct_713943_c0_g1::Rm-Tct_713943_c0_g1_i1::g.1275766::m.1275766 -	106	6.2e-13	48.5	0.1	1	1	4.9e-16	7.4e-13	48.2	0.1	12	91	27	106	19	106	0.96	ADP-ribosylationfactorfamily
SBP_bac_3	PF00497.19	225	Rm-Tct_718130_c0_g1::Rm-Tct_718130_c0_g1_i1::g.1276064::m.1276064 -	109	5.6e-21	74.9	0	1	1	3.7e-25	6.2e-21	74.8	0	23	128	1	102	1	108	0.92	Bacteriale tracellularsolute-bindingProteins,family3
SBP56	PF05694.10	454	Rm-Tct_724905_c0_g1::Rm-Tct_724905_c0_g1_i1::g.1276723::m.1276723 -	101	2.2e-41	142.1	0	1	1	2.7e-45	2.3e-41	142	0	299	388	7	101	1	101	0.91	56kDaseleniumbindingProtein(SBP56)
SBP_bac_5	PF00496.21	377	Rm-Tct_725437_c0_g1::Rm-Tct_725437_c0_g1_i1::g.1276932::m.1276932 -	99	3.4e-10	39.4	0	1	1	2e-14	3.4e-10	39.4	0	125	191	24	96	4	99	0.87	Bacteriale tracellularsolute-bindingProteins,family5Middle
GATase_2	PF00310.20	420	Rm-Tct_727770_c0_g1::Rm-Tct_727770_c0_g1_i1::g.1277324::m.1277324 -	101	4.9e-19	68.2	0.6	1	1	3.2e-23	5.4e-19	68.1	0.6	1	62	35	96	35	101	0.95	Glutamineamidotransferasesclass-II
SBP_bac_5	PF00496.21	377	Rm-Tct_728362_c0_g1::Rm-Tct_728362_c0_g1_i1::g.1277416::m.1277416 -	100	6.2e-21	74.7	0	1	1	3.9e-25	6.5e-21	74.6	0	216	319	4	100	1	100	0.88	Bacteriale tracellularsolute-bindingProteins,family5Middle
SBP_bac_11	PF13531.5	230	Rm-Tct_752034_c0_g1::Rm-Tct_752034_c0_g1_i1::g.1279501::m.1279501 -	101	1e-08	35.1	0	1	1	7.4e-13	1.2e-08	34.9	0	3	85	2	84	1	101	0.91	Bacteriale tracellularsolute-bindingProtein
Tubulin	PF00091.24	197	Rm-Tct_767552_c0_g1::Rm-Tct_767552_c0_g1_i1::g.1281684::m.1281684 -	102	2.3e-27	96.4	0	1	1	3e-31	2.5e-27	96.2	0	83	190	1	102	1	102	0.99	Tubulin/FtsZfamily,GTPasedomain
SBP_bac_5	PF00496.21	377	Rm-Tct_769967_c0_g1::Rm-Tct_769967_c0_g1_i1::g.1281856::m.1281856 -	116	1.5e-16	60.3	0	1	1	9.3e-21	1.5e-16	60.2	0	45	144	4	116	1	116	0.86	Bacteriale tracellularsolute-bindingProteins,family5Middle
Peptidase_M16_C	PF05193.20	183	Rm-Tct_773715_c0_g1::Rm-Tct_773715_c0_g1_i1::g.1282362::m.1282362 -	99	1.4e-06	28.4	0	1	1	8.8e-11	1.5e-06	28.3	0	98	181	2	87	1	89	0.81	PeptidaseM16i
SBP_bac_5	PF00496.21	377	Rm-Tct_776572_c0_g1::Rm-Tct_776572_c0_g1_i1::g.1282405::m.1282405 -	123	1e-08	34.5	0	1	1	6.6e-13	1.1e-08	34.4	0	255	375	4	115	1	117	0.84	Bacteriale tracellularsolute-bindingProteins,family5Middle
SBP_bac_1	PF01547.24	315	Rm-Tct_800314_c0_g1::Rm-Tct_800314_c0_g1_i1::g.1284891::m.1284891 -	105	2.1e-08	34.4	0.1	1	1	2.6e-12	2.2e-08	34.4	0.1	13	101	18	94	7	105	0.81	Bacteriale tracellularsolute-bindingProtein
SBP_bac_8	PF13416.5	283	Rm-Tct_800314_c0_g1::Rm-Tct_800314_c0_g1_i1::g.1284891::m.1284891 -	105	1.5e-06	28.2	0.1	1	1	2.2e-10	1.8e-06	27.9	0.1	2	85	18	105	17	105	0.82	Bacteriale tracellularsolute-bindingProtein
Tubulin	PF00091.24	197	Rm-Tct_800323_c0_g1::Rm-Tct_800323_c0_g1_i1::g.1284911::m.1284911 -	102	2.8e-23	83.1	3.3	1	1	4.1e-27	3.4e-23	82.8	3.3	5	138	1	102	1	102	0.98	Tubulin/FtsZfamily,GTPasedomain
SBP_bac_8	PF13416.5	283	Rm-Tct_706142_c0_g1::Rm-Tct_706142_c0_g1_i1::g.1285067::m.1285067 -	106	7.2e-08	32.5	0.1	1	1	5e-12	8.4e-08	32.3	0.1	26	114	4	106	2	106	0.79	Bacteriale tracellularsolute-bindingProtein
Peptidase_M16_C	PF05193.20	183	Rm-Tct_731334_c0_g1::Rm-Tct_731334_c0_g1_i1::g.1288441::m.1288441 -	102	2.7e-11	43.7	0	1	1	3.3e-15	2.8e-11	43.7	0	85	182	4	101	1	102	0.92	PeptidaseM16i
PIG-L	PF02585.16	131	Rm-Tct_736040_c0_g1::Rm-Tct_736040_c0_g1_i1::g.1288741::m.1288741 -	103	4.6e-15	56.3	0	1	1	6.1e-19	5.1e-15	56.2	0	30	130	1	100	1	101	0.95	Glc NAC-PIde-N-acetylase
Arf	PF00025.20	175	Rm-Tct_759891_c0_g1::Rm-Tct_759891_c0_g1_i1::g.1290496::m.1290496 -	115	3.4e-11	42.8	0.3	1	1	2e-14	5.5e-11	42.1	0.3	41	128	7	104	1	114	0.8	ADP-ribosylationfactorfamily
CPP1-like	PF11833.7	198	Rm-Tct_782932_c0_g1::Rm-Tct_782932_c0_g1_i1::g.1292563::m.1292563 -	107	8.7e-26	90.7	7.4	1	1	4.1e-29	9.7e-26	90.5	7.4	85	198	1	107	1	107	0.93	ProteinCHAPERONE-LIKEProteinOFPOR1-like
eRF1_1	PF03463.14	129	Rm-Tct_795201_c0_g1::Rm-Tct_795201_c0_g1_i1::g.1293776::m.1293776 -	101	5.3e-11	42.5	0	1	1	1.1e-14	6.1e-11	42.3	0	1	90	15	100	15	101	0.96	eRF1domain1
SBP_bac_8	PF13416.5	283	Rm-Tct_728894_c0_g1::Rm-Tct_728894_c0_g1_i1::g.1295136::m.1295136 -	103	3.8e-08	33.4	0.4	1	1	2.4e-12	4.1e-08	33.3	0.4	137	211	1	82	1	102	0.78	Bacteriale tracellularsolute-bindingProtein
SBP_bac_5	PF00496.21	377	Rm-Tct_709221_c0_g1::Rm-Tct_709221_c0_g1_i1::g.1295474::m.1295474 -	107	7.9e-18	64.5	0.1	1	1	5.1e-22	8.6e-18	64.3	0.1	70	171	1	106	1	107	0.95	Bacteriale tracellularsolute-bindingProteins,family5Middle
SBP_bac_6	PF13343.5	245	Rm-Tct_726556_c0_g1::Rm-Tct_726556_c0_g1_i1::g.1295771::m.1295771 -	127	9.7e-13	48	0.1	1	1	2.7e-16	1.1e-12	47.8	0.1	115	217	5	118	1	126	0.93	Bacteriale tracellularsolute-bindingProtein
SBP_bac_8	PF13416.5	283	Rm-Tct_726556_c0_g1::Rm-Tct_726556_c0_g1_i1::g.1295771::m.1295771 -	127	9.1e-12	45.3	0	1	1	2.5e-15	1e-11	45.1	0	158	267	2	122	1	126	0.88	Bacteriale tracellularsolute-bindingProtein
SBP_bac_1	PF01547.24	315	Rm-Tct_726556_c0_g1::Rm-Tct_726556_c0_g1_i1::g.1295771::m.1295771 -	127	4.9e-06	26.6	0	1	1	1.5e-09	6.1e-06	26.3	0	218	312	17	106	5	109	0.87	Bacteriale tracellularsolute-bindingProtein
SBP_bac_1	PF01547.24	315	Rm-Tct_726485_c0_g1::Rm-Tct_726485_c0_g1_i1::g.1295788::m.1295788 -	106	6.5e-15	55.8	0	1	1	1.4e-18	7.5e-15	55.6	0	3	97	4	94	2	105	0.83	Bacteriale tracellularsolute-bindingProtein
SBP_bac_8	PF13416.5	283	Rm-Tct_726485_c0_g1::Rm-Tct_726485_c0_g1_i1::g.1295788::m.1295788 -	106	6.6e-11	42.5	0	1	1	1.3e-14	7.4e-11	42.3	0	2	76	12	89	11	105	0.79	Bacteriale tracellularsolute-bindingProtein
SBP_bac_6	PF13343.5	245	Rm-Tct_725858_c0_g1::Rm-Tct_725858_c0_g1_i1::g.1295935::m.1295935 -	104	5.3e-09	35.7	0	1	1	1e-12	5.7e-09	35.7	0	45	105	12	71	2	100	0.77	Bacteriale tracellularsolute-bindingProtein
SBP_bac_8	PF13416.5	283	Rm-Tct_725858_c0_g1::Rm-Tct_725858_c0_g1_i1::g.1295935::m.1295935 -	104	2.7e-07	30.6	0	1	1	5.3e-11	3e-07	30.5	0	75	175	7	100	1	103	0.89	Bacteriale tracellularsolute-bindingProtein
GATase_4	PF13230.5	272	Rm-Tct_725814_c0_g1::Rm-Tct_725814_c0_g1_i1::g.1295950::m.1295950 -	100	3.5e-07	29.3	0	1	1	4.5e-11	3.8e-07	29.2	0	27	95	28	96	10	100	0.75	Glutamineamidotransferasesclass-II
SBP_bac_5	PF00496.21	377	Rm-Tct_738953_c0_g1::Rm-Tct_738953_c0_g1_i1::g.1296183::m.1296183 -	117	8.4e-11	41.3	0.1	1	1	5.3e-15	8.9e-11	41.3	0.1	64	154	30	116	4	117	0.82	Bacteriale tracellularsolute-bindingProteins,family5Middle
SAP	PF02037.26	35	Rm-Tct_729200_c0_g1::Rm-Tct_729200_c0_g1_i1::g.1297029::m.1297029 -	116	2.9e-14	52.3	4.3	1	1	4.3e-17	6e-14	51.3	4.3	1	34	14	47	14	48	0.96	SAPdomain
GATase_7	PF13537.5	123	Rm-Tct_722187_c0_g1::Rm-Tct_722187_c0_g1_i1::g.1297332::m.1297332 -	100	2.4e-10	40.3	0	1	1	8e-14	3.4e-10	39.8	0	77	122	1	46	1	47	0.97	Glutamineamidotransferasedomain
GATase_4	PF13230.5	272	Rm-Tct_749299_c0_g1::Rm-Tct_749299_c0_g1_i1::g.1299632::m.1299632 -	102	5e-07	28.8	0.3	1	1	7.2e-10	4e-06	25.8	0.3	18	113	10	98	2	101	0.72	Glutamineamidotransferasesclass-II
GATase_6	PF13522.5	134	Rm-Tct_749299_c0_g1::Rm-Tct_749299_c0_g1_i1::g.1299632::m.1299632 -	102	5.6e-06	26.5	0.1	1	1	1.1e-09	5.9e-06	26.4	0.1	10	54	53	100	17	102	0.82	Glutamineamidotransferasedomain
GATase_2	PF00310.20	420	Rm-Tct_749299_c0_g1::Rm-Tct_749299_c0_g1_i1::g.1299632::m.1299632 -	102	6.5e-06	25	0.8	1	2	0.00015	0.82	8.2	0	25	60	11	46	2	53	0.84	Glutamineamidotransferasesclass-II
GATase_2	PF00310.20	420	Rm-Tct_749299_c0_g1::Rm-Tct_749299_c0_g1_i1::g.1299632::m.1299632 -	102	6.5e-06	25	0.8	2	2	2.3e-07	0.0013	17.5	0.1	192	234	44	95	33	101	0.67	Glutamineamidotransferasesclass-II
SBP_bac_11	PF13531.5	230	Rm-Tct_753993_c0_g1::Rm-Tct_753993_c0_g1_i1::g.1300374::m.1300374 -	103	7.4e-17	61.8	0.2	1	1	9.4e-21	7.8e-17	61.7	0.2	29	119	2	98	1	103	0.89	Bacteriale tracellularsolute-bindingProtein
SBP_bac_6	PF13343.5	245	Rm-Tct_761854_c0_g1::Rm-Tct_761854_c0_g1_i1::g.1301127::m.1301127 -	104	1.4e-14	54	0.1	1	1	1.8e-18	1.5e-14	53.9	0.1	2	107	2	100	1	103	0.89	Bacteriale tracellularsolute-bindingProtein
SBP_bac_5	PF00496.21	377	Rm-Tct_767174_c0_g1::Rm-Tct_767174_c0_g1_i1::g.1301434::m.1301434 -	105	2.1e-26	92.7	0.7	1	1	1.3e-30	2.2e-26	92.6	0.7	213	324	2	105	1	105	0.85	Bacteriale tracellularsolute-bindingProteins,family5Middle
GATase	PF00117.27	190	Rm-Tct_777107_c0_g1::Rm-Tct_777107_c0_g1_i1::g.1302793::m.1302793 -	106	3.7e-25	88.7	0	1	1	9.9e-29	4.1e-25	88.6	0	3	107	6	105	4	106	0.95	Glutamineamidotransferaseclass-I
SBP_bac_5	PF00496.21	377	Rm-Tct_783595_c0_g1::Rm-Tct_783595_c0_g1_i1::g.1303395::m.1303395 -	105	2.8e-19	69.3	0.5	1	1	1.8e-23	2.9e-19	69.2	0.5	114	214	5	104	1	105	0.92	Bacteriale tracellularsolute-bindingProteins,family5Middle
Arf	PF00025.20	175	Rm-Tct_784649_c0_g1::Rm-Tct_784649_c0_g1_i1::g.1303709::m.1303709 -	101	1.5e-25	89.5	0	1	1	3.2e-29	1.8e-25	89.3	0	85	173	1	89	1	91	0.97	ADP-ribosylationfactorfamily
SBP_bac_5	PF00496.21	377	Rm-Tct_788283_c0_g1::Rm-Tct_788283_c0_g1_i1::g.1303999::m.1303999 -	107	4.7e-16	58.6	1.2	1	1	6.7e-20	5.6e-16	58.4	1.2	3	82	2	105	1	107	0.86	Bacteriale tracellularsolute-bindingProteins,family5Middle
SBP_bac_11	PF13531.5	230	Rm-Tct_789462_c0_g1::Rm-Tct_789462_c0_g1_i1::g.1304143::m.1304143 -	100	4.2e-12	46.2	0.6	1	2	0.34	2800	-2.3	0.1	207	210	24	27	7	38	0.52	Bacteriale tracellularsolute-bindingProtein
SBP_bac_11	PF13531.5	230	Rm-Tct_789462_c0_g1::Rm-Tct_789462_c0_g1_i1::g.1304143::m.1304143 -	100	4.2e-12	46.2	0.6	2	2	6.3e-16	5.3e-12	45.9	0.1	2	60	41	99	40	100	0.95	Bacteriale tracellularsolute-bindingProtein
SBP_bac_11	PF13531.5	230	Rm-Tct_792286_c0_g1::Rm-Tct_792286_c0_g1_i1::g.1304347::m.1304347 -	113	7.1e-24	84.7	0.3	1	1	1.4e-27	7.9e-24	84.6	0.3	1	101	11	111	11	113	0.98	Bacteriale tracellularsolute-bindingProtein
SBP_bac_1	PF01547.24	315	Rm-Tct_792286_c0_g1::Rm-Tct_792286_c0_g1_i1::g.1304347::m.1304347 -	113	3.8e-08	33.5	0.1	1	1	7.5e-12	4.2e-08	33.4	0.1	2	73	17	80	16	106	0.76	Bacteriale tracellularsolute-bindingProtein
SBP_bac_10	PF07596.10	274	Rm-Tct_713113_c0_g1::Rm-Tct_713113_c0_g1_i1::g.1306601::m.1306601 -	106	8.2e-08	32.4	0.1	1	1	5.4e-12	9e-08	32.3	0.1	165	268	3	106	1	106	0.85	Proteinofunknownfunction(DUF1559)
SBP_bac_8	PF13416.5	283	Rm-Tct_726464_c0_g1::Rm-Tct_726464_c0_g1_i1::g.1306817::m.1306817 -	117	9.4e-07	28.9	0	1	1	1.8e-10	1e-06	28.7	0	154	258	9	114	2	117	0.87	Bacteriale tracellularsolute-bindingProtein
NAC	PF01849.17	57	Rm-Tct_732251_c0_g1::Rm-Tct_732251_c0_g1_i1::g.1307458::m.1307458 -	106	1.7e-25	88.7	0.1	1	1	2.9e-29	2.4e-25	88.2	0.1	1	57	39	95	39	95	0.98	NACdomain
SBP_bac_3	PF00497.19	225	Rm-Tct_716350_c0_g1::Rm-Tct_716350_c0_g1_i1::g.1309305::m.1309305 -	109	1.5e-06	27.7	0.4	1	1	2.4e-09	2e-05	24	0.4	32	125	12	104	7	107	0.76	Bacteriale tracellularsolute-bindingProteins,family3
AP2	PF00847.19	54	Rm-Tct_729039_c0_g1::Rm-Tct_729039_c0_g1_i1::g.1312207::m.1312207 -	100	1.8e-06	28	2.3	1	1	1.5e-10	2.4e-06	27.6	2.3	1	53	27	76	27	77	0.93	AP2domain
FHA	PF00498.25	69	Rm-Tct_759063_c0_g1::Rm-Tct_759063_c0_g1_i1::g.1315478::m.1315478 -	107	1.4e-14	54.1	0	1	1	3.4e-18	1.9e-14	53.6	0	1	69	35	101	35	101	0.95	FHAdomain
SBP_bac_10	PF07596.10	274	Rm-Tct_793258_c0_g1::Rm-Tct_793258_c0_g1_i1::g.1319472::m.1319472 -	102	1.9e-06	27.9	0.1	1	1	1.3e-10	2.2e-06	27.8	0.1	228	268	30	70	10	75	0.85	Proteinofunknownfunction(DUF1559)
Peptidase_M16_C	PF05193.20	183	Rm-Tct_797022_c0_g1::Rm-Tct_797022_c0_g1_i1::g.1320219::m.1320219 -	108	3.7e-11	43.3	0	1	1	4.8e-15	4e-11	43.1	0	66	167	7	108	2	108	0.88	PeptidaseM16i
SBP_bac_5	PF00496.21	377	Rm-Tct_797145_c0_g1::Rm-Tct_797145_c0_g1_i1::g.1320274::m.1320274 -	103	9e-13	47.8	0.1	1	1	6e-17	1e-12	47.7	0.1	217	322	1	103	1	103	0.79	Bacteriale tracellularsolute-bindingProteins,family5Middle
FHA	PF00498.25	69	Rm-Tct_732510_c0_g1::Rm-Tct_732510_c0_g1_i1::g.1321218::m.1321218 -	100	3.1e-19	69	0	1	1	4.5e-23	3.8e-19	68.7	0	1	56	35	89	35	100	0.92	FHAdomain
Peptidase_M16_C	PF05193.20	183	Rm-Tct_735872_c0_g1::Rm-Tct_735872_c0_g1_i1::g.1321520::m.1321520 -	101	6.6e-14	52.2	0	1	1	4.2e-18	7e-14	52.1	0	89	176	3	99	1	101	0.94	PeptidaseM16i
SBP_bac_5	PF00496.21	377	Rm-Tct_735323_c0_g1::Rm-Tct_735323_c0_g1_i1::g.1322091::m.1322091 -	102	4e-12	45.7	0	1	1	2.8e-16	4.7e-12	45.5	0	65	153	7	101	2	102	0.87	Bacteriale tracellularsolute-bindingProteins,family5Middle
SBP_bac_10	PF07596.10	274	Rm-Tct_717618_c0_g1::Rm-Tct_717618_c0_g1_i1::g.1328376::m.1328376 -	107	1.5e-08	34.8	0.1	1	1	3.2e-12	1.8e-08	34.6	0.1	2	41	47	87	46	101	0.86	Proteinofunknownfunction(DUF1559)
Arf	PF00025.20	175	Rm-Tct_779482_c0_g1::Rm-Tct_779482_c0_g1_i1::g.1329903::m.1329903 -	103	6e-38	129.9	0	1	1	3.4e-41	6.4e-38	129.8	0	4	101	5	102	2	103	0.97	ADP-ribosylationfactorfamily
SBP_bac_5	PF00496.21	377	Rm-Tct_795399_c0_g1::Rm-Tct_795399_c0_g1_i1::g.1332221::m.1332221 -	105	3e-08	33	0.1	1	1	6.2e-12	3.4e-08	32.7	0.1	312	374	2	63	1	66	0.87	Bacteriale tracellularsolute-bindingProteins,family5Middle
SBP_bac_10	PF07596.10	274	Rm-Tct_773303_c0_g1::Rm-Tct_773303_c0_g1_i1::g.1334169::m.1334169 -	100	1.1e-06	28.7	0.1	1	1	1.4e-10	1.2e-06	28.6	0.1	147	198	19	70	4	85	0.84	Proteinofunknownfunction(DUF1559)
SBP_bac_10	PF07596.10	274	Rm-Tct_715180_c0_g1::Rm-Tct_715180_c0_g1_i1::g.1337092::m.1337092 -	106	3.4e-17	63.2	0	1	1	9e-21	3.8e-17	63.1	0	1	68	37	105	37	106	0.94	Proteinofunknownfunction(DUF1559)
SBP_bac_10	PF07596.10	274	Rm-Tct_755325_c0_g1::Rm-Tct_755325_c0_g1_i1::g.1338899::m.1338899 -	100	2.2e-07	31	0.2	1	1	1.4e-11	2.3e-07	31	0.2	143	192	15	64	9	97	0.78	Proteinofunknownfunction(DUF1559)
Peptidase_M16_C	PF05193.20	183	Rm-Tct_731872_c0_g1::Rm-Tct_731872_c0_g1_i1::g.1343650::m.1343650 -	104	8.4e-27	94.3	0	1	1	5.4e-31	9.1e-27	94.1	0	80	183	2	104	1	104	0.98	PeptidaseM16i
SBP_bac_8	PF13416.5	283	Rm-Tct_717293_c0_g1::Rm-Tct_717293_c0_g1_i1::g.1344312::m.1344312 -	104	1.4e-08	34.9	0.2	1	1	1.7e-12	1.4e-08	34.8	0.2	78	139	9	84	1	102	0.7	Bacteriale tracellularsolute-bindingProtein
SBP_bac_10	PF07596.10	274	Rm-Tct_750854_c0_g1::Rm-Tct_750854_c0_g1_i1::g.1344947::m.1344947 -	108	5.9e-06	26.4	0	1	1	1.3e-09	7.4e-06	26	0	3	47	52	97	51	107	0.86	Proteinofunknownfunction(DUF1559)
SBP_bac_8	PF13416.5	283	Rm-Tct_770812_c0_g1::Rm-Tct_770812_c0_g1_i1::g.1345125::m.1345125 -	117	1.1e-07	31.9	0.1	1	1	2.5e-11	1.4e-07	31.6	0.1	215	277	22	84	3	88	0.85	Bacteriale tracellularsolute-bindingProtein
SAPS	PF04499.14	489	Rm-Tct_702176_c0_g1::Rm-Tct_702176_c0_g1_i1::g.1345666::m.1345666 -	117	1.2e-10	40.8	0.1	1	1	1.4e-14	1.2e-10	40.7	0.1	355	475	4	115	1	117	0.82	SIT4phosphatase-associatedProtein
GATase_7	PF13537.5	123	Rm-Tct_768679_c0_g1::Rm-Tct_768679_c0_g1_i1::g.1345845::m.1345845 -	106	9.6e-13	48	0	1	1	1.4e-16	1.2e-12	47.7	0	21	103	7	105	2	106	0.95	Glutamineamidotransferasedomain
GATase_6	PF13522.5	134	Rm-Tct_768679_c0_g1::Rm-Tct_768679_c0_g1_i1::g.1345845::m.1345845 -	106	2.8e-08	33.9	0	1	1	4.4e-12	3.7e-08	33.6	0	39	120	7	104	3	106	0.64	Glutamineamidotransferasedomain
TIG	PF01833.23	85	Rm-Tct_728269_c0_g1::Rm-Tct_728269_c0_g1_i1::g.1345885::m.1345885 -	110	1.1e-08	34.9	1.2	1	1	2.2e-12	1.9e-08	34.2	1.2	1	71	27	96	27	107	0.84	IPT/TIGdomain
SBP_bac_10	PF07596.10	274	Rm-Tct_762688_c0_g1::Rm-Tct_762688_c0_g1_i1::g.1348133::m.1348133 -	105	6.5e-07	29.5	0.1	1	1	4.1e-11	6.9e-07	29.4	0.1	51	138	6	90	1	104	0.64	Proteinofunknownfunction(DUF1559)
GATase1_like	PF07090.10	247	Rm-Tct_710705_c0_g1::Rm-Tct_710705_c0_g1_i1::g.1350154::m.1350154 -	100	4.8e-09	35.9	0.1	1	1	7.4e-13	6.2e-09	35.6	0.1	164	245	4	84	2	85	0.88	Putative Glutamineamidotransferase
CSD	PF00313.21	66	Rm-Tct_798576_c0_g1::Rm-Tct_798576_c0_g1_i1::g.1351393::m.1351393 -	103	6.3e-29	99.5	0.7	1	1	1.8e-32	9.9e-29	98.9	0.7	2	64	37	100	36	102	0.96	Cold-shock'DNA-bindingdomain
SBP_bac_5	PF00496.21	377	Rm-Tct_815847_c0_g1::Rm-Tct_815847_c0_g1_i1::g.1352921::m.1352921 -	109	2.1e-06	26.9	0	1	1	1.3e-10	2.1e-06	26.8	0	255	362	11	108	1	109	0.8	Bacteriale tracellularsolute-bindingProteins,family5Middle
SBP_bac_1	PF01547.24	315	Rm-Tct_818752_c0_g1::Rm-Tct_818752_c0_g1_i1::g.1353017::m.1353017 -	105	2.7e-06	27.4	0.3	1	1	5.4e-10	3e-06	27.3	0.3	147	226	10	102	2	105	0.85	Bacteriale tracellularsolute-bindingProtein
SBP_bac_5	PF00496.21	377	Rm-Tct_822162_c0_g1::Rm-Tct_822162_c0_g1_i1::g.1353294::m.1353294 -	107	5.5e-18	65	0	1	1	3.5e-22	5.9e-18	64.9	0	221	333	1	104	1	107	0.94	Bacteriale tracellularsolute-bindingProteins,family5Middle
Peptidase_M16_C	PF05193.20	183	Rm-Tct_837443_c0_g1::Rm-Tct_837443_c0_g1_i1::g.1354922::m.1354922 -	108	5e-07	29.8	0	1	1	3.4e-11	5.8e-07	29.6	0	5	78	36	103	34	108	0.71	PeptidaseM16i
SBP_bac_6	PF13343.5	245	Rm-Tct_842173_c0_g1::Rm-Tct_842173_c0_g1_i1::g.1355252::m.1355252 -	99	3.8e-11	42.8	0	1	1	1.1e-14	4.6e-11	42.5	0	171	232	1	62	1	70	0.9	Bacteriale tracellularsolute-bindingProtein
SBP_bac_8	PF13416.5	283	Rm-Tct_842173_c0_g1::Rm-Tct_842173_c0_g1_i1::g.1355252::m.1355252 -	99	9.6e-08	32.1	0	1	1	3.1e-11	1.3e-07	31.7	0	216	273	1	57	1	66	0.93	Bacteriale tracellularsolute-bindingProtein
Peptidase_M16_C	PF05193.20	183	Rm-Tct_842455_c0_g1::Rm-Tct_842455_c0_g1_i1::g.1355395::m.1355395 -	102	4.5e-13	49.5	0	1	1	6.2e-17	5.2e-13	49.3	0	15	110	3	94	1	100	0.85	PeptidaseM16i
SBP_bac_3	PF00497.19	225	Rm-Tct_852165_c0_g1::Rm-Tct_852165_c0_g1_i1::g.1356284::m.1356284 -	113	6.4e-15	55.1	0	1	1	9.3e-19	7.7e-15	54.8	0	21	91	43	113	34	113	0.9	Bacteriale tracellularsolute-bindingProteins,family3
GATA	PF00320.26	36	Rm-Tct_866403_c0_g1::Rm-Tct_866403_c0_g1_i1::g.1357213::m.1357213 -	109	2.7e-06	26.8	6.1	1	1	2.5e-09	7e-06	25.5	6.1	1	33	72	106	72	108	0.84	GATAzincfinger
bZIP_1	PF00170.20	64	Rm-Tct_884288_c0_g1::Rm-Tct_884288_c0_g1_i1::g.1358019::m.1358019 -	105	1.8e-10	40.6	3	1	1	8.5e-13	3.5e-10	39.7	3	20	63	1	44	1	45	0.97	bZ
bZIP_2	PF07716.14	54	Rm-Tct_884288_c0_g1::Rm-Tct_884288_c0_g1_i1::g.1358019::m.1358019 -	105	7.5e-06	25.8	2.5	1	2	1.8e-08	7.5e-06	25.8	2.5	19	54	1	36	1	36	0.95	Basicregionleucinezipper
bZIP_2	PF07716.14	54	Rm-Tct_884288_c0_g1::Rm-Tct_884288_c0_g1_i1::g.1358019::m.1358019 -	105	7.5e-06	25.8	2.5	2	2	0.012	4.8	7.2	0.1	29	52	25	48	24	50	0.91	Basicregionleucinezipper
SBP_bac_5	PF00496.21	377	Rm-Tct_885497_c0_g1::Rm-Tct_885497_c0_g1_i1::g.1358100::m.1358100 -	107	2.2e-24	86	0	1	1	1.4e-28	2.4e-24	85.9	0	1	92	20	105	20	107	0.94	Bacteriale tracellularsolute-bindingProteins,family5Middle
Arf	PF00025.20	175	Rm-Tct_886307_c0_g1::Rm-Tct_886307_c0_g1_i1::g.1358214::m.1358214 -	104	3.2e-24	85.2	0.3	1	1	8.2e-28	3.4e-24	85.1	0.3	84	174	5	97	1	98	0.94	ADP-ribosylationfactorfamily
SBP_bac_3	PF00497.19	225	Rm-Tct_899266_c0_g1::Rm-Tct_899266_c0_g1_i1::g.1359013::m.1359013 -	103	8.4e-17	61.2	0.1	1	1	1.1e-20	9.3e-17	61.1	0.1	135	224	1	94	1	95	0.97	Bacteriale tracellularsolute-bindingProteins,family3
SBP_bac_10	PF07596.10	274	Rm-Tct_806544_c0_g1::Rm-Tct_806544_c0_g1_i1::g.1360421::m.1360421 -	103	3.7e-08	33.6	0.4	1	1	3.9e-12	6.6e-08	32.8	0.4	166	272	1	85	1	87	0.71	Proteinofunknownfunction(DUF1559)
GATase	PF00117.27	190	Rm-Tct_806564_c0_g1::Rm-Tct_806564_c0_g1_i1::g.1360462::m.1360462 -	99	7.6e-20	71.4	0	1	1	1e-23	8.5e-20	71.2	0	44	134	1	85	1	94	0.95	Glutamineamidotransferaseclass-I
SBP_bac_3	PF00497.19	225	Rm-Tct_826150_c0_g1::Rm-Tct_826150_c0_g1_i1::g.1361677::m.1361677 -	103	7.6e-17	61.4	0	1	1	9.6e-21	8.1e-17	61.3	0	8	95	2	96	1	103	0.91	Bacteriale tracellularsolute-bindingProteins,family3
Arf	PF00025.20	175	Rm-Tct_841703_c0_g1::Rm-Tct_841703_c0_g1_i1::g.1363074::m.1363074 -	100	1.2e-33	115.9	0.1	1	1	1.6e-37	1.4e-33	115.7	0.1	81	175	1	94	1	94	0.98	ADP-ribosylationfactorfamily
FHA	PF00498.25	69	Rm-Tct_855582_c0_g1::Rm-Tct_855582_c0_g1_i1::g.1364010::m.1364010 -	102	2.7e-17	62.8	0	1	1	7.1e-21	4e-17	62.2	0	2	69	30	92	29	92	0.98	FHAdomain
SAPS	PF04499.14	489	Rm-Tct_868571_c0_g1::Rm-Tct_868571_c0_g1_i1::g.1364491::m.1364491 -	115	7.3e-12	44.7	6.6	1	1	9e-16	7.5e-12	44.7	6.6	49	161	6	110	1	115	0.8	SIT4phosphatase-associatedProtein
Peptidase_M16_C	PF05193.20	183	Rm-Tct_875254_c0_g1::Rm-Tct_875254_c0_g1_i1::g.1364855::m.1364855 -	99	7.8e-13	48.7	0	1	1	5e-17	8.4e-13	48.6	0	93	182	3	96	1	97	0.95	PeptidaseM16i
SBP_bac_5	PF00496.21	377	Rm-Tct_896405_c0_g1::Rm-Tct_896405_c0_g1_i1::g.1365886::m.1365886 -	104	6.1e-07	28.6	0	1	1	8e-11	6.7e-07	28.5	0	36	141	1	104	1	104	0.89	Bacteriale tracellularsolute-bindingProteins,family5Middle
Arf	PF00025.20	175	Rm-Tct_897224_c0_g1::Rm-Tct_897224_c0_g1_i1::g.1365985::m.1365985 -	102	1.3e-06	27.9	0.5	1	1	3.9e-10	2.1e-06	27.2	0.5	67	130	1	74	1	85	0.82	ADP-ribosylationfactorfamily
FHA	PF00498.25	69	Rm-Tct_812188_c0_g1::Rm-Tct_812188_c0_g1_i1::g.1366881::m.1366881 -	101	3.6e-15	56	0.3	1	1	8.2e-19	4.6e-15	55.6	0.3	1	53	19	69	19	89	0.93	FHAdomain
Arf	PF00025.20	175	Rm-Tct_843133_c0_g1::Rm-Tct_843133_c0_g1_i1::g.1369354::m.1369354 -	100	1.5e-08	34.2	0	1	1	3.1e-11	1.7e-08	34	0	13	92	15	99	6	100	0.85	ADP-ribosylationfactorfamily
Arf	PF00025.20	175	Rm-Tct_851680_c0_g1::Rm-Tct_851680_c0_g1_i1::g.1370265::m.1370265 -	102	9.2e-34	116.3	0.1	1	1	4.8e-37	1e-33	116.2	0.1	77	175	2	99	1	99	0.98	ADP-ribosylationfactorfamily
SBP_bac_5	PF00496.21	377	Rm-Tct_852462_c0_g1::Rm-Tct_852462_c0_g1_i1::g.1370375::m.1370375 -	106	3.4e-16	59.1	0	1	1	2.4e-20	4e-16	58.9	0	70	163	4	103	1	105	0.9	Bacteriale tracellularsolute-bindingProteins,family5Middle
SBP_bac_5	PF00496.21	377	Rm-Tct_879581_c0_g1::Rm-Tct_879581_c0_g1_i1::g.1372230::m.1372230 -	104	1.5e-09	37.2	0	1	1	9.4e-14	1.6e-09	37.2	0	252	349	3	103	1	104	0.85	Bacteriale tracellularsolute-bindingProteins,family5Middle
bZIP_2	PF07716.14	54	Rm-Tct_814638_c0_g1::Rm-Tct_814638_c0_g1_i1::g.1373610::m.1373610 -	118	5.5e-08	32.7	8	1	1	4.3e-11	8.9e-08	32	8	6	53	57	104	52	105	0.91	Basicregionleucinezipper
TIG	PF01833.23	85	Rm-Tct_854652_c0_g1::Rm-Tct_854652_c0_g1_i1::g.1377539::m.1377539 -	106	1e-06	28.6	1.4	1	1	7.4e-11	1.2e-06	28.3	1.4	1	72	9	80	9	93	0.91	IPT/TIGdomain
ArfGap	PF01412.17	117	Rm-Tct_858459_c0_g1::Rm-Tct_858459_c0_g1_i1::g.1377891::m.1377891 -	111	6.9e-06	26	0.2	1	2	7.7e-10	1.3e-05	25.1	0	67	114	2	50	1	53	0.87	PutativeGTPaseactivatingProteinforArf
ArfGap	PF01412.17	117	Rm-Tct_858459_c0_g1::Rm-Tct_858459_c0_g1_i1::g.1377891::m.1377891 -	111	6.9e-06	26	0.2	2	2	0.22	3600	-2.2	0.1	64	64	96	96	71	110	0.53	PutativeGTPaseactivatingProteinforArf
Arf	PF00025.20	175	Rm-Tct_859114_c0_g1::Rm-Tct_859114_c0_g1_i1::g.1378029::m.1378029 -	101	3.8e-08	32.9	0	1	1	3.3e-11	4.3e-08	32.7	0	13	94	7	95	1	99	0.84	ADP-ribosylationfactorfamily
GATase	PF00117.27	190	Rm-Tct_865981_c0_g1::Rm-Tct_865981_c0_g1_i1::g.1378310::m.1378310 -	105	2.8e-19	69.5	0	1	1	3.8e-23	3.1e-19	69.4	0	2	93	15	104	14	105	0.95	Glutamineamidotransferaseclass-I
GATase_2	PF00310.20	420	Rm-Tct_876369_c0_g1::Rm-Tct_876369_c0_g1_i1::g.1378807::m.1378807 -	103	8.5e-33	113.6	0	1	1	5.5e-37	9.2e-33	113.5	0	34	135	1	102	1	103	0.98	Glutamineamidotransferasesclass-II
Peptidase_M16_C	PF05193.20	183	Rm-Tct_880312_c0_g1::Rm-Tct_880312_c0_g1_i1::g.1379039::m.1379039 -	103	1.4e-08	34.9	0	1	1	1e-12	1.7e-08	34.6	0	2	48	35	81	34	100	0.89	PeptidaseM16i
SBP_bac_3	PF00497.19	225	Rm-Tct_880447_c0_g1::Rm-Tct_880447_c0_g1_i1::g.1379077::m.1379077 -	103	4.4e-09	36	0	1	1	2.8e-13	4.6e-09	35.9	0	70	175	1	101	1	103	0.8	Bacteriale tracellularsolute-bindingProteins,family3
SBP_bac_5	PF00496.21	377	Rm-Tct_888689_c0_g1::Rm-Tct_888689_c0_g1_i1::g.1379694::m.1379694 -	100	9.3e-10	37.9	0.2	1	1	5.6e-14	9.4e-10	37.9	0.2	133	191	10	73	6	100	0.8	Bacteriale tracellularsolute-bindingProteins,family5Middle
SBP_bac_10	PF07596.10	274	Rm-Tct_895303_c0_g1::Rm-Tct_895303_c0_g1_i1::g.1380125::m.1380125 -	99	9.1e-18	65.1	0.3	1	1	1.8e-21	9.9e-18	65	0.3	1	66	32	96	32	99	0.9	Proteinofunknownfunction(DUF1559)
SBP_bac_3	PF00497.19	225	Rm-Tct_818662_c0_g1::Rm-Tct_818662_c0_g1_i1::g.1380431::m.1380431 -	105	7.6e-19	67.9	0	1	1	1.2e-22	1e-18	67.5	0	1	72	34	105	34	105	0.98	Bacteriale tracellularsolute-bindingProteins,family3
SBP_bac_8	PF13416.5	283	Rm-Tct_842568_c0_g1::Rm-Tct_842568_c0_g1_i1::g.1381590::m.1381590 -	117	2e-09	37.7	4.7	1	1	2.7e-13	2.3e-09	37.4	4.7	50	153	3	113	1	116	0.8	Bacteriale tracellularsolute-bindingProtein
SBP_bac_1	PF01547.24	315	Rm-Tct_842568_c0_g1::Rm-Tct_842568_c0_g1_i1::g.1381590::m.1381590 -	117	4.1e-08	33.5	3	1	1	5.6e-12	4.7e-08	33.3	3	62	185	3	114	1	116	0.79	Bacteriale tracellularsolute-bindingProtein
SBP_bac_10	PF07596.10	274	Rm-Tct_833973_c0_g1::Rm-Tct_833973_c0_g1_i1::g.1381755::m.1381755 -	104	7.5e-17	62.1	0.2	1	1	1.6e-20	8.7e-17	61.9	0.2	1	63	46	104	46	104	0.95	Proteinofunknownfunction(DUF1559)
Arf	PF00025.20	175	Rm-Tct_865575_c0_g1::Rm-Tct_865575_c0_g1_i1::g.1382425::m.1382425 -	99	4.7e-08	32.6	0	1	1	1.9e-11	5.2e-08	32.4	0	21	109	2	95	1	98	0.84	ADP-ribosylationfactorfamily
SBP_bac_3	PF00497.19	225	Rm-Tct_867718_c0_g1::Rm-Tct_867718_c0_g1_i1::g.1383089::m.1383089 -	104	5e-20	71.8	0	1	1	3.3e-24	5.5e-20	71.7	0	77	173	2	94	1	103	0.88	Bacteriale tracellularsolute-bindingProteins,family3
SBP_bac_10	PF07596.10	274	Rm-Tct_825756_c0_g1::Rm-Tct_825756_c0_g1_i1::g.1383600::m.1383600 -	103	5.9e-26	92	0.1	1	1	3.7e-30	6.2e-26	91.9	0.1	1	73	16	96	16	103	0.88	Proteinofunknownfunction(DUF1559)
SBP_bac_3	PF00497.19	225	Rm-Tct_861791_c0_g1::Rm-Tct_861791_c0_g1_i1::g.1386528::m.1386528 -	103	9.9e-22	77.4	0.2	1	1	1.8e-25	1e-21	77.3	0.2	12	103	6	100	1	103	0.87	Bacteriale tracellularsolute-bindingProteins,family3
SBP_bac_5	PF00496.21	377	Rm-Tct_900114_c0_g1::Rm-Tct_900114_c0_g1_i1::g.1387642::m.1387642 -	99	3e-13	49.4	0.9	1	1	2e-17	3.3e-13	49.2	0.9	3	85	1	82	1	96	0.81	Bacteriale tracellularsolute-bindingProteins,family5Middle
GATase_2	PF00310.20	420	Rm-Tct_810251_c0_g1::Rm-Tct_810251_c0_g1_i1::g.1388884::m.1388884 -	100	7.3e-43	146.7	0	1	1	4.8e-47	8.1e-43	146.6	0	329	420	1	92	1	921		Glutamineamidotransferasesclass-II
SBP_bac_3	PF00497.19	225	Rm-Tct_801022_c0_g1::Rm-Tct_801022_c0_g1_i1::g.1389290::m.1389290 -	103	5.3e-17	61.9	0	1	1	1.1e-20	6e-17	61.7	0	19	94	6	85	2	96	0.91	Bacteriale tracellularsolute-bindingProteins,family3
SBP_bac_5	PF00496.21	377	Rm-Tct_850268_c0_g1::Rm-Tct_850268_c0_g1_i1::g.1391263::m.1391263 -	101	2.4e-26	92.5	0	1	1	3.1e-30	2.6e-26	92.4	0	2	101	2	95	1	100	0.95	Bacteriale tracellularsolute-bindingProteins,family5Middle
SBP_bac_5	PF00496.21	377	Rm-Tct_846169_c0_g1::Rm-Tct_846169_c0_g1_i1::g.1392640::m.1392640 -	116	2.6e-23	82.5	0.1	1	1	1.7e-27	2.8e-23	82.4	0.1	113	224	4	116	1	116	0.96	Bacteriale tracellularsolute-bindingProteins,family5Middle
GATase	PF00117.27	190	Rm-Tct_827552_c0_g1::Rm-Tct_827552_c0_g1_i1::g.1393670::m.1393670 -	116	4.9e-26	91.6	0	1	1	7e-30	5.8e-26	91.3	0	63	173	8	116	4	116	0.96	Glutamineamidotransferaseclass-I
SBP_bac_3	PF00497.19	225	Rm-Tct_883369_c0_g1::Rm-Tct_883369_c0_g1_i1::g.1394266::m.1394266 -	124	6.8e-08	32.1	0	1	1	4.5e-12	7.6e-08	32	0	76	165	40	122	5	123	0.84	Bacteriale tracellularsolute-bindingProteins,family3
Arf	PF00025.20	175	Rm-Tct_874035_c0_g1::Rm-Tct_874035_c0_g1_i1::g.1395547::m.1395547 -	99	1.8e-10	40.4	0.4	1	1	6.6e-14	1.8e-10	40.4	0.4	27	107	1	86	1	99	0.84	ADP-ribosylationfactorfamily
FHA	PF00498.25	69	Rm-Tct_864787_c0_g1::Rm-Tct_864787_c0_g1_i1::g.1398112::m.1398112 -	120	1.5e-17	63.6	0	1	1	4.3e-21	1.8e-17	63.3	0	2	67	13	74	12	76	0.96	FHAdomain
FHA	PF00498.25	69	Rm-Tct_808081_c0_g1::Rm-Tct_808081_c0_g1_i1::g.1399779::m.1399779 -	104	3.4e-12	46.4	0.1	1	2	1.1	9500	-3.1	0	39	46	32	39	28	44	0.59	FHAdomain
FHA	PF00498.25	69	Rm-Tct_808081_c0_g1::Rm-Tct_808081_c0_g1_i1::g.1399779::m.1399779 -	104	3.4e-12	46.4	0.1	2	2	7.1e-16	5.9e-12	45.7	0	1	60	46	101	46	104	0.92	FHAdomain
NACHT	PF05729.11	166	Rm-Tct_802149_c0_g1::Rm-Tct_802149_c0_g1_i1::g.1400293::m.1400293 -	114	8.9e-06	25.6	0	1	1	6.1e-09	1e-05	25.4	0	2	58	16	82	15	106	0.74	NACHTdomain
Arf	PF00025.20	175	Rm-Tct_881695_c0_g1::Rm-Tct_881695_c0_g1_i1::g.1401282::m.1401282 -	104	2.4e-06	27	0.2	1	1	4.8e-10	2.7e-06	26.9	0.2	77	171	10	103	6	104	0.86	ADP-ribosylationfactorfamily
SBP_bac_5	PF00496.21	377	Rm-Tct_800763_c0_g1::Rm-Tct_800763_c0_g1_i1::g.1402274::m.1402274 -	101	1.4e-08	34	0	1	1	9.5e-13	1.6e-08	33.8	0	269	370	10	101	2	101	0.9	Bacteriale tracellularsolute-bindingProteins,family5Middle
SBP_bac_10	PF07596.10	274	Rm-Tct_812069_c0_g1::Rm-Tct_812069_c0_g1_i1::g.1402598::m.1402598 -	106	8e-16	58.7	0	1	1	5.5e-20	9.2e-16	58.5	0	1	76	12	95	12	102	0.84	Proteinofunknownfunction(DUF1559)
SBP_bac_5	PF00496.21	377	Rm-Tct_852281_c0_g1::Rm-Tct_852281_c0_g1_i1::g.1403858::m.1403858 -	100	1.3e-06	27.6	0	1	1	7.8e-11	1.3e-06	27.5	0	64	143	16	91	2	100	0.86	Bacteriale tracellularsolute-bindingProteins,family5Middle
SBP_bac_10	PF07596.10	274	Rm-Tct_831768_c0_g1::Rm-Tct_831768_c0_g1_i1::g.1404255::m.1404255 -	99	8.4e-28	98	1.6	1	1	5.4e-32	9.1e-28	97.9	1.6	1	102	2	98	2	99	0.9	Proteinofunknownfunction(DUF1559)
SBP_bac_3	PF00497.19	225	Rm-Tct_831739_c0_g1::Rm-Tct_831739_c0_g1_i1::g.1404257::m.1404257 -	113	1.6e-10	40.7	0	1	1	1e-14	1.7e-10	40.6	0	108	212	1	113	1	113	0.92	Bacteriale tracellularsolute-bindingProteins,family3
NAC	PF01849.17	57	Rm-Tct_877269_c0_g1::Rm-Tct_877269_c0_g1_i1::g.1405047::m.1405047 -	101	9.5e-16	57.5	3.1	1	3	0.64	3600	-2	0	31	39	4	12	4	17	0.81	NACdomain
NAC	PF01849.17	57	Rm-Tct_877269_c0_g1::Rm-Tct_877269_c0_g1_i1::g.1405047::m.1405047 -	101	9.5e-16	57.5	3.1	2	3	0.015	83	3.2	0.5	16	31	19	32	10	46	0.79	NACdomain
NAC	PF01849.17	57	Rm-Tct_877269_c0_g1::Rm-Tct_877269_c0_g1_i1::g.1405047::m.1405047 -	101	9.5e-16	57.5	3.1	3	3	1.5e-18	8.5e-15	54.4	0.1	1	46	56	101	56	101	0.98	NACdomain
Peptidase_M16_C	PF05193.20	183	Rm-Tct_829046_c0_g1::Rm-Tct_829046_c0_g1_i1::g.1405658::m.1405658 -	104	6.3e-10	39.3	0	1	1	4.6e-14	7.7e-10	39	0	103	181	3	81	1	83	0.96	PeptidaseM16i
SBP_bac_5	PF00496.21	377	Rm-Tct_833189_c0_g1::Rm-Tct_833189_c0_g1_i1::g.1405913::m.1405913 -	100	2.8e-14	52.8	0	1	1	1.9e-18	3.2e-14	52.6	0	273	372	6	97	3	100	0.88	Bacteriale tracellularsolute-bindingProteins,family5Middle
CSD	PF00313.21	66	Rm-Tct_875987_c0_g1::Rm-Tct_875987_c0_g1_i1::g.1407213::m.1407213 -	100	2e-07	30.6	0	1	1	1.8e-11	3e-07	30.1	0	25	65	1	40	1	41	0.96	Cold-shock'DNA-bindingdomain
LIM	PF00412.21	58	Rm-Tct_829185_c0_g1::Rm-Tct_829185_c0_g1_i1::g.1407321::m.1407321 -	101	6.1e-12	45.5	5	1	1	5.3e-16	8.8e-12	45	5	3	54	2	52	1	55	0.93	LIMdomain
SAPC	PF07277.10	221	Rm-Tct_887468_c0_g1::Rm-Tct_887468_c0_g1_i1::g.1407619::m.1407619 -	107	5.2e-28	98	0.1	1	1	3.4e-32	5.6e-28	97.9	0.1	99	203	2	107	1	107	0.98	SAPC
NAC	PF01849.17	57	Rm-Tct_830393_c0_g1::Rm-Tct_830393_c0_g1_i1::g.1407643::m.1407643 -	108	4e-13	49.1	0	1	1	3.1e-17	5.2e-13	48.7	0	1	51	58	108	58	108	0.97	NACdomain
SBP_bac_10	PF07596.10	274	Rm-Tct_830470_c0_g1::Rm-Tct_830470_c0_g1_i1::g.1407691::m.1407691 -	112	9.9e-06	25.6	0	1	1	6.2e-10	1e-05	25.5	0	121	187	27	102	12	111	0.76	Proteinofunknownfunction(DUF1559)
GATase_2	PF00310.20	420	Rm-Tct_922154_c0_g1::Rm-Tct_922154_c0_g1_i1::g.1410765::m.1410765 -	116	2.5e-26	92.3	0	1	1	1.6e-30	2.7e-26	92.2	0	66	177	3	116	1	116	0.97	Glutamineamidotransferasesclass-II
SBP_bac_10	PF07596.10	274	Rm-Tct_931948_c0_g1::Rm-Tct_931948_c0_g1_i1::g.1411902::m.1411902 -	113	3.1e-06	27.3	2	1	1	6.8e-10	5.7e-06	26.4	2	160	270	13	107	3	110	0.67	Proteinofunknownfunction(DUF1559)
SBP_bac_8	PF13416.5	283	Rm-Tct_937412_c0_g1::Rm-Tct_937412_c0_g1_i1::g.1412383::m.1412383 -	106	1.3e-06	28.4	0	1	1	2e-10	1.7e-06	28	0	217	271	6	59	2	74	0.85	Bacteriale tracellularsolute-bindingProtein
NAC	PF01849.17	57	Rm-Tct_984669_c0_g1::Rm-Tct_984669_c0_g1_i1::g.1417324::m.1417324 -	106	1.9e-23	82.1	0	1	1	1.6e-27	2.6e-23	81.7	0	1	56	18	73	18	74	0.97	NACdomain
SBP_bac_5	PF00496.21	377	Rm-Tct_917319_c0_g1::Rm-Tct_917319_c0_g1_i1::g.1418763::m.1418763 -	107	5.8e-11	41.9	0.3	1	1	7e-15	5.8e-11	41.9	0.3	255	358	11	105	1	107	0.71	Bacteriale tracellularsolute-bindingProteins,family5Middle
GATase_2	PF00310.20	420	Rm-Tct_900894_c0_g1::Rm-Tct_900894_c0_g1_i1::g.1418877::m.1418877 -	102	2.9e-26	92.1	0	1	1	1.9e-30	3.1e-26	91.9	0	17	116	1	101	1	102	0.94	Glutamineamidotransferasesclass-II
Arf	PF00025.20	175	Rm-Tct_911537_c0_g1::Rm-Tct_911537_c0_g1_i1::g.1419974::m.1419974 -	100	8e-09	35.1	0	1	1	3.8e-12	9.1e-09	34.9	0	15	98	7	95	2	99	0.82	ADP-ribosylationfactorfamily
CSD	PF00313.21	66	Rm-Tct_927650_c0_g1::Rm-Tct_927650_c0_g1_i1::g.1421089::m.1421089 -	100	1.1e-16	60.4	0.3	1	1	7.9e-21	1.3e-16	60.1	0.3	2	65	38	98	37	99	0.96	Cold-shock'DNA-bindingdomain
Arf	PF00025.20	175	Rm-Tct_933253_c0_g1::Rm-Tct_933253_c0_g1_i1::g.1421798::m.1421798 -	99	1.3e-41	141.9	0	1	1	4.9e-45	1.4e-41	141.8	0	46	143	1	98	1	99	0.98	ADP-ribosylationfactorfamily
HSF_DNA-bind	PF00447.16	96	Rm-Tct_934226_c0_g1::Rm-Tct_934226_c0_g1_i1::g.1422012::m.1422012 -	104	5.9e-24	84.4	5.3	1	1	8.1e-28	6.7e-24	84.2	5.3	1	96	10	100	10	100	0.93	HSF-typeDNA-binding
SBP_bac_10	PF07596.10	274	Rm-Tct_939993_c0_g1::Rm-Tct_939993_c0_g1_i1::g.1422836::m.1422836 -	108	5e-19	69.2	0	1	1	1.3e-22	5.5e-19	69.1	0	1	72	35	103	35	108	0.93	Proteinofunknownfunction(DUF1559)
SBP_bac_5	PF00496.21	377	Rm-Tct_954758_c0_g1::Rm-Tct_954758_c0_g1_i1::g.1424972::m.1424972 -	100	5e-08	32.2	0	1	1	6.4e-12	5.3e-08	32.1	0	299	373	11	88	1	91	0.77	Bacteriale tracellularsolute-bindingProteins,family5Middle
GATase_4	PF13230.5	272	Rm-Tct_957261_c0_g1::Rm-Tct_957261_c0_g1_i1::g.1425336::m.1425336 -	102	8.2e-50	169.1	0	1	1	1.1e-53	8.8e-50	169	0	47	145	1	99	1	102	0.98	Glutamineamidotransferasesclass-II
GATase_6	PF13522.5	134	Rm-Tct_957261_c0_g1::Rm-Tct_957261_c0_g1_i1::g.1425336::m.1425336 -	102	4.1e-08	33.4	0	1	1	5.4e-12	4.5e-08	33.3	0	10	87	23	98	10	102	0.77	Glutamineamidotransferasedomain
SBP_bac_1	PF01547.24	315	Rm-Tct_959331_c0_g1::Rm-Tct_959331_c0_g1_i1::g.1425739::m.1425739 -	107	3.5e-06	27.1	0	1	1	4.5e-10	3.8e-06	27	0	10	111	11	102	3	107	0.78	Bacteriale tracellularsolute-bindingProtein
SBP_bac_8	PF13416.5	283	Rm-Tct_959331_c0_g1::Rm-Tct_959331_c0_g1_i1::g.1425739::m.1425739 -	107	7.3e-06	25.9	0	1	1	9e-10	7.5e-06	25.9	0	2	81	14	96	13	107	0.72	Bacteriale tracellularsolute-bindingProtein
SBP_bac_1	PF01547.24	315	Rm-Tct_964651_c0_g1::Rm-Tct_964651_c0_g1_i1::g.1426039::m.1426039 -	112	1.2e-17	64.7	4	1	1	1.6e-21	1.3e-17	64.6	4	36	149	2	111	1	112	0.85	Bacteriale tracellularsolute-bindingProtein
SBP_bac_8	PF13416.5	283	Rm-Tct_964651_c0_g1::Rm-Tct_964651_c0_g1_i1::g.1426039::m.1426039 -	112	1.3e-14	54.6	3.6	1	1	1.7e-18	1.4e-14	54.5	3.6	24	126	3	109	1	112	0.82	Bacteriale tracellularsolute-bindingProtein
SBP_bac_5	PF00496.21	377	Rm-Tct_977975_c0_g1::Rm-Tct_977975_c0_g1_i1::g.1428124::m.1428124 -	116	1.1e-21	77.2	0.4	1	1	6.7e-26	1.1e-21	77.1	0.4	147	254	2	109	1	116	0.95	Bacteriale tracellularsolute-bindingProteins,family5Middle
FHA	PF00498.25	69	Rm-Tct_992146_c0_g1::Rm-Tct_992146_c0_g1_i1::g.1429301::m.1429301 -	101	1.4e-14	54.1	0	1	1	2.1e-18	1.8e-14	53.7	0	14	69	2	53	1	53	0.96	FHAdomain
SBP_bac_11	PF13531.5	230	Rm-Tct_924447_c0_g1::Rm-Tct_924447_c0_g1_i1::g.1430622::m.1430622 -	99	4.9e-14	52.5	0.1	1	1	3.3e-18	5.4e-14	52.4	0.1	5	82	23	98	19	99	0.96	Bacteriale tracellularsolute-bindingProtein
SBP_bac_8	PF13416.5	283	Rm-Tct_940744_c0_g1::Rm-Tct_940744_c0_g1_i1::g.1435457::m.1435457 -	113	9.3e-12	45.3	0.2	1	1	2e-15	1.1e-11	45	0.2	213	274	6	73	1	79	0.81	Bacteriale tracellularsolute-bindingProtein
SBP_bac_1	PF01547.24	315	Rm-Tct_940744_c0_g1::Rm-Tct_940744_c0_g1_i1::g.1435457::m.1435457 -	113	5.7e-11	42.8	0.1	1	1	1.5e-14	8.1e-11	42.3	0.1	267	314	3	51	1	52	0.96	Bacteriale tracellularsolute-bindingProtein
SBP_bac_8	PF13416.5	283	Rm-Tct_949348_c0_g1::Rm-Tct_949348_c0_g1_i1::g.1436129::m.1436129 -	104	3.7e-10	40	0.2	1	1	1e-13	4.3e-10	39.8	0.2	1	73	19	90	19	103	0.83	Bacteriale tracellularsolute-bindingProtein
SBP_bac_1	PF01547.24	315	Rm-Tct_949348_c0_g1::Rm-Tct_949348_c0_g1_i1::g.1436129::m.1436129 -	104	8.1e-09	35.7	0.2	1	1	2.2e-12	9.1e-09	35.6	0.2	5	81	14	85	10	101	0.87	Bacteriale tracellularsolute-bindingProtein
GATase_2	PF00310.20	420	Rm-Tct_970822_c0_g1::Rm-Tct_970822_c0_g1_i1::g.1438782::m.1438782 -	106	4e-35	121.2	0	1	1	2.6e-39	4.4e-35	121.1	0	1	101	6	106	6	106	0.99	Glutamineamidotransferasesclass-II
SBP_bac_1	PF01547.24	315	Rm-Tct_978763_c0_g1::Rm-Tct_978763_c0_g1_i1::g.1439244::m.1439244 -	101	2.4e-10	40.8	4.1	1	1	3e-14	2.5e-10	40.7	4.1	121	222	1	100	1	101	0.94	Bacteriale tracellularsolute-bindingProtein
ArfGap	PF01412.17	117	Rm-Tct_986857_c0_g1::Rm-Tct_986857_c0_g1_i1::g.1440015::m.1440015 -	101	3e-07	30.4	0	1	1	2.2e-11	3.6e-07	30.1	0	64	115	2	53	1	55	0.93	PutativeGTPaseactivatingProteinforArf
SBP_bac_8	PF13416.5	283	Rm-Tct_940194_c0_g1::Rm-Tct_940194_c0_g1_i1::g.1442945::m.1442945 -	100	1.3e-07	31.7	0.7	1	1	1.6e-11	1.3e-07	31.7	0.7	59	119	11	71	2	100	0.74	Bacteriale tracellularsolute-bindingProtein
SBP_bac_1	PF01547.24	315	Rm-Tct_940194_c0_g1::Rm-Tct_940194_c0_g1_i1::g.1442945::m.1442945 -	100	2.2e-06	27.8	0.3	1	1	2.7e-10	2.3e-06	27.7	0.3	69	137	3	72	1	91	0.9	Bacteriale tracellularsolute-bindingProtein
SBP_bac_5	PF00496.21	377	Rm-Tct_930214_c0_g1::Rm-Tct_930214_c0_g1_i1::g.1445276::m.1445276 -	101	9.5e-07	28	0	1	1	1.7e-10	1.4e-06	27.4	0	2	29	73	99	72	99	0.93	Bacteriale tracellularsolute-bindingProteins,family5Middle
ArfGap	PF01412.17	117	Rm-Tct_941862_c0_g1::Rm-Tct_941862_c0_g1_i1::g.1445417::m.1445417 -	107	2.1e-32	111.5	0	1	1	1.4e-36	2.3e-32	111.3	0	3	86	18	101	16	107	0.93	PutativeGTPaseactivatingProteinforArf
CSD	PF00313.21	66	Rm-Tct_979270_c0_g1::Rm-Tct_979270_c0_g1_i1::g.1449315::m.1449315 -	99	6.5e-16	57.8	0.1	1	1	1.6e-19	9e-16	57.4	0.1	1	44	56	99	56	99	0.98	Cold-shock'DNA-bindingdomain
SBP_bac_5	PF00496.21	377	Rm-Tct_991602_c0_g1::Rm-Tct_991602_c0_g1_i1::g.1450121::m.1450121 -	102	5.9e-12	45.1	0	1	1	4.1e-16	6.8e-12	44.9	0	152	245	1	93	1	97	0.96	Bacteriale tracellularsolute-bindingProteins,family5Middle
Arf	PF00025.20	175	Rm-Tct_917835_c0_g1::Rm-Tct_917835_c0_g1_i1::g.1452175::m.1452175 -	123	2.4e-08	33.6	0.1	1	1	6.8e-12	2.8e-08	33.3	0.1	12	102	17	114	10	121	0.81	ADP-ribosylationfactorfamily
SBP_bac_5	PF00496.21	377	Rm-Tct_926733_c0_g1::Rm-Tct_926733_c0_g1_i1::g.1452965::m.1452965 -	116	5.2e-20	71.6	0.5	1	1	3.8e-24	6.3e-20	71.4	0.5	3	101	12	104	11	114	0.83	Bacteriale tracellularsolute-bindingProteins,family5Middle
Arf	PF00025.20	175	Rm-Tct_959641_c0_g1::Rm-Tct_959641_c0_g1_i1::g.1453071::m.1453071 -	109	2.4e-50	170.3	0.1	1	1	1.5e-53	2.5e-50	170.2	0.1	7	113	2	107	1	109	0.96	ADP-ribosylationfactorfamily
SBP_bac_5	PF00496.21	377	Rm-Tct_915637_c0_g1::Rm-Tct_915637_c0_g1_i1::g.1455441::m.1455441 -	103	4.5e-21	75.1	0.1	1	1	3e-25	5e-21	75	0.1	218	333	1	102	1	103	0.96	Bacteriale tracellularsolute-bindingProteins,family5Middle
SBP_bac_11	PF13531.5	230	Rm-Tct_915665_c0_g1::Rm-Tct_915665_c0_g1_i1::g.1455453::m.1455453 -	102	7e-17	61.8	0.1	1	1	1.3e-20	7.3e-17	61.8	0.1	72	156	4	99	1	102	0.81	Bacteriale tracellularsolute-bindingProtein
GATase1_like	PF07090.10	247	Rm-Tct_962476_c0_g1::Rm-Tct_962476_c0_g1_i1::g.1455670::m.1455670 -	106	4e-11	42.8	0.1	1	1	2.7e-15	4.6e-11	42.6	0.1	157	233	30	104	21	106	0.85	Putative Glutamineamidotransferase
Arf	PF00025.20	175	Rm-Tct_970082_c1_g1::Rm-Tct_970082_c1_g1_i1::g.1457533::m.1457533 -	102	3.9e-48	163.1	0.1	1	1	1.8e-51	4.2e-48	163	0.1	32	132	1	101	1	102	0.99	ADP-ribosylationfactorfamily
SBP_bac_1	PF01547.24	315	Rm-Tct_976568_c0_g1::Rm-Tct_976568_c0_g1_i1::g.1460388::m.1460388 -	115	9.4e-08	32.3	0.7	1	1	1.5e-11	1.3e-07	31.8	0.7	251	314	6	70	1	71	0.9	Bacteriale tracellularsolute-bindingProtein
Arf	PF00025.20	175	Rm-Tct_979046_c0_g1::Rm-Tct_979046_c0_g1_i1::g.1460600::m.1460600 -	105	4.1e-07	29.5	0	1	1	1.4e-10	4.6e-07	29.3	0	15	98	1	88	1	95	0.84	ADP-ribosylationfactorfamily
SBP_bac_10	PF07596.10	274	Rm-Tct_983030_c0_g1::Rm-Tct_983030_c0_g1_i1::g.1460868::m.1460868 -	108	3.5e-12	46.8	0.5	1	1	2.4e-16	4e-12	46.6	0.5	14	118	1	99	1	107	0.85	Proteinofunknownfunction(DUF1559)
SBP_bac_5	PF00496.21	377	Rm-Tct_985995_c0_g1::Rm-Tct_985995_c0_g1_i1::g.1461356::m.1461356 -	106	4.1e-07	29.2	0	1	1	2.9e-11	4.8e-07	29	0	246	333	15	106	10	106	0.87	Bacteriale tracellularsolute-bindingProteins,family5Middle
SBP_bac_5	PF00496.21	377	Rm-Tct_986281_c0_g1::Rm-Tct_986281_c0_g1_i1::g.1461456::m.1461456 -	111	4.4e-17	62	0.1	1	1	5.6e-21	4.7e-17	61.9	0.1	4	89	22	106	19	111	0.9	Bacteriale tracellularsolute-bindingProteins,family5Middle
SBP_bac_5	PF00496.21	377	Rm-Tct_987492_c0_g1::Rm-Tct_987492_c0_g1_i1::g.1461540::m.1461540 -	107	1.7e-12	46.9	0	1	1	1.1e-16	1.8e-12	46.8	0	242	338	4	96	1	106	0.84	Bacteriale tracellularsolute-bindingProteins,family5Middle
SBP_bac_5	PF00496.21	377	Rm-Tct_988990_c0_g1::Rm-Tct_988990_c0_g1_i1::g.1461961::m.1461961 -	105	1.1e-07	31.1	0.1	1	1	8.1e-12	1.3e-07	30.8	0.1	133	217	6	93	2	97	0.82	Bacteriale tracellularsolute-bindingProteins,family5Middle
GATase	PF00117.27	190	Rm-Tct_998769_c0_g1::Rm-Tct_998769_c0_g1_i1::g.1462854::m.1462854 -	101	5.2e-06	26.3	0	1	1	9.3e-10	5.2e-06	26.3	0	56	96	52	98	10	101	0.8	Glutamineamidotransferaseclass-I
SBP_bac_5	PF00496.21	377	Rm-Tct_942606_c0_g1::Rm-Tct_942606_c0_g1_i1::g.1464449::m.1464449 -	105	2.2e-17	63	0.2	1	1	1.4e-21	2.4e-17	62.9	0.2	2	94	18	105	17	105	0.92	Bacteriale tracellularsolute-bindingProteins,family5Middle
FHA	PF00498.25	69	Rm-Tct_926166_c0_g1::Rm-Tct_926166_c0_g1_i1::g.1464815::m.1464815 -	100	4.8e-06	26.7	0.2	1	1	8.7e-10	7.3e-06	26.2	0.2	1	30	71	100	71	100	0.93	FHAdomain
ArfGap	PF01412.17	117	Rm-Tct_978829_c0_g1::Rm-Tct_978829_c0_g1_i1::g.1466131::m.1466131 -	110	3.3e-30	104.4	0.2	1	1	6.7e-34	3.7e-30	104.2	0.2	3	84	23	105	21	110	0.95	PutativeGTPaseactivatingProteinforArf
SBP_bac_5	PF00496.21	377	Rm-Tct_922037_c0_g1::Rm-Tct_922037_c0_g1_i1::g.1468262::m.1468262 -	104	1.1e-08	34.4	0	1	1	1.4e-12	1.2e-08	34.2	0	102	176	19	104	2	104	0.8	Bacteriale tracellularsolute-bindingProteins,family5Middle
SBP_bac_10	PF07596.10	274	Rm-Tct_952311_c0_g1::Rm-Tct_952311_c0_g1_i1::g.1468423::m.1468423 -	102	4.1e-06	26.9	0.1	1	1	2.8e-10	4.7e-06	26.7	0.1	219	272	17	70	3	72	0.83	Proteinofunknownfunction(DUF1559)
SBP_bac_1	PF01547.24	315	Rm-Tct_938936_c0_g1::Rm-Tct_938936_c0_g1_i1::g.1470280::m.1470280 -	99	5.2e-13	49.5	0.8	1	1	6.4e-17	5.4e-13	49.5	0.8	18	112	4	95	1	99	0.86	Bacteriale tracellularsolute-bindingProtein
SBP_bac_8	PF13416.5	283	Rm-Tct_938936_c0_g1::Rm-Tct_938936_c0_g1_i1::g.1470280::m.1470280 -	99	1e-09	38.6	0	1	1	1.4e-13	1.2e-09	38.4	0	4	90	2	95	1	97	0.82	Bacteriale tracellularsolute-bindingProtein
SBP_bac_10	PF07596.10	274	Rm-Tct_977176_c0_g1::Rm-Tct_977176_c0_g1_i1::g.1471024::m.1471024 -	105	7.8e-06	26	0.1	1	1	9.3e-10	7.8e-06	26	0.1	158	212	2	67	1	104	0.74	Proteinofunknownfunction(DUF1559)
TIG	PF01833.23	85	Rm-Tct_957664_c0_g1::Rm-Tct_957664_c0_g1_i1::g.1471979::m.1471979 -	103	4.3e-07	29.8	11.7	1	2	6.4e-11	5.3e-07	29.5	9.8	8	83	1	82	1	89	0.85	IPT/TIGdomain
TIG	PF01833.23	85	Rm-Tct_957664_c0_g1::Rm-Tct_957664_c0_g1_i1::g.1471979::m.1471979 -	103	4.3e-07	29.8	11.7	2	2	0.11	960	-0.1	0	2	16	89	103	87	103	0.86	IPT/TIGdomain
SBP_bac_5	PF00496.21	377	Rm-Tct_995373_c0_g1::Rm-Tct_995373_c0_g1_i1::g.1473557::m.1473557 -	99	2.7e-12	46.3	0	1	1	1.8e-16	2.9e-12	46.1	0	211	293	1	91	1	97	0.82	Bacteriale tracellularsolute-bindingProteins,family5Middle
SBP_bac_5	PF00496.21	377	Rm-Tct_949597_c0_g1::Rm-Tct_949597_c0_g1_i1::g.1474584::m.1474584 -	115	5.1e-10	38.7	0.4	1	1	3.9e-14	6.6e-10	38.4	0.4	301	376	4	80	1	81	0.86	Bacteriale tracellularsolute-bindingProteins,family5Middle
SBP_bac_5	PF00496.21	377	Rm-Tct_927734_c0_g1::Rm-Tct_927734_c0_g1_i1::g.1476106::m.1476106 -	110	6.1e-18	64.8	2	1	1	8.1e-22	6.8e-18	64.7	2	26	130	1	110	1	110	0.87	Bacteriale tracellularsolute-bindingProteins,family5Middle
SAPS	PF04499.14	489	Rm-Tct_941775_c0_g1::Rm-Tct_941775_c0_g1_i1::g.1477901::m.1477901 -	106	7.8e-06	24.8	2.7	1	2	0.0058	97	1.4	0	203	226	16	40	1	46	0.7	SIT4 phosphatase-associatedProtein
SAPS	PF04499.14	489	Rm-Tct_941775_c0_g1::Rm-Tct_941775_c0_g1_i1::g.1477901::m.1477901 -	106	7.8e-06	24.8	2.7	2	2	1.7e-09	2.9e-05	23	1.5	352	395	58	101	41	105	0.78	SIT4 phosphatase-associatedProtein
SBP_bac_8	PF13416.5	283	Rm-Tct_951135_c0_g1::Rm-Tct_951135_c0_g1_i1::g.1478961::m.1478961 -	101	5.9e-06	26.2	0.1	1	1	4.1e-10	6.9e-06	26	0.1	220	271	5	56	1	65	0.85	Bacteriale tracellularsolute-bindingProtein
PAE	PF03283.12	355	Rm-Tct_976489_c0_g1::Rm-Tct_976489_c0_g1_i1::g.1482217::m.1482217 -	102	4.4e-11	42.4	0.2	1	1	3.1e-15	5.2e-11	42.2	0.2	205	281	10	99	3	102	0.74	PectiNACetylesterase
SBP_bac_10	PF07596.10	274	Rm-Tct_988386_c0_g1::Rm-Tct_988386_c0_g1_i1::g.1483355::m.1483355 -	101	2.7e-10	40.6	0	1	1	1.8e-14	3e-10	40.5	0	49	114	13	68	2	97	0.71	Proteinofunknownfunction(DUF1559)
Peptidase_M16_C	PF05193.20	183	Rm-Tct_971105_c0_g1::Rm-Tct_971105_c0_g1_i1::g.1485951::m.1485951 -	101	1.5e-11	44.6	0	1	1	1.3e-15	2.2e-11	44	0	2	48	53	99	52	101	0.94	PeptidaseM16i
SBP_bac_5	PF00496.21	377	Rm-Tct_909580_c0_g1::Rm-Tct_909580_c0_g1_i1::g.1486500::m.1486500 -	105	1.9e-07	30.3	0.3	1	1	1.4e-11	2.3e-07	30	0.3	4	60	51	104	48	105	0.87	Bacteriale tracellularsolute-bindingProteins,family5Middle
SBP_bac_3	PF00497.19	225	Rm-Tct_921300_c0_g1::Rm-Tct_921300_c0_g1_i1::g.1488720::m.1488720 -	107	2e-24	86.2	0	1	1	4.1e-28	2.3e-24	86	0	15	120	2	102	1	106	0.93	Bacteriale tracellularsolute-bindingProteins,family3
SBP_bac_3	PF00497.19	225	Rm-Tct_931519_c0_g1::Rm-Tct_931519_c0_g1_i1::g.1489654::m.1489654 -	99	4.3e-12	45.9	0	1	1	2.7e-16	4.4e-12	45.8	0	132	222	10	99	1	99	0.93	Bacteriale tracellularsolute-bindingProteins,family3
SBP_bac_5	PF00496.21	377	Rm-Tct_967654_c0_g1::Rm-Tct_967654_c0_g1_i1::g.1491380::m.1491380 -	101	1.5e-13	50.4	0	1	1	9.8e-18	1.6e-13	50.3	0	1	81	24	101	24	101	0.93	Bacteriale tracellularsolute-bindingProteins,family5Middle
SBP_bac_10	PF07596.10	274	Rm-Tct_932760_c0_g1::Rm-Tct_932760_c0_g1_i1::g.1491409::m.1491409 -	106	4.8e-06	26.6	0.1	1	1	3e-10	5e-06	26.6	0.1	150	198	19	72	5	100	0.72	Proteinofunknownfunction(DUF1559)
SBP_bac_8	PF13416.5	283	Rm-Tct_905083_c0_g1::Rm-Tct_905083_c0_g1_i1::g.1491918::m.1491918 -	106	1e-06	28.7	1.5	1	1	1.3e-10	1.1e-06	28.6	1.5	146	241	2	106	1	106	0.83	Bacteriale tracellularsolute-bindingProtein
GATase1_like	PF07090.10	247	Rm-Tct_998017_c0_g1::Rm-Tct_998017_c0_g1_i1::g.1492630::m.1492630 -	114	1.4e-42	145.8	0	1	1	2.7e-46	1.5e-42	145.6	0	33	145	2	114	1	114	0.99	Putative Glutamineamidotransferase
Tubulin	PF00091.24	197	Rm-Tct_1007816_c0_g1::Rm-Tct_1007816_c0_g1_i1::g.1493884::m.1493884 -	102	7.7e-17	62	0.6	1	1	3.2e-20	9e-17	61.8	0.6	1	125	10	102	10	102	0.97	Tubulin/FtsZfamily,GTPasedomain
SBP_bac_8	PF13416.5	283	Rm-Tct_1029318_c0_g1::Rm-Tct_1029318_c0_g1_i1::g.1495772::m.1495772 -	104	4.5e-13	49.6	0.1	1	1	5.8e-17	4.9e-13	49.5	0.1	179	267	10	103	2	104	0.92	Bacteriale tracellularsolute-bindingProtein
SBP_bac_1	PF01547.24	315	Rm-Tct_1029318_c0_g1::Rm-Tct_1029318_c0_g1_i1::g.1495772::m.1495772 -	104	4.3e-10	40	0.6	1	1	6.1e-14	5.1e-10	39.7	0.6	221	313	8	88	3	90	0.93	Bacteriale tracellularsolute-bindingProtein
FHA	PF00498.25	69	Rm-Tct_1037818_c0_g1::Rm-Tct_1037818_c0_g1_i1::g.1496735::m.1496735 -	99	4.3e-11	42.9	0.2	1	1	7.2e-15	6e-11	42.4	0.2	1	53	44	98	44	99	0.95	FHAdomain
SBP_bac_5	PF00496.21	377	Rm-Tct_1045971_c0_g1::Rm-Tct_1045971_c0_g1_i1::g.1497731::m.1497731 -	111	2.7e-18	66	0.2	1	1	2.1e-22	3.4e-18	65.7	0.2	2	55	58	110	57	111	0.95	Bacteriale tracellularsolute-bindingProteins,family5Middle
FHA	PF00498.25	69	Rm-Tct_1072060_c0_g1::Rm-Tct_1072060_c0_g1_i1::g.1499103::m.1499103 -	106	1.6e-15	57.1	0	1	1	5.5e-19	2.3e-15	56.6	0	13	67	5	55	1	57	0.91	FHAdomain
GATase_6	PF13522.5	134	Rm-Tct_1088804_c0_g1::Rm-Tct_1088804_c0_g1_i1::g.1500053::m.1500053 -	102	1.2e-11	44.9	0	1	1	2.3e-15	1.3e-11	44.7	0	8	81	27	101	10	102	0.87	Glutamineamidotransferasedomain
GATase_7	PF13537.5	123	Rm-Tct_1088804_c0_g1::Rm-Tct_1088804_c0_g1_i1::g.1500053::m.1500053 -	102	6.1e-08	32.5	0	1	1	1.4e-11	8.1e-08	32.1	0	3	62	39	101	37	102	0.88	Glutamineamidotransferasedomain
SBP_bac_10	PF07596.10	274	Rm-Tct_1098519_c0_g1::Rm-Tct_1098519_c0_g1_i1::g.1501279::m.1501279 -	106	4.1e-15	56.4	0.6	1	1	5.2e-19	4.3e-15	56.3	0.6	16	106	2	94	1	106	0.75	Proteinofunknownfunction(DUF1559)
SBP_bac_5	PF00496.21	377	Rm-Tct_1003166_c0_g1::Rm-Tct_1003166_c0_g1_i1::g.1502218::m.1502218 -	113	1.2e-15	57.3	0.3	1	1	8.3e-20	1.4e-15	57.1	0.3	5	61	52	107	49	113	0.93	Bacteriale tracellularsolute-bindingProteins,family5Middle
SBP_bac_5	PF00496.21	377	Rm-Tct_1003154_c0_g1::Rm-Tct_1003154_c0_g1_i1::g.1502236::m.1502236 -	100	9.2e-19	67.5	0.2	1	1	6.5e-23	1.1e-18	67.3	0.2	2	42	59	98	58	100	0.95	Bacteriale tracellularsolute-bindingProteins,family5Middle
SBP_bac_5	PF00496.21	377	Rm-Tct_1002650_c0_g1::Rm-Tct_1002650_c0_g1_i1::g.1503305::m.1503305 -	102	3.9e-18	65.5	0	1	1	2.4e-22	4.1e-18	65.4	0	234	339	2	95	1	102	0.91	Bacteriale tracellularsolute-bindingProteins,family5Middle
Arf	PF00025.20	175	Rm-Tct_1021966_c0_g1::Rm-Tct_1021966_c0_g1_i1::g.1503449::m.1503449 -	100	2.5e-08	33.5	0	1	1	3.7e-12	3.1e-08	33.2	0	37	88	47	98	42	100	0.93	ADP-ribosylationfactorfamily
TIG	PF01833.23	85	Rm-Tct_1031040_c0_g1::Rm-Tct_1031040_c0_g1_i1::g.1504415::m.1504415 -	114	9.7e-15	54.3	8.9	1	2	9.4e-17	7.9e-13	48.2	4.4	1	71	11	77	11	88	0.93	IPT/TIGdomain
TIG	PF01833.23	85	Rm-Tct_1031040_c0_g1::Rm-Tct_1031040_c0_g1_i1::g.1504415::m.1504415 -	114	9.7e-15	54.3	8.9	2	2	0.0002	1.7	8.7	0.1	3	23	94	114	93	114	0.94	IPT/TIGdomain
SBP_bac_8	PF13416.5	283	Rm-Tct_1032481_c0_g1::Rm-Tct_1032481_c0_g1_i1::g.1504508::m.1504508 -	107	2.2e-12	47.3	0.1	1	1	2.9e-16	2.4e-12	47.2	0.1	3	93	13	106	11	107	0.91	Bacteriale tracellularsolute-bindingProtein
SBP_bac_1	PF01547.24	315	Rm-Tct_1032481_c0_g1::Rm-Tct_1032481_c0_g1_i1::g.1504508::m.1504508 -	107	1.2e-11	45.1	0.6	1	1	1.5e-15	1.3e-11	45	0.6	11	114	10	106	3	107	0.83	Bacteriale tracellularsolute-bindingProtein
GATase_7	PF13537.5	123	Rm-Tct_1039051_c0_g1::Rm-Tct_1039051_c0_g1_i1::g.1505390::m.1505390 -	104	2e-26	92.2	0	1	1	4.2e-30	2.3e-26	92	0	51	122	2	71	1	72	0.95	Glutamineamidotransferasedomain
GATase_6	PF13522.5	134	Rm-Tct_1039051_c0_g1::Rm-Tct_1039051_c0_g1_i1::g.1505390::m.1505390 -	104	3.1e-21	75.9	0	1	1	6.8e-25	3.8e-21	75.6	0	70	134	2	66	1	66	0.98	Glutamineamidotransferasedomain
PIG-L	PF02585.16	131	Rm-Tct_1060472_c0_g1::Rm-Tct_1060472_c0_g1_i1::g.1507638::m.1507638 -	104	2.3e-13	50.8	0	1	1	1.5e-17	2.6e-13	50.7	0	53	130	4	83	1	84	0.96	GlcNAC-PIde-N-acetylase
GATase_7	PF13537.5	123	Rm-Tct_1074233_c0_g1::Rm-Tct_1074233_c0_g1_i1::g.1508837::m.1508837 -	105	1.6e-11	44.1	0	1	1	2.3e-15	1.9e-11	43.8	0	50	121	3	78	1	80	0.94	Glutamineamidotransferasedomain
GATase_6	PF13522.5	134	Rm-Tct_1074233_c0_g1::Rm-Tct_1074233_c0_g1_i1::g.1508837::m.1508837 -	105	2.8e-06	27.5	0	1	1	4.4e-10	3.6e-06	27.1	0	69	134	3	74	2	74	0.85	Glutamineamidotransferasedomain
FHA	PF00498.25	69	Rm-Tct_1083069_c0_g1::Rm-Tct_1083069_c0_g1_i1::g.1509743::m.1509743 -	104	3.4e-18	65.7	0.1	1	1	7.6e-22	4.2e-18	65.3	0.1	2	68	21	85	20	86	0.95	FHAdomain
B3_4	PF03483.16	174	Rm-Tct_1083373_c0_g1::Rm-Tct_1083373_c0_g1_i1::g.1509767::m.1509767 -	104	4.9e-20	71.8	0	1	1	3.6e-24	6.1e-20	71.5	0	106	172	1	67	1	69	0.98	B3/4domain
SBP_bac_5	PF00496.21	377	Rm-Tct_1093849_c0_g1::Rm-Tct_1093849_c0_g1_i1::g.1511065::m.1511065 -	107	1.4e-10	40.6	0	1	1	9.9e-15	1.7e-10	40.4	0	233	350	4	106	4	107	0.86	Bacteriale tracellularsolute-bindingProteins,family5Middle
SBP_bac_5	PF00496.21	377	Rm-Tct_1096812_c0_g1::Rm-Tct_1096812_c0_g1_i1::g.1511240::m.1511240 -	102	6.2e-13	48.3	0.6	1	1	4.2e-17	7.1e-13	48.2	0.6	134	224	11	102	3	102	0.87	Bacteriale tracellularsolute-bindingProteins,family5Middle
SBP_bac_5	PF00496.21	377	Rm-Tct_1033108_c0_g1::Rm-Tct_1033108_c0_g1_i1::g.1512716::m.1512716 -	106	2.8e-08	33	0	1	1	1.8e-12	3e-08	32.9	0	265	360	2	103	1	106	0.83	Bacteriale tracellularsolute-bindingProteins,family5Middle
SAPS	PF04499.14	489	Rm-Tct_1013599_c0_g1::Rm-Tct_1013599_c0_g1_i1::g.1513202::m.1513202 -	99	1.5e-17	63.5	0.8	1	2	1.8e-05	0.29	9.8	0	215	235	1	21	1	24	0.9	SIT4 phosphatase-associatedProtein
SAPS	PF04499.14	489	Rm-Tct_1013599_c0_g1::Rm-Tct_1013599_c0_g1_i1::g.1513202::m.1513202 -	99	1.5e-17	63.5	0.8	2	2	9.6e-19	1.6e-14	53.5	0.2	352	430	23	96	21	99	0.93	SIT4 phosphatase-associatedProtein
FHA	PF00498.25	69	Rm-Tct_1032813_c0_g1::Rm-Tct_1032813_c0_g1_i1::g.1513458::m.1513458 -	101	3.1e-20	72.2	0.3	1	1	6.9e-24	3.9e-20	71.9	0.3	1	69	19	82	19	82	0.98	FHAdomain
GATase_2	PF00310.20	420	Rm-Tct_1046838_c0_g1::Rm-Tct_1046838_c0_g1_i1::g.1516193::m.1516193 -	106	4.4e-45	154.1	0.1	1	1	5.7e-49	4.8e-45	153.9	0.1	207	311	1	106	1	106	0.97	Glutamineamidotransferasesclass-II
Tubulin	PF00091.24	197	Rm-Tct_1059239_c0_g1::Rm-Tct_1059239_c0_g1_i1::g.1517427::m.1517427 -	100	1.1e-24	87.6	0.3	1	1	1.4e-28	1.2e-24	87.5	0.3	33	126	5	100	1	100	0.97	Tubulin/FtsZfamily,GTPasedomain
Peptidase_M16_C	PF05193.20	183	Rm-Tct_1059539_c0_g1::Rm-Tct_1059539_c0_g1_i1::g.1517558::m.1517558 -	102	1.8e-20	73.6	0	1	1	1.2e-24	2e-20	73.5	0	15	124	1	102	1	102	0.87	PeptidaseM16i
SBP_bac_5	PF00496.21	377	Rm-Tct_1060963_c0_g1::Rm-Tct_1060963_c0_g1_i1::g.1517698::m.1517698 -	105	1.8e-06	27.1	0	1	1	1.1e-10	1.8e-06	27.1	0	179	243	28	91	10	104	0.85	Bacteriale tracellularsolute-bindingProteins,family5Middle
Tubulin	PF00091.24	197	Rm-Tct_1067478_c0_g2::Rm-Tct_1067478_c0_g2_i1::g.1518322::m.1518322 -	103	2.3e-23	83.3	0.1	1	1	4.8e-27	2.7e-23	83.1	0.1	46	153	11	103	5	103	0.95	Tubulin/FtsZfamily,GTPasedomain
SBP_bac_8	PF13416.5	283	Rm-Tct_1075923_c0_g1::Rm-Tct_1075923_c0_g1_i1::g.1519108::m.1519108 -	106	1.1e-09	38.5	2.5	1	1	6.9e-14	1.1e-09	38.4	2.5	184	272	2	103	1	106	0.78	Bacteriale tracellularsolute-bindingProtein
SBP_bac_10	PF07596.10	274	Rm-Tct_1090247_c0_g1::Rm-Tct_1090247_c0_g1_i1::g.1520332::m.1520332 -	103	9.9e-07	28.9	0	1	1	3.4e-10	1.1e-06	28.7	0	2	39	40	77	39	95	0.79	Proteinofunknownfunction(DUF1559)
SBP_bac_5	PF00496.21	377	Rm-Tct_1057972_c0_g1::Rm-Tct_1057972_c0_g1_i1::g.1526154::m.1526154 -	103	7.6e-10	38.2	0.2	1	1	9.9e-14	8.3e-10	38.1	0.2	273	362	2	80	1	95	0.74	Bacteriale tracellularsolute-bindingProteins,family5Middle
PIG-L	PF02585.16	131	Rm-Tct_1057915_c0_g1::Rm-Tct_1057915_c0_g1_i1::g.1526157::m.1526157 -	105	1.5e-09	38.5	0	1	1	9.5e-14	1.6e-09	38.4	0	26	120	4	105	1	105	0.8	Glc NAC-PIde-N-acetylase
GATase	PF00117.27	190	Rm-Tct_1079904_c0_g1::Rm-Tct_1079904_c0_g1_i1::g.1527851::m.1527851 -	102	4.2e-10	39.6	0	1	1	6.2e-14	5.1e-10	39.3	0	68	170	8	102	6	102	0.91	Glutamineamidotransferaseclass-I
eRF1_2	PF03464.14	133	Rm-Tct_1085587_c0_g1::Rm-Tct_1085587_c0_g1_i1::g.1528308::m.1528308 -	100	9.6e-32	110	0	1	1	6.2e-36	1e-31	109.9	0	8	106	1	99	1	100	0.97	eRF1domain2
Peptidase_M16_C	PF05193.20	183	Rm-Tct_1092740_c0_g1::Rm-Tct_1092740_c0_g1_i1::g.1529074::m.1529074 -	105	9.8e-21	74.5	0	1	1	6.6e-25	1.1e-20	74.3	0	103	183	1	81	1	81	0.95	PeptidaseM16i
bZIP_1	PF00170.20	64	Rm-Tct_1027380_c0_g1::Rm-Tct_1027380_c0_g1_i1::g.1530238::m.1530238 -	101	7.2e-13	48.3	4.2	1	1	5e-16	9.4e-13	48	4.2	11	62	5	56	4	58	0.96	bZ
bZIP_2	PF07716.14	54	Rm-Tct_1027380_c0_g1::Rm-Tct_1027380_c0_g1_i1::g.1530238::m.1530238 -	101	1e-07	31.8	5	1	1	7.4e-11	1.4e-07	31.4	5	11	54	6	49	4	55	0.96	Basicregionleucinezipper
SBP_bac_6	PF13343.5	245	Rm-Tct_1025903_c0_g1::Rm-Tct_1025903_c0_g1_i1::g.1531327::m.1531327 -	111	5.6e-13	48.8	0.2	1	1	1.1e-16	6.2e-13	48.6	0.2	1	96	15	109	15	111	0.79	Bacteriale tracellularsolute-bindingProtein
SBP_bac_3	PF00497.19	225	Rm-Tct_1067704_c0_g1::Rm-Tct_1067704_c0_g1_i1::g.1531583::m.1531583 -	99	3.6e-15	55.9	0	1	1	2.3e-19	3.9e-15	55.8	0	103	203	2	99	1	99	0.93	Bacteriale tracellularsolute-bindingProteins,family3
SBP_bac_10	PF07596.10	274	Rm-Tct_1072191_c0_g1::Rm-Tct_1072191_c0_g1_i1::g.1533061::m.1533061 -	105	1e-10	42	0	1	1	2.9e-14	1.2e-10	41.7	0	1	69	30	100	30	104	0.91	Proteinofunknownfunction(DUF1559)
SBP_bac_5	PF00496.21	377	Rm-Tct_1038817_c0_g1::Rm-Tct_1038817_c0_g1_i1::g.1533962::m.1533962 -	101	3.7e-15	55.7	0	1	1	2.3e-19	3.8e-15	55.6	0	118	197	5	96	1	101	0.91	Bacteriale tracellularsolute-bindingProteins,family5Middle
SBP_bac_5	PF00496.21	377	Rm-Tct_1016283_c0_g1::Rm-Tct_1016283_c0_g1_i1::g.1534448::m.1534448 -	101	1.3e-19	70.3	0.2	1	1	8.6e-24	1.4e-19	70.2	0.2	3	87	12	91	10	100	0.92	Bacteriale tracellularsolute-bindingProteins,family5Middle
SBP_bac_5	PF00496.21	377	Rm-Tct_1008077_c0_g1::Rm-Tct_1008077_c0_g1_i1::g.1536465::m.1536465 -	103	1e-11	44.3	1.8	1	1	7.1e-16	1.2e-11	44.1	1.8	45	145	10	102	7	103	0.93	Bacteriale tracellularsolute-bindingProteins,family5Middle
SBP_bac_10	PF07596.10	274	Rm-Tct_1082521_c0_g1::Rm-Tct_1082521_c0_g1_i1::g.1537629::m.1537629 -	105	5.3e-13	49.5	0	1	1	3.5e-17	5.9e-13	49.3	0	22	106	1	85	1	103	0.77	Proteinofunknownfunction(DUF1559)
SBP_bac_5	PF00496.21	377	Rm-Tct_1087735_c0_g1::Rm-Tct_1087735_c0_g1_i1::g.1538435::m.1538435 -	105	1.6e-20	73.4	0.6	1	1	1e-24	1.7e-20	73.2	0.6	225	335	1	103	1	105	0.92	Bacteriale tracellularsolute-bindingProteins,family5Middle
SBP_bac_8	PF13416.5	283	Rm-Tct_1030357_c0_g1::Rm-Tct_1030357_c0_g1_i1::g.1540005::m.1540005 -	101	3.8e-11	43.3	0	1	1	5.3e-15	4.4e-11	43.1	0	72	147	7	87	2	96	0.83	Bacteriale tracellularsolute-bindingProtein
SBP_bac_1	PF01547.24	315	Rm-Tct_1030357_c0_g1::Rm-Tct_1030357_c0_g1_i1::g.1540005::m.1540005 -	101	2.1e-07	31.1	0	1	1	2.7e-11	2.2e-07	31	0	106	178	15	90	2	98	0.85	Bacteriale tracellularsolute-bindingProtein
SBP_bac_10	PF07596.10	274	Rm-Tct_1023614_c0_g1::Rm-Tct_1023614_c0_g1_i1::g.1541182::m.1541182 -	108	4.3e-09	36.7	0	1	1	2.9e-13	4.8e-09	36.5	0	9	117	1	101	1	107	0.82	Proteinofunknownfunction(DUF1559)
SBP_bac_5	PF00496.21	377	Rm-Tct_1060225_c0_g1::Rm-Tct_1060225_c0_g1_i1::g.1541979::m.1541979 -	106	3e-07	29.7	0	1	1	2.2e-11	3.6e-07	29.4	0	1	36	70	105	70	106	0.94	Bacteriale tracellularsolute-bindingProteins,family5Middle
SBP_bac_11	PF13531.5	230	Rm-Tct_1062659_c0_g1::Rm-Tct_1062659_c0_g1_i1::g.1542508::m.1542508 -	113	9.2e-09	35.3	0.1	1	1	1.1e-12	9.5e-09	35.2	0.1	151	230	28	105	1	105	0.82	Bacteriale tracellularsolute-bindingProtein
TIG	PF01833.23	85	Rm-Tct_1005799_c0_g1::Rm-Tct_1005799_c0_g1_i1::g.1542745::m.1542745 -	107	1e-06	28.6	0.3	1	1	8.9e-11	1.5e-06	28.1	0.2	11	70	11	70	7	94	0.88	IPT/TIGdomain
Peptidase_M16_C	PF05193.20	183	Rm-Tct_1022064_c0_g1::Rm-Tct_1022064_c0_g1_i1::g.1543128::m.1543128 -	114	5.1e-18	65.6	0	1	1	3.5e-22	5.9e-18	65.4	0	19	128	1	105	1	113	0.94	PeptidaseM16i
SBP_bac_1	PF01547.24	315	Rm-Tct_1026006_c0_g1::Rm-Tct_1026006_c0_g1_i1::g.1544021::m.1544021 -	117	2.3e-08	34.3	0	1	1	2.9e-12	2.5e-08	34.2	0	209	312	26	117	6	117	0.9	Bacteriale tracellularsolute-bindingProtein
SBP_bac_11	PF13531.5	230	Rm-Tct_1029234_c0_g1::Rm-Tct_1029234_c0_g1_i1::g.1545156::m.1545156 -	107	6.1e-17	62	0.8	1	1	1.3e-20	7e-17	61.8	0.8	38	124	1	98	1	106	0.88	Bacteriale tracellularsolute-bindingProtein
CSD	PF00313.21	66	Rm-Tct_1009296_c0_g1::Rm-Tct_1009296_c0_g1_i1::g.1545971::m.1545971 -	109	5.7e-14	51.6	0	1	1	1e-17	8.4e-14	51.1	0	2	64	45	107	44	109	0.97	Cold-shock'DNA-bindingdomain
SBP_bac_1	PF01547.24	315	Rm-Tct_1057023_c0_g1::Rm-Tct_1057023_c0_g1_i1::g.1548786::m.1548786 -	102	2.6e-08	34.1	1	1	1	3.2e-12	2.7e-08	34.1	1	84	168	22	96	2	102	0.77	Bacteriale tracellularsolute-bindingProtein
SBP_bac_5	PF00496.21	377	Rm-Tct_1054634_c0_g1::Rm-Tct_1054634_c0_g1_i1::g.1549337::m.1549337 -	105	1.1e-11	44.3	0	1	1	6.4e-16	1.1e-11	44.3	0	111	202	6	96	1	105	0.86	Bacteriale tracellularsolute-bindingProteins,family5Middle
NACHT	PF05729.11	166	Rm-Tct_1042390_c0_g1::Rm-Tct_1042390_c0_g1_i1::g.1552263::m.1552263 -	99	4.5e-06	26.6	0	1	1	1.4e-08	5.9e-06	26.2	0	4	31	12	39	9	96	0.69	NACHTdomain
SBP_bac_5	PF00496.21	377	Rm-Tct_1031988_c0_g1::Rm-Tct_1031988_c0_g1_i1::g.1553185::m.1553185 -	114	4.5e-18	65.3	0	1	1	3.5e-22	5.8e-18	64.9	0	1	54	60	113	60	114	0.96	Bacteriale tracellularsolute-bindingProteins,family5Middle
Tubulin	PF00091.24	197	Rm-Tct_1017165_c0_g1::Rm-Tct_1017165_c0_g1_i1::g.1554231::m.1554231 -	103	2.6e-21	76.6	0.1	1	1	5.2e-25	2.9e-21	76.5	0.1	110	195	2	81	1	83	0.97	Tubulin/FtsZfamily,GTPasedomain
TIG	PF01833.23	85	Rm-Tct_1052713_c0_g1::Rm-Tct_1052713_c0_g1_i1::g.1555443::m.1555443 -	106	2.6e-11	43.3	0.5	1	1	3.6e-15	3e-11	43.1	0.5	1	73	34	103	34	106	0.91	IPT/TIGdomain
SAPB_2	PF03489.16	34	Rm-Tct_1097416_c0_g1::Rm-Tct_1097416_c0_g1_i1::g.1557443::m.1557443 -	99	2.5e-11	43.4	1	1	1	7.9e-15	4.4e-11	42.6	1	2	34	5	37	4	37	0.98	SAPosin-liketypeB,region2
SAPB_1	PF05184.14	38	Rm-Tct_1097416_c0_g1::Rm-Tct_1097416_c0_g1_i1::g.1557443::m.1557443 -	99	6.7e-07	29.1	0.1	1	3	0.92	5100	-2.5	0.1	32	36	4	8	3	10	0.51	SAPosin-liketypeB,region1
SAPB_1	PF05184.14	38	Rm-Tct_1097416_c0_g1::Rm-Tct_1097416_c0_g1_i1::g.1557443::m.1557443 -	99	6.7e-07	29.1	0.1	2	3	0.33	1800	-1.1	0.1	4	9	29	34	29	34	0.72	SAPosin-liketypeB,region1
SAPB_1	PF05184.14	38	Rm-Tct_1097416_c0_g1::Rm-Tct_1097416_c0_g1_i1::g.1557443::m.1557443 -	99	6.7e-07	29.1	0.1	3	3	1.2e-10	6.7e-07	29.1	0.1	3	31	71	99	69	99	0.95	SAPosin-liketypeB,region1
GATase	PF00117.27	190	Rm-Tct_1090155_c0_g1::Rm-Tct_1090155_c0_g1_i1::g.1558639::m.1558639 -	106	3.3e-22	79.1	0	1	1	4.6e-26	3.8e-22	78.9	0	94	183	6	106	3	106	0.94	Glutamineamidotransferaseclass-I
PIG-L	PF02585.16	131	Rm-Tct_1081853_c0_g1::Rm-Tct_1081853_c0_g1_i1::g.1559019::m.1559019 -	106	2e-10	41.3	0	1	1	2.7e-14	2.3e-10	41.1	0	8	120	1	102	1	106	0.87	Glc NAC-PIde-N-acetylase
SAPS	PF04499.14	489	Rm-Tct_1061230_c0_g1::Rm-Tct_1061230_c0_g1_i1::g.1560645::m.1560645 -	102	5.4e-08	32	0.1	1	1	3.6e-12	5.9e-08	31.8	0.1	400	488	3	86	1	87	0.89	SIT4phosphatase-associatedProtein
SBP_bac_5	PF00496.21	377	Rm-Tct_1034536_c0_g1::Rm-Tct_1034536_c0_g1_i1::g.1561215::m.1561215 -	105	8.2e-13	48	0.2	1	1	5.4e-17	9.1e-13	47.8	0.2	95	183	15	105	2	105	0.71	Bacteriale tracellularsolute-bindingProteins,family5Middle
SBP_bac_5	PF00496.21	377	Rm-Tct_1001291_c0_g1::Rm-Tct_1001291_c0_g1_i1::g.1561966::m.1561966 -	113	6e-15	55	1.1	1	1	7.9e-19	6.6e-15	54.8	1.1	1	58	33	89	33	106	0.91	Bacteriale tracellularsolute-bindingProteins,family5Middle
Peptidase_M16_C	PF05193.20	183	Rm-Tct_1026899_c0_g1::Rm-Tct_1026899_c0_g1_i1::g.1562306::m.1562306 -	114	1e-10	41.8	0	1	1	9e-15	1.5e-10	41.3	0	4	43	75	114	72	114	0.96	PeptidaseM16i
GATase	PF00117.27	190	Rm-Tct_1080549_c0_g1::Rm-Tct_1080549_c0_g1_i1::g.1563333::m.1563333 -	107	5e-27	94.8	0	1	1	6.6e-31	5.5e-27	94.7	0	78	187	1	107	1	107	0.97	Glutamineamidotransferaseclass-I
GATase_7	PF13537.5	123	Rm-Tct_1019284_c0_g1::Rm-Tct_1019284_c0_g1_i1::g.1563708::m.1563708 -	100	1.4e-19	70.1	0	1	1	3e-23	1.6e-19	69.9	0	66	123	7	63	1	63	0.94	Glutamineamidotransferasedomain
GATase_6	PF13522.5	134	Rm-Tct_1019284_c0_g1::Rm-Tct_1019284_c0_g1_i1::g.1563708::m.1563708 -	100	4.8e-11	42.9	0	1	1	1.1e-14	6e-11	42.6	0	84	134	7	57	2	57	0.91	Glutamineamidotransferasedomain
Tuberin	PF03542.15	352	Rm-Tct_1038055_c0_g1::Rm-Tct_1038055_c0_g1_i1::g.1564315::m.1564315 -	107	9.8e-09	34.7	0	1	1	6.4e-13	1.1e-08	34.6	0	182	281	3	107	1	107	0.82	Tuberin
GATase	PF00117.27	190	Rm-Tct_1104174_c0_g1::Rm-Tct_1104174_c0_g1_i1::g.1565527::m.1565527 -	105	6.5e-23	81.4	0	1	1	1.3e-26	7e-23	81.3	0	99	190	3	105	1	105	0.95	Glutamineamidotransferaseclass-I
SBP_bac_5	PF00496.21	377	Rm-Tct_1114170_c0_g1::Rm-Tct_1114170_c0_g1_i1::g.1567304::m.1567304 -	103	2.5e-18	66.1	0.9	1	1	1.6e-22	2.7e-18	66	0.9	171	265	1	102	1	103	0.94	Bacteriale tracellularsolute-bindingProteins,family5Middle
SBP_bac_5	PF00496.21	377	Rm-Tct_1117054_c0_g1::Rm-Tct_1117054_c0_g1_i1::g.1567507::m.1567507 -	107	2.6e-17	62.7	0.2	1	1	2e-21	3.3e-17	62.4	0.2	3	51	44	91	43	101	0.91	Bacteriale tracellularsolute-bindingProteins,family5Middle
Arf	PF00025.20	175	Rm-Tct_1117213_c0_g1::Rm-Tct_1117213_c0_g1_i1::g.1567530::m.1567530 -	108	9.4e-11	41.4	0.3	1	1	1.3e-13	1.1e-10	41.2	0.3	15	107	7	104	3	108	0.86	ADP-ribosylationfactorfamily
Myb_DNA-bind_7	PF15963.4	88	Rm-Tct_1121430_c0_g1::Rm-Tct_1121430_c0_g1_i1::g.1568222::m.1568222 -	101	8e-23	80	0.3	1	1	1.2e-26	9.9e-23	79.7	0.3	3	83	11	91	10	97	0.88	MybDNA-bindinglike
GATase_4	PF13230.5	272	Rm-Tct_1139332_c0_g1::Rm-Tct_1139332_c0_g1_i1::g.1570069::m.1570069 -	103	1.6e-40	138.6	0	1	1	2.1e-44	1.8e-40	138.5	0	79	181	1	103	1	103	0.99	Glutamineamidotransferasesclass-II
LIM	PF00412.21	58	Rm-Tct_1143855_c0_g1::Rm-Tct_1143855_c0_g1_i1::g.1570387::m.1570387 -	102	3.3e-18	65.6	19.8	1	2	7.8e-16	4.3e-12	46	4.4	1	56	10	65	10	67	0.86	LIMdomain
LIM	PF00412.21	58	Rm-Tct_1143855_c0_g1::Rm-Tct_1143855_c0_g1_i1::g.1570387::m.1570387 -	102	3.3e-18	65.6	19.8	2	2	1.5e-09	8.1e-06	25.9	7.5	1	32	72	102	72	102	0.97	LIMdomain
SBP_bac_10	PF07596.10	274	Rm-Tct_1143914_c0_g1::Rm-Tct_1143914_c0_g1_i1::g.1570404::m.1570404 -	100	1.2e-06	28.7	0.1	1	1	7.2e-11	1.2e-06	28.6	0.1	150	195	3	48	1	99	0.65	Proteinofunknownfunction(DUF1559)
SBP_bac_1	PF01547.24	315	Rm-Tct_1145490_c0_g1::Rm-Tct_1145490_c0_g1_i1::g.1570681::m.1570681 -	104	4.7e-10	39.8	0.1	1	1	6.6e-14	5.5e-10	39.6	0.1	217	310	9	95	6	100	0.92	Bacteriale tracellularsolute-bindingProtein
GATase_7	PF13537.5	123	Rm-Tct_1145556_c0_g1::Rm-Tct_1145556_c0_g1_i1::g.1570718::m.1570718 -	102	2.3e-13	50	0	1	1	4.6e-17	2.5e-13	49.9	0	32	122	2	100	1	101	0.92	Glutamineamidotransferasedomain
GATase_6	PF13522.5	134	Rm-Tct_1145556_c0_g1::Rm-Tct_1145556_c0_g1_i1::g.1570718::m.1570718 -	102	2.2e-08	34.3	0	1	1	4.6e-12	2.5e-08	34.1	0	50	133	2	94	1	95	0.81	Glutamineamidotransferasedomain
PIG-L	PF02585.16	131	Rm-Tct_1146340_c0_g1::Rm-Tct_1146340_c0_g1_i1::g.1570783::m.1570783 -	100	1.4e-08	35.3	0.4	1	2	0.15	2500	-1.1	0	116	124	16	24	5	28	0.74	GlcNAC-PIde-N-acetylase
PIG-L	PF02585.16	131	Rm-Tct_1146340_c0_g1::Rm-Tct_1146340_c0_g1_i1::g.1570783::m.1570783 -	100	1.4e-08	35.3	0.4	2	2	2.1e-12	3.4e-08	34.1	0.2	2	68	30	96	29	100	0.86	GlcNAC-PIde-N-acetylase
SBP_bac_5	PF00496.21	377	Rm-Tct_1147989_c0_g1::Rm-Tct_1147989_c0_g1_i1::g.1570948::m.1570948 -	100	3.9e-13	49	0	1	1	7.4e-17	4.1e-13	48.9	0	163	259	3	99	1	100	0.95	Bacteriale tracellularsolute-bindingProteins,family5Middle
FHA	PF00498.25	69	Rm-Tct_1148945_c0_g1::Rm-Tct_1148945_c0_g1_i1::g.1571039::m.1571039 -	99	4.5e-12	46	0	1	1	9.5e-16	7.9e-12	45.3	0	2	45	52	96	51	98	0.92	FHAdomain
SBP_bac_1	PF01547.24	315	Rm-Tct_1150243_c0_g1::Rm-Tct_1150243_c0_g1_i1::g.1571364::m.1571364 -	102	2.3e-11	44.2	3.7	1	1	3e-15	2.5e-11	44	3.7	29	137	1	102	1	102	0.9	Bacteriale tracellularsolute-bindingProtein
SBP_bac_8	PF13416.5	283	Rm-Tct_1150243_c0_g1::Rm-Tct_1150243_c0_g1_i1::g.1571364::m.1571364 -	102	1.6e-10	41.3	2.3	1	1	2e-14	1.7e-10	41.2	2.3	17	116	2	102	1	102	0.83	Bacteriale tracellularsolute-bindingProtein
SBP_bac_10	PF07596.10	274	Rm-Tct_1157839_c0_g1::Rm-Tct_1157839_c0_g1_i1::g.1572619::m.1572619 -	107	1.1e-07	32.1	0.1	1	1	6.9e-12	1.2e-07	32	0.1	136	190	12	66	1	73	0.78	Proteinofunknownfunction(DUF1559)
SBP_bac_10	PF07596.10	274	Rm-Tct_1158696_c0_g1::Rm-Tct_1158696_c0_g1_i1::g.1572759::m.1572759 -	105	7.5e-09	35.8	0	1	1	5.5e-13	9.2e-09	35.6	0	96	192	15	95	2	104	0.73	Proteinofunknownfunction(DUF1559)
Arf	PF00025.20	175	Rm-Tct_1117724_c0_g1::Rm-Tct_1117724_c0_g1_i1::g.1574520::m.1574520 -	105	2.1e-25	89.1	0	1	1	4.1e-29	2.3e-25	88.9	0	78	173	3	98	1	100	0.98	ADP-ribosylationfactorfamily
Myb_DNA-binding	PF00249.30	47	Rm-Tct_1121898_c0_g1::Rm-Tct_1121898_c0_g1_i1::g.1576079::m.1576079 -	105	6e-17	61.4	4.8	1	3	0.0021	7	6.8	0.1	34	46	2	14	1	15	0.88	Myb-likeDNA-bindingdomain
Myb_DNA-binding	PF00249.30	47	Rm-Tct_1121898_c0_g1::Rm-Tct_1121898_c0_g1_i1::g.1576079::m.1576079 -	105	6e-17	61.4	4.8	2	3	3.2e-17	1.1e-13	51.1	0.4	1	45	21	64	21	66	0.96	Myb-likeDNA-bindingdomain
Myb_DNA-binding	PF00249.30	47	Rm-Tct_1121898_c0_g1::Rm-Tct_1121898_c0_g1_i1::g.1576079::m.1576079 -	105	6e-17	61.4	4.8	3	3	0.0093	31	4.7	0	2	22	71	91	70	95	0.85	Myb-likeDNA-bindingdomain
Myb_DNA-bind_6	PF13921.5	60	Rm-Tct_1121898_c0_g1::Rm-Tct_1121898_c0_g1_i1::g.1576079::m.1576079 -	105	1.8e-14	53.6	3.7	1	3	9.6e-07	0.0032	17.6	0.1	29	57	1	29	1	29	0.92	Myb-likeDNA-bindingdomain
Myb_DNA-bind_6	PF13921.5	60	Rm-Tct_1121898_c0_g1::Rm-Tct_1121898_c0_g1_i1::g.1576079::m.1576079 -	105	1.8e-14	53.6	3.7	2	3	1.3e-13	4.2e-10	39.6	1.9	1	60	24	81	24	81	0.92	Myb-likeDNA-bindingdomain
Myb_DNA-bind_6	PF13921.5	60	Rm-Tct_1121898_c0_g1::Rm-Tct_1121898_c0_g1_i1::g.1576079::m.1576079 -	105	1.8e-14	53.6	3.7	3	3	0.0033	11	6.3	0	1	20	73	93	73	98	0.85	Myb-likeDNA-bindingdomain
Peptidase_M16_C	PF05193.20	183	Rm-Tct_1122034_c0_g1::Rm-Tct_1122034_c0_g1_i1::g.1576125::m.1576125 -	106	2e-13	50.6	0.1	1	1	3.9e-17	2.2e-13	50.5	0.1	3	96	15	104	13	106	0.87	PeptidaseM16i
SBP_bac_3	PF00497.19	225	Rm-Tct_1122094_c0_g1::Rm-Tct_1122094_c0_g1_i1::g.1576131::m.1576131 -	100	5.3e-21	75	0	1	1	6.8e-25	5.7e-21	74.9	0	9	110	2	100	1	100	0.91	Bacteriale tracellularsolute-bindingProteins,family3
FHA	PF00498.25	69	Rm-Tct_1128105_c0_g1::Rm-Tct_1128105_c0_g1_i1::g.1577001::m.1577001 -	101	7.4e-17	61.4	0	1	1	1.1e-20	9.2e-17	61.1	0	1	65	26	101	26	101	0.92	FHAdomain
FHA	PF00498.25	69	Rm-Tct_1146795_c0_g1::Rm-Tct_1146795_c0_g1_i1::g.1578699::m.1578699 -	106	5.8e-06	26.5	0.1	1	1	1.3e-09	1.1e-05	25.6	0.1	1	30	77	106	77	106	0.93	FHAdomain
SBP_bac_5	PF00496.21	377	Rm-Tct_1151714_c0_g1::Rm-Tct_1151714_c0_g1_i1::g.1579197::m.1579197 -	106	2.1e-11	43.3	0.5	1	1	1.3e-15	2.2e-11	43.3	0.5	107	194	11	97	1	105	0.79	Bacteriale tracellularsolute-bindingProteins,family5Middle
SBP_bac_5	PF00496.21	377	Rm-Tct_1162073_c0_g1::Rm-Tct_1162073_c0_g1_i1::g.1579959::m.1579959 -	100	1.7e-08	33.8	0.1	1	1	1e-12	1.7e-08	33.7	0.1	122	205	1	95	1	100	0.83	Bacteriale tracellularsolute-bindingProteins,family5Middle
GATase_5	PF13507.5	260	Rm-Tct_1163063_c0_g1::Rm-Tct_1163063_c0_g1_i1::g.1580105::m.1580105 -	100	8.1e-13	48	0	1	1	2.4e-16	8.1e-13	48	0	46	112	26	86	9	100	0.83	CobB/CobQ-like Glutamineamidotransferasedomain
GATase_3	PF07685.13	196	Rm-Tct_1163063_c0_g1::Rm-Tct_1163063_c0_g1_i1::g.1580105::m.1580105 -	100	2.2e-07	30.5	0	1	1	7.6e-11	2.5e-07	30.4	0	33	91	19	80	4	90	0.84	CobB/CobQ-like Glutamineamidotransferasedomain
GATase_6	PF13522.5	134	Rm-Tct_1163659_c0_g1::Rm-Tct_1163659_c0_g1_i1::g.1580259::m.1580259 -	106	4.2e-14	52.8	0	1	1	1.2e-17	5.1e-14	52.5	0	8	81	22	95	14	103	0.89	Glutamineamidotransferasedomain
GATase_7	PF13537.5	123	Rm-Tct_1163659_c0_g1::Rm-Tct_1163659_c0_g1_i1::g.1580259::m.1580259 -	106	1.2e-09	38	0	1	1	4.1e-13	1.7e-09	37.5	0	9	64	42	97	32	105	0.84	Glutamineamidotransferasedomain
SBP_bac_3	PF00497.19	225	Rm-Tct_1165963_c0_g1::Rm-Tct_1165963_c0_g1_i1::g.1580423::m.1580423 -	99	5.5e-16	58.6	0	1	1	7.1e-20	5.9e-16	58.5	0	1	94	3	96	3	99	0.94	Bacteriale tracellularsolute-bindingProteins,family3
SBP_bac_5	PF00496.21	377	Rm-Tct_1119421_c0_g1::Rm-Tct_1119421_c0_g1_i1::g.1581199::m.1581199 -	99	2.9e-15	56	0.1	1	1	1.9e-19	3.2e-15	55.9	0.1	21	93	1	89	1	98	0.92	Bacteriale tracellularsolute-bindingProteins,family5Middle
eRF1_2	PF03464.14	133	Rm-Tct_1129445_c0_g1::Rm-Tct_1129445_c0_g1_i1::g.1582500::m.1582500 -	105	8.8e-16	58.3	0	1	2	2.7e-19	1.5e-15	57.6	0	72	133	2	63	1	63	0.96	eRF1domain2
eRF1_2	PF03464.14	133	Rm-Tct_1129445_c0_g1::Rm-Tct_1129445_c0_g1_i1::g.1582500::m.1582500 -	105	8.8e-16	58.3	0	2	2	1.3	7500	-2.9	0	56	66	71	81	67	95	0.63	eRF1domain2
eRF1_3	PF03465.14	113	Rm-Tct_1129445_c0_g1::Rm-Tct_1129445_c0_g1_i1::g.1582500::m.1582500 -	105	1e-10	42	0.1	1	1	3e-14	1.6e-10	41.3	0.1	1	40	66	105	66	105	0.98	eRF1domain3
Tubulin_C	PF03953.16	125	Rm-Tct_1123846_c0_g1::Rm-Tct_1123846_c0_g1_i1::g.1583368::m.1583368 -	107	1.5e-18	67.2	0	1	1	1.3e-22	2.1e-18	66.7	0	65	124	1	65	1	66	0.97	TubulinC-terminaldomain
SBP_bac_10	PF07596.10	274	Rm-Tct_1120424_c0_g1::Rm-Tct_1120424_c0_g1_i1::g.1583601::m.1583601 -	106	6e-09	36.2	0.2	1	1	1.6e-12	6.6e-09	36	0.2	2	32	45	75	44	96	0.93	Proteinofunknownfunction(DUF1559)
SBP_bac_5	PF00496.21	377	Rm-Tct_1108510_c0_g1::Rm-Tct_1108510_c0_g1_i1::g.1583923::m.1583923 -	104	2e-10	40.1	0	1	1	1.3e-14	2.2e-10	40	0	258	366	4	103	1	104	0.89	Bacteriale tracellularsolute-bindingProteins,family5Middle
SBP_bac_3	PF00497.19	225	Rm-Tct_1140413_c0_g1::Rm-Tct_1140413_c0_g1_i1::g.1584444::m.1584444 -	102	9.4e-21	74.2	0.1	1	1	1.8e-24	9.9e-21	74.1	0.1	76	177	1	95	1	102	0.92	Bacteriale tracellularsolute-bindingProteins,family3
Arf	PF00025.20	175	Rm-Tct_1142310_c0_g1::Rm-Tct_1142310_c0_g1_i1::g.1585636::m.1585636 -	101	8.6e-09	35	0.1	1	1	2.7e-12	9e-09	34.9	0.1	58	130	2	73	1	100	0.82	ADP-ribosylationfactorfamily
SBP_bac_10	PF07596.10	274	Rm-Tct_1152539_c0_g1::Rm-Tct_1152539_c0_g1_i1::g.1586807::m.1586807 -	101	2.3e-09	37.5	0.1	1	1	1.8e-13	3e-09	37.1	0.1	222	271	23	72	7	74	0.89	Proteinofunknownfunction(DUF1559)
SBP_bac_10	PF07596.10	274	Rm-Tct_1153301_c0_g1::Rm-Tct_1153301_c0_g1_i1::g.1586889::m.1586889 -	108	4.1e-19	69.5	0.1	1	1	1.1e-22	4.6e-19	69.4	0.1	1	71	35	105	35	108	0.91	Proteinofunknownfunction(DUF1559)
FHA	PF00498.25	69	Rm-Tct_1155325_c0_g1::Rm-Tct_1155325_c0_g1_i1::g.1587114::m.1587114 -	101	1.7e-09	37.8	0	1	1	2.6e-13	2.2e-09	37.5	0	20	69	1	47	1	47	0.97	FHAdomain
SBP_bac_3	PF00497.19	225	Rm-Tct_1156104_c0_g1::Rm-Tct_1156104_c0_g1_i1::g.1587251::m.1587251 -	101	5.2e-20	71.7	0.1	1	1	6.8e-24	5.7e-20	71.6	0.1	38	136	2	96	1	100	0.85	Bacteriale tracellularsolute-bindingProteins,family3
Peptidase_M16_C	PF05193.20	183	Rm-Tct_1160532_c0_g1::Rm-Tct_1160532_c0_g1_i1::g.1587688::m.1587688 -	102	1.3e-10	41.4	0	1	1	8.8e-15	1.5e-10	41.3	0	55	136	9	87	2	101	0.81	PeptidaseM16i
Myb_DNA-binding	PF00249.30	47	Rm-Tct_1165023_c0_g1::Rm-Tct_1165023_c0_g1_i1::g.1588262::m.1588262 -	100	2.1e-08	34.1	0	1	1	1.5e-11	4.2e-08	33.1	0	13	44	2	32	1	34	0.93	Myb-likeDNA-bindingdomain
Myb_DNA-bind_6	PF13921.5	60	Rm-Tct_1165023_c0_g1::Rm-Tct_1165023_c0_g1_i1::g.1588262::m.1588262 -	100	7.2e-06	26.1	0.3	1	2	6.4e-09	1.8e-05	24.8	0.2	12	51	4	45	2	56	0.81	Myb-likeDNA-bindingdomain
Myb_DNA-bind_6	PF13921.5	60	Rm-Tct_1165023_c0_g1::Rm-Tct_1165023_c0_g1_i1::g.1588262::m.1588262 -	100	7.2e-06	26.1	0.3	2	2	1.3	3600	-1.8	0	19	34	75	91	66	93	0.53	Myb-likeDNA-bindingdomain
SBP_bac_1	PF01547.24	315	Rm-Tct_1101165_c0_g1::Rm-Tct_1101165_c0_g1_i1::g.1588727::m.1588727 -	105	4.1e-10	40	0	1	1	1.1e-13	4.8e-10	39.8	0	11	125	3	100	1	104	0.83	Bacteriale tracellularsolute-bindingProtein
SBP_bac_8	PF13416.5	283	Rm-Tct_1101165_c0_g1::Rm-Tct_1101165_c0_g1_i1::g.1588727::m.1588727 -	105	1.7e-09	37.8	0	1	1	4.5e-13	1.9e-09	37.7	0	2	106	5	101	4	105	0.83	Bacteriale tracellularsolute-bindingProtein
SBP_bac_6	PF13343.5	245	Rm-Tct_1101165_c0_g1::Rm-Tct_1101165_c0_g1_i1::g.1588727::m.1588727 -	105	8.6e-07	28.5	0	1	1	2.5e-10	1e-06	28.2	0	3	70	39	101	37	104	0.94	Bacteriale tracellularsolute-bindingProtein
HSF_DNA-bind	PF00447.16	96	Rm-Tct_1108526_c0_g1::Rm-Tct_1108526_c0_g1_i1::g.1588887::m.1588887 -	103	1.8e-11	44.4	0	1	1	1.2e-15	2e-11	44.2	0	12	69	4	59	1	83	0.79	HSF-typeDNA-binding
SBP_bac_8	PF13416.5	283	Rm-Tct_1121287_c0_g1::Rm-Tct_1121287_c0_g1_i1::g.1590502::m.1590502 -	102	9.3e-08	32.2	0.2	1	1	1.9e-11	1e-07	32	0.2	209	273	11	89	2	98	0.78	Bacteriale tracellularsolute-bindingProtein
SBP_bac_8	PF13416.5	283	Rm-Tct_1139948_c0_g1::Rm-Tct_1139948_c0_g1_i1::g.1592417::m.1592417 -	107	1.1e-12	48.3	0.8	1	1	6.8e-17	1.1e-12	48.3	0.8	184	274	2	99	1	107	0.82	Bacteriale tracellularsolute-bindingProtein
TIG	PF01833.23	85	Rm-Tct_1143615_c0_g1::Rm-Tct_1143615_c0_g1_i1::g.1593489::m.1593489 -	106	1.4e-10	41	0.1	1	2	0.0016	26	4.9	0	44	78	4	39	1	46	0.69	IPT/TIGdomain
TIG	PF01833.23	85	Rm-Tct_1143615_c0_g1::Rm-Tct_1143615_c0_g1_i1::g.1593489::m.1593489 -	106	1.4e-10	41	0.1	2	2	9.1e-13	1.5e-08	34.5	0.2	1	58	50	105	50	106	0.98	IPT/TIGdomain
SBP_bac_5	PF00496.21	377	Rm-Tct_1148555_c0_g1::Rm-Tct_1148555_c0_g1_i1::g.1593805::m.1593805 -	99	1.7e-09	37.1	0	1	1	2e-13	1.7e-09	37.1	0	265	352	15	97	1	99	0.81	Bacteriale tracellularsolute-bindingProteins,family5Middle
LIM	PF00412.21	58	Rm-Tct_1151807_c0_g1::Rm-Tct_1151807_c0_g1_i1::g.1594008::m.1594008 -	107	1.5e-09	37.8	9.9	1	1	4.7e-13	2e-09	37.5	9.9	1	58	18	74	18	74	0.94	LIMdomain
SBP_bac_3	PF00497.19	225	Rm-Tct_1151723_c0_g1::Rm-Tct_1151723_c0_g1_i1::g.1594010::m.1594010 -	107	5.6e-17	61.8	0	1	1	7.9e-21	6.6e-17	61.6	0	1	76	31	106	31	107	0.97	Bacteriale tracellularsolute-bindingProteins,family3
SBP_bac_5	PF00496.21	377	Rm-Tct_1155571_c0_g1::Rm-Tct_1155571_c0_g1_i1::g.1594405::m.1594405 -	106	1.8e-10	40.2	0	1	1	1.3e-14	2.1e-10	40	0	63	135	28	104	8	105	0.83	Bacteriale tracellularsolute-bindingProteins,family5Middle
SBP_bac_5	PF00496.21	377	Rm-Tct_1159402_c0_g1::Rm-Tct_1159402_c0_g1_i1::g.1594673::m.1594673 -	99	1.9e-08	33.6	0	1	1	1.2e-12	1.9e-08	33.6	0	203	267	18	88	1	99	0.77	Bacteriale tracellularsolute-bindingProteins,family5Middle
GATase_5	PF13507.5	260	Rm-Tct_1160334_c0_g1::Rm-Tct_1160334_c0_g1_i1::g.1594751::m.1594751 -	100	3.2e-11	42.7	0	1	1	2.3e-15	3.9e-11	42.4	0	1	41	59	99	59	100	0.97	CobB/CobQ-likeGlutamineamidotransferasedomain
FHA	PF00498.25	69	Rm-Tct_1163351_c0_g1::Rm-Tct_1163351_c0_g1_i1::g.1595133::m.1595133 -	100	1.4e-13	50.8	0	1	1	3.6e-17	2e-13	50.4	0	2	47	56	99	55	100	0.97	FHAdomain
FHA	PF00498.25	69	Rm-Tct_1163373_c0_g1::Rm-Tct_1163373_c0_g1_i1::g.1595161::m.1595161 -	99	8.6e-12	45.1	0	1	1	1.4e-15	1.1e-11	44.8	0	15	57	58	98	37	99	0.79	FHAdomain
