# Supplementary material for: Identification of Putative Precursor Genes for the Biosynthesis of Cannabinoid-Like Compound in Radula marginata
Source: Front Plant Sci. 2018 May 9;9:537. doi: 10.3389/fpls.2018.00537 (PMC5954354; doi:10.3389/fpls.2018.00537)
Supplement: Supplementary Data 7 — List of simple sequence repeats (SSRs). [file Data_Sheet_7.XLSX]

## Sheet: Supplementary data 5 SSR
Frequency of identified SSR motifs
----------------------------------
Repeats	5	6	7	8	9	10	11	12	13	14	15	16	17	18	19	20	21	22	23	24	25	26	27	28	29	30	31	32	33	34	35	36	37	total
A	-	-	-	-	-	114	38	20	15	8	5	9	8	2				3	1	2														225
C	-	-	-	-	-	4	7	5		1																								17
G	-	-	-	-	-	12	6	3	1																									22
T	-	-	-	-	-	105	36	13	12	14	3	2	9				1		4												1			200
AC	-	4	1	3							1																							9
AG	-	9	9	14	3	2	3	2				1												1										44
AT	-	21	12	4	7	3	5	3	1																									56
CA	-	2	1	1																														4
CG	-	16	3																															19
CT	-	20	10	9	6	5	5	1								1						2				1								60
GA	-	15	16	9	5	2	5														1		1				2						1	57
GC	-	16	5																															21
GT	-	3	3	1																														7
TA	-	6	2	6	7	2	1									1																		25
TC	-	14	7	1	5	2	3	1						1				1																35
TG	-	4	3																															7
AAC	10		2																															12
AAG	9	4																																13
AAT	5	4	1												1																			11
ACA	2	1	2																															5
ACC	2																																	2
ACG	7	1	1			2																												11
AGA	8	3	3																															14
AGC	16	9	9	3																														37
AGG	8	2	2					1																										13
AGT	2																	1																3
ATA	2																																	2
ATC	1	5	1																															7
ATG	6	1																																7
ATT	5	4	2																															11
CAA	6	2	2	1																														11
CAC	1	1																																2
CAG	28	9	10	2					1																									50
CAT	3	1	1																															5
CCA	9	3	1	1		1																												15
CCG	23	13	6	4		1		1																										48
CCT	7	4	4	1					1																									17
CGA	15	1	2	2				1																										21
CGC	25	11	6	1																														43
CGG	23	9	3		2		2																											39
CGT	6	3	3																															12
CTC	11	7	2	1		1																												22
CTG	22	10	7	2				1									1																	43
CTT	3	3											1																					7
GAA	7	1	1	1																														10
GAC	11	4	3	4																														22
GAG	11	4	1				1																											17
GAT	9	2																																11
GCA	31	14	9	2			1																											57
GCC	36	13	8																															57
GCG	21	17	4	4																														46
GCT	42	15	15	5																														77
GGA	14	4	4	2																														24
GGC	26	10	7					1																										44
GGT	3	2	1		1																													7
GTC	8	5	2		1			1																										17
GTG	7	3		1																														11
GTT	6	4																																10
TAA	5	1	1	1																														8
TAC		1																																1
TAG		1																		1														2
TAT	5	2																																7
TCA	7	3	1																															11
TCC	8	4	4	2																														18
TCG	3	2	3	3	1																													12
TCT	9	3	2																															14
TGA	14	4	1																															19
TGC	25	9	6	5				1																										46
TGG	1	2		1																														4
TGT	8	1	2																															11
TTA	4	3	2																															9
TTC	6	2																																8
TTG	5	5																																10
AACA	1																																	1
AATA	1																																	1
AGAC		1																																1
AGCC		3																																3
AGGC	3	4																																7
AGTG	1																																	1
ATAA	1																																	1
ATCG		1																																1
CAGC		3																																3
CATT	1																																	1
CCAG	2																																	2
CCGA	3	2																																5
CCTC	1																																	1
CCTG					1																													1
CGAC		1																																1
CGAG	1																																	1
CGCT	2																																	2
CGGA	2																																	2
CGGT	1																																	1
CGTC	1																																	1
CTCG	2																																	2
GACT	1																																	1
GAGC	1																																	1
GAGG		1																																1
GATT		1																																1
GCAG				1																														1
GCCA	1	1		1																														3
GCCT		1																																1
GCTC	1	1																																2
GGAC		1																																1
GGAG	1																																	1
GGAT		1																																1
GGCA	1																																	1
GGCC	1																																	1
GGCT	3	2																																5
GTCG	1																																	1
TCCG	1																																	1
TCGG	1																																	1
TGAA	1																																	1
TGCG		1																																1
TGCT	2																																	2
TTGC	1																																	1
TTGG	1																																	1
TTTA		1																																1
AGAGG	1																																	1
AGCAT	1																																	1
ATTTT	1																																	1
CAGAG		1																																1
CATTC	1																																	1
CCGTC																	1																	1
CCTCC	1																																	1
CCTCT	1																																	1
CGAGA	1																																	1
CGAGG	1																																	1
CGGGT	1																																	1
CTCCA	1																																	1
CTCGT				1																														1
CTGGT			1																															1
GAGAG	2																						1											3
GAGAT	2																																	2
GAGGA	1						1																											2
GAGGC	1																																	1
GCAGA	2																																	2
GCCCT	1																																	1
GCGAT	1																																	1
GGAGC	2																																	2
GGCGT	1																																	1
GGGAA	1																																	1
GGGAC																1																		1
GTCCA	1																																	1
GTGCC	1																																	1
GTGGC	1																																	1
TCGGC	1																																	1
TCTCC	1																																	1
TGCAG	1																																	1
TGCGG	1																																	1
TGCTC	1																																	1
TGGAC	1																																	1
TGGAG	1	1																																2
TTGCG		1																																1
TTGGT	2																																	2
AACAAG			1																															1
ACGACC	1																																	1
AGCCGC		1																																1
AGCGGC		1																																1
AGCTCC				1																														1
AGTAGC						1																												1
CAAGCA																1																		1
CAAGCC																	1																	1
CAATTC	1																																	1
CAGAGC			1																															1
CATCGC		1																																1
CCCACT	1																																	1
CCCTCT			2																															2
CCGCTC	1																																	1
CCTCTT						1																												1
CGGACA		1																																1
CGGAGA		1																																1
CTCCTT	1																																	1
CTCTGC	1																																	1
CTGCGG		1																																1
GAAGGA												1																						1
GACGAG	1																																	1
GAGAAG				1																														1
GAGAGC	1																																	1
GCACCA		1																																1
GCACCT	1																																	1
GCAGCG			1																															1
GCCTCT		1																																1
GCTGCG	1																																	1
GCTGGA		1																																1
GCTGGC	1																																	1
GGAGCT	1																																	1
GGCAGA	1																																	1
GGCGAT			1				1																											2
GGCTCT		3																																3
TATGTA							1																											1
TCGCCA			1		1																													2
TCTCCC	1																																	1
TGCCTC		1																																1
TGGAGC	1																																	1
	689	424	227	102	40	258	116	55	31	23	9	13	18	3	1	4	4	5	5	3	1	2	2	1	0	1	2	0	0	0	1	0	1	2041
Frequency of classified repeat types (considering sequence complementary)
-------------------------------------------------------------------------
Repeats	5	6	7	8	9	10	11	12	13	14	15	16	17	18	19	20	21	22	23	24	25	26	27	28	29	30	31	32	33	34	35	36	37	total
A/T	-	-	-	-	-	219	74	33	27	22	8	11	17	2			1	3	5	2											1			425
C/G	-	-	-	-	-	16	13	8	1	1																								39
AC/GT	-	13	8	5							1																							27
AG/CT	-	58	42	33	19	11	16	4				1		1		1		1			1	2	1	1		1	2						1	196
AT/AT	-	27	14	10	14	5	6	3	1							1																		81
CG/CG	-	32	8																															40
AAC/GTT	37	13	8	1																														59
AAG/CTT	42	16	6	1									1																					66
AAT/ATT	26	14	6	1											1																			48
ACC/GGT	23	11	2	3	1	1																												41
ACG/CGT	50	16	14	9	2	2		2																										95
ACT/AGT	2	2																1		1														6
AGC/CTG	164	66	56	19			1	2	1								1																	310
AGG/CCT	59	25	17	6		1	1	1	1																									111
ATC/ATG	40	16	4																															60
CCG/CGG	154	73	34	9	2	1	2	2																										277
AAAC/GTTT	1																																	1
AAAT/ATTT	2	1																																3
AACC/GGTT	1																																	1
AAGC/CTTG	3																																	3
AATC/ATTG		1																																1
AATG/ATTC	2																																	2
ACAG/CTGT		1																																1
ACCG/CGGT	6	3																																9
ACGC/CGTG		1																																1
ACGG/CCGT	4	1																																5
ACTC/AGTG	1																																	1
ACTG/AGTC	1																																	1
AGCC/CTGG	6	9		1																														16
AGCG/CGCT	7	1																																8
AGGC/CCTG	4	5		1	1																													11
AGGG/CCCT	2	1																																3
ATCC/ATGG		1																																1
ATCG/ATCG		1																																1
CCGG/CCGG	1																																	1
AAAAT/ATTTT	1																																	1
AAACC/GGTTT	2																																	2
AACGC/CGTTG		1																																1
AAGGG/CCCTT	1																																	1
AATGG/ATTCC	1																																	1
ACCAG/CTGGT			1																															1
ACCCG/CGGGT	1																																	1
ACCGC/CGGTG	1																																	1
ACGAG/CGTCT	1			1																														2
ACGCC/CGTGG	2																																	2
ACGGC/CCGTG	1																																	1
ACGGG/CCCGT																1	1																	2
ACTCC/AGTGG	2	1																																3
ACTGC/AGTGC	1																																	1
ACTGG/AGTCC	2																																	2
AGAGC/CTCTG	3	1																																4
AGAGG/CCTCT	6						1																1											8
AGATG/ATCTC	2																																	2
AGCAT/ATGCT	1																																	1
AGCCG/CGGCT	1																																	1
AGCGG/CCGCT	2																																	2
AGGCG/CCTCG	2																																	2
AGGGC/CCCTG	1																																	1
AGGGG/CCCCT	1																																	1
ATCGC/ATGCG	1																																	1
AACAAG/CTTGTT			1																															1
AAGAGG/CCTCTT						1																												1
AAGCAC/CTTGTG																1																		1
AAGCCC/CTTGGG																	1																	1
AAGGAG/CCTTCT	1			1								1																						3
AATTCC/AATTGG	1																																	1
ACACGG/CCGTGT		1																																1
ACATAT/ATATGT							1																											1
ACCACG/CGTGGT	1																																	1
ACCAGC/CTGGTG		1																																1
ACCTGC/AGGTGC	1																																	1
ACGAGG/CCTCGT	1																																	1
ACGGAG/CCGTCT		1																																1
ACTCCC/AGTGGG	1																																	1
ACTGCT/AGCAGT						1																												1
AGAGCC/CTCTGG		3	1																															4
AGAGCG/CGCTCT	1																																	1
AGAGGC/CCTCTG	2	2																																4
AGAGGG/CCCTCT	1		2																															3
AGCCGC/CGGCTG	1	2																																3
AGCGCC/CGCTGG	1																																	1
AGCGGC/CCGCTG		1	1																															2
AGCGGG/CCCGCT	1																																	1
AGCTCC/AGCTGG	2	1		1																														4
ATCGCC/ATGGCG		1	2		1		1																											5
	689	424	227	102	40	258	116	55	31	23	9	13	18	3	1	4	4	5	5	3	1	2	2	1	0	1	2	0	0	0	1	0	1	2041

## Sheet: Supplementary data 5 SSR_gene
ID	SSR nr.	SSR type	SSR	size	start	end
Rm-Tct_1550_c1_g1_i1_len=299	1	p3	(TGG)6	18	264	281
Rm-Tct_8606_c0_g1_i1_len=2169	1	p3	(CCG)6	18	110	127
Rm-Tct_10590_c0_g1_i1_len=310	1	p3	(ATG)5	15	122	136
Rm-Tct_11233_c0_g1_i1_len=348	1	p3	(ATT)6	18	236	253
Rm-Tct_17690_c1_g1_i1_len=409	1	p3	(CGC)7	21	104	124
Rm-Tct_17690_c1_g1_i1_len=409	2	p3	(CCT)13	39	369	407
Rm-Tct_34640_c0_g1_i1_len=353	1	p3	(GCC)5	15	213	227
Rm-Tct_47467_c0_g2_i1_len=1383	1	p3	(AGC)7	21	1250	1270
Rm-Tct_48993_c0_g1_i1_len=303	1	p3	(GGC)5	15	114	128
Rm-Tct_76552_c0_g1_i1_len=1203	1	p3	(GCC)5	15	1	15
Rm-Tct_80245_c0_g1_i1_len=1095	1	p1	(T)11	11	1038	1048
Rm-Tct_83402_c0_g2_i1_len=579	1	p3	(GGC)5	15	448	462
Rm-Tct_93527_c0_g1_i1_len=1148	1	p1	(A)23	23	1126	1148
Rm-Tct_99334_c0_g2_i1_len=2843	1	p1	(A)10	10	2820	2829
Rm-Tct_99450_c0_g1_i1_len=2168	1	p3	(CAG)7	21	100	120
Rm-Tct_11815_c0_g2_i1_len=2174	1	p3	(CTC)6	18	1566	1583
Rm-Tct_20516_c0_g1_i1_len=2850	1	p6	(CCCACT)5	30	2816	2845
Rm-Tct_23619_c0_g1_i1_len=5376	1	p3	(TGC)5	15	3065	3079
Rm-Tct_21188_c0_g1_i1_len=2527	1	p2	(TA)8	16	2438	2453
Rm-Tct_4842_c0_g1_i1_len=524	1	p3	(CCG)8	24	87	110
Rm-Tct_4517_c0_g1_i1_len=2726	1	c	(CAC)5tacttctacaac(CAG)5	42	914	955
Rm-Tct_13133_c0_g1_i1_len=408	1	c	(CT)9cctctcgcgcatcagaaattctgatccgctcatcttcgcgctcc(CT)11	84	14	97
Rm-Tct_13133_c0_g1_i1_len=408	2	p3	(GCC)6	18	258	275
Rm-Tct_6921_c0_g1_i1_len=3856	1	p1	(C)12	12	26	37
Rm-Tct_6921_c0_g2_i1_len=4588	1	p1	(C)12	12	26	37
Rm-Tct_3195_c0_g1_i1_len=2665	1	p5	(GCCCT)5	25	2552	2576
Rm-Tct_30299_c0_g1_i1_len=2426	1	p3	(CGG)5	15	2299	2313
Rm-Tct_44308_c1_g1_i1_len=330	1	p3	(AAG)5	15	199	213
Rm-Tct_46648_c0_g2_i1_len=513	1	p1	(T)10	10	495	504
Rm-Tct_50217_c1_g1_i1_len=321	1	p1	(T)10	10	63	72
Rm-Tct_51626_c0_g1_i1_len=380	1	p1	(T)10	10	351	360
Rm-Tct_53872_c0_g1_i1_len=443	1	p3	(CGC)5	15	144	158
Rm-Tct_59539_c0_g1_i1_len=348	1	p3	(CCG)5	15	287	301
Rm-Tct_60220_c0_g1_i1_len=315	1	p2	(CT)10	20	167	186
Rm-Tct_62686_c0_g1_i1_len=2972	1	c	(GCA)6attgccggcggcaggaccaccacgacgacccaccccgcggtcgcgaacgagacggagaccgaccgagcccacct(GCC)6	110	4	113
Rm-Tct_62686_c0_g1_i1_len=2972	2	p1	(C)11	11	396	406
Rm-Tct_62686_c0_g1_i1_len=2972	3	p3	(GGA)5	15	1711	1725
Rm-Tct_62686_c0_g1_i1_len=2972	4	p3	(CAG)13	39	2932	2970
Rm-Tct_62691_c1_g1_i1_len=318	1	p3	(GCT)6	18	129	146
Rm-Tct_63488_c0_g1_i1_len=483	1	p3	(GCT)5	15	47	61
Rm-Tct_64224_c0_g1_i1_len=2255	1	p3	(GCA)6	18	489	506
Rm-Tct_65633_c0_g1_i1_len=4076	1	p1	(G)10	10	3931	3940
Rm-Tct_68674_c0_g1_i2_len=1513	1	p1	(A)10	10	1503	1512
Rm-Tct_75687_c0_g2_i1_len=1765	1	p3	(CCG)5	15	1478	1492
Rm-Tct_75687_c0_g2_i1_len=1765	2	p3	(CCG)8	24	1742	1765
Rm-Tct_77505_c0_g1_i1_len=1946	1	p3	(GCT)5	15	1711	1725
Rm-Tct_77505_c0_g1_i1_len=1946	2	p2	(CT)8	16	1885	1900
Rm-Tct_77458_c0_g2_i1_len=529	1	p3	(GCT)5	15	110	124
Rm-Tct_81094_c1_g1_i1_len=302	1	p3	(CGG)5	15	272	286
Rm-Tct_84209_c0_g2_i1_len=2361	1	p1	(T)11	11	2269	2279
Rm-Tct_86422_c0_g2_i1_len=348	1	p2	(GC)7	14	142	155
Rm-Tct_88057_c0_g1_i1_len=1043	1	p3	(CAG)5	15	961	975
Rm-Tct_93470_c0_g1_i1_len=743	1	c	(GCG)5(GAG)5	30	73	102
Rm-Tct_93894_c0_g1_i1_len=3654	1	p2	(TC)7	14	2702	2715
Rm-Tct_94425_c0_g1_i1_len=2850	1	p3	(TTC)5	15	648	662
Rm-Tct_94446_c0_g1_i1_len=3059	1	p3	(GAG)6	18	112	129
Rm-Tct_96385_c1_g1_i1_len=3707	1	p3	(CGG)11	33	49	81
Rm-Tct_97564_c0_g1_i3_len=1649	1	c	(CGG)6cgcccctgctcactcggccggagagcagcgcagagc(CG)6	66	338	403
Rm-Tct_98266_c0_g1_i5_len=715	1	p6	(GCACCT)5	30	681	710
Rm-Tct_98279_c0_g1_i1_len=564	1	p3	(GCA)7	21	30	50
Rm-Tct_98279_c0_g1_i1_len=564	2	p3	(CGC)5	15	294	308
Rm-Tct_98390_c0_g2_i1_len=1612	1	p2	(CT)6	12	1533	1544
Rm-Tct_99297_c0_g1_i2_len=2622	1	p1	(T)10	10	58	67
Rm-Tct_99264_c0_g1_i1_len=6584	1	p3	(GCT)6	18	3448	3465
Rm-Tct_99264_c0_g1_i1_len=6584	2	p3	(CAG)5	15	4366	4380
Rm-Tct_99274_c0_g1_i1_len=2261	1	p3	(GCA)5	15	1902	1916
Rm-Tct_24054_c0_g1_i1_len=1468	1	p1	(A)16	16	1438	1453
Rm-Tct_46495_c0_g2_i1_len=2030	1	p3	(GCT)7	21	1964	1984
Rm-Tct_8314_c0_g1_i1_len=326	1	p3	(CGG)5	15	200	214
Rm-Tct_43730_c0_g1_i1_len=2617	1	p6	(GGCAGA)5	30	2583	2612
Rm-Tct_45867_c0_g2_i1_len=1891	1	p4	(GGCC)5	20	96	115
Rm-Tct_45785_c0_g2_i1_len=1811	1	p3	(CGA)5	15	1695	1709
Rm-Tct_18964_c0_g1_i1_len=343	1	p3	(TAT)6	18	61	78
Rm-Tct_18964_c0_g1_i1_len=343	2	p3	(TTG)5	15	203	217
Rm-Tct_21363_c0_g2_i1_len=4694	1	p3	(TTG)6	18	4534	4551
Rm-Tct_20387_c0_g1_i1_len=557	1	c	(GCT)7gtcgaatcttcctgtcgtcttcgcgctgctgctgcggctggtgccactgctggcgcgggagccggcc(CTG)6	106	111	216
Rm-Tct_20387_c0_g1_i1_len=557	2	p3	(CGT)7	21	463	483
Rm-Tct_20376_c0_g2_i1_len=1358	1	p3	(GCA)7	21	115	135
Rm-Tct_41363_c1_g1_i1_len=329	1	p3	(GCC)5	15	36	50
Rm-Tct_18620_c1_g1_i1_len=337	1	c	(GAT)6tcaaatgaaccgcaatctcgaccaataaaacaacaacgaacatcatcatttactccaatc(ACA)5	93	82	174
Rm-Tct_17754_c0_g1_i1_len=3128	1	c	(TCGGC)5tctcagctacgcgcgtgccgtcgcccccgtcacaccaccaccaccgcctcctccctcaccaaggtcacgaaatctcctctctgcaccacctc(CT)8	133	2988	3120
Rm-Tct_24425_c0_g1_i1_len=301	1	p3	(TCA)5	15	191	205
Rm-Tct_22383_c0_g2_i1_len=484	1	p3	(GCT)6	18	352	369
Rm-Tct_54023_c0_g1_i1_len=1518	1	p3	(GCT)6	18	472	489
Rm-Tct_54414_c0_g1_i1_len=390	1	p3	(GGA)5	15	97	111
Rm-Tct_61487_c0_g1_i1_len=449	1	p3	(CGG)9	27	334	360
Rm-Tct_63277_c0_g1_i2_len=1297	1	p2	(AG)7	14	252	265
Rm-Tct_68717_c0_g2_i1_len=2019	1	p3	(GCA)8	24	1875	1898
Rm-Tct_68737_c0_g1_i1_len=2683	1	c	(CGG)7gggcggca(GCG)5	44	103	146
Rm-Tct_68762_c0_g1_i1_len=2962	1	p6	(GGAGCT)5	30	2928	2957
Rm-Tct_71457_c0_g2_i2_len=3740	1	p5	(GCGAT)5	25	3150	3174
Rm-Tct_72706_c0_g2_i1_len=2629	1	p1	(T)14	14	577	590
Rm-Tct_72738_c0_g1_i1_len=2762	1	p4	(AGCC)6	24	13	36
Rm-Tct_77830_c0_g1_i1_len=2124	1	p3	(GCG)6	18	33	50
Rm-Tct_77861_c0_g1_i1_len=1515	1	p4	(AGGC)5	20	398	417
Rm-Tct_93655_c0_g1_i1_len=3141	1	p5	(GAGAT)5	25	103	127
Rm-Tct_94094_c0_g1_i2_len=1366	1	p1	(A)10	10	1220	1229
Rm-Tct_95178_c0_g1_i1_len=324	1	p1	(A)13	13	292	304
Rm-Tct_95228_c0_g1_i2_len=2073	1	p3	(CAG)5	15	108	122
Rm-Tct_96499_c0_g1_i1_len=2576	1	p3	(GCC)5	15	2134	2148
Rm-Tct_97803_c0_g2_i1_len=2133	1	c	(TGC)5gcctgttgt(TGC)5	39	93	131
Rm-Tct_30531_c0_g2_i1_len=1619	1	p3	(GGC)5	15	107	121
Rm-Tct_36240_c0_g1_i1_len=2188	1	p1	(T)12	12	51	62
Rm-Tct_50751_c0_g2_i1_len=325	1	p3	(AAC)5	15	190	204
Rm-Tct_8205_c0_g1_i1_len=3507	1	p3	(CCG)5	15	2647	2661
Rm-Tct_34302_c0_g1_i1_len=317	1	p1	(C)11	11	303	313
Rm-Tct_5072_c0_g1_i1_len=353	1	p3	(CCG)5	15	217	231
Rm-Tct_30178_c0_g1_i1_len=2231	1	p2	(CT)7	14	2053	2066
Rm-Tct_18281_c0_g1_i1_len=384	1	p3	(GGC)5	15	368	382
Rm-Tct_3095_c0_g1_i1_len=2456	1	p3	(GCT)8	24	2319	2342
Rm-Tct_39720_c0_g1_i1_len=575	1	p2	(CT)12	24	446	469
Rm-Tct_46304_c0_g1_i1_len=1084	1	p3	(CAG)7	21	953	973
Rm-Tct_32679_c0_g1_i1_len=423	1	p3	(ACG)5	15	167	181
Rm-Tct_32679_c0_g1_i1_len=423	2	p3	(GCG)6	18	305	322
Rm-Tct_38349_c0_g1_i1_len=345	1	p1	(A)15	15	322	336
Rm-Tct_19769_c0_g1_i1_len=1256	1	c	(GCT)5ccctcttttcctcttgcgagagacttcgttagggcaggagcgctctcgatctctcc(CT)6	83	854	936
Rm-Tct_19769_c0_g2_i1_len=1257	1	c	(GCT)5ccctctttttcctcttgcgagagacttcgttagggcaggagcgctctcgatctctcc(CT)6	84	854	937
Rm-Tct_4501_c0_g1_i1_len=904	1	p3	(GGA)7	21	106	126
Rm-Tct_4501_c0_g1_i1_len=904	2	p3	(GAC)8	24	771	794
Rm-Tct_11004_c0_g1_i1_len=909	1	p3	(TGA)5	15	192	206
Rm-Tct_11004_c0_g1_i1_len=909	2	p2	(AG)7	14	561	574
Rm-Tct_11004_c0_g1_i1_len=909	3	p3	(CTC)6	18	787	804
Rm-Tct_32607_c0_g1_i1_len=1374	1	p3	(AGC)6	18	1242	1259
Rm-Tct_5918_c0_g1_i1_len=2860	1	p3	(GCC)6	18	2286	2303
Rm-Tct_54238_c0_g2_i1_len=2820	1	p3	(TCG)7	21	109	129
Rm-Tct_54238_c0_g2_i1_len=2820	2	p2	(GA)7	14	2806	2819
Rm-Tct_55099_c0_g1_i1_len=438	1	p1	(T)23	23	416	438
Rm-Tct_56588_c0_g1_i1_len=516	1	p3	(AGG)5	15	385	399
Rm-Tct_64136_c0_g1_i1_len=304	1	p3	(CGC)5	15	105	119
Rm-Tct_66032_c0_g2_i1_len=1294	1	p1	(T)10	10	590	599
Rm-Tct_66032_c0_g2_i1_len=1294	2	p2	(TA)10	20	1273	1292
Rm-Tct_67557_c0_g1_i1_len=1064	1	c	(CCA)5ccg(CCA)7	39	918	956
Rm-Tct_73928_c0_g1_i1_len=1473	1	p1	(A)14	14	10	23
Rm-Tct_76791_c0_g1_i1_len=961	1	p2	(AC)6	12	460	471
Rm-Tct_76791_c0_g1_i1_len=961	2	p4	(GGCT)6	24	826	849
Rm-Tct_78446_c0_g1_i1_len=451	1	p1	(A)18	18	28	45
Rm-Tct_78446_c0_g1_i1_len=451	2	p3	(ACA)7	21	311	331
Rm-Tct_78446_c1_g3_i1_len=2440	1	p3	(TGT)7	21	2420	2440
Rm-Tct_80081_c0_g1_i2_len=3125	1	p3	(TGC)7	21	2991	3011
Rm-Tct_80081_c0_g2_i1_len=2619	1	p3	(TGC)7	21	2485	2505
Rm-Tct_81529_c0_g1_i1_len=1664	1	p3	(CAG)7	21	1528	1548
Rm-Tct_81627_c0_g2_i1_len=315	1	p1	(T)14	14	257	270
Rm-Tct_83223_c0_g4_i1_len=426	1	p3	(GCT)5	15	2	16
Rm-Tct_83773_c0_g2_i1_len=3123	1	p2	(AG)7	14	414	427
Rm-Tct_90593_c0_g2_i1_len=457	1	p3	(GAT)5	15	40	54
Rm-Tct_90608_c0_g1_i1_len=1156	1	p1	(A)17	17	135	151
Rm-Tct_91571_c0_g1_i1_len=2434	1	p3	(CGC)5	15	1743	1757
Rm-Tct_91571_c0_g1_i1_len=2434	2	p4	(GGCT)6	24	2304	2327
Rm-Tct_95882_c0_g1_i2_len=2907	1	p4	(AATA)5	20	73	92
Rm-Tct_96837_c1_g1_i1_len=5931	1	p1	(T)10	10	2003	2012
Rm-Tct_96837_c1_g1_i1_len=5931	2	p3	(CTG)5	15	2613	2627
Rm-Tct_96837_c1_g1_i1_len=5931	3	p3	(CGC)5	15	5621	5635
Rm-Tct_80342_c0_g1_i2_len=2961	1	p3	(GAG)7	21	29	49
Rm-Tct_93024_c0_g2_i1_len=3120	1	p3	(GCA)7	21	3000	3020
Rm-Tct_77369_c0_g1_i1_len=5924	1	p1	(A)15	15	5902	5916
Rm-Tct_77392_c0_g1_i1_len=1262	1	p3	(TGT)5	15	697	711
Rm-Tct_29461_c0_g1_i1_len=862	1	p3	(CGA)12	36	825	860
Rm-Tct_92052_c0_g1_i1_len=1263	1	p3	(AGG)5	15	119	133
Rm-Tct_24393_c1_g1_i1_len=330	1	p3	(CCG)5	15	17	31
Rm-Tct_11777_c1_g1_i1_len=333	1	p1	(A)16	16	317	332
Rm-Tct_97933_c2_g1_i1_len=324	1	p1	(T)14	14	24	37
Rm-Tct_80880_c0_g2_i1_len=307	1	p1	(A)14	14	287	300
Rm-Tct_61054_c0_g2_i1_len=1198	1	p3	(GCA)5	15	952	966
Rm-Tct_92873_c0_g2_i1_len=1413	1	p3	(GCG)6	18	263	280
Rm-Tct_100454_c0_g3_i1_len=2458	1	p4	(CCGA)5	20	1934	1953
Rm-Tct_102138_c0_g3_i1_len=1912	1	p3	(GCC)5	15	1273	1287
Rm-Tct_102138_c0_g3_i1_len=1912	2	p3	(GCC)6	18	1408	1425
Rm-Tct_106008_c0_g2_i1_len=1438	1	p3	(CTC)5	15	1322	1336
Rm-Tct_106995_c0_g1_i1_len=1496	1	p6	(GCTGGA)6	36	72	107
Rm-Tct_106992_c0_g1_i4_len=1718	1	c	(GCA)5gcgatggtggcccctgcttctcggccggtcctcgccgccgtgcggcagtgatctctcgt(CGG)6	92	149	240
Rm-Tct_107932_c0_g1_i2_len=2589	1	p2	(AT)9	18	2491	2508
Rm-Tct_109715_c0_g1_i5_len=3596	1	p3	(AGG)5	15	57	71
Rm-Tct_111615_c0_g2_i1_len=862	1	p2	(TC)22	44	818	861
Rm-Tct_111914_c0_g1_i1_len=1513	1	p3	(GCC)7	21	90	110
Rm-Tct_112356_c0_g1_i2_len=3024	1	p3	(TAC)6	18	1891	1908
Rm-Tct_112627_c0_g1_i1_len=2946	1	c	(GCA)5ggaggaggagcat(CAG)7	49	2797	2845
Rm-Tct_112627_c0_g2_i2_len=4309	1	p2	(GA)7	14	84	97
Rm-Tct_112627_c0_g2_i2_len=4309	2	p2	(GA)7	14	262	275
Rm-Tct_112627_c0_g2_i2_len=4309	3	c	(GCA)5ggaggaggagcat(CAG)7	49	4160	4208
Rm-Tct_112682_c0_g1_i1_len=4293	1	p2	(CT)6	12	574	585
Rm-Tct_112675_c0_g1_i3_len=3318	1	p3	(TGC)5	15	3195	3209
Rm-Tct_112689_c1_g1_i1_len=799	1	p3	(GCG)8	24	688	711
Rm-Tct_113223_c0_g1_i5_len=1645	1	p1	(A)10	10	1507	1516
Rm-Tct_113863_c0_g2_i1_len=1491	1	p1	(C)10	10	327	336
Rm-Tct_114476_c0_g6_i1_len=397	1	p1	(A)11	11	333	343
Rm-Tct_114464_c0_g1_i1_len=3767	1	p3	(CCT)7	21	3078	3098
Rm-Tct_114494_c0_g1_i1_len=2592	1	p1	(T)10	10	2362	2371
Rm-Tct_116465_c0_g2_i2_len=1356	1	c	(CTG)5ttc(CTG)5ttc(CTG)5ttc(CTG)6t(TGC)8	97	9	105
Rm-Tct_118417_c0_g2_i6_len=3897	1	p3	(CTC)5	15	2968	2982
Rm-Tct_118338_c0_g1_i5_len=3767	1	p3	(GCG)7	21	93	113
Rm-Tct_118362_c0_g1_i3_len=1744	1	p3	(GCT)8	24	1610	1633
Rm-Tct_120504_c0_g1_i4_len=2338	1	p4	(GACT)5	20	228	247
Rm-Tct_123925_c0_g1_i6_len=4083	1	p2	(AG)8	16	806	821
Rm-Tct_123843_c0_g1_i5_len=4741	1	p3	(CCG)6	18	152	169
Rm-Tct_123933_c0_g2_i10_len=3183	1	p2	(GA)25	50	1	50
Rm-Tct_124045_c0_g1_i1_len=3680	1	p6	(GGCTCT)6	36	3640	3675
Rm-Tct_124045_c0_g1_i3_len=3682	1	p6	(GGCTCT)6	36	3642	3677
Rm-Tct_124045_c0_g1_i5_len=3763	1	p6	(GGCTCT)6	36	3723	3758
Rm-Tct_124050_c0_g2_i6_len=1965	1	p1	(T)17	17	1	17
Rm-Tct_124050_c0_g2_i6_len=1965	2	p3	(GCA)5	15	951	965
Rm-Tct_124122_c1_g6_i1_len=1867	1	p2	(AG)9	18	197	214
Rm-Tct_126244_c0_g1_i1_len=1986	1	p1	(T)11	11	22	32
Rm-Tct_126291_c0_g2_i1_len=3478	1	p3	(CGG)9	27	106	132
Rm-Tct_127092_c0_g1_i4_len=3407	1	p1	(T)10	10	1044	1053
Rm-Tct_127092_c0_g1_i4_len=3407	2	c	(ACG)5aggacgacgacgaaactgccgacagagtcgcgcgcgccgccatcgccgcgcaggccatcgccatggctccggtgccctgcctctctccctgcctcg(CT)6	123	3146	3268
Rm-Tct_127568_c0_g1_i3_len=1063	1	p3	(TCC)6	18	102	119
Rm-Tct_127620_c0_g1_i2_len=2645	1	p2	(CT)6	12	156	167
Rm-Tct_127620_c0_g1_i2_len=2645	2	p3	(CAG)5	15	285	299
Rm-Tct_127567_c0_g1_i4_len=3206	1	p1	(A)10	10	1823	1832
Rm-Tct_127603_c0_g1_i8_len=5657	1	p2	(AG)8	16	5630	5645
Rm-Tct_127633_c1_g1_i13_len=2347	1	p1	(A)10	10	2278	2287
Rm-Tct_129180_c1_g2_i1_len=3319	1	c	(AC)15(AT)9	48	1	48
Rm-Tct_129191_c1_g1_i8_len=5353	1	p3	(CAG)6	18	122	139
Rm-Tct_129191_c1_g1_i8_len=5353	2	p3	(GGC)5	15	292	306
Rm-Tct_129214_c0_g2_i6_len=4217	1	p2	(TC)6	12	2285	2296
Rm-Tct_129297_c0_g1_i6_len=2750	1	p6	(GAGAGC)5	30	2716	2745
Rm-Tct_129311_c0_g1_i16_len=7262	1	p4	(CGGT)5	20	9	28
Rm-Tct_129311_c0_g1_i16_len=7262	2	p3	(GCA)5	15	149	163
Rm-Tct_129311_c1_g1_i1_len=330	1	p4	(CGAC)6	24	111	134
Rm-Tct_129311_c1_g1_i1_len=330	2	p5	(GAGGA)11	55	273	327
Rm-Tct_129263_c0_g5_i4_len=1553	1	p5	(GAGGA)5	25	9	33
Rm-Tct_129611_c1_g1_i1_len=1885	1	p3	(GCC)7	21	123	143
Rm-Tct_129599_c2_g1_i2_len=2249	1	p3	(GCC)6	18	2103	2120
Rm-Tct_129599_c3_g1_i6_len=3632	1	p1	(A)10	10	3570	3579
Rm-Tct_130045_c1_g1_i8_len=2665	1	p3	(GCA)5	15	109	123
Rm-Tct_130104_c0_g1_i1_len=1582	1	p1	(A)12	12	23	34
Rm-Tct_130766_c1_g1_i2_len=2842	1	p3	(CTG)7	21	2067	2087
Rm-Tct_130766_c3_g1_i2_len=4386	1	p2	(AG)6	12	736	747
Rm-Tct_130766_c3_g1_i2_len=4386	2	p1	(T)10	10	2600	2609
Rm-Tct_130784_c0_g2_i3_len=3162	1	p3	(GGC)7	21	78	98
Rm-Tct_130800_c1_g1_i12_len=1207	1	p3	(GGA)7	21	112	132
Rm-Tct_130767_c2_g1_i5_len=1313	1	p3	(CAT)5	15	392	406
Rm-Tct_130785_c0_g1_i1_len=7309	1	p3	(TCT)7	21	675	695
Rm-Tct_130785_c0_g1_i3_len=1737	1	p3	(TCT)7	21	675	695
Rm-Tct_130827_c2_g2_i1_len=3813	1	c	(GCC)5gtcttgtgctctcctttcgctcgctcgaatcttgaactc(GCT)7	75	147	221
Rm-Tct_130774_c0_g6_i2_len=3486	1	p2	(AT)8	16	1585	1600
Rm-Tct_130774_c0_g6_i4_len=3485	1	p2	(AT)8	16	1585	1600
Rm-Tct_130774_c0_g6_i9_len=3891	1	p2	(AT)8	16	1585	1600
Rm-Tct_131175_c0_g1_i1_len=3277	1	p3	(CGC)5	15	2719	2733
Rm-Tct_131175_c0_g1_i1_len=3277	2	c	(GCC)5actgctgt(TGC)5	38	2924	2961
Rm-Tct_131227_c0_g2_i5_len=3963	1	p3	(GCT)5	15	1950	1964
Rm-Tct_131227_c0_g2_i5_len=3963	2	p3	(TGC)6	18	2348	2365
Rm-Tct_131227_c0_g2_i5_len=3963	3	p3	(TGC)8	24	3356	3379
Rm-Tct_131227_c1_g5_i3_len=1729	1	p3	(TGC)6	18	487	504
Rm-Tct_131189_c0_g1_i1_len=1049	1	p3	(GAA)8	24	1	24
Rm-Tct_132852_c1_g1_i3_len=2996	1	p2	(CG)6	12	1252	1263
Rm-Tct_132852_c1_g1_i4_len=2809	1	p2	(CG)6	12	1065	1076
Rm-Tct_132852_c1_g6_i5_len=3100	1	p3	(CGA)5	15	2847	2861
Rm-Tct_132877_c0_g1_i3_len=3717	1	p3	(TGC)5	15	2693	2707
Rm-Tct_132877_c0_g1_i3_len=3717	2	p3	(TGC)7	21	3551	3571
Rm-Tct_132877_c0_g1_i10_len=3782	1	p3	(TGC)5	15	2693	2707
Rm-Tct_132877_c1_g1_i1_len=1549	1	p3	(GCA)6	18	1362	1379
Rm-Tct_132913_c2_g1_i3_len=2360	1	p3	(CTG)5	15	1440	1454
Rm-Tct_132925_c0_g1_i5_len=3119	1	p3	(CCG)6	18	3019	3036
Rm-Tct_134436_c0_g1_i1_len=1953	1	p1	(C)11	11	1573	1583
Rm-Tct_134490_c1_g1_i4_len=6230	1	p1	(T)10	10	494	503
Rm-Tct_134490_c1_g1_i4_len=6230	2	p2	(TG)7	14	5242	5255
Rm-Tct_134524_c9_g33_i1_len=2095	1	p3	(GCA)5	15	270	284
Rm-Tct_134521_c0_g2_i2_len=2692	1	p5	(CGGGT)5	25	2666	2690
Rm-Tct_134514_c1_g2_i1_len=3558	1	p3	(CTG)6	18	3477	3494
Rm-Tct_134488_c3_g17_i1_len=1659	1	p3	(GCT)7	21	110	130
Rm-Tct_134520_c0_g1_i7_len=5042	1	p2	(TC)18	36	5006	5041
Rm-Tct_134739_c0_g1_i1_len=5770	1	p3	(TCG)8	24	5632	5655
Rm-Tct_134794_c0_g3_i1_len=1702	1	p1	(T)10	10	787	796
Rm-Tct_134780_c0_g1_i2_len=5165	1	p4	(AGGC)6	24	97	120
Rm-Tct_134780_c0_g1_i5_len=5422	1	p4	(AGGC)6	24	97	120
Rm-Tct_134780_c0_g1_i6_len=4565	1	p4	(AGGC)6	24	97	120
Rm-Tct_134780_c0_g1_i7_len=4308	1	p4	(AGGC)6	24	97	120
Rm-Tct_134801_c0_g10_i6_len=2883	1	p3	(GCT)5	15	2527	2541
Rm-Tct_134801_c0_g10_i6_len=2883	2	p3	(CGT)7	21	2735	2755
Rm-Tct_134811_c2_g1_i3_len=4035	1	p3	(TAT)6	18	125	142
Rm-Tct_134811_c3_g3_i1_len=1350	1	p3	(CTG)12	36	1	36
Rm-Tct_134811_c3_g3_i1_len=1350	2	p3	(TCC)6	18	768	785
Rm-Tct_134811_c3_g3_i2_len=1249	1	p3	(TCC)6	18	667	684
Rm-Tct_134781_c5_g1_i1_len=6940	1	p3	(CGC)6	18	6913	6930
Rm-Tct_134788_c2_g4_i3_len=2416	1	p5	(GTGCC)5	25	1622	1646
Rm-Tct_134736_c3_g4_i4_len=5748	1	p3	(TGA)5	15	3268	3282
Rm-Tct_135468_c1_g9_i11_len=2783	1	p1	(T)10	10	2509	2518
Rm-Tct_157533_c0_g1_i1_len=2478	1	p2	(GC)6	12	266	277
Rm-Tct_173843_c0_g1_i1_len=307	1	p1	(A)11	11	290	300
Rm-Tct_106227_c0_g3_i1_len=482	1	p1	(A)10	10	45	54
Rm-Tct_106227_c0_g4_i1_len=482	1	p1	(A)10	10	45	54
Rm-Tct_106233_c0_g1_i3_len=2317	1	c	(TGCT)5gcttgc(TGCT)5	46	2250	2295
Rm-Tct_117082_c0_g1_i3_len=2303	1	p3	(CAG)7	21	91	111
Rm-Tct_103752_c0_g1_i1_len=2206	1	p1	(A)16	16	9	24
Rm-Tct_118233_c0_g1_i3_len=2477	1	p3	(CAG)6	18	2406	2423
Rm-Tct_118327_c0_g2_i1_len=2545	1	p3	(GCG)5	15	81	95
Rm-Tct_118249_c0_g1_i1_len=829	1	c	(GCC)7tccgccactgcgtcaacagcaccaatttgcaccttcgctgcctatacaacctcagttgtt(GCA)5	96	705	800
Rm-Tct_118324_c0_g1_i2_len=3931	1	p3	(GAG)6	18	67	84
Rm-Tct_118324_c0_g1_i3_len=2536	1	p3	(GAG)6	18	67	84
Rm-Tct_112081_c0_g2_i1_len=4307	1	p3	(CTC)6	18	3919	3936
Rm-Tct_112081_c0_g2_i2_len=3976	1	p3	(CTC)6	18	3588	3605
Rm-Tct_104193_c1_g4_i1_len=1712	1	p3	(GAC)6	18	1468	1485
Rm-Tct_104193_c2_g1_i1_len=388	1	p3	(GGC)7	21	106	126
Rm-Tct_104193_c2_g1_i1_len=388	2	p3	(TCG)6	18	365	382
Rm-Tct_104224_c0_g1_i1_len=3866	1	p3	(GCC)6	18	3743	3760
Rm-Tct_101411_c2_g1_i1_len=553	1	p3	(GCT)5	15	98	112
Rm-Tct_106329_c0_g1_i1_len=3226	1	p2	(GT)6	12	808	819
Rm-Tct_103093_c0_g2_i1_len=3532	1	p3	(CCA)5	15	2375	2389
Rm-Tct_104973_c0_g1_i3_len=4337	1	p2	(AG)11	22	98	119
Rm-Tct_105211_c0_g1_i1_len=3338	1	p1	(T)10	10	1199	1208
Rm-Tct_105267_c0_g1_i1_len=1335	1	p3	(GCC)5	15	571	585
Rm-Tct_105267_c0_g1_i1_len=1335	2	p2	(AG)12	24	1312	1335
Rm-Tct_103817_c0_g2_i1_len=4552	1	c	(CGA)5a(GAC)5	31	628	658
Rm-Tct_103817_c0_g2_i1_len=4552	2	p3	(GAG)5	15	818	832
Rm-Tct_103817_c0_g2_i1_len=4552	3	p4	(GGCT)5	20	4479	4498
Rm-Tct_112827_c0_g1_i1_len=2413	1	p3	(AGC)8	24	2375	2398
Rm-Tct_116903_c0_g2_i2_len=2503	1	p3	(GCT)5	15	1785	1799
Rm-Tct_116903_c0_g2_i2_len=2503	2	p2	(GA)9	18	2115	2132
Rm-Tct_115956_c0_g1_i1_len=2705	1	p6	(AGCTCC)8	48	1	48
Rm-Tct_115956_c0_g1_i1_len=2705	2	p4	(GCTC)5	20	2553	2572
Rm-Tct_125146_c0_g1_i1_len=413	1	p4	(TTGG)5	20	360	379
Rm-Tct_125146_c0_g2_i1_len=448	1	p5	(TTGGT)5	25	375	399
Rm-Tct_125146_c0_g6_i1_len=448	1	p5	(TTGGT)5	25	375	399
Rm-Tct_125231_c0_g2_i8_len=6665	1	p2	(GA)6	12	72	83
Rm-Tct_125989_c0_g1_i1_len=4009	1	p2	(TA)11	22	3987	4008
Rm-Tct_125996_c0_g1_i1_len=2092	1	p2	(AG)7	14	2039	2052
Rm-Tct_126882_c1_g1_i3_len=4327	1	p4	(AACA)5	20	75	94
Rm-Tct_126882_c1_g1_i3_len=4327	2	p3	(GCG)5	15	359	373
Rm-Tct_127022_c0_g2_i1_len=600	1	c	(CTG)7gcgaagctcgtccttggcgaccaccacgagctcac(CAT)5	71	453	523
Rm-Tct_126968_c0_g1_i3_len=2246	1	p3	(CCG)5	15	1604	1618
Rm-Tct_126968_c0_g1_i3_len=2246	2	p4	(GAGC)5	20	1878	1897
Rm-Tct_128333_c0_g3_i2_len=2506	1	p2	(AC)7	14	1715	1728
Rm-Tct_128358_c0_g1_i10_len=3452	1	p2	(CT)20	40	85	124
Rm-Tct_128335_c3_g1_i1_len=1481	1	p1	(A)10	10	85	94
Rm-Tct_128335_c3_g1_i1_len=1481	2	p3	(TTG)5	15	778	792
Rm-Tct_128335_c3_g1_i1_len=1481	3	p2	(TC)6	12	920	931
Rm-Tct_128335_c3_g1_i1_len=1481	4	p1	(A)10	10	1221	1230
Rm-Tct_128565_c1_g1_i3_len=2270	1	p3	(GCA)7	21	104	124
Rm-Tct_128565_c1_g1_i3_len=2270	2	p3	(AGA)6	18	1936	1953
Rm-Tct_128590_c1_g12_i1_len=635	1	c	(A)10tacatgattaaaataatgctaagatatctatatcatggaatagcagatagaacaac(A)10	76	60	135
Rm-Tct_128536_c0_g1_i7_len=1958	1	p2	(TC)6	12	1915	1926
Rm-Tct_129997_c0_g1_i1_len=387	1	p3	(TGC)8	24	99	122
Rm-Tct_129997_c0_g5_i2_len=2941	1	p3	(TGC)8	24	99	122
Rm-Tct_130003_c0_g12_i2_len=1294	1	p3	(GCA)11	33	1260	1292
Rm-Tct_130031_c0_g1_i17_len=1603	1	p2	(AG)8	16	629	644
Rm-Tct_130446_c1_g4_i3_len=3236	1	p2	(AG)16	32	1	32
Rm-Tct_130501_c0_g1_i10_len=2208	1	p3	(TGC)5	15	123	137
Rm-Tct_130437_c0_g2_i1_len=3255	1	p2	(AG)6	12	3046	3057
Rm-Tct_130457_c2_g26_i1_len=2166	1	p3	(GCC)7	21	2144	2164
Rm-Tct_130682_c0_g1_i2_len=3556	1	p3	(CCG)6	18	3107	3124
Rm-Tct_130683_c1_g1_i1_len=2115	1	p3	(GCT)6	18	1975	1992
Rm-Tct_130683_c1_g1_i6_len=2405	1	p3	(GCT)6	18	2265	2282
Rm-Tct_130683_c2_g2_i5_len=3888	1	p3	(GCT)7	21	94	114
Rm-Tct_130712_c0_g1_i1_len=1358	1	p6	(CAAGCC)21	126	1	126
Rm-Tct_130728_c0_g2_i4_len=3076	1	p4	(GGCT)5	20	109	128
Rm-Tct_130664_c0_g2_i1_len=493	1	p3	(CCA)5	15	322	336
Rm-Tct_130723_c3_g5_i2_len=4126	1	p1	(T)11	11	3115	3125
Rm-Tct_131014_c2_g29_i1_len=415	1	p2	(CA)6	12	26	37
Rm-Tct_130948_c3_g1_i2_len=2123	1	p1	(A)10	10	797	806
Rm-Tct_131363_c3_g6_i8_len=2620	1	p2	(AG)7	14	283	296
Rm-Tct_131335_c1_g3_i1_len=4864	1	p3	(GGA)5	15	3106	3120
Rm-Tct_131415_c0_g1_i20_len=5314	1	p2	(GA)6	12	4679	4690
Rm-Tct_131399_c0_g1_i2_len=2614	1	p2	(AG)8	16	2351	2366
Rm-Tct_131377_c2_g1_i14_len=2241	1	p5	(TGCGG)5	25	89	113
Rm-Tct_131664_c1_g1_i4_len=1737	1	p2	(AT)7	14	1698	1711
Rm-Tct_131664_c2_g6_i1_len=4654	1	p2	(AT)11	22	4615	4636
Rm-Tct_131685_c1_g3_i1_len=4472	1	p2	(CT)11	22	4408	4429
Rm-Tct_131733_c1_g1_i3_len=2851	1	p3	(GCA)6	18	126	143
Rm-Tct_131683_c1_g33_i9_len=2522	1	p3	(CCG)5	15	2042	2056
Rm-Tct_132715_c3_g2_i1_len=3682	1	p3	(AGC)6	18	11	28
Rm-Tct_132673_c0_g1_i3_len=12924	1	p3	(CTC)5	15	12908	12922
Rm-Tct_132663_c0_g2_i7_len=3189	1	c	(GAA)7ggagaagaaggtgaaggaggaa(GAG)5	58	116	173
Rm-Tct_132727_c0_g1_i9_len=9415	1	p3	(GAG)5	15	8463	8477
Rm-Tct_133245_c0_g1_i2_len=1878	1	p3	(GTG)8	24	1751	1774
Rm-Tct_133278_c0_g3_i1_len=737	1	p1	(C)11	11	300	310
Rm-Tct_133276_c0_g1_i1_len=2208	1	p2	(GA)7	14	137	150
Rm-Tct_133316_c0_g1_i5_len=1382	1	p6	(GGCGAT)11	66	1	66
Rm-Tct_133252_c6_g3_i1_len=5041	1	p1	(C)12	12	669	680
Rm-Tct_133280_c0_g1_i3_len=3074	1	p3	(CCG)6	18	2945	2962
Rm-Tct_133236_c0_g2_i1_len=1620	1	p2	(AT)11	22	1598	1619
Rm-Tct_134893_c0_g1_i2_len=6737	1	p3	(TCT)5	15	6541	6555
Rm-Tct_134893_c0_g1_i2_len=6737	2	p3	(CCG)6	18	6659	6676
Rm-Tct_134928_c0_g1_i4_len=1516	1	p1	(T)10	10	1321	1330
Rm-Tct_134866_c5_g15_i1_len=431	1	p3	(GCT)5	15	121	135
Rm-Tct_134866_c5_g17_i2_len=503	1	p3	(GCT)5	15	193	207
Rm-Tct_134866_c5_g21_i1_len=472	1	p3	(GCT)5	15	212	226
Rm-Tct_134866_c5_g66_i1_len=441	1	p3	(GCT)5	15	212	226
Rm-Tct_134878_c3_g2_i1_len=515	1	p3	(CCA)5	15	458	472
Rm-Tct_134878_c3_g20_i1_len=479	1	p3	(CCA)5	15	422	436
Rm-Tct_135139_c3_g3_i12_len=2254	1	p5	(CCTCT)5	25	18	42
Rm-Tct_135209_c2_g2_i1_len=927	1	p2	(CT)6	12	690	701
Rm-Tct_135223_c1_g4_i5_len=2084	1	p3	(GCT)6	18	1835	1852
Rm-Tct_135223_c1_g4_i5_len=2084	2	p3	(CAG)6	18	1972	1989
Rm-Tct_135188_c7_g1_i1_len=3384	1	p3	(AGC)5	15	2935	2949
Rm-Tct_135188_c7_g1_i5_len=2842	1	p3	(CAG)5	15	2402	2416
Rm-Tct_135151_c0_g1_i4_len=1231	1	p5	(GAGGC)5	25	100	124
Rm-Tct_135201_c0_g7_i1_len=3732	1	p2	(CT)6	12	3700	3711
Rm-Tct_135201_c0_g7_i10_len=3841	1	p2	(CT)6	12	3809	3820
Rm-Tct_135222_c5_g5_i10_len=4033	1	p3	(GGA)8	24	2977	3000
Rm-Tct_135232_c2_g7_i5_len=4334	1	p2	(TG)6	12	3691	3702
Rm-Tct_137789_c0_g1_i1_len=759	1	p3	(GGC)5	15	618	632
Rm-Tct_175902_c0_g1_i1_len=323	1	p3	(GCG)6	18	71	88
Rm-Tct_182450_c0_g1_i1_len=307	1	p3	(ATT)5	15	130	144
Rm-Tct_186570_c0_g1_i1_len=324	1	p2	(TA)7	14	190	203
Rm-Tct_186626_c0_g1_i1_len=302	1	p3	(GCA)5	15	120	134
Rm-Tct_186626_c0_g1_i1_len=302	2	p3	(CGA)5	15	260	274
Rm-Tct_192745_c0_g1_i1_len=328	1	p1	(A)10	10	167	176
Rm-Tct_115873_c1_g2_i1_len=340	1	p4	(AGCC)6	24	105	128
Rm-Tct_115873_c1_g2_i1_len=340	2	p3	(GGT)6	18	271	288
Rm-Tct_105645_c0_g1_i2_len=2701	1	c	(AG)8(AC)6	28	112	139
Rm-Tct_135080_c0_g1_i12_len=1214	1	p3	(CAG)8	24	1	24
Rm-Tct_135090_c3_g2_i8_len=15953	1	p5	(CTCCA)5	25	15866	15890
Rm-Tct_135110_c1_g2_i3_len=2636	1	p2	(GA)7	14	2606	2619
Rm-Tct_135085_c0_g1_i1_len=3226	1	p1	(A)10	10	2127	2136
Rm-Tct_135048_c0_g3_i10_len=4781	1	p1	(T)11	11	1485	1495
Rm-Tct_134657_c6_g1_i1_len=3872	1	p1	(T)10	10	116	125
Rm-Tct_134657_c6_g1_i1_len=3872	2	p2	(CT)10	20	3751	3770
Rm-Tct_134659_c0_g1_i2_len=2319	1	p3	(GCT)7	21	106	126
Rm-Tct_134659_c2_g1_i12_len=13335	1	p1	(A)10	10	364	373
Rm-Tct_134692_c6_g59_i2_len=449	1	p3	(TCG)5	15	148	162
Rm-Tct_134666_c3_g4_i2_len=4821	1	p3	(GCT)5	15	133	147
Rm-Tct_134666_c3_g4_i3_len=3376	1	p3	(GCT)5	15	133	147
Rm-Tct_134695_c3_g10_i1_len=2789	1	p1	(G)10	10	20	29
Rm-Tct_134695_c3_g10_i2_len=3566	1	p1	(G)10	10	20	29
Rm-Tct_134637_c1_g2_i3_len=2161	1	c	(CGAGG)5cggaggtgggagaggagcggaatcggaggccgtactcgcgggtggtgaggcgcagagaa(GAG)5	99	71	169
Rm-Tct_134647_c2_g1_i4_len=3681	1	p2	(GA)27	54	1	54
Rm-Tct_134639_c3_g28_i1_len=2894	1	p6	(TCGCCA)7	42	2852	2893
Rm-Tct_134655_c0_g1_i1_len=399	1	p3	(TCG)7	21	278	298
Rm-Tct_132977_c4_g1_i5_len=1509	1	p6	(AGCGGC)6	36	203	238
Rm-Tct_133012_c2_g1_i4_len=3438	1	c	(GA)6gcgagagc(GA)6	32	132	163
Rm-Tct_133012_c2_g1_i4_len=3438	2	p3	(GTC)5	15	404	418
Rm-Tct_133021_c0_g1_i5_len=2748	1	p6	(CTCTGC)5	30	2714	2743
Rm-Tct_133024_c1_g1_i4_len=1932	1	c	(GCCA)8gcccgctagccggccagccgct(CAGC)6	78	1	78
Rm-Tct_133026_c0_g1_i4_len=10128	1	p3	(GAC)8	24	111	134
Rm-Tct_133026_c0_g1_i4_len=10128	2	p3	(TCA)5	15	3175	3189
Rm-Tct_133031_c1_g4_i1_len=848	1	c	(A)10tcaatca(AT)7	31	813	843
Rm-Tct_133031_c1_g4_i2_len=1473	1	c	(A)10tcaatca(AT)7	31	1438	1468
Rm-Tct_133031_c1_g4_i3_len=1587	1	c	(A)10tcaatca(AT)7	31	1552	1582
Rm-Tct_129801_c0_g1_i6_len=8169	1	p1	(A)10	10	2323	2332
Rm-Tct_129736_c0_g1_i4_len=1857	1	p3	(GCA)5	15	107	121
Rm-Tct_129736_c0_g1_i17_len=5742	1	p3	(GCA)5	15	107	121
Rm-Tct_129736_c0_g1_i17_len=5742	2	p1	(T)10	10	1175	1184
Rm-Tct_133803_c1_g3_i5_len=2193	1	p3	(TTA)5	15	1815	1829
Rm-Tct_133767_c1_g1_i33_len=8425	1	p5	(CATTC)5	25	8304	8328
Rm-Tct_133784_c1_g1_i1_len=684	1	p1	(T)10	10	494	503
Rm-Tct_133791_c2_g3_i7_len=1513	1	p2	(AG)8	16	143	158
Rm-Tct_133826_c5_g2_i1_len=1797	1	p1	(T)10	10	1781	1790
Rm-Tct_127278_c2_g1_i2_len=3685	1	p3	(AGC)7	21	1	21
Rm-Tct_127325_c0_g1_i8_len=4416	1	p2	(AG)6	12	1394	1405
Rm-Tct_127325_c0_g1_i8_len=4416	2	p3	(CTC)5	15	3985	3999
Rm-Tct_127236_c11_g3_i3_len=2681	1	p1	(A)12	12	123	134
Rm-Tct_127236_c11_g3_i3_len=2681	2	p3	(CCT)6	18	535	552
Rm-Tct_127236_c11_g3_i3_len=2681	3	p3	(AGC)6	18	654	671
Rm-Tct_127235_c0_g1_i8_len=2974	1	p3	(CAT)6	18	317	334
Rm-Tct_127155_c1_g1_i4_len=2413	1	c	(GA)11ggcagctgctcgacccgtgtgttta(TTG)5(CTG)5	77	60	136
Rm-Tct_127177_c0_g1_i1_len=4516	1	p3	(AGA)5	15	3848	3862
Rm-Tct_109434_c0_g1_i2_len=1956	1	p3	(AAT)5	15	1906	1920
Rm-Tct_109443_c0_g1_i2_len=1787	1	p3	(AGC)7	21	1662	1682
Rm-Tct_116540_c0_g1_i3_len=5963	1	p1	(A)10	10	5775	5784
Rm-Tct_116576_c0_g1_i1_len=3601	1	p2	(CT)9	18	2964	2981
Rm-Tct_116611_c0_g1_i3_len=4394	1	p3	(CGA)6	18	104	121
Rm-Tct_127903_c0_g2_i6_len=3981	1	p3	(AAG)6	18	338	355
Rm-Tct_127903_c0_g2_i6_len=3981	2	p3	(AAG)6	18	488	505
Rm-Tct_127837_c0_g1_i4_len=3500	1	p1	(A)10	10	3118	3127
Rm-Tct_127848_c0_g2_i3_len=3847	1	p2	(GA)7	14	879	892
Rm-Tct_107670_c0_g1_i1_len=2245	1	p1	(A)10	10	202	211
Rm-Tct_107681_c0_g1_i1_len=2580	1	p3	(CTG)7	21	2438	2458
Rm-Tct_101253_c0_g1_i1_len=2834	1	p2	(CG)6	12	1490	1501
Rm-Tct_130213_c0_g1_i3_len=5669	1	p2	(AG)7	14	5325	5338
Rm-Tct_130171_c1_g1_i3_len=7085	1	p1	(A)11	11	413	423
Rm-Tct_130189_c0_g2_i4_len=3074	1	p2	(AG)8	16	442	457
Rm-Tct_130189_c0_g2_i9_len=3057	1	p2	(AG)8	16	442	457
Rm-Tct_130134_c0_g1_i1_len=4823	1	p3	(CCG)5	15	125	139
Rm-Tct_130201_c4_g1_i3_len=11416	1	p1	(T)10	10	1480	1489
Rm-Tct_130201_c4_g1_i3_len=11416	2	p1	(T)10	10	3994	4003
Rm-Tct_130201_c4_g1_i3_len=11416	3	p1	(T)10	10	6420	6429
Rm-Tct_130201_c4_g1_i3_len=11416	4	p1	(T)12	12	6596	6607
Rm-Tct_130201_c4_g1_i3_len=11416	5	p1	(T)10	10	6951	6960
Rm-Tct_130201_c4_g1_i3_len=11416	6	p1	(T)10	10	7334	7343
Rm-Tct_130201_c4_g1_i3_len=11416	7	p1	(T)10	10	7585	7594
Rm-Tct_130201_c4_g1_i3_len=11416	8	p1	(T)10	10	9499	9508
Rm-Tct_130201_c4_g1_i3_len=11416	9	p1	(A)11	11	9853	9863
Rm-Tct_130201_c4_g1_i3_len=11416	10	p2	(AT)9	18	11396	11413
Rm-Tct_130201_c4_g1_i5_len=456	1	p3	(GCA)5	15	388	402
Rm-Tct_130143_c1_g1_i1_len=3525	1	p1	(A)11	11	1421	1431
Rm-Tct_130143_c1_g5_i3_len=4141	1	p1	(G)10	10	4110	4119
Rm-Tct_130143_c1_g5_i5_len=1824	1	p1	(G)10	10	1793	1802
Rm-Tct_130169_c0_g1_i1_len=2027	1	p6	(CAATTC)5	30	1	30
Rm-Tct_130169_c0_g1_i1_len=2027	2	p3	(TCA)6	18	913	930
Rm-Tct_116427_c0_g1_i1_len=3229	1	p4	(TGCG)6	24	2307	2330
Rm-Tct_123429_c0_g2_i5_len=3303	1	c	(CCG)6ggcccgccgttgcttccccctcctcccgtgccgaaggccgcagcaacagcggtggtggccgcggcgcc(GCT)6	104	3190	3293
Rm-Tct_131493_c0_g2_i5_len=1669	1	p1	(T)12	12	19	30
Rm-Tct_131501_c2_g7_i3_len=1402	1	p3	(GCA)5	15	108	122
Rm-Tct_131458_c0_g3_i4_len=3990	1	p2	(GA)8	16	446	461
Rm-Tct_131519_c0_g1_i4_len=3605	1	p3	(TCC)5	15	406	420
Rm-Tct_131500_c1_g1_i3_len=1634	1	p3	(GCC)5	15	520	534
Rm-Tct_131462_c0_g1_i4_len=773	1	p3	(GAA)6	18	7	24
Rm-Tct_131508_c1_g1_i4_len=3328	1	p1	(A)11	11	20	30
Rm-Tct_131508_c1_g1_i4_len=3328	2	p3	(CCT)5	15	504	518
Rm-Tct_121616_c0_g1_i2_len=2298	1	p2	(CT)7	14	2002	2015
Rm-Tct_121616_c0_g1_i2_len=2298	2	c	(T)14atttttttaatgtctgctgtcttgcc(T)23	63	2236	2298
Rm-Tct_121580_c0_g1_i3_len=4520	1	p3	(CAG)5	15	4061	4075
Rm-Tct_134251_c0_g4_i8_len=1675	1	p2	(GA)11	22	1	22
Rm-Tct_134302_c0_g4_i1_len=3009	1	p1	(T)10	10	1599	1608
Rm-Tct_134285_c0_g1_i17_len=4125	1	p1	(T)14	14	381	394
Rm-Tct_134285_c0_g1_i17_len=4125	2	c	(TCC)5(TCA)5	30	2921	2950
Rm-Tct_134263_c0_g1_i1_len=2769	1	p4	(CCGA)5	20	53	72
Rm-Tct_134330_c0_g1_i3_len=1720	1	p4	(GCCA)6	24	1685	1708
Rm-Tct_134330_c2_g1_i4_len=3709	1	p3	(TGC)6	18	112	129
Rm-Tct_134306_c0_g2_i2_len=6544	1	p1	(T)13	13	6510	6522
Rm-Tct_134306_c1_g20_i1_len=946	1	p2	(AT)9	18	4	21
Rm-Tct_134304_c0_g1_i16_len=5192	1	p5	(AGAGG)5	25	13	37
Rm-Tct_134304_c1_g2_i5_len=1003	1	p6	(AGCCGC)6	36	76	111
Rm-Tct_108035_c0_g4_i1_len=2401	1	c	(CTG)5t(TGC)5	31	2079	2109
Rm-Tct_129844_c2_g1_i4_len=2015	1	p3	(AAG)6	18	661	678
Rm-Tct_120285_c0_g2_i5_len=2961	1	p2	(TC)6	12	163	174
Rm-Tct_120285_c0_g2_i5_len=2961	2	p3	(GCT)5	15	431	445
Rm-Tct_120285_c0_g2_i5_len=2961	3	p3	(GAC)5	15	745	759
Rm-Tct_120330_c2_g1_i1_len=2209	1	p3	(CCG)5	15	1186	1200
Rm-Tct_120330_c2_g1_i1_len=2209	2	p1	(A)12	12	1901	1912
Rm-Tct_132268_c2_g4_i1_len=1536	1	p5	(CAGAG)6	30	1503	1532
Rm-Tct_132268_c3_g2_i2_len=3931	1	c	(TC)6(CT)6	24	3855	3878
Rm-Tct_132272_c1_g3_i4_len=4275	1	p2	(AC)8	16	4032	4047
Rm-Tct_132272_c1_g3_i7_len=2765	1	p2	(AC)8	16	2522	2537
Rm-Tct_132272_c1_g3_i8_len=2517	1	p2	(AC)8	16	2274	2289
Rm-Tct_132271_c5_g1_i2_len=5209	1	p3	(TCG)6	18	3360	3377
Rm-Tct_132266_c3_g1_i8_len=1673	1	p3	(CGG)6	18	79	96
Rm-Tct_132266_c3_g1_i9_len=7416	1	p3	(CGG)6	18	79	96
Rm-Tct_132266_c3_g1_i11_len=1567	1	p3	(AGG)5	15	24	38
Rm-Tct_132266_c3_g1_i12_len=7816	1	p3	(CGG)6	18	79	96
Rm-Tct_132279_c1_g1_i1_len=3180	1	p3	(GCT)5	15	2756	2770
Rm-Tct_132279_c1_g2_i1_len=970	1	p3	(GCT)5	15	546	560
Rm-Tct_132279_c1_g3_i1_len=996	1	p3	(GCT)5	15	572	586
Rm-Tct_132291_c2_g1_i15_len=2054	1	p5	(CTCGT)8	40	1	40
Rm-Tct_132291_c2_g2_i2_len=3901	1	p1	(T)14	14	1720	1733
Rm-Tct_132291_c2_g2_i2_len=3901	2	p4	(CTCG)5	20	3734	3753
Rm-Tct_132317_c1_g2_i2_len=2877	1	p3	(GGA)8	24	4	27
Rm-Tct_132317_c2_g1_i4_len=3819	1	p3	(TCC)7	21	83	103
Rm-Tct_132237_c2_g4_i4_len=2623	1	p2	(AC)6	12	138	149
Rm-Tct_132237_c2_g4_i4_len=2623	2	p3	(CAG)7	21	582	602
Rm-Tct_132258_c2_g5_i1_len=2428	1	c	(AG)8at(AG)6	30	2227	2256
Rm-Tct_132295_c1_g2_i3_len=4916	1	p3	(GCT)6	18	1340	1357
Rm-Tct_132295_c1_g2_i3_len=4916	2	p3	(CTT)6	18	1522	1539
Rm-Tct_132314_c0_g1_i11_len=5403	1	p3	(GCA)5	15	110	124
Rm-Tct_132314_c0_g1_i11_len=5403	2	p3	(CGC)6	18	469	486
Rm-Tct_132314_c0_g1_i11_len=5403	3	c	(TC)6gctctcg(CT)8ccctctcttctaccagttccgtccaaccaggatgcggggtctatggcctccgggctctgacagacgatgcctcctcatgagtacatt(TC)6	134	5239	5372
Rm-Tct_132311_c1_g2_i2_len=1961	1	p3	(GGC)5	15	783	797
Rm-Tct_132311_c1_g2_i4_len=2569	1	p3	(GGC)5	15	1391	1405
Rm-Tct_132320_c3_g4_i3_len=2004	1	c	(AGC)5ttgggcagca(GCG)5	40	51	90
Rm-Tct_132329_c0_g7_i8_len=6793	1	p4	(GGAT)6	24	6663	6686
Rm-Tct_102358_c0_g1_i3_len=1490	1	p3	(GCG)6	18	1353	1370
Rm-Tct_114221_c0_g1_i8_len=3387	1	c	(GCC)5gacggccgctcgcctcctgctg(CTC)5	52	3270	3321
Rm-Tct_128788_c0_g1_i11_len=3846	1	c	(CGG)5ctgtt(GGC)7	41	60	100
Rm-Tct_128830_c0_g2_i12_len=4635	1	p3	(CCT)7	21	4538	4558
Rm-Tct_128832_c2_g1_i3_len=3919	1	p3	(AGG)5	15	949	963
Rm-Tct_128748_c0_g1_i1_len=442	1	c	(GCC)7tccgccactgcgtcaacagcaccaatttgcaccttcgctgcctatacaacctcagttgtt(GCA)5	96	135	230
Rm-Tct_128748_c3_g1_i9_len=1734	1	p3	(CCG)7	21	1616	1636
Rm-Tct_128820_c0_g1_i1_len=3743	1	p3	(GCC)5	15	2465	2479
Rm-Tct_128820_c0_g1_i1_len=3743	2	p2	(TC)6	12	3468	3479
Rm-Tct_128820_c0_g1_i1_len=3743	3	p3	(GCT)5	15	3728	3742
Rm-Tct_118080_c0_g1_i5_len=1583	1	p3	(CCT)7	21	1502	1522
Rm-Tct_118032_c0_g2_i1_len=2289	1	p3	(GCC)5	15	2096	2110
Rm-Tct_109634_c0_g2_i1_len=2988	1	p3	(GCG)7	21	100	120
Rm-Tct_160223_c0_g1_i1_len=314	1	p3	(AGA)5	15	244	258
Rm-Tct_171838_c0_g1_i1_len=306	1	p3	(GGA)5	15	291	305
Rm-Tct_196043_c0_g1_i1_len=305	1	p2	(TG)6	12	8	19
Rm-Tct_132383_c0_g1_i1_len=4961	1	p6	(CCCTCT)7	42	1	42
Rm-Tct_132383_c0_g1_i1_len=4961	2	p3	(GCC)5	15	194	208
Rm-Tct_132383_c0_g1_i1_len=4961	3	p3	(GCG)5	15	366	380
Rm-Tct_132405_c0_g2_i1_len=433	1	p3	(CAA)8	24	315	338
Rm-Tct_132404_c0_g2_i1_len=1969	1	p2	(TA)10	20	28	47
Rm-Tct_132404_c0_g2_i1_len=1969	2	p2	(AT)6	12	1952	1963
Rm-Tct_132336_c2_g1_i5_len=1113	1	p3	(AGC)8	24	71	94
Rm-Tct_132424_c0_g1_i9_len=3963	1	p1	(A)10	10	459	468
Rm-Tct_128478_c2_g2_i2_len=3704	1	p2	(AG)11	22	109	130
Rm-Tct_128478_c2_g2_i2_len=3704	2	p3	(CAG)6	18	902	919
Rm-Tct_128478_c2_g2_i2_len=3704	3	p5	(GAGAT)5	25	3498	3522
Rm-Tct_128521_c0_g5_i1_len=344	1	p3	(GGC)6	18	241	258
Rm-Tct_134141_c2_g1_i2_len=1882	1	p3	(GCA)6	18	503	520
Rm-Tct_134141_c3_g1_i1_len=2743	1	p3	(GCA)7	21	113	133
Rm-Tct_134162_c1_g6_i5_len=1795	1	p3	(CAG)6	18	1669	1686
Rm-Tct_134173_c0_g2_i1_len=1051	1	c	(CTC)7gg(GAC)6	41	920	960
Rm-Tct_134182_c2_g1_i17_len=4235	1	p3	(GCA)6	18	4155	4172
Rm-Tct_134197_c0_g1_i14_len=2904	1	p3	(GCA)6	18	2795	2812
Rm-Tct_134172_c2_g2_i2_len=2477	1	p3	(GAG)11	33	2443	2475
Rm-Tct_134181_c2_g1_i3_len=5453	1	p3	(CAG)5	15	295	309
Rm-Tct_134181_c2_g1_i3_len=5453	2	p4	(GATT)6	24	437	460
Rm-Tct_134181_c2_g1_i3_len=5453	3	p4	(AGGC)5	20	2696	2715
Rm-Tct_134181_c2_g1_i3_len=5453	4	p2	(AG)8	16	5414	5429
Rm-Tct_134213_c0_g1_i18_len=9018	1	p2	(GT)7	14	5054	5067
Rm-Tct_134213_c0_g1_i18_len=9018	2	p3	(CGA)7	21	8996	9016
Rm-Tct_125559_c0_g2_i1_len=2921	1	p2	(CT)26	52	2869	2920
Rm-Tct_125599_c1_g1_i5_len=2727	1	p4	(GCAG)8	32	2693	2724
Rm-Tct_125553_c0_g1_i3_len=648	1	p2	(TA)9	18	620	637
Rm-Tct_114832_c1_g2_i1_len=4536	1	p3	(ATG)6	18	2143	2160
Rm-Tct_114832_c1_g2_i1_len=4536	2	p2	(GA)6	12	3017	3028
Rm-Tct_114864_c0_g1_i1_len=5721	1	p2	(GA)8	16	804	819
Rm-Tct_114864_c0_g1_i1_len=5721	2	p3	(CAG)5	15	3039	3053
Rm-Tct_114845_c2_g1_i1_len=2124	1	c	(GCG)8gacggaagcagtacggatcgcggcggcggcggccgcagagagagcgcgcgcgagcgcaaccccgagc(GA)6	103	2006	2108
Rm-Tct_136345_c1_g2_i1_len=2885	1	p3	(ACG)10	30	86	115
Rm-Tct_136337_c57_g2_i1_len=1163	1	p1	(A)10	10	262	271
Rm-Tct_124692_c1_g1_i1_len=1617	1	p3	(CTC)7	21	93	113
Rm-Tct_124652_c0_g2_i2_len=4005	1	p3	(GAA)5	15	3339	3353
Rm-Tct_124667_c1_g1_i1_len=2463	1	c	(TC)9gagcactgcgctgtgcgc(TGCAG)5	61	168	228
Rm-Tct_128862_c0_g1_i1_len=2550	1	p2	(CT)6	12	2472	2483
Rm-Tct_128890_c0_g1_i1_len=4972	1	p3	(GCA)6	18	1254	1271
Rm-Tct_128866_c0_g8_i3_len=2770	1	p3	(CAG)5	15	1915	1929
Rm-Tct_128909_c0_g1_i1_len=1535	1	c	(CTG)5cccgccgc(CGT)7	44	88	131
Rm-Tct_113527_c0_g1_i6_len=1398	1	p3	(CCG)6	18	1299	1316
Rm-Tct_113560_c0_g2_i1_len=4110	1	p1	(T)13	13	1	13
Rm-Tct_113560_c0_g2_i2_len=3992	1	p1	(T)13	13	1	13
Rm-Tct_113606_c0_g1_i1_len=997	1	p3	(CGA)5	15	907	921
Rm-Tct_124899_c0_g1_i1_len=6813	1	p3	(CGC)5	15	4282	4296
Rm-Tct_124899_c0_g1_i3_len=5259	1	p3	(CGC)5	15	2728	2742
Rm-Tct_124879_c0_g1_i2_len=4253	1	p2	(AT)11	22	4231	4252
Rm-Tct_124893_c0_g1_i1_len=6241	1	p1	(A)15	15	2	16
Rm-Tct_124900_c0_g1_i3_len=3055	1	p1	(A)18	18	1	18
Rm-Tct_124900_c0_g1_i3_len=3055	2	p3	(CGT)5	15	2516	2530
Rm-Tct_125022_c0_g2_i1_len=353	1	p2	(GC)6	12	259	270
Rm-Tct_124975_c0_g5_i1_len=1244	1	p1	(T)10	10	985	994
Rm-Tct_125025_c0_g1_i2_len=2115	1	p2	(GA)31	62	2053	2114
Rm-Tct_124999_c1_g1_i3_len=4884	1	p1	(A)10	10	1117	1126
Rm-Tct_124999_c1_g1_i6_len=5130	1	p1	(A)10	10	1117	1126
Rm-Tct_128984_c0_g4_i3_len=4993	1	p1	(T)11	11	644	654
Rm-Tct_128984_c0_g4_i3_len=4993	2	p5	(CCGTC)21	105	4886	4990
Rm-Tct_128962_c0_g2_i4_len=5187	1	p1	(G)13	13	4428	4440
Rm-Tct_128962_c0_g2_i4_len=5187	2	p3	(AGC)6	18	4831	4848
Rm-Tct_128995_c1_g3_i1_len=4131	1	p3	(TGC)5	15	121	135
Rm-Tct_128995_c1_g5_i7_len=2378	1	p3	(GCG)6	18	2209	2226
Rm-Tct_128973_c0_g2_i10_len=3872	1	p1	(T)10	10	985	994
Rm-Tct_128973_c0_g2_i10_len=3872	2	p1	(A)17	17	3850	3866
Rm-Tct_128973_c0_g2_i12_len=3361	1	p1	(T)10	10	985	994
Rm-Tct_128973_c0_g2_i12_len=3361	2	p1	(A)17	17	3339	3355
Rm-Tct_128977_c0_g2_i2_len=4748	1	p1	(A)14	14	4720	4733
Rm-Tct_135774_c1_g1_i1_len=6043	1	p1	(A)13	13	5220	5232
Rm-Tct_135824_c2_g9_i4_len=4767	1	p3	(TGC)6	18	2481	2498
Rm-Tct_135824_c2_g9_i4_len=4767	2	p3	(GCT)5	15	3073	3087
Rm-Tct_135824_c2_g9_i4_len=4767	3	p3	(GCT)5	15	3627	3641
Rm-Tct_135824_c2_g9_i16_len=2650	1	p3	(TGC)6	18	1953	1970
Rm-Tct_135824_c2_g9_i16_len=2650	2	p3	(GCT)5	15	2545	2559
Rm-Tct_135776_c2_g1_i19_len=22574	1	p5	(GCAGA)5	25	262	286
Rm-Tct_135776_c2_g1_i20_len=1500	1	p5	(GCAGA)5	25	262	286
Rm-Tct_135801_c3_g1_i5_len=4596	1	p2	(GA)6	12	545	556
Rm-Tct_135750_c2_g1_i1_len=2697	1	p1	(A)10	10	882	891
Rm-Tct_135750_c2_g7_i1_len=1543	1	p3	(CGA)5	15	520	534
Rm-Tct_135750_c2_g9_i1_len=2230	1	p2	(TA)8	16	25	40
Rm-Tct_135750_c2_g9_i1_len=2230	2	p1	(T)13	13	1016	1028
Rm-Tct_135761_c6_g4_i9_len=6651	1	p1	(A)10	10	1506	1515
Rm-Tct_135761_c6_g4_i9_len=6651	2	p3	(ATA)5	15	3841	3855
Rm-Tct_135761_c6_g4_i9_len=6651	3	p2	(TA)8	16	6087	6102
Rm-Tct_135783_c3_g15_i1_len=932	1	p3	(AGC)5	15	360	374
Rm-Tct_135758_c5_g5_i4_len=4248	1	p2	(AT)6	12	2801	2812
Rm-Tct_135789_c2_g7_i12_len=7246	1	p3	(CAG)7	21	7121	7141
Rm-Tct_131741_c0_g1_i1_len=3187	1	p6	(GGCGAT)7	42	3141	3182
Rm-Tct_131822_c3_g1_i3_len=3060	1	p3	(GGC)6	18	42	59
Rm-Tct_131822_c3_g1_i3_len=3060	2	p2	(GT)7	14	340	353
Rm-Tct_131742_c0_g2_i3_len=2627	1	p1	(T)21	21	2526	2546
Rm-Tct_131784_c2_g3_i1_len=1911	1	p3	(GCG)7	21	1783	1803
Rm-Tct_131815_c0_g1_i1_len=1632	1	p2	(AT)6	12	206	217
Rm-Tct_131819_c2_g4_i9_len=3570	1	p3	(GCT)5	15	3305	3319
Rm-Tct_131819_c2_g4_i11_len=2420	1	p3	(GCT)5	15	2155	2169
Rm-Tct_131799_c0_g1_i5_len=2513	1	p2	(TC)8	16	189	204
Rm-Tct_131799_c0_g1_i5_len=2513	2	p3	(CAG)6	18	601	618
Rm-Tct_131746_c2_g4_i7_len=7560	1	p1	(A)13	13	3053	3065
Rm-Tct_131746_c2_g4_i10_len=6157	1	p1	(A)13	13	3053	3065
Rm-Tct_134540_c2_g1_i1_len=1123	1	p6	(TCTCCC)5	30	1	30
Rm-Tct_134544_c0_g2_i1_len=855	1	p3	(TCC)6	18	140	157
Rm-Tct_134539_c0_g2_i9_len=2666	1	p2	(TA)20	40	1	40
Rm-Tct_134539_c0_g3_i5_len=5924	1	p3	(GGC)6	18	5810	5827
Rm-Tct_134574_c1_g1_i6_len=2626	1	p4	(AGGC)5	20	83	102
Rm-Tct_134612_c2_g2_i1_len=831	1	p2	(TA)9	18	4	21
Rm-Tct_134612_c3_g9_i4_len=9716	1	p1	(T)11	11	399	409
Rm-Tct_134612_c3_g9_i4_len=9716	2	p1	(A)11	11	1229	1239
Rm-Tct_134612_c3_g9_i4_len=9716	3	c*	(AT)7tttttta(AT)9(T)10*	48	4927	4974
Rm-Tct_134612_c3_g9_i4_len=9716	4	c	(AT)7ttccataaactgatcagaataatgcctttttttgtatggcagtgcctggccc(T)10	76	9089	9164
Rm-Tct_134612_c3_g9_i5_len=4962	1	p1	(T)11	11	399	409
Rm-Tct_134612_c3_g9_i5_len=4962	2	p1	(A)11	11	1229	1239
Rm-Tct_134612_c3_g9_i5_len=4962	3	c*	(AT)7tttttta(AT)9(T)10*	48	4275	4322
Rm-Tct_134612_c3_g9_i6_len=9064	1	p1	(T)11	11	399	409
Rm-Tct_134612_c3_g9_i6_len=9064	2	p1	(A)11	11	1229	1239
Rm-Tct_134612_c3_g9_i6_len=9064	3	c*	(AT)7tttttta(AT)9(T)10*	48	4275	4322
Rm-Tct_134612_c3_g9_i6_len=9064	4	c	(AT)7ttccataaactgatcagaataatgcctttttttgtatggcagtgcctggccc(T)10	76	8437	8512
Rm-Tct_134563_c0_g1_i5_len=2841	1	p6	(CAGAGC)7	42	329	370
Rm-Tct_134608_c0_g4_i5_len=4396	1	p2	(CT)11	22	4372	4393
Rm-Tct_134585_c0_g1_i19_len=5718	1	p2	(TG)7	14	1222	1235
Rm-Tct_134598_c3_g1_i1_len=1975	1	p2	(AG)28	56	1	56
Rm-Tct_134598_c3_g1_i1_len=1975	2	p4	(ATCG)6	24	1952	1975
Rm-Tct_134598_c6_g2_i8_len=1602	1	p3	(CCG)7	21	98	118
Rm-Tct_134598_c6_g2_i9_len=2276	1	p3	(CCG)7	21	98	118
Rm-Tct_134598_c8_g3_i11_len=5567	1	p2	(TG)6	12	494	505
Rm-Tct_134598_c8_g3_i15_len=1869	1	p2	(TG)6	12	494	505
Rm-Tct_134625_c4_g14_i1_len=311	1	p3	(AAG)5	15	284	298
Rm-Tct_124207_c0_g4_i1_len=1432	1	p3	(AGC)5	15	495	509
Rm-Tct_124154_c0_g2_i2_len=2293	1	p2	(AG)6	12	86	97
Rm-Tct_112568_c0_g1_i1_len=486	1	p1	(T)11	11	475	485
Rm-Tct_112582_c0_g2_i1_len=3096	1	p2	(TC)11	22	1	22
Rm-Tct_111924_c0_g2_i4_len=2164	1	p3	(GCT)5	15	352	366
Rm-Tct_111924_c0_g2_i5_len=2167	1	p3	(GCT)5	15	352	366
Rm-Tct_111979_c0_g1_i4_len=1889	1	p2	(CT)26	52	1837	1888
Rm-Tct_111975_c0_g1_i2_len=3513	1	p2	(TC)9	18	3279	3296
Rm-Tct_124806_c0_g2_i1_len=2975	1	p3	(TGC)12	36	2845	2880
Rm-Tct_124801_c0_g1_i1_len=2447	1	p3	(GCT)5	15	2350	2364
Rm-Tct_132566_c0_g1_i8_len=2085	1	p1	(A)14	14	246	259
Rm-Tct_132623_c0_g1_i11_len=1851	1	p3	(GCG)6	18	151	168
Rm-Tct_132583_c1_g3_i1_len=3915	1	p3	(GCT)7	21	104	124
Rm-Tct_132580_c8_g1_i1_len=2526	1	p3	(TCT)5	15	1682	1696
Rm-Tct_132580_c8_g1_i2_len=1566	1	p3	(TCT)5	15	722	736
Rm-Tct_132536_c0_g3_i5_len=1501	1	p3	(AGG)6	18	108	125
Rm-Tct_132540_c2_g3_i2_len=1507	1	c	(TGT)7(CGT)5	36	132	167
Rm-Tct_132601_c1_g1_i5_len=2565	1	p3	(GGA)5	15	4	18
Rm-Tct_132601_c1_g1_i5_len=2565	2	p3	(CTG)6	18	174	191
Rm-Tct_132546_c3_g2_i1_len=3801	1	p3	(CCG)8	24	3694	3717
Rm-Tct_113938_c1_g1_i1_len=2658	1	c	(T)11acaatactcttacgtgacataatacaaaaagttaaatta(AT)7	64	2047	2110
Rm-Tct_122496_c0_g3_i1_len=2012	1	p3	(CGG)5	15	424	438
Rm-Tct_122496_c0_g3_i1_len=2012	2	p1	(A)16	16	1997	2012
Rm-Tct_122496_c0_g3_i4_len=2375	1	p3	(CGG)5	15	424	438
Rm-Tct_122496_c0_g3_i4_len=2375	2	p1	(A)16	16	2360	2375
Rm-Tct_122496_c0_g3_i7_len=2809	1	p3	(CGG)5	15	424	438
Rm-Tct_122496_c0_g3_i7_len=2809	2	p1	(A)16	16	2794	2809
Rm-Tct_122526_c0_g1_i1_len=3326	1	p5	(TTGCG)6	30	1	30
Rm-Tct_122483_c0_g1_i9_len=2080	1	p4	(AGTG)5	20	64	83
Rm-Tct_103639_c0_g1_i1_len=891	1	p3	(GGC)12	36	854	889
Rm-Tct_118479_c0_g1_i3_len=2684	1	p3	(GAT)5	15	1494	1508
Rm-Tct_118464_c0_g1_i1_len=4858	1	p4	(CGTC)5	20	3763	3782
Rm-Tct_118522_c0_g1_i1_len=1333	1	p3	(GCG)6	18	256	273
Rm-Tct_118703_c0_g1_i2_len=2593	1	p3	(CTT)6	18	167	184
Rm-Tct_118727_c0_g1_i2_len=4724	1	p3	(GCT)6	18	23	40
Rm-Tct_118727_c0_g1_i2_len=4724	2	p3	(TGC)5	15	173	187
Rm-Tct_118727_c0_g1_i2_len=4724	3	p1	(G)10	10	1690	1699
Rm-Tct_118727_c0_g1_i2_len=4724	4	c	(TC)9tatagatatatatatacacagatatatacacag(AT)6acacag(AT)6	81	4627	4707
Rm-Tct_118727_c0_g1_i3_len=4222	1	p3	(GCT)6	18	23	40
Rm-Tct_118727_c0_g1_i3_len=4222	2	p3	(TGC)5	15	173	187
Rm-Tct_118727_c0_g1_i3_len=4222	3	p1	(G)10	10	1690	1699
Rm-Tct_118727_c0_g1_i3_len=4222	4	c	(TC)9tatagatatatatatacacagatatatacacag(AT)6acacag(AT)6	81	4125	4205
Rm-Tct_118686_c0_g1_i3_len=1369	1	c	(T)14actttgttttgtatg(T)10	39	63	101
Rm-Tct_118716_c0_g1_i1_len=3967	1	p3	(TGC)5	15	3838	3852
Rm-Tct_119401_c0_g3_i1_len=474	1	p3	(GCC)5	15	68	82
Rm-Tct_119401_c0_g5_i1_len=474	1	p3	(GCC)5	15	68	82
Rm-Tct_123688_c0_g1_i3_len=5326	1	p3	(AGA)5	15	2482	2496
Rm-Tct_123688_c0_g1_i3_len=5326	2	p2	(AT)6	12	4682	4693
Rm-Tct_123688_c0_g1_i5_len=5317	1	p3	(AGA)5	15	2482	2496
Rm-Tct_123688_c0_g1_i5_len=5317	2	p2	(AT)6	12	4673	4684
Rm-Tct_123709_c0_g3_i1_len=3951	1	p2	(CG)6	12	3080	3091
Rm-Tct_123668_c0_g1_i4_len=5415	1	p3	(CCA)5	15	4179	4193
Rm-Tct_124236_c0_g1_i6_len=3897	1	p3	(GCT)5	15	2853	2867
Rm-Tct_124236_c0_g1_i6_len=3897	2	p3	(AGC)5	15	3883	3897
Rm-Tct_124250_c0_g1_i6_len=3707	1	p3	(CAA)5	15	17	31
Rm-Tct_124250_c0_g1_i6_len=3707	2	p1	(A)12	12	3652	3663
Rm-Tct_136044_c0_g1_i2_len=8734	1	p1	(A)11	11	5595	5605
Rm-Tct_136082_c0_g1_i9_len=1869	1	p3	(CGC)7	21	1723	1743
Rm-Tct_136097_c4_g1_i1_len=11423	1	p1	(A)10	10	2028	2037
Rm-Tct_136097_c4_g1_i1_len=11423	2	c	(A)11ttatttgataaaaatagaaaaagttttatt(A)10	51	3789	3839
Rm-Tct_136097_c4_g1_i1_len=11423	3	p3	(TAA)5	15	6560	6574
Rm-Tct_136097_c4_g1_i2_len=11983	1	p1	(A)10	10	2029	2038
Rm-Tct_136097_c4_g1_i2_len=11983	2	c	(A)11ttatttgataaaaatagaaaaagttttatt(A)10	51	3790	3840
Rm-Tct_136097_c4_g1_i2_len=11983	3	p3	(TAA)5	15	6561	6575
Rm-Tct_136097_c4_g1_i3_len=6932	1	p1	(A)10	10	2028	2037
Rm-Tct_136097_c4_g1_i3_len=6932	2	p1	(T)10	10	4896	4905
Rm-Tct_136112_c8_g1_i1_len=829	1	p1	(A)10	10	24	33
Rm-Tct_136112_c39_g21_i1_len=3072	1	p1	(A)16	16	34	49
Rm-Tct_136112_c39_g97_i5_len=1044	1	p1	(A)22	22	2	23
Rm-Tct_136112_c39_g97_i6_len=1545	1	p1	(A)22	22	2	23
Rm-Tct_136112_c39_g97_i6_len=1545	2	p1	(A)10	10	902	911
Rm-Tct_136112_c40_g1_i1_len=2573	1	p3	(CGA)5	15	1853	1867
Rm-Tct_116716_c0_g1_i1_len=2445	1	p2	(TA)6	12	100	111
Rm-Tct_116723_c0_g1_i7_len=4203	1	p3	(ACG)5	15	453	467
Rm-Tct_116723_c0_g1_i7_len=4203	2	p1	(T)12	12	3623	3634
Rm-Tct_149697_c0_g1_i1_len=337	1	p3	(TTC)5	15	229	243
Rm-Tct_184329_c0_g1_i1_len=319	1	p3	(CTG)5	15	289	303
Rm-Tct_197788_c0_g1_i1_len=321	1	p3	(TTA)6	18	82	99
Rm-Tct_135648_c0_g1_i7_len=4093	1	p2	(TC)7	14	178	191
Rm-Tct_135648_c0_g1_i7_len=4093	2	p1	(A)16	16	3456	3471
Rm-Tct_135656_c0_g1_i1_len=1377	1	p3	(CTG)5	15	626	640
Rm-Tct_135656_c0_g1_i1_len=1377	2	p3	(GCC)7	21	1069	1089
Rm-Tct_135714_c2_g19_i2_len=828	1	p3	(GTC)5	15	384	398
Rm-Tct_135720_c1_g9_i8_len=5033	1	p3	(CGG)5	15	524	538
Rm-Tct_108527_c0_g1_i1_len=2086	1	p1	(A)10	10	27	36
Rm-Tct_108527_c0_g1_i1_len=2086	2	p2	(AT)8	16	682	697
Rm-Tct_144647_c0_g1_i1_len=320	1	p3	(CGC)6	18	94	111
Rm-Tct_112762_c0_g1_i1_len=3358	1	p6	(GCTGCG)5	30	3182	3211
Rm-Tct_112776_c0_g1_i2_len=4986	1	p3	(TCC)5	15	385	399
Rm-Tct_112776_c0_g1_i2_len=4986	2	p3	(CAG)5	15	518	532
Rm-Tct_112809_c0_g1_i2_len=2551	1	p3	(CTC)5	15	2032	2046
Rm-Tct_115641_c0_g1_i1_len=2036	1	c	(GCA)6gcgagaggagaacttcagttcttcctggagagatatggaagtggagagaaaaggtcgctcgtgggc(AG)7	98	1935	2032
Rm-Tct_104157_c0_g1_i1_len=2625	1	p2	(TA)8	16	1803	1818
Rm-Tct_104157_c0_g1_i1_len=2625	2	p3	(TAA)8	24	2600	2623
Rm-Tct_132445_c6_g1_i1_len=650	1	p3	(GCA)7	21	521	541
Rm-Tct_132445_c7_g1_i1_len=359	1	p3	(GCA)8	24	111	134
Rm-Tct_132445_c7_g1_i1_len=359	2	p3	(CAG)5	15	265	279
Rm-Tct_132479_c3_g40_i2_len=5569	1	p3	(CTC)5	15	4141	4155
Rm-Tct_132502_c2_g4_i1_len=5553	1	p1	(T)10	10	2973	2982
Rm-Tct_132502_c2_g4_i1_len=5553	2	p3	(TTA)7	21	4452	4472
Rm-Tct_132502_c5_g2_i1_len=3257	1	p3	(AAT)5	15	99	113
Rm-Tct_132502_c5_g2_i1_len=3257	2	p1	(A)12	12	3132	3143
Rm-Tct_132513_c0_g3_i4_len=1089	1	p3	(CCA)6	18	972	989
Rm-Tct_132513_c0_g3_i6_len=2410	1	p3	(CCA)6	18	2293	2310
Rm-Tct_132495_c2_g4_i1_len=3933	1	p2	(TC)9	18	268	285
Rm-Tct_132474_c0_g3_i1_len=344	1	c	(TCC)7tgccgctcctgctgttgctgctgctgcatccccgaggacccgaccagcggcaaccttcggcccctgttccctgatttccacttttttcggagccc(GCT)7	137	113	249
Rm-Tct_132520_c0_g5_i5_len=1641	1	p6	(CGGAGA)6	36	1	36
Rm-Tct_132468_c1_g1_i2_len=1497	1	p3	(CTG)7	21	1407	1427
Rm-Tct_132468_c3_g1_i1_len=431	1	p3	(GCT)8	24	114	137
Rm-Tct_136194_c3_g4_i4_len=3611	1	p3	(CCG)5	15	3028	3042
Rm-Tct_136194_c3_g4_i6_len=4290	1	p3	(CCG)5	15	3707	3721
Rm-Tct_136141_c3_g14_i15_len=3029	1	p6	(CCGCTC)5	30	2995	3024
Rm-Tct_136154_c11_g13_i8_len=2373	1	p2	(CT)8	16	1635	1650
Rm-Tct_103174_c0_g3_i1_len=1192	1	p3	(CAG)6	18	1055	1072
Rm-Tct_103211_c0_g1_i1_len=488	1	p3	(CAG)7	21	402	422
Rm-Tct_131989_c0_g1_i1_len=4044	1	p1	(A)10	10	185	194
Rm-Tct_131995_c0_g1_i1_len=5470	1	p3	(CCT)5	15	3548	3562
Rm-Tct_131995_c0_g1_i1_len=5470	2	p4	(CCGA)6	24	5444	5467
Rm-Tct_131995_c0_g1_i3_len=5012	1	p3	(CCT)5	15	3548	3562
Rm-Tct_131995_c0_g1_i3_len=5012	2	p4	(CCGA)6	24	4986	5009
Rm-Tct_131995_c0_g5_i2_len=2863	1	p4	(CCGA)5	20	117	136
Rm-Tct_131995_c0_g9_i2_len=3364	1	p4	(TTGC)5	20	2111	2130
Rm-Tct_131944_c0_g1_i20_len=7204	1	p5	(GTCCA)5	25	7095	7119
Rm-Tct_131982_c0_g1_i2_len=2573	1	p3	(CCG)6	18	399	416
Rm-Tct_131980_c10_g5_i8_len=6616	1	p1	(G)12	12	2776	2787
Rm-Tct_131984_c2_g7_i1_len=2439	1	p3	(AGG)5	15	549	563
Rm-Tct_132023_c0_g5_i4_len=4649	1	p6	(CAAGCA)20	120	4525	4644
Rm-Tct_131266_c4_g17_i1_len=771	1	p3	(AGC)5	15	45	59
Rm-Tct_131266_c4_g17_i1_len=771	2	p2	(AT)6	12	693	704
Rm-Tct_131318_c0_g5_i2_len=3613	1	p3	(TCT)5	15	1651	1665
Rm-Tct_131318_c0_g5_i2_len=3613	2	p3	(GAC)5	15	2056	2070
Rm-Tct_131318_c0_g5_i2_len=3613	3	p4	(CGCT)5	20	3437	3456
Rm-Tct_131294_c0_g1_i12_len=1576	1	p3	(TCG)5	15	106	120
Rm-Tct_131272_c1_g3_i1_len=4397	1	p1	(T)10	10	944	953
Rm-Tct_131271_c4_g21_i2_len=2046	1	p3	(GCA)5	15	134	148
Rm-Tct_128128_c0_g2_i3_len=1123	1	p3	(GGC)6	18	27	44
Rm-Tct_128128_c0_g2_i12_len=3085	1	p3	(GGC)6	18	27	44
Rm-Tct_128128_c0_g2_i12_len=3085	2	p4	(TTTA)6	24	2980	3003
Rm-Tct_128075_c0_g1_i2_len=4547	1	p3	(GCT)5	15	4044	4058
Rm-Tct_103370_c0_g1_i1_len=4420	1	p1	(T)11	11	2880	2890
Rm-Tct_119982_c0_g1_i1_len=4557	1	p3	(CTG)6	18	2713	2730
Rm-Tct_119982_c1_g1_i1_len=2177	1	p1	(T)13	13	1969	1981
Rm-Tct_128172_c0_g1_i2_len=1354	1	p1	(A)10	10	1330	1339
Rm-Tct_128172_c0_g1_i6_len=1355	1	p1	(A)10	10	1331	1340
Rm-Tct_128172_c0_g1_i10_len=1355	1	p1	(A)10	10	1195	1204
Rm-Tct_128170_c0_g1_i2_len=2286	1	p3	(CTC)8	24	54	77
Rm-Tct_128170_c0_g1_i2_len=2286	2	p2	(AT)6	12	1653	1664
Rm-Tct_128211_c7_g3_i3_len=2899	1	p6	(GCACCA)6	36	1	36
Rm-Tct_123059_c0_g1_i3_len=3057	1	p2	(CG)7	14	486	499
Rm-Tct_123059_c0_g1_i4_len=5605	1	p2	(CG)7	14	486	499
Rm-Tct_114390_c0_g1_i1_len=1856	1	p3	(CGG)5	15	1584	1598
Rm-Tct_115262_c0_g1_i1_len=2843	1	p2	(GA)37	74	1	74
Rm-Tct_120666_c0_g2_i2_len=2475	1	p3	(CTG)8	24	2351	2374
Rm-Tct_119493_c0_g1_i1_len=3554	1	p3	(AGG)7	21	1	21
Rm-Tct_121195_c0_g1_i2_len=4139	1	p4	(GAGG)6	24	4057	4080
Rm-Tct_170131_c0_g1_i1_len=352	1	p3	(CTG)5	15	275	289
Rm-Tct_103554_c0_g2_i2_len=3920	1	p3	(TCC)5	15	3507	3521
Rm-Tct_135253_c1_g5_i13_len=2164	1	p1	(G)12	12	1639	1650
Rm-Tct_135245_c2_g1_i1_len=6078	1	p1	(T)11	11	5961	5971
Rm-Tct_135245_c2_g7_i1_len=4190	1	p1	(T)11	11	4073	4083
Rm-Tct_135270_c1_g1_i1_len=412	1	p3	(CAG)6	18	119	136
Rm-Tct_135270_c3_g1_i5_len=1889	1	p1	(A)10	10	261	270
Rm-Tct_135252_c1_g1_i3_len=1960	1	p1	(T)10	10	104	113
Rm-Tct_135252_c1_g1_i3_len=1960	2	c	(TC)12gctctctctctccctctctctcc(CT)9	65	1891	1955
Rm-Tct_135307_c1_g57_i2_len=5487	1	p2	(AT)6	12	7	18
Rm-Tct_135307_c1_g57_i2_len=5487	2	p1	(A)10	10	345	354
Rm-Tct_135307_c1_g57_i2_len=5487	3	p1	(T)10	10	1053	1062
Rm-Tct_135307_c1_g57_i2_len=5487	4	p1	(T)11	11	2436	2446
Rm-Tct_135307_c1_g57_i2_len=5487	5	p1	(G)11	11	4686	4696
Rm-Tct_135307_c1_g57_i3_len=6260	1	p2	(AT)6	12	7	18
Rm-Tct_135307_c1_g57_i3_len=6260	2	p1	(A)10	10	345	354
Rm-Tct_135307_c1_g57_i3_len=6260	3	p1	(T)10	10	1053	1062
Rm-Tct_135307_c1_g57_i3_len=6260	4	p1	(T)11	11	2436	2446
Rm-Tct_135307_c1_g57_i5_len=8238	1	p2	(AT)6	12	7	18
Rm-Tct_135307_c1_g57_i5_len=8238	2	p1	(A)11	11	345	355
Rm-Tct_135307_c1_g57_i5_len=8238	3	p1	(T)10	10	1054	1063
Rm-Tct_135307_c1_g57_i5_len=8238	4	p1	(T)11	11	2437	2447
Rm-Tct_135307_c1_g57_i5_len=8238	5	p1	(G)11	11	4687	4697
Rm-Tct_135307_c1_g57_i6_len=8236	1	p2	(AT)6	12	7	18
Rm-Tct_135307_c1_g57_i6_len=8236	2	p1	(A)10	10	345	354
Rm-Tct_135307_c1_g57_i6_len=8236	3	p1	(T)10	10	1054	1063
Rm-Tct_135307_c1_g57_i6_len=8236	4	p1	(T)11	11	2437	2447
Rm-Tct_135307_c1_g57_i9_len=8238	1	p2	(AT)6	12	7	18
Rm-Tct_135307_c1_g57_i9_len=8238	2	p1	(A)10	10	345	354
Rm-Tct_135307_c1_g57_i9_len=8238	3	p1	(T)10	10	1053	1062
Rm-Tct_135307_c1_g57_i9_len=8238	4	p1	(T)11	11	2436	2446
Rm-Tct_135307_c1_g57_i9_len=8238	5	p1	(G)11	11	4686	4696
Rm-Tct_135327_c2_g3_i1_len=3685	1	p3	(GGT)9	27	53	79
Rm-Tct_109216_c0_g1_i4_len=1437	1	p1	(A)10	10	24	33
Rm-Tct_109285_c0_g1_i1_len=1094	1	p3	(GAC)7	21	969	989
Rm-Tct_132745_c2_g1_i17_len=694	1	p6	(GCAGCG)7	42	1	42
Rm-Tct_132813_c1_g1_i1_len=13100	1	p3	(CGC)6	18	101	118
Rm-Tct_132813_c1_g1_i1_len=13100	2	p3	(GGC)5	15	580	594
Rm-Tct_132827_c0_g2_i4_len=4010	1	p1	(T)10	10	993	1002
Rm-Tct_132828_c3_g2_i1_len=3801	1	c	(CT)8cgctctcg(CT)9cgctctcg(CT)9cgctctcg(CT)9cgctctctctgactccgtcggagcct(CCG)5	135	1	135
Rm-Tct_132830_c1_g1_i10_len=3616	1	p1	(A)15	15	2094	2108
Rm-Tct_132764_c0_g1_i1_len=5291	1	p3	(GAC)5	15	244	258
Rm-Tct_132764_c0_g2_i2_len=4466	1	p3	(GAC)5	15	244	258
Rm-Tct_132810_c2_g1_i1_len=4566	1	p1	(T)10	10	3048	3057
Rm-Tct_132780_c0_g1_i1_len=1373	1	p3	(GCA)5	15	1248	1262
Rm-Tct_132780_c1_g1_i5_len=10888	1	p3	(ATC)6	18	10303	10320
Rm-Tct_132780_c1_g1_i5_len=10888	2	p4	(CGGA)5	20	10642	10661
Rm-Tct_132780_c1_g1_i5_len=10888	3	c	(GCT)5gcccgggcctgcgctttcctgtgcggaggggaaaaatatccccctcttccgcctcggacgctcg(GGCA)5	99	10786	10884
Rm-Tct_132808_c0_g2_i3_len=1923	1	p2	(AT)13	26	1	26
Rm-Tct_132738_c0_g1_i1_len=831	1	c	(GCT)7cccgctcctgctcgcagcccggtagccaccgcccggtagccgccgcccggtagccgcccgcgaagggttgcaatcg(GCC)5	112	692	803
Rm-Tct_132738_c0_g1_i2_len=3927	1	c	(AT)6ac(AT)10	34	116	149
Rm-Tct_132738_c0_g1_i2_len=3927	2	c	(GCT)7cccgctcctgctcgcagcccggtagccaccgcccggtagccgccgcccggtagccgcccgcgaagggttgcaatcg(GCC)5	112	3788	3899
Rm-Tct_132767_c0_g1_i9_len=1264	1	p3	(TCT)5	15	128	142
Rm-Tct_132783_c0_g1_i1_len=3288	1	c*	(CTC)6(CTCCTT)5*	45	3239	3283
Rm-Tct_132831_c1_g5_i1_len=358	1	p2	(TC)6	12	333	344
Rm-Tct_124409_c0_g1_i6_len=3616	1	p1	(T)10	10	3495	3504
Rm-Tct_124375_c0_g1_i2_len=2465	1	p3	(AAG)5	15	86	100
Rm-Tct_124375_c0_g1_i7_len=5361	1	p3	(AAG)5	15	86	100
Rm-Tct_124364_c0_g1_i4_len=5502	1	p2	(GA)6	12	1	12
Rm-Tct_133634_c1_g2_i3_len=8120	1	p2	(AG)9	18	129	146
Rm-Tct_133634_c1_g2_i3_len=8120	2	p3	(CGC)5	15	7812	7826
Rm-Tct_133714_c0_g6_i9_len=5849	1	p5	(AGCAT)5	25	1731	1755
Rm-Tct_133696_c2_g12_i1_len=4100	1	p1	(A)17	17	294	310
Rm-Tct_133696_c2_g12_i1_len=4100	2	p2	(AT)6	12	1983	1994
Rm-Tct_133696_c2_g12_i1_len=4100	3	p1	(A)11	11	2967	2977
Rm-Tct_133696_c2_g12_i3_len=8923	1	p1	(A)17	17	294	310
Rm-Tct_133696_c2_g12_i3_len=8923	2	p2	(AT)6	12	2551	2562
Rm-Tct_133696_c2_g12_i3_len=8923	3	p1	(A)11	11	3535	3545
Rm-Tct_133696_c2_g12_i3_len=8923	4	p1	(A)13	13	5176	5188
Rm-Tct_133696_c2_g12_i3_len=8923	5	p1	(T)10	10	7349	7358
Rm-Tct_133696_c2_g12_i3_len=8923	6	p1	(A)13	13	7833	7845
Rm-Tct_133696_c2_g12_i3_len=8923	7	p1	(T)11	11	8173	8183
Rm-Tct_133696_c2_g12_i3_len=8923	8	p2	(AT)7	14	8905	8918
Rm-Tct_133696_c2_g12_i5_len=4668	1	p1	(A)17	17	294	310
Rm-Tct_133696_c2_g12_i5_len=4668	2	p2	(AT)6	12	2551	2562
Rm-Tct_133696_c2_g12_i5_len=4668	3	p1	(A)11	11	3535	3545
Rm-Tct_133696_c2_g18_i1_len=4282	1	p1	(A)10	10	1365	1374
Rm-Tct_133696_c2_g18_i1_len=4282	2	p2	(TA)8	16	4074	4089
Rm-Tct_133665_c0_g1_i1_len=4206	1	p2	(GA)10	20	4035	4054
Rm-Tct_133704_c3_g1_i5_len=3371	1	p3	(GCA)5	15	3223	3237
Rm-Tct_133704_c5_g10_i2_len=4423	1	p5	(GTGGC)5	25	589	613
Rm-Tct_133704_c5_g14_i4_len=1207	1	p5	(GGCGT)5	25	844	868
Rm-Tct_133722_c1_g1_i5_len=5141	1	p5	(TCTCC)5	25	5114	5138
Rm-Tct_133722_c2_g2_i2_len=1737	1	p2	(GA)8	16	590	605
Rm-Tct_133722_c2_g3_i1_len=3548	1	p2	(GA)8	16	590	605
Rm-Tct_133722_c2_g3_i4_len=3725	1	p2	(GA)8	16	590	605
Rm-Tct_133722_c2_g6_i1_len=4233	1	p1	(A)10	10	3561	3570
Rm-Tct_133644_c3_g1_i3_len=1660	1	p1	(T)14	14	42	55
Rm-Tct_133644_c3_g1_i3_len=1660	2	p5	(ATTTT)5	25	1497	1521
Rm-Tct_133719_c2_g2_i6_len=3566	1	p3	(GGA)6	18	13	30
Rm-Tct_133719_c2_g2_i6_len=3566	2	p3	(CAG)5	15	586	600
Rm-Tct_133169_c4_g1_i1_len=3924	1	p3	(AGA)5	15	1199	1213
Rm-Tct_133169_c4_g1_i2_len=3732	1	p3	(AGA)5	15	1007	1021
Rm-Tct_133208_c0_g1_i5_len=8453	1	p2	(TC)6	12	5880	5891
Rm-Tct_133229_c0_g1_i1_len=3694	1	p3	(GGA)5	15	330	344
Rm-Tct_133229_c0_g1_i1_len=3694	2	p3	(GAG)5	15	496	510
Rm-Tct_133229_c0_g1_i1_len=3694	3	p3	(TGC)6	18	1885	1902
Rm-Tct_133229_c0_g1_i2_len=3739	1	p3	(GGA)5	15	330	344
Rm-Tct_133229_c0_g1_i2_len=3739	2	p3	(GAG)5	15	496	510
Rm-Tct_133229_c0_g1_i2_len=3739	3	p3	(TGC)6	18	1928	1945
Rm-Tct_133155_c1_g15_i4_len=5100	1	p1	(C)11	11	2167	2177
Rm-Tct_133155_c1_g15_i5_len=5372	1	p1	(C)11	11	2439	2449
Rm-Tct_133185_c1_g1_i1_len=5265	1	p1	(A)10	10	923	932
Rm-Tct_133185_c1_g1_i1_len=5265	2	c	(A)12tataggcaaaggacatggttttgtgcttaacccttcatgcaattgaatagagtggataaataa(AT)10	95	3858	3952
Rm-Tct_133185_c1_g1_i3_len=6531	1	p1	(A)10	10	923	932
Rm-Tct_133185_c1_g1_i3_len=6531	2	c	(A)12tataggcaaaggacatggttttgtgcttaacccttcatgcaattgaatagagtggataaataa(AT)10	95	3858	3952
Rm-Tct_133185_c1_g1_i4_len=13997	1	p1	(A)10	10	923	932
Rm-Tct_133185_c1_g1_i4_len=13997	2	p1	(G)11	11	5457	5467
Rm-Tct_133185_c1_g1_i4_len=13997	3	p1	(A)10	10	5743	5752
Rm-Tct_133185_c1_g1_i4_len=13997	4	c	(G)10tgggaagaaagaagaactgac(A)10	41	6404	6444
Rm-Tct_133185_c1_g1_i4_len=13997	5	p1	(T)12	12	12853	12864
Rm-Tct_133185_c1_g1_i5_len=4135	1	p1	(A)10	10	923	932
Rm-Tct_133185_c1_g1_i5_len=4135	2	p1	(A)12	12	3854	3865
Rm-Tct_133185_c1_g1_i7_len=11527	1	p1	(A)10	10	923	932
Rm-Tct_133185_c1_g1_i7_len=11527	2	p1	(G)11	11	5453	5463
Rm-Tct_133185_c1_g1_i7_len=11527	3	p1	(A)10	10	5739	5748
Rm-Tct_133185_c1_g1_i7_len=11527	4	c	(G)10tgggaagaaagaagaactgac(A)10	41	6400	6440
Rm-Tct_133190_c0_g1_i3_len=2610	1	p2	(GA)9	18	1	18
Rm-Tct_133143_c0_g1_i1_len=3019	1	p3	(CTT)5	15	2721	2735
Rm-Tct_133143_c0_g1_i1_len=3019	2	p3	(CTG)6	18	2878	2895
Rm-Tct_185126_c0_g1_i1_len=320	1	p1	(A)10	10	307	316
Rm-Tct_185513_c0_g1_i1_len=313	1	p3	(GCC)5	15	28	42
Rm-Tct_191674_c0_g1_i1_len=323	1	p3	(GGC)5	15	37	51
Rm-Tct_194128_c0_g1_i1_len=334	1	p1	(A)11	11	57	67
Rm-Tct_135843_c2_g9_i1_len=378	1	p3	(GCC)5	15	166	180
Rm-Tct_135843_c2_g12_i3_len=341	1	p3	(GCC)5	15	193	207
Rm-Tct_135910_c3_g4_i1_len=2397	1	p1	(A)17	17	115	131
Rm-Tct_135909_c0_g2_i3_len=2529	1	c	(GA)9(AG)10	38	86	123
Rm-Tct_135927_c2_g22_i2_len=623	1	p3	(CTG)5	15	330	344
Rm-Tct_135885_c0_g1_i13_len=1218	1	p3	(CTG)5	15	64	78
Rm-Tct_135885_c0_g1_i21_len=2561	1	p3	(CTG)5	15	64	78
Rm-Tct_135850_c0_g1_i3_len=1420	1	p3	(GCC)5	15	373	387
Rm-Tct_135850_c0_g1_i3_len=1420	2	p3	(GCG)6	18	552	569
Rm-Tct_123532_c1_g1_i1_len=1856	1	p3	(CGC)7	21	111	131
Rm-Tct_123457_c0_g1_i1_len=3098	1	p3	(CTC)5	15	432	446
Rm-Tct_123526_c0_g5_i1_len=540	1	p3	(CGA)5	15	308	322
Rm-Tct_130270_c0_g4_i4_len=4323	1	p3	(GCG)5	15	4227	4241
Rm-Tct_130306_c0_g1_i20_len=613	1	p3	(TGC)5	15	171	185
Rm-Tct_130327_c2_g7_i2_len=1134	1	p1	(T)10	10	47	56
Rm-Tct_130327_c2_g7_i2_len=1134	2	p1	(T)11	11	184	194
Rm-Tct_119228_c0_g1_i3_len=3245	1	p3	(GCC)5	15	2306	2320
Rm-Tct_120393_c0_g1_i2_len=2393	1	p3	(GGC)6	18	2034	2051
Rm-Tct_129350_c0_g1_i16_len=3504	1	p3	(GCT)7	21	333	353
Rm-Tct_129428_c0_g5_i2_len=1779	1	p5	(TGCTC)5	25	1675	1699
Rm-Tct_129427_c3_g1_i7_len=2649	1	p3	(AGA)7	21	123	143
Rm-Tct_129342_c0_g1_i1_len=388	1	p2	(CT)7	14	18	31
Rm-Tct_154946_c0_g1_i1_len=319	1	p3	(CTG)7	21	244	264
Rm-Tct_130838_c1_g17_i15_len=6854	1	p2	(TC)11	22	6832	6853
Rm-Tct_130854_c0_g1_i1_len=1828	1	p3	(GCG)5	15	1698	1712
Rm-Tct_130898_c0_g1_i18_len=1085	1	p3	(GCA)5	15	41	55
Rm-Tct_130888_c0_g8_i1_len=3923	1	p1	(A)10	10	3880	3889
Rm-Tct_130888_c0_g14_i4_len=3174	1	p3	(AGC)7	21	11	31
Rm-Tct_130910_c1_g1_i7_len=6529	1	p3	(GCC)6	18	6224	6241
Rm-Tct_130920_c1_g2_i2_len=3058	1	p3	(TTC)6	18	1957	1974
Rm-Tct_130906_c2_g1_i4_len=4535	1	p3	(CGA)5	15	4388	4402
Rm-Tct_130886_c1_g2_i1_len=1663	1	p1	(A)10	10	543	552
Rm-Tct_135380_c5_g9_i6_len=4026	1	p3	(GCA)5	15	100	114
Rm-Tct_135388_c5_g12_i6_len=4012	1	p3	(GCG)5	15	813	827
Rm-Tct_135388_c5_g12_i9_len=7621	1	p3	(GCG)5	15	813	827
Rm-Tct_135357_c0_g16_i5_len=395	1	p6	(GAAGGA)16	96	1	96
Rm-Tct_135394_c3_g5_i15_len=3717	1	p2	(TG)7	14	2958	2971
Rm-Tct_135336_c2_g1_i3_len=6326	1	p5	(GGAGC)5	25	360	384
Rm-Tct_135336_c2_g1_i3_len=6326	2	p2	(TC)10	20	539	558
Rm-Tct_135336_c2_g1_i5_len=1098	1	p5	(GGAGC)5	25	360	384
Rm-Tct_120572_c0_g1_i2_len=2676	1	p1	(T)10	10	95	104
Rm-Tct_120574_c0_g1_i2_len=4297	1	p2	(GA)7	14	3812	3825
Rm-Tct_120605_c0_g1_i1_len=4686	1	p5	(GAGAG)5	25	75	99
Rm-Tct_120605_c0_g1_i1_len=4686	2	p3	(GAC)5	15	835	849
Rm-Tct_120605_c0_g4_i1_len=315	1	p5	(GAGAG)27	135	15	149
Rm-Tct_120603_c0_g3_i2_len=3585	1	p3	(GCG)7	21	61	81
Rm-Tct_121400_c0_g1_i1_len=4770	1	p3	(TGC)5	15	3661	3675
Rm-Tct_121400_c0_g1_i1_len=4770	2	p3	(GCT)6	18	4066	4083
Rm-Tct_121402_c1_g2_i1_len=4178	1	p4	(ATAA)5	20	67	86
Rm-Tct_121402_c1_g2_i1_len=4178	2	p3	(CCT)5	15	432	446
Rm-Tct_121409_c0_g7_i1_len=1719	1	p3	(CCT)6	18	1570	1587
Rm-Tct_123803_c1_g2_i3_len=3315	1	p3	(TGG)6	18	2847	2864
Rm-Tct_123762_c0_g1_i4_len=2630	1	p2	(AG)8	16	119	134
Rm-Tct_123762_c0_g1_i4_len=2630	2	p1	(T)10	10	2597	2606
Rm-Tct_123818_c0_g2_i6_len=5020	1	p3	(CTG)5	15	4888	4902
Rm-Tct_123805_c0_g2_i1_len=3838	1	p6	(ACGACC)5	30	1	30
Rm-Tct_127406_c2_g1_i5_len=1604	1	p2	(GA)11	22	1	22
Rm-Tct_127379_c0_g1_i4_len=2705	1	p2	(CT)6	12	87	98
Rm-Tct_127379_c0_g1_i5_len=2974	1	p2	(CT)6	12	87	98
Rm-Tct_127379_c0_g1_i10_len=3083	1	p2	(CT)6	12	87	98
Rm-Tct_121828_c0_g1_i5_len=4799	1	p2	(GC)6	12	4316	4327
Rm-Tct_122383_c0_g3_i1_len=1607	1	p2	(AG)10	20	112	131
Rm-Tct_122433_c0_g1_i1_len=2121	1	p3	(AGC)6	18	81	98
Rm-Tct_130361_c1_g1_i9_len=1842	1	p3	(CGG)5	15	1642	1656
Rm-Tct_130390_c0_g5_i1_len=1712	1	p2	(AT)7	14	252	265
Rm-Tct_130369_c0_g3_i5_len=4441	1	p3	(GGA)7	21	1	21
Rm-Tct_130371_c0_g1_i4_len=2921	1	p2	(GA)11	22	1	22
Rm-Tct_130386_c2_g2_i2_len=2287	1	p2	(GA)6	12	173	184
Rm-Tct_133542_c1_g1_i2_len=567	1	p1	(A)17	17	453	469
Rm-Tct_133581_c2_g3_i25_len=1993	1	p6	(CGGACA)6	36	1	36
Rm-Tct_133600_c3_g1_i2_len=1711	1	p1	(A)10	10	1035	1044
Rm-Tct_133564_c0_g1_i9_len=7759	1	p1	(T)16	16	7744	7759
Rm-Tct_133620_c0_g1_i6_len=4477	1	p4	(GCCA)5	20	4363	4382
Rm-Tct_133620_c1_g3_i1_len=2265	1	p4	(CAGC)6	24	2242	2265
Rm-Tct_133620_c2_g3_i15_len=1576	1	p4	(AGCC)6	24	1	24
Rm-Tct_133549_c0_g1_i6_len=1780	1	p3	(GTC)5	15	1559	1573
Rm-Tct_125503_c0_g1_i1_len=1562	1	p3	(TGC)6	18	1432	1449
Rm-Tct_125489_c0_g1_i4_len=3740	1	p6	(GACGAG)5	30	65	94
Rm-Tct_125489_c0_g1_i4_len=3740	2	p1	(T)10	10	2548	2557
Rm-Tct_112227_c0_g1_i1_len=3265	1	c	(AGC)7g(GCA)6	40	3116	3155
Rm-Tct_112227_c1_g1_i1_len=521	1	p3	(AGC)7	21	126	146
Rm-Tct_112227_c1_g1_i1_len=521	2	p3	(GCG)6	18	341	358
Rm-Tct_114568_c0_g2_i1_len=3410	1	p1	(A)10	10	2061	2070
Rm-Tct_114570_c0_g2_i1_len=5578	1	p2	(TC)7	14	3221	3234
Rm-Tct_107781_c0_g1_i6_len=2478	1	p3	(ACG)5	15	491	505
Rm-Tct_125415_c0_g1_i1_len=5946	1	p3	(CCG)5	15	4816	4830
Rm-Tct_125392_c0_g1_i11_len=6634	1	p3	(CGT)6	18	655	672
Rm-Tct_125392_c0_g1_i18_len=4545	1	p3	(CGT)6	18	655	672
Rm-Tct_125428_c0_g1_i2_len=2859	1	p2	(AC)6	12	774	785
Rm-Tct_125795_c1_g3_i2_len=2080	1	p3	(CGG)6	18	125	142
Rm-Tct_125767_c1_g9_i1_len=628	1	p1	(T)14	14	5	18
Rm-Tct_125747_c0_g1_i2_len=2659	1	p3	(GCC)6	18	2171	2188
Rm-Tct_152811_c0_g1_i1_len=308	1	p3	(GCG)5	15	125	139
Rm-Tct_129671_c0_g1_i13_len=2734	1	p3	(GCG)6	18	104	121
Rm-Tct_129681_c0_g3_i1_len=2183	1	p2	(GA)8	16	92	107
Rm-Tct_129681_c0_g3_i1_len=2183	2	p3	(GCT)5	15	1931	1945
Rm-Tct_129681_c0_g3_i1_len=2183	3	p3	(AGG)6	18	2160	2177
Rm-Tct_129721_c1_g1_i1_len=4743	1	p1	(A)11	11	2498	2508
Rm-Tct_129723_c0_g1_i2_len=2818	1	p2	(CT)10	20	2739	2758
Rm-Tct_129725_c0_g1_i8_len=4519	1	p6	(CATCGC)6	36	1	36
Rm-Tct_129672_c0_g2_i1_len=1932	1	p1	(T)10	10	61	70
Rm-Tct_129639_c0_g1_i4_len=2289	1	p3	(AGG)12	36	1	36
Rm-Tct_129639_c0_g1_i4_len=2289	2	p3	(GGC)6	18	148	165
Rm-Tct_120207_c0_g1_i2_len=3975	1	p3	(CGG)5	15	3837	3851
Rm-Tct_120207_c0_g1_i3_len=2898	1	p3	(CGG)5	15	2760	2774
Rm-Tct_121492_c2_g1_i1_len=313	1	p3	(CGG)5	15	272	286
Rm-Tct_121532_c0_g1_i1_len=882	1	p2	(AG)6	12	678	689
Rm-Tct_121489_c4_g1_i1_len=339	1	p3	(CGC)5	15	57	71
Rm-Tct_126423_c0_g7_i1_len=555	1	p3	(GCC)5	15	43	57
Rm-Tct_126389_c0_g1_i1_len=3389	1	p4	(GGCT)5	20	3353	3372
Rm-Tct_153341_c0_g1_i1_len=313	1	p3	(GTT)5	15	297	311
Rm-Tct_116966_c0_g1_i4_len=5275	1	p3	(AGC)6	18	94	111
Rm-Tct_116966_c0_g1_i4_len=5275	2	p2	(TA)6	12	4582	4593
Rm-Tct_116985_c0_g1_i2_len=2729	1	c	(CTCG)5ctct(CG)6	36	2665	2700
Rm-Tct_117012_c2_g1_i2_len=4358	1	p1	(T)13	13	3918	3930
Rm-Tct_134042_c1_g11_i1_len=3550	1	p3	(CCG)6	18	1732	1749
Rm-Tct_134091_c0_g1_i10_len=4670	1	p3	(CGC)6	18	4537	4554
Rm-Tct_134118_c0_g1_i3_len=1016	1	c	(CGG)7cagaagccgagcaatgccagcggcgatcccggcgagaggcgcgcccggcgggggcggcga(CGG)5	96	61	156
Rm-Tct_134118_c0_g1_i3_len=1016	2	p3	(CGC)5	15	353	367
Rm-Tct_134072_c2_g2_i5_len=1567	1	p3	(GCA)7	21	113	133
Rm-Tct_134132_c0_g1_i19_len=6639	1	p3	(AGC)5	15	118	132
Rm-Tct_134132_c0_g1_i19_len=6639	2	p3	(CCG)5	15	666	680
Rm-Tct_134132_c0_g1_i22_len=5849	1	p3	(AGC)5	15	118	132
Rm-Tct_134132_c0_g1_i22_len=5849	2	p3	(CCG)5	15	666	680
Rm-Tct_135573_c1_g66_i4_len=2495	1	p1	(T)11	11	1572	1582
Rm-Tct_135589_c4_g1_i1_len=299	1	p3	(CGG)6	18	84	101
Rm-Tct_135537_c2_g36_i1_len=604	1	p2	(CT)8	16	562	577
Rm-Tct_135537_c2_g36_i2_len=840	1	p2	(CT)8	16	798	813
Rm-Tct_135544_c1_g5_i6_len=10201	1	c	(AG)7gccgggaaagacagtagtcgggaaggggtaggggacgagtccgaccacagagc(GA)6	79	513	591
Rm-Tct_135544_c1_g5_i6_len=10201	2	p3	(CGG)7	21	5652	5672
Rm-Tct_135544_c1_g5_i6_len=10201	3	p3	(GCG)6	18	9403	9420
Rm-Tct_135591_c4_g4_i5_len=2567	1	p3	(GTC)12	36	2530	2565
Rm-Tct_135607_c0_g1_i2_len=692	1	p3	(CGA)8	24	559	582
Rm-Tct_135604_c1_g11_i6_len=3463	1	p3	(AGC)8	24	49	72
Rm-Tct_135604_c1_g11_i6_len=3463	2	p2	(TA)9	18	1657	1674
Rm-Tct_119545_c0_g1_i1_len=2531	1	p5	(CTGGT)7	35	2494	2528
Rm-Tct_108228_c0_g2_i1_len=1008	1	p3	(GTC)6	18	662	679
Rm-Tct_182330_c0_g1_i1_len=1359	1	p2	(GA)8	16	248	263
Rm-Tct_182330_c0_g1_i1_len=1359	2	p2	(CT)30	60	1299	1358
Rm-Tct_101469_c1_g1_i1_len=3995	1	p3	(GTC)7	21	247	267
Rm-Tct_101469_c1_g1_i2_len=3812	1	p3	(GTC)7	21	247	267
Rm-Tct_148933_c0_g1_i1_len=305	1	p6	(CCCTCT)7	42	259	300
Rm-Tct_128641_c0_g1_i14_len=1144	1	p3	(GCG)6	18	240	257
Rm-Tct_128699_c0_g1_i5_len=3386	1	p3	(GCG)5	15	110	124
Rm-Tct_128663_c0_g1_i6_len=4636	1	p3	(CGC)6	18	4430	4447
Rm-Tct_128663_c0_g1_i6_len=4636	2	p2	(CT)8	16	4559	4574
Rm-Tct_128688_c0_g5_i10_len=3298	1	p3	(CTT)6	18	1518	1535
Rm-Tct_128688_c0_g5_i10_len=3298	2	p3	(GGC)5	15	3175	3189
Rm-Tct_128715_c0_g3_i2_len=3723	1	p3	(GCA)5	15	3576	3590
Rm-Tct_125639_c0_g1_i1_len=2311	1	p2	(AG)12	24	2179	2202
Rm-Tct_125677_c0_g1_i5_len=5577	1	p3	(GCT)5	15	5539	5553
Rm-Tct_125720_c0_g1_i3_len=5398	1	p4	(CCAG)5	20	5311	5330
Rm-Tct_125656_c0_g1_i3_len=3105	1	p2	(GA)7	14	206	219
Rm-Tct_117637_c0_g1_i3_len=3133	1	p1	(A)12	12	135	146
Rm-Tct_117637_c0_g1_i3_len=3133	2	p1	(G)10	10	3029	3038
Rm-Tct_127530_c0_g1_i4_len=2565	1	p3	(GAG)5	15	109	123
Rm-Tct_113689_c0_g1_i4_len=2369	1	p5	(GGGAA)5	25	115	139
Rm-Tct_141850_c0_g1_i1_len=347	1	p1	(T)11	11	11	21
Rm-Tct_133471_c0_g1_i1_len=2384	1	p3	(AGC)5	15	147	161
Rm-Tct_133530_c3_g2_i1_len=3398	1	p3	(TCC)5	15	1715	1729
Rm-Tct_133514_c0_g7_i4_len=1357	1	p1	(A)10	10	167	176
Rm-Tct_133475_c2_g4_i1_len=478	1	c	(AG)8aagcgcacgagagagaagcgcag(GA)7agcgcaggg(GA)6agcgcag(GA)6	93	163	255
Rm-Tct_127959_c0_g1_i1_len=2884	1	p1	(T)13	13	44	56
Rm-Tct_128006_c1_g1_i1_len=312	1	p6	(GCCTCT)6	36	272	307
Rm-Tct_127958_c0_g1_i13_len=1178	1	p3	(CGC)8	24	110	133
Rm-Tct_128013_c0_g1_i4_len=2822	1	p3	(GGC)5	15	64	78
Rm-Tct_127955_c0_g1_i6_len=5270	1	p3	(GCT)6	18	1	18
Rm-Tct_104592_c1_g3_i1_len=327	1	p2	(CG)6	12	75	86
Rm-Tct_126713_c0_g1_i2_len=4462	1	p2	(CT)11	22	4408	4429
Rm-Tct_126654_c0_g2_i1_len=6435	1	p3	(CCA)5	15	5501	5515
Rm-Tct_132184_c6_g1_i6_len=3584	1	p3	(GAC)8	24	3439	3462
Rm-Tct_132184_c6_g1_i7_len=4084	1	p3	(GAC)8	24	3939	3962
Rm-Tct_132192_c0_g3_i11_len=3566	1	p1	(A)10	10	66	75
Rm-Tct_132177_c3_g1_i1_len=1927	1	p2	(AG)8	16	212	227
Rm-Tct_132177_c3_g1_i1_len=1927	2	p5	(TGGAC)5	25	1795	1819
Rm-Tct_132201_c0_g6_i1_len=1400	1	p2	(TA)9	18	1380	1397
Rm-Tct_132201_c0_g6_i3_len=1432	1	p2	(TA)9	18	1412	1429
Rm-Tct_132201_c0_g6_i13_len=1786	1	p2	(TA)9	18	1766	1783
Rm-Tct_109528_c0_g1_i1_len=3146	1	p1	(C)12	12	315	326
Rm-Tct_123538_c1_g1_i1_len=563	1	c	(GGC)7gagtacggtgtcgcctcagacttctcctccgccgtgcccacgtcctccgccgtggcccggcatttgagcgccactctcctcggcgcgctcgcccgccgcc(GCG)6	139	107	245
Rm-Tct_123614_c0_g1_i1_len=3247	1	p1	(A)10	10	171	180
Rm-Tct_123614_c0_g1_i1_len=3247	2	p2	(CT)6	12	2896	2907
Rm-Tct_123614_c0_g1_i1_len=3247	3	p4	(GGAG)5	20	3080	3099
Rm-Tct_133935_c0_g5_i9_len=1950	1	p3	(TGC)5	15	1808	1822
Rm-Tct_134031_c0_g3_i6_len=2595	1	p2	(GA)8	16	1352	1367
Rm-Tct_133940_c0_g2_i1_len=3203	1	p3	(CTC)6	18	347	364
Rm-Tct_134008_c2_g4_i15_len=2349	1	p2	(TC)6	12	1946	1957
Rm-Tct_134018_c2_g1_i3_len=1527	1	p2	(GA)9	18	45	62
Rm-Tct_134018_c2_g1_i12_len=3954	1	p2	(GA)9	18	45	62
Rm-Tct_134018_c2_g1_i12_len=3954	2	p3	(TTC)6	18	401	418
Rm-Tct_134030_c3_g9_i2_len=1540	1	p4	(GCTC)6	24	138	161
Rm-Tct_134030_c3_g9_i2_len=1540	2	p3	(GGA)6	18	566	583
Rm-Tct_134030_c3_g9_i2_len=1540	3	p3	(GGC)5	15	1276	1290
Rm-Tct_123936_c0_g1_i1_len=4484	1	p3	(CAG)5	15	204	218
Rm-Tct_123936_c0_g1_i2_len=2895	1	p3	(CAG)5	15	204	218
Rm-Tct_123981_c0_g1_i2_len=4988	1	p3	(TGA)5	15	2980	2994
Rm-Tct_123981_c0_g1_i2_len=4988	2	p4	(CCAG)5	20	4505	4524
Rm-Tct_124003_c0_g2_i1_len=1287	1	c	(CCG)7caccccagcggattcagcagactcgcccgcaggccctg(CGC)6	77	78	154
Rm-Tct_118030_c0_g1_i1_len=3797	1	p1	(A)13	13	56	68
Rm-Tct_123182_c0_g1_i6_len=2132	1	p2	(CT)7	14	1792	1805
Rm-Tct_124472_c0_g2_i2_len=4301	1	p3	(TCT)6	18	4018	4035
Rm-Tct_124472_c0_g2_i2_len=4301	2	p3	(TCT)6	18	4224	4241
Rm-Tct_124477_c0_g1_i1_len=2088	1	p3	(GCG)8	24	97	120
Rm-Tct_124477_c0_g1_i1_len=2088	2	p1	(T)12	12	1976	1987
Rm-Tct_124477_c0_g1_i8_len=3120	1	p3	(GCG)8	24	97	120
Rm-Tct_124477_c0_g1_i8_len=3120	2	p1	(T)12	12	3008	3019
Rm-Tct_124477_c0_g1_i11_len=3628	1	p1	(T)12	12	3516	3527
Rm-Tct_124498_c0_g1_i3_len=7391	1	p2	(AG)8	16	7223	7238
Rm-Tct_133360_c1_g2_i7_len=3855	1	p3	(AGG)5	15	108	122
Rm-Tct_133389_c2_g1_i1_len=357	1	p5	(TGGAG)5	25	257	281
Rm-Tct_133419_c0_g16_i1_len=596	1	p3	(CGC)5	15	187	201
Rm-Tct_133433_c6_g8_i4_len=4997	1	p3	(CGC)6	18	2005	2022
Rm-Tct_133433_c6_g8_i4_len=4997	2	p3	(GTG)5	15	3383	3397
Rm-Tct_133350_c3_g1_i14_len=6350	1	p3	(CCT)8	24	6191	6214
Rm-Tct_133413_c1_g3_i3_len=2219	1	p1	(A)10	10	140	149
Rm-Tct_133413_c1_g3_i3_len=2219	2	p2	(TC)7	14	2184	2197
Rm-Tct_133408_c1_g2_i3_len=791	1	p2	(CA)8	16	79	94
Rm-Tct_133335_c1_g1_i3_len=7250	1	p3	(GGC)6	18	1	18
Rm-Tct_133382_c1_g3_i5_len=1366	1	p6	(TGCCTC)6	36	1	36
Rm-Tct_123004_c0_g1_i1_len=5790	1	p3	(GCT)5	15	1	15
Rm-Tct_123004_c0_g1_i1_len=5790	2	p3	(GTG)6	18	226	243
Rm-Tct_152027_c0_g1_i1_len=307	1	p3	(CCA)5	15	102	116
Rm-Tct_124611_c0_g1_i8_len=2665	1	p3	(CCG)10	30	2634	2663
Rm-Tct_124632_c2_g1_i1_len=451	1	p3	(GGC)7	21	313	333
Rm-Tct_124613_c0_g1_i1_len=6227	1	p2	(CT)7	14	5251	5264
Rm-Tct_124613_c0_g1_i1_len=6227	2	p4	(CATT)5	20	5564	5583
Rm-Tct_124593_c1_g1_i3_len=3379	1	p3	(GCG)5	15	2422	2436
Rm-Tct_124614_c0_g1_i8_len=4268	1	p3	(GCT)7	21	4124	4144
Rm-Tct_104003_c0_g1_i1_len=2190	1	p1	(T)15	15	305	319
Rm-Tct_104046_c0_g2_i1_len=1807	1	p3	(TCG)8	24	1667	1690
Rm-Tct_113232_c0_g1_i1_len=2339	1	p1	(G)10	10	53	62
Rm-Tct_113232_c0_g1_i1_len=2339	2	p1	(A)12	12	2257	2268
Rm-Tct_136007_c1_g1_i3_len=1198	1	p6	(TGGAGC)5	30	1059	1088
Rm-Tct_136027_c5_g1_i1_len=1298	1	p1	(T)17	17	8	24
Rm-Tct_135991_c0_g2_i2_len=5597	1	p1	(T)10	10	4114	4123
Rm-Tct_135991_c0_g2_i2_len=5597	2	p1	(T)10	10	5312	5321
Rm-Tct_111448_c0_g1_i2_len=2737	1	p4	(TCGG)5	20	429	448
Rm-Tct_111434_c0_g1_i1_len=1971	1	p3	(CTG)7	21	1838	1858
Rm-Tct_136306_c6_g3_i5_len=1618	1	p3	(CAG)5	15	212	226
Rm-Tct_136243_c15_g1_i9_len=23874	1	p2	(TA)9	18	101	118
Rm-Tct_136243_c15_g1_i9_len=23874	2	p1	(A)10	10	9173	9182
Rm-Tct_136243_c15_g1_i9_len=23874	3	p1	(A)10	10	10848	10857
Rm-Tct_136243_c15_g1_i9_len=23874	4	p2	(TA)6	12	13608	13619
Rm-Tct_136243_c15_g1_i9_len=23874	5	p1	(A)10	10	14209	14218
Rm-Tct_136243_c15_g1_i9_len=23874	6	p3	(TTA)6	18	14564	14581
Rm-Tct_136243_c15_g1_i9_len=23874	7	p1	(T)11	11	15132	15142
Rm-Tct_136243_c15_g1_i9_len=23874	8	p1	(T)10	10	15360	15369
Rm-Tct_136243_c15_g1_i9_len=23874	9	p1	(T)10	10	15755	15764
Rm-Tct_136243_c15_g1_i9_len=23874	10	p1	(T)13	13	16231	16243
Rm-Tct_136243_c15_g1_i9_len=23874	11	p1	(T)11	11	17056	17066
Rm-Tct_136285_c79_g155_i1_len=784	1	p1	(T)35	35	1	35
Rm-Tct_136266_c13_g1_i2_len=2007	1	p4	(CCTC)5	20	86	105
Rm-Tct_136288_c4_g2_i11_len=6241	1	p3	(CTG)6	18	120	137
Rm-Tct_136324_c12_g3_i1_len=12563	1	p3	(CCG)8	24	9781	9804
Rm-Tct_136324_c12_g3_i1_len=12563	2	p1	(A)13	13	12531	12543
Rm-Tct_102708_c0_g1_i3_len=1300	1	p3	(GGC)5	15	1165	1179
Rm-Tct_125051_c0_g1_i1_len=2929	1	p3	(GCT)5	15	2515	2529
Rm-Tct_125090_c0_g1_i13_len=2032	1	p3	(GCT)5	15	81	95
Rm-Tct_125090_c0_g1_i13_len=2032	2	p3	(CGC)5	15	482	496
Rm-Tct_134996_c1_g16_i3_len=6197	1	p1	(T)10	10	4879	4888
Rm-Tct_134996_c1_g16_i10_len=5686	1	p1	(T)10	10	4368	4377
Rm-Tct_135022_c3_g3_i1_len=3316	1	p2	(TA)6	12	2851	2862
Rm-Tct_134960_c0_g15_i4_len=2287	1	p4	(CGGA)5	20	256	275
Rm-Tct_120866_c0_g1_i1_len=3063	1	p2	(GA)6	12	188	199
Rm-Tct_120862_c0_g1_i1_len=1499	1	p3	(GCC)5	15	785	799
Rm-Tct_120930_c0_g1_i3_len=2268	1	p3	(GCA)5	15	1993	2007
Rm-Tct_120930_c0_g1_i3_len=2268	2	p3	(CAG)5	15	2132	2146
Rm-Tct_130592_c0_g2_i1_len=2001	1	p3	(GCG)5	15	105	119
Rm-Tct_130597_c0_g1_i8_len=5476	1	p3	(GAG)6	18	75	92
Rm-Tct_130597_c0_g1_i8_len=5476	2	p3	(GCA)7	21	1881	1901
Rm-Tct_130597_c0_g1_i8_len=5476	3	p3	(GGC)5	15	3252	3266
Rm-Tct_130602_c0_g1_i4_len=2455	1	p5	(TGGAG)6	30	2423	2452
Rm-Tct_130563_c1_g1_i7_len=2187	1	p1	(A)10	10	71	80
Rm-Tct_130550_c0_g1_i7_len=1007	1	p5	(CCTCC)5	25	93	117
Rm-Tct_130579_c2_g5_i3_len=2834	1	p1	(A)10	10	2733	2742
Rm-Tct_130612_c6_g2_i9_len=5857	1	p1	(A)10	10	3285	3294
Rm-Tct_130612_c6_g3_i2_len=3750	1	c	(TCC)7tgccgctcctgctgttgctgctgctgcatccccgaggacccgaccagcggcaaccttcggcccctgttccctgatttccacttttttcggagccc(GCT)7	137	3569	3705
Rm-Tct_114678_c0_g1_i1_len=2973	1	p3	(GGC)5	15	83	97
Rm-Tct_114678_c0_g1_i1_len=2973	2	p3	(GCG)5	15	214	228
Rm-Tct_114678_c0_g1_i1_len=2973	3	c	(AG)7c(GA)7gc(GA)7gc(GA)7gc(GA)7gc(GA)7gc(GA)7	109	2855	2963
Rm-Tct_114719_c0_g1_i3_len=2712	1	p2	(TA)8	16	2653	2668
Rm-Tct_126776_c0_g1_i4_len=4076	1	p2	(CT)7	14	70	83
Rm-Tct_126786_c1_g4_i1_len=855	1	p3	(CGC)6	18	573	590
Rm-Tct_126772_c0_g1_i3_len=6281	1	c	(GGAC)6ggagggcggcggcggtgacggccaccacc(ACG)7	74	20	93
Rm-Tct_108437_c0_g1_i1_len=2623	1	p2	(GC)7	14	1766	1779
Rm-Tct_108437_c0_g1_i2_len=3271	1	p2	(GC)7	14	2414	2427
Rm-Tct_108449_c0_g3_i1_len=514	1	p1	(T)11	11	473	483
Rm-Tct_121875_c0_g1_i2_len=4401	1	p6	(CCTCTT)10	60	4042	4101
Rm-Tct_121902_c0_g1_i2_len=4313	1	p1	(T)10	10	80	89
Rm-Tct_121902_c0_g1_i2_len=4313	2	p1	(T)11	11	1226	1236
Rm-Tct_116244_c0_g3_i1_len=3249	1	p4	(CAGC)6	24	3124	3147
Rm-Tct_116290_c0_g1_i3_len=4970	1	p2	(GC)6	12	528	539
Rm-Tct_133067_c1_g1_i2_len=4886	1	p3	(GCG)5	15	157	171
Rm-Tct_133067_c1_g1_i2_len=4886	2	p1	(A)11	11	2184	2194
Rm-Tct_133121_c1_g1_i5_len=2360	1	p3	(CCT)6	18	110	127
Rm-Tct_133121_c1_g1_i5_len=2360	2	p3	(GGA)5	15	556	570
Rm-Tct_133038_c0_g1_i2_len=1440	1	p1	(T)23	23	1	23
Rm-Tct_133038_c0_g1_i2_len=1440	2	p3	(GCG)5	15	1379	1393
Rm-Tct_133038_c1_g1_i1_len=2575	1	p3	(GCG)6	18	116	133
Rm-Tct_133038_c1_g1_i1_len=2575	2	c	(CAG)5ttcctcccttagca(GCT)8	53	2413	2465
Rm-Tct_131573_c0_g1_i1_len=1657	1	p1	(T)17	17	1543	1559
Rm-Tct_131563_c0_g4_i6_len=2502	1	p6	(GCTGGC)5	30	1	30
Rm-Tct_131597_c0_g1_i8_len=2776	1	p3	(GGC)6	18	1	18
Rm-Tct_131630_c0_g1_i5_len=3086	1	p3	(CTG)21	63	1	63
Rm-Tct_131629_c0_g2_i1_len=5179	1	p3	(GAC)7	21	4755	4775
Rm-Tct_131629_c0_g2_i4_len=5167	1	p3	(GAC)7	21	4743	4763
Rm-Tct_184946_c0_g1_i1_len=402	1	p3	(CGA)5	15	160	174
Rm-Tct_193080_c0_g1_i1_len=339	1	p1	(A)11	11	37	47
Rm-Tct_121059_c0_g1_i5_len=3686	1	p3	(GCA)7	21	95	115
Rm-Tct_106172_c0_g1_i2_len=1999	1	p3	(GGA)6	18	284	301
Rm-Tct_106172_c0_g1_i2_len=1999	2	p5	(GAGAG)5	25	1963	1987
Rm-Tct_158257_c1_g1_i1_len=318	1	p3	(GCC)5	15	192	206
Rm-Tct_126139_c0_g1_i2_len=2095	1	p1	(T)12	12	46	57
Rm-Tct_126139_c0_g1_i9_len=3955	1	p1	(T)12	12	46	57
Rm-Tct_126135_c1_g1_i1_len=2207	1	p1	(A)10	10	15	24
Rm-Tct_108638_c0_g1_i2_len=4328	1	p3	(CGC)5	15	522	536
Rm-Tct_108638_c0_g1_i2_len=4328	2	p3	(GCC)6	18	983	1000
Rm-Tct_108673_c0_g1_i2_len=1011	1	p5	(CGAGA)5	25	115	139
Rm-Tct_122317_c0_g1_i3_len=4008	1	p3	(GAG)5	15	494	508
Rm-Tct_120108_c0_g3_i1_len=809	1	p3	(CGG)6	18	639	656
Rm-Tct_120108_c0_g4_i1_len=770	1	p3	(CGG)6	18	639	656
Rm-Tct_120119_c0_g1_i4_len=2311	1	p3	(GCT)7	21	1	21
Rm-Tct_129035_c1_g4_i5_len=3740	1	c	(CGCT)5caccgcgacgtgactgattgatcggcgatggagtgaaatgtcatattgc(CGT)6	87	162	248
Rm-Tct_129081_c0_g1_i6_len=2285	1	p4	(CCTG)9	36	1	36
Rm-Tct_129081_c0_g2_i2_len=3995	1	p1	(T)10	10	211	220
Rm-Tct_129081_c0_g2_i2_len=3995	2	p4	(GCCT)6	24	3969	3992
Rm-Tct_129123_c0_g2_i3_len=4257	1	p3	(CGC)7	21	4128	4148
Rm-Tct_129090_c1_g1_i2_len=4610	1	p2	(TC)11	22	128	149
Rm-Tct_129103_c1_g1_i2_len=2092	1	p2	(CT)11	22	2070	2091
Rm-Tct_129117_c0_g1_i2_len=6291	1	p3	(ATT)6	18	3321	3338
Rm-Tct_129133_c0_g1_i1_len=4234	1	p3	(CAG)7	21	1526	1546
Rm-Tct_144343_c0_g1_i1_len=368	1	p1	(A)13	13	158	170
Rm-Tct_120978_c0_g1_i2_len=1714	1	p1	(A)10	10	1464	1473
Rm-Tct_120937_c0_g1_i3_len=2636	1	p3	(CTC)10	30	2605	2634
Rm-Tct_120994_c0_g1_i1_len=623	1	p3	(GCA)6	18	251	268
Rm-Tct_131908_c1_g1_i14_len=1852	1	p6	(TCGCCA)9	54	1	54
Rm-Tct_131870_c0_g2_i11_len=4854	1	p3	(TCC)5	15	4299	4313
Rm-Tct_131857_c0_g1_i4_len=3614	1	p2	(AT)12	24	66	89
Rm-Tct_131857_c1_g2_i3_len=1299	1	p2	(CT)6	12	362	373
Rm-Tct_131923_c0_g1_i3_len=4811	1	p1	(T)10	10	30	39
Rm-Tct_133866_c1_g2_i16_len=2062	1	p3	(GGA)5	15	476	490
Rm-Tct_133915_c3_g5_i11_len=5063	1	p1	(A)10	10	3238	3247
Rm-Tct_133885_c0_g9_i3_len=2814	1	p2	(AT)12	24	104	127
Rm-Tct_133885_c0_g9_i3_len=2814	2	p2	(AT)11	22	2792	2813
Rm-Tct_133885_c0_g9_i5_len=5711	1	p2	(AT)12	24	104	127
Rm-Tct_133885_c0_g9_i5_len=5711	2	p1	(A)10	10	3272	3281
Rm-Tct_133885_c0_g9_i5_len=5711	3	p2	(AT)11	22	5689	5710
Rm-Tct_133916_c1_g2_i4_len=1599	1	p1	(A)12	12	1564	1575
Rm-Tct_134370_c6_g24_i3_len=1292	1	p3	(CAT)5	15	549	563
Rm-Tct_134358_c1_g1_i17_len=2646	1	p3	(GGA)6	18	1186	1203
Rm-Tct_134360_c1_g1_i3_len=3248	1	p2	(TA)7	14	3078	3091
Rm-Tct_134386_c6_g1_i1_len=1840	1	p1	(T)17	17	1167	1183
Rm-Tct_134390_c3_g5_i1_len=3680	1	p3	(ATC)6	18	1513	1530
Rm-Tct_134390_c3_g20_i1_len=3680	1	p3	(TGA)6	18	2150	2167
Rm-Tct_134378_c0_g1_i1_len=2683	1	c	(GGA)5gggaagaggagctcaggtaccaccgtgggcagttccttgcagacgtcttcgcaccacacg(GCC)7	96	34	129
Rm-Tct_134351_c0_g4_i19_len=1842	1	p1	(T)14	14	92	105
Rm-Tct_134380_c0_g1_i1_len=351	1	p3	(CGC)7	21	108	128
Rm-Tct_134380_c1_g14_i1_len=527	1	p3	(CCG)5	15	397	411
Rm-Tct_152896_c0_g1_i1_len=1793	1	p3	(CCT)5	15	1658	1672
Rm-Tct_131070_c2_g1_i3_len=3339	1	p3	(GCC)5	15	2439	2453
Rm-Tct_131070_c2_g1_i3_len=3339	2	p3	(GCT)5	15	3209	3223
Rm-Tct_131100_c0_g1_i1_len=2833	1	p3	(CCT)6	18	2805	2822
Rm-Tct_131086_c2_g1_i3_len=1843	1	p3	(CGG)11	33	1	33
Rm-Tct_131102_c0_g1_i9_len=2639	1	p3	(GCT)6	18	2512	2529
Rm-Tct_131118_c0_g2_i3_len=4425	1	p5	(GGGAC)20	100	1	100
Rm-Tct_131113_c3_g2_i2_len=3140	1	p2	(TA)6	12	1335	1346
Rm-Tct_131120_c0_g1_i3_len=5153	1	p1	(T)10	10	3211	3220
Rm-Tct_113489_c0_g1_i1_len=4929	1	p3	(GTC)5	15	3439	3453
Rm-Tct_113489_c0_g1_i1_len=4929	2	p2	(CT)10	20	4578	4597
Rm-Tct_113487_c0_g2_i1_len=332	1	p3	(GGC)5	15	188	202
Rm-Tct_113433_c0_g1_i2_len=6139	1	p3	(CTG)5	15	5566	5580
Rm-Tct_111765_c0_g1_i1_len=937	1	p1	(T)10	10	134	143
Rm-Tct_111765_c0_g1_i1_len=937	2	p3	(AAC)7	21	806	826
Rm-Tct_111744_c1_g1_i5_len=1788	1	p3	(AGC)6	18	300	317
Rm-Tct_129529_c0_g1_i3_len=2621	1	p3	(TCC)7	21	2487	2507
Rm-Tct_129529_c1_g1_i2_len=5604	1	p3	(TCC)8	24	95	118
Rm-Tct_129524_c0_g1_i4_len=374	1	p3	(GCA)6	18	101	118
Rm-Tct_122897_c1_g1_i1_len=4482	1	p1	(T)17	17	4465	4481
Rm-Tct_122899_c0_g1_i2_len=1743	1	p2	(CT)7	14	1410	1423
Rm-Tct_116769_c0_g1_i1_len=4185	1	p2	(CT)8	16	3691	3706
Rm-Tct_116769_c0_g1_i1_len=4185	2	p3	(AGC)5	15	4074	4088
Rm-Tct_116769_c2_g1_i1_len=5476	1	p1	(T)17	17	781	797
Rm-Tct_116769_c2_g1_i1_len=5476	2	p1	(T)15	15	1821	1835
Rm-Tct_116769_c2_g1_i2_len=2423	1	p1	(T)17	17	781	797
Rm-Tct_116769_c2_g1_i5_len=5219	1	p1	(T)17	17	781	797
Rm-Tct_116769_c2_g1_i5_len=5219	2	p1	(T)15	15	1821	1835
Rm-Tct_122587_c0_g2_i1_len=2895	1	p3	(CGT)5	15	2856	2870
Rm-Tct_125236_c0_g1_i6_len=5714	1	p2	(TC)7	14	5368	5381
Rm-Tct_125236_c0_g1_i6_len=5714	2	p2	(TC)6	12	5638	5649
Rm-Tct_125278_c0_g1_i8_len=15514	1	p3	(CGC)5	15	14562	14576
Rm-Tct_125331_c0_g1_i5_len=2432	1	p1	(A)14	14	98	111
Rm-Tct_105548_c0_g2_i1_len=3009	1	p1	(T)11	11	2852	2862
Rm-Tct_105567_c0_g1_i4_len=1049	1	p2	(AG)6	12	467	478
Rm-Tct_127738_c0_g3_i1_len=1718	1	p1	(T)17	17	1696	1712
Rm-Tct_108382_c0_g2_i1_len=2498	1	p1	(G)12	12	391	402
Rm-Tct_108310_c0_g1_i1_len=2680	1	p3	(GTC)6	18	1792	1809
Rm-Tct_108310_c0_g1_i1_len=2680	2	p4	(AGAC)6	24	2452	2475
Rm-Tct_122731_c1_g2_i1_len=1457	1	p2	(GA)8	16	114	129
Rm-Tct_122179_c0_g1_i2_len=5049	1	p1	(A)13	13	4964	4976
Rm-Tct_122156_c0_g1_i1_len=1845	1	c	(CAG)5ttcctcccttagca(GCT)8	53	80	132
Rm-Tct_122209_c0_g1_i1_len=3865	1	p3	(GCA)5	15	76	90
Rm-Tct_125848_c0_g1_i13_len=4618	1	p3	(GAA)5	15	1704	1718
Rm-Tct_125922_c1_g1_i4_len=1546	1	p3	(AGC)7	21	129	149
Rm-Tct_125925_c1_g1_i12_len=2373	1	c	(GCC)5gacgacgacgacgataggcgtggccgcgaactctcctccgagcagtcgcagtg(GCA)5	83	2201	2283
Rm-Tct_125855_c0_g1_i8_len=3525	1	p3	(TCG)8	24	92	115
Rm-Tct_132039_c0_g1_i14_len=4630	1	p3	(CGA)8	24	4504	4527
Rm-Tct_132119_c0_g2_i1_len=3298	1	p4	(GTCG)5	20	85	104
Rm-Tct_132119_c0_g2_i1_len=3298	2	p3	(GCC)5	15	250	264
Rm-Tct_132132_c1_g2_i1_len=2105	1	p3	(AGC)6	18	1976	1993
Rm-Tct_132054_c0_g2_i1_len=2099	1	p3	(GCA)6	18	108	125
Rm-Tct_132086_c4_g1_i1_len=7117	1	p2	(TA)6	12	1696	1707
Rm-Tct_132086_c4_g1_i1_len=7117	2	p1	(G)11	11	6177	6187
Rm-Tct_132086_c4_g1_i1_len=7117	3	p1	(T)10	10	6642	6651
Rm-Tct_132086_c4_g1_i1_len=7117	4	p1	(C)12	12	6781	6792
Rm-Tct_132086_c5_g3_i1_len=3698	1	p1	(T)10	10	330	339
Rm-Tct_132086_c5_g3_i1_len=3698	2	p1	(T)13	13	772	784
Rm-Tct_132086_c5_g3_i1_len=3698	3	p1	(A)11	11	932	942
Rm-Tct_132086_c5_g3_i2_len=3129	1	p1	(T)10	10	330	339
Rm-Tct_132086_c5_g3_i2_len=3129	2	p1	(T)13	13	772	784
Rm-Tct_132086_c5_g3_i2_len=3129	3	p1	(A)11	11	932	942
Rm-Tct_132086_c5_g5_i1_len=2162	1	p1	(C)10	10	1657	1666
Rm-Tct_132086_c5_g5_i3_len=4728	1	p1	(T)16	16	1356	1371
Rm-Tct_132086_c5_g5_i3_len=4728	2	p1	(C)10	10	4223	4232
Rm-Tct_126447_c1_g1_i1_len=5237	1	p1	(C)11	11	14	24
Rm-Tct_126447_c1_g1_i1_len=5237	2	p3	(CAG)5	15	533	547
Rm-Tct_126527_c1_g1_i4_len=2271	1	p3	(GGC)7	21	2146	2166
Rm-Tct_126497_c0_g1_i3_len=2792	1	p3	(GTC)5	15	2242	2256
Rm-Tct_127658_c0_g1_i2_len=1384	1	p2	(AG)11	22	125	146
Rm-Tct_127657_c4_g4_i2_len=8405	1	p2	(CT)6	12	322	333
Rm-Tct_127657_c4_g4_i2_len=8405	2	p2	(CG)6	12	4863	4874
Rm-Tct_127657_c4_g4_i2_len=8405	3	p3	(CGG)5	15	7128	7142
Rm-Tct_127657_c4_g4_i2_len=8405	4	p3	(GCT)5	15	7487	7501
Rm-Tct_127696_c3_g1_i4_len=3594	1	p2	(CT)7	14	3074	3087
Rm-Tct_127678_c0_g1_i3_len=4234	1	p3	(CCG)5	15	504	518
Rm-Tct_127678_c0_g1_i3_len=4234	2	p3	(CCT)5	15	4186	4200
Rm-Tct_108926_c0_g1_i1_len=1451	1	p3	(GGA)7	21	86	106
Rm-Tct_202104_c0_g1_i1_len=306	1	p3	(GTC)5	15	1	15
Rm-Tct_211207_c0_g1_i1_len=308	1	p3	(AAG)6	18	57	74
Rm-Tct_220828_c0_g1_i1_len=303	1	p3	(ACA)7	21	166	186
Rm-Tct_224838_c0_g1_i1_len=352	1	p3	(CGG)5	15	141	155
Rm-Tct_242963_c0_g1_i1_len=658	1	p2	(AG)9	18	143	160
Rm-Tct_242963_c0_g1_i1_len=658	2	c	(GGC)5agtg(AGC)7agagactcc(AGG)7	70	520	589
Rm-Tct_277943_c0_g1_i1_len=345	1	p3	(AAC)5	15	323	337
Rm-Tct_296440_c0_g1_i1_len=297	1	p2	(CG)6	12	174	185
Rm-Tct_210885_c0_g1_i1_len=311	1	p3	(GTC)6	18	85	102
Rm-Tct_204388_c0_g1_i1_len=325	1	p3	(AGA)5	15	150	164
Rm-Tct_206503_c0_g1_i1_len=336	1	p3	(CCG)5	15	256	270
Rm-Tct_220080_c0_g1_i1_len=350	1	p3	(GCT)5	15	263	277
Rm-Tct_256601_c0_g1_i1_len=313	1	p3	(GCA)5	15	37	51
Rm-Tct_297676_c0_g1_i1_len=324	1	p3	(CGA)5	15	57	71
Rm-Tct_210775_c0_g1_i1_len=311	1	p3	(CGA)5	15	292	306
Rm-Tct_249445_c0_g1_i1_len=353	1	p1	(A)12	12	117	128
Rm-Tct_252846_c0_g1_i1_len=298	1	p1	(A)10	10	40	49
Rm-Tct_255029_c0_g1_i1_len=339	1	p1	(A)10	10	24	33
Rm-Tct_282661_c0_g1_i1_len=309	1	p3	(TCA)5	15	190	204
Rm-Tct_261945_c0_g1_i1_len=352	1	p3	(TGA)5	15	125	139
Rm-Tct_231650_c0_g1_i1_len=321	1	p3	(GGC)5	15	23	37
Rm-Tct_261571_c0_g1_i1_len=306	1	p3	(CCG)5	15	13	27
Rm-Tct_297297_c0_g1_i1_len=336	1	p1	(T)10	10	92	101
Rm-Tct_236955_c0_g1_i1_len=309	1	p3	(TAA)5	15	30	44
Rm-Tct_238411_c0_g1_i1_len=352	1	p1	(A)11	11	310	320
Rm-Tct_211028_c0_g1_i1_len=309	1	p3	(TCT)5	15	41	55
Rm-Tct_210486_c0_g1_i1_len=618	1	p3	(CTC)6	18	1	18
Rm-Tct_210486_c0_g1_i1_len=618	2	p6	(CTGCGG)6	36	578	613
Rm-Tct_205036_c0_g1_i1_len=315	1	p1	(T)10	10	137	146
Rm-Tct_219720_c0_g1_i1_len=297	1	p3	(TGG)5	15	36	50
Rm-Tct_284354_c0_g1_i1_len=300	1	p3	(TGA)5	15	17	31
Rm-Tct_248017_c1_g1_i1_len=321	1	p3	(TTA)7	21	262	282
Rm-Tct_216209_c0_g1_i1_len=305	1	p3	(GTG)5	15	165	179
Rm-Tct_261745_c0_g1_i1_len=298	1	p2	(CT)7	14	42	55
Rm-Tct_267758_c0_g1_i1_len=303	1	p3	(CTG)6	18	107	124
Rm-Tct_271555_c0_g1_i1_len=321	1	p3	(GTG)5	15	121	135
Rm-Tct_201344_c0_g1_i1_len=321	1	p1	(T)10	10	307	316
Rm-Tct_252039_c0_g1_i1_len=327	1	p1	(T)13	13	22	34
Rm-Tct_286334_c0_g1_i1_len=325	1	p3	(ACA)5	15	286	300
Rm-Tct_296054_c0_g1_i1_len=502	1	p1	(T)14	14	458	471
Rm-Tct_311047_c0_g1_i1_len=302	1	p3	(TGC)5	15	219	233
Rm-Tct_317117_c0_g1_i1_len=317	1	p3	(CGG)5	15	296	310
Rm-Tct_344482_c0_g1_i1_len=353	1	p3	(AGC)5	15	42	56
Rm-Tct_344482_c0_g1_i1_len=353	2	p3	(CAG)8	24	221	244
Rm-Tct_349482_c0_g1_i1_len=347	1	p1	(T)10	10	116	125
Rm-Tct_389634_c0_g1_i1_len=304	1	p3	(GCC)6	18	235	252
Rm-Tct_312706_c0_g1_i1_len=324	1	p3	(GGC)5	15	148	162
Rm-Tct_319627_c0_g1_i1_len=301	1	p1	(T)10	10	231	240
Rm-Tct_340607_c0_g1_i1_len=301	1	p1	(A)10	10	168	177
Rm-Tct_345216_c0_g1_i1_len=304	1	p2	(GA)31	62	242	303
Rm-Tct_350835_c0_g1_i1_len=322	1	p1	(A)10	10	285	294
Rm-Tct_352727_c0_g1_i1_len=318	1	p3	(TGA)5	15	27	41
Rm-Tct_381801_c0_g1_i1_len=310	1	p3	(AAT)7	21	206	226
Rm-Tct_303518_c0_g1_i1_len=300	1	p3	(GGA)5	15	240	254
Rm-Tct_317448_c0_g1_i1_len=308	1	p3	(AGC)5	15	206	220
Rm-Tct_330298_c0_g1_i1_len=338	1	p3	(GGT)7	21	303	323
Rm-Tct_345093_c0_g1_i1_len=303	1	p3	(GAC)5	15	14	28
Rm-Tct_345281_c0_g1_i1_len=304	1	p3	(GAA)5	15	178	192
Rm-Tct_347870_c0_g1_i1_len=304	1	p1	(A)10	10	176	185
Rm-Tct_348622_c0_g1_i1_len=336	1	p1	(A)10	10	282	291
Rm-Tct_365772_c0_g1_i1_len=313	1	p3	(CAA)5	15	241	255
Rm-Tct_373303_c0_g1_i1_len=308	1	p4	(TGAA)5	20	3	22
Rm-Tct_379610_c0_g1_i1_len=323	1	p2	(CG)6	12	175	186
Rm-Tct_391245_c0_g1_i1_len=310	1	p2	(GC)6	12	15	26
Rm-Tct_353298_c0_g1_i1_len=335	1	c	(T)10actggttttgttggtattattattattttcattattgtcatcatcatcatctgttgactgtaa(T)10	83	117	199
Rm-Tct_397140_c0_g1_i1_len=563	1	p3	(TCC)8	24	105	128
Rm-Tct_368791_c0_g1_i1_len=351	1	p1	(A)11	11	331	341
Rm-Tct_368821_c0_g1_i1_len=320	1	p3	(GAT)5	15	290	304
Rm-Tct_364478_c0_g1_i1_len=305	1	p3	(AGA)5	15	77	91
Rm-Tct_302443_c0_g1_i1_len=308	1	p1	(A)10	10	294	303
Rm-Tct_328250_c0_g1_i1_len=297	1	p3	(CGC)7	21	5	25
Rm-Tct_335646_c0_g1_i1_len=353	1	p3	(AAC)5	15	100	114
Rm-Tct_362891_c0_g1_i1_len=306	1	p3	(TCA)5	15	172	186
Rm-Tct_378243_c0_g1_i1_len=305	1	p3	(TCG)5	15	254	268
Rm-Tct_378430_c0_g1_i1_len=319	1	p3	(CAG)5	15	50	64
Rm-Tct_382719_c0_g1_i1_len=301	1	p3	(GAT)5	15	233	247
Rm-Tct_383504_c0_g1_i1_len=305	1	p3	(TGA)5	15	270	284
Rm-Tct_389115_c0_g1_i1_len=317	1	p3	(CAG)5	15	199	213
Rm-Tct_392402_c0_g1_i1_len=299	1	p1	(A)11	11	55	65
Rm-Tct_393009_c0_g1_i1_len=530	1	c	(CGA)7cggcggcgg(GCA)5	45	113	157
Rm-Tct_394018_c0_g1_i1_len=304	1	p3	(AGG)5	15	266	280
Rm-Tct_303722_c0_g1_i1_len=341	1	p1	(T)11	11	56	66
Rm-Tct_363022_c0_g1_i1_len=316	1	p1	(T)10	10	38	47
Rm-Tct_379866_c0_g1_i1_len=339	1	p3	(GTG)6	18	223	240
Rm-Tct_380483_c0_g1_i1_len=318	1	p1	(A)14	14	273	286
Rm-Tct_383002_c0_g1_i1_len=306	1	p3	(CAG)5	15	129	143
Rm-Tct_324168_c0_g1_i1_len=348	1	p1	(T)10	10	278	287
Rm-Tct_367593_c0_g1_i1_len=307	1	p3	(TGA)5	15	280	294
Rm-Tct_390878_c0_g1_i1_len=316	1	p1	(T)10	10	21	30
Rm-Tct_397165_c0_g1_i1_len=422	1	p2	(TC)7	14	253	266
Rm-Tct_381132_c0_g1_i1_len=320	1	p3	(AAC)5	15	84	98
Rm-Tct_316015_c0_g1_i1_len=324	1	p3	(ATC)6	18	100	117
Rm-Tct_351167_c0_g1_i1_len=312	1	p3	(ATC)6	18	194	211
Rm-Tct_373948_c0_g1_i1_len=305	1	p3	(TAA)5	15	217	231
Rm-Tct_380265_c0_g1_i1_len=310	1	p1	(T)10	10	32	41
Rm-Tct_347995_c0_g1_i1_len=315	1	p3	(AAG)5	15	225	239
Rm-Tct_380990_c0_g1_i1_len=313	1	p1	(A)12	12	286	297
Rm-Tct_364567_c0_g1_i1_len=320	1	p3	(AGC)5	15	241	255
Rm-Tct_319784_c0_g1_i1_len=325	1	p1	(T)10	10	6	15
Rm-Tct_389782_c0_g1_i1_len=316	1	p3	(CTT)5	15	162	176
Rm-Tct_393646_c0_g1_i1_len=348	1	p1	(A)13	13	290	302
Rm-Tct_425877_c0_g1_i1_len=370	1	p3	(CAG)5	15	334	348
Rm-Tct_484379_c0_g1_i1_len=324	1	p1	(A)10	10	238	247
Rm-Tct_402524_c0_g1_i1_len=1156	1	c	(A)10ggaataaaatttgaatttcgagaccgctttaagcataaaataacaat(A)10	67	1076	1142
Rm-Tct_414556_c0_g1_i1_len=411	1	p3	(GAC)6	18	106	123
Rm-Tct_415764_c0_g1_i1_len=314	1	p3	(GAA)5	15	110	124
Rm-Tct_486383_c0_g1_i1_len=735	1	p1	(T)23	23	1	23
Rm-Tct_435386_c0_g1_i1_len=337	1	p1	(A)14	14	317	330
Rm-Tct_469276_c0_g1_i1_len=344	1	p1	(T)10	10	113	122
Rm-Tct_487770_c0_g2_i1_len=451	1	p3	(GTC)9	27	334	360
Rm-Tct_431907_c0_g1_i1_len=349	1	p3	(CTG)5	15	129	143
Rm-Tct_418297_c0_g1_i1_len=2585	1	p3	(TGC)8	24	106	129
Rm-Tct_445082_c0_g1_i1_len=314	1	p3	(CGC)6	18	81	98
Rm-Tct_446575_c0_g1_i1_len=311	1	p3	(TTG)6	18	193	210
Rm-Tct_452498_c0_g1_i1_len=307	1	p3	(TGT)5	15	68	82
Rm-Tct_458992_c0_g1_i1_len=299	1	p3	(TTC)5	15	147	161
Rm-Tct_494839_c0_g1_i1_len=350	1	p3	(ATT)6	18	184	201
Rm-Tct_443198_c0_g1_i1_len=346	1	p1	(T)12	12	122	133
Rm-Tct_466978_c0_g1_i1_len=303	1	p3	(TGT)5	15	57	71
Rm-Tct_470078_c0_g1_i1_len=313	1	p3	(TGA)6	18	44	61
Rm-Tct_456615_c0_g1_i1_len=324	1	p3	(TAG)6	18	223	240
Rm-Tct_481057_c0_g1_i1_len=334	1	p3	(GGT)5	15	88	102
Rm-Tct_491997_c0_g1_i1_len=593	1	p3	(CCG)12	36	556	591
Rm-Tct_494575_c0_g1_i1_len=333	1	p1	(T)11	11	2	12
Rm-Tct_497161_c0_g1_i1_len=337	1	p3	(TGT)5	15	90	104
Rm-Tct_415510_c0_g1_i1_len=323	1	p2	(GC)7	14	305	318
Rm-Tct_421946_c0_g1_i1_len=1485	1	c	(CTG)8ttgctgatgctgctgagcgtgcggatgggcatgctgggga(TGC)7	85	67	151
Rm-Tct_421946_c0_g1_i1_len=1485	2	p3	(TGC)5	15	311	325
Rm-Tct_421946_c0_g1_i1_len=1485	3	p3	(AGC)7	21	1359	1379
Rm-Tct_480808_c0_g1_i1_len=307	1	p3	(AGC)5	15	151	165
Rm-Tct_445938_c0_g1_i1_len=586	1	p3	(GAC)5	15	76	90
Rm-Tct_481193_c0_g1_i1_len=309	1	p3	(TTA)5	15	124	138
Rm-Tct_433899_c0_g1_i1_len=322	1	p2	(GC)6	12	307	318
Rm-Tct_434773_c0_g1_i1_len=1524	1	p2	(GC)6	12	458	469
Rm-Tct_470831_c0_g1_i1_len=321	1	p3	(ATA)5	15	131	145
Rm-Tct_400799_c0_g1_i1_len=973	1	p3	(ACG)10	30	840	869
Rm-Tct_495879_c0_g1_i1_len=341	1	p3	(CAA)5	15	207	221
Rm-Tct_499567_c0_g1_i1_len=312	1	p3	(GCA)6	18	98	115
Rm-Tct_519201_c0_g1_i1_len=321	1	p3	(GGT)5	15	111	125
Rm-Tct_531225_c0_g1_i1_len=304	1	p3	(CCA)6	18	138	155
Rm-Tct_531984_c0_g1_i1_len=309	1	p1	(T)10	10	278	287
Rm-Tct_549150_c0_g1_i1_len=340	1	c	(T)10catctattatattttg(ATT)5	41	50	90
Rm-Tct_577488_c0_g1_i1_len=347	1	p3	(CCG)7	21	233	253
Rm-Tct_580727_c0_g1_i1_len=321	1	p3	(GCA)5	15	14	28
Rm-Tct_587350_c0_g1_i1_len=300	1	p3	(GCC)5	15	53	67
Rm-Tct_511995_c0_g1_i1_len=315	1	p3	(ACC)5	15	277	291
Rm-Tct_513774_c0_g1_i1_len=301	1	p3	(GAC)5	15	94	108
Rm-Tct_509757_c0_g1_i1_len=312	1	p3	(TAT)5	15	19	33
Rm-Tct_526905_c0_g1_i1_len=315	1	p3	(GTG)6	18	91	108
Rm-Tct_557916_c0_g1_i1_len=316	1	p3	(GAT)5	15	1	15
Rm-Tct_570301_c0_g1_i1_len=302	1	p3	(GCC)5	15	218	232
Rm-Tct_592601_c0_g1_i1_len=348	1	p1	(C)14	14	227	240
Rm-Tct_529601_c0_g1_i1_len=307	1	p1	(T)11	11	10	20
Rm-Tct_525402_c0_g1_i1_len=312	1	p3	(GTT)6	18	276	293
Rm-Tct_527108_c0_g1_i1_len=326	1	p3	(GTG)5	15	189	203
Rm-Tct_557796_c0_g1_i1_len=320	1	p3	(TGA)7	21	283	303
Rm-Tct_562639_c0_g1_i1_len=338	1	p3	(GCG)6	18	281	298
Rm-Tct_583543_c0_g1_i1_len=301	1	p1	(A)10	10	269	278
Rm-Tct_596172_c0_g1_i1_len=348	1	p1	(A)10	10	318	327
Rm-Tct_528707_c0_g1_i1_len=339	1	p3	(TGG)8	24	35	58
Rm-Tct_515305_c0_g1_i1_len=345	1	p3	(CGC)5	15	241	255
Rm-Tct_513085_c0_g1_i1_len=304	1	p3	(GCC)5	15	40	54
Rm-Tct_502600_c0_g1_i1_len=323	1	p3	(AAT)5	15	293	307
Rm-Tct_543804_c0_g1_i1_len=302	1	p3	(CGC)5	15	68	82
Rm-Tct_546601_c0_g1_i1_len=307	1	p3	(CGC)5	15	26	40
Rm-Tct_566591_c0_g1_i1_len=303	1	p3	(CCG)5	15	61	75
Rm-Tct_536360_c0_g1_i1_len=339	1	p1	(A)11	11	302	312
Rm-Tct_567712_c0_g1_i1_len=335	1	c	(AAC)7(CTG)5	36	38	73
Rm-Tct_523263_c0_g1_i1_len=318	1	p2	(GT)6	12	239	250
Rm-Tct_502411_c0_g1_i1_len=317	1	p2	(CT)6	12	227	238
Rm-Tct_533386_c0_g1_i1_len=343	1	p1	(A)14	14	294	307
Rm-Tct_502865_c0_g1_i1_len=307	1	p3	(GAT)5	15	172	186
Rm-Tct_557500_c0_g1_i1_len=328	1	p3	(GGC)5	15	305	319
Rm-Tct_549923_c0_g1_i1_len=341	1	p3	(TGT)5	15	226	240
Rm-Tct_573490_c0_g1_i1_len=695	1	p3	(CGC)6	18	636	653
Rm-Tct_582947_c0_g1_i1_len=319	1	p3	(CTG)6	18	25	42
Rm-Tct_583221_c0_g1_i1_len=311	1	p1	(T)10	10	302	311
Rm-Tct_599477_c0_g1_i1_len=300	1	p3	(TAT)5	15	114	128
Rm-Tct_502491_c0_g1_i1_len=306	1	c	(T)10aactaaagaagtaaatattataggagcagattta(AAT)5	59	144	202
Rm-Tct_533268_c0_g1_i1_len=321	1	c	(A)10tttaaaacaaaaagtaaagaaaagtaacgaaaaacaaacggaaaagaacacgcactacccaagaccaagagcaaaaacgcaaaacaaag(A)10	109	191	299
Rm-Tct_552268_c0_g1_i1_len=301	1	p3	(TGA)5	15	1	15
Rm-Tct_582789_c0_g1_i1_len=313	1	p1	(A)13	13	261	273
Rm-Tct_591518_c0_g1_i1_len=303	1	p3	(GAT)5	15	7	21
Rm-Tct_544481_c0_g1_i1_len=298	1	p1	(T)10	10	259	268
Rm-Tct_572238_c0_g1_i1_len=311	1	p1	(T)10	10	2	11
Rm-Tct_580189_c0_g1_i1_len=313	1	p1	(T)12	12	10	21
Rm-Tct_513319_c0_g1_i1_len=327	1	p3	(CGA)5	15	175	189
Rm-Tct_555318_c0_g1_i1_len=308	1	p1	(T)10	10	2	11
Rm-Tct_592265_c0_g1_i1_len=323	1	p3	(CGC)5	15	63	77
Rm-Tct_554133_c0_g1_i1_len=334	1	p3	(AGC)5	15	207	221
Rm-Tct_554134_c0_g1_i1_len=336	1	p3	(AGA)6	18	63	80
Rm-Tct_527310_c0_g1_i1_len=304	1	p3	(TCT)5	15	5	19
Rm-Tct_596869_c0_g1_i1_len=323	1	p2	(GA)6	12	34	45
Rm-Tct_629525_c0_g1_i1_len=309	1	p3	(TGT)6	18	292	309
Rm-Tct_640868_c0_g1_i1_len=322	1	p6	(GAGAAG)8	48	12	59
Rm-Tct_645018_c0_g1_i1_len=306	1	p3	(GTG)5	15	202	216
Rm-Tct_645064_c0_g1_i1_len=304	1	p3	(CAA)5	15	253	267
Rm-Tct_647616_c0_g1_i1_len=315	1	p3	(TTC)5	15	298	312
Rm-Tct_659297_c0_g1_i1_len=1091	1	p3	(CAG)6	18	130	147
Rm-Tct_667585_c0_g1_i1_len=348	1	p3	(CGA)5	15	294	308
Rm-Tct_687218_c0_g1_i1_len=307	1	c	(GCC)7ggtagaagcc(CCG)7	52	172	223
Rm-Tct_622122_c0_g1_i1_len=315	1	p3	(AAG)5	15	178	192
Rm-Tct_626998_c1_g1_i1_len=327	1	p3	(GAA)5	15	149	163
Rm-Tct_634677_c0_g1_i1_len=297	1	p3	(CAT)7	21	260	280
Rm-Tct_652574_c0_g1_i1_len=299	1	p3	(TAT)5	15	51	65
Rm-Tct_657382_c0_g1_i1_len=350	1	p3	(CGG)5	15	63	77
Rm-Tct_686616_c0_g1_i1_len=325	1	p3	(ATT)7	21	4	24
Rm-Tct_692244_c0_g1_i1_len=302	1	p3	(GGA)5	15	170	184
Rm-Tct_631709_c0_g1_i1_len=307	1	p1	(A)10	10	10	19
Rm-Tct_631770_c0_g1_i1_len=316	1	p3	(TGA)5	15	209	223
Rm-Tct_633925_c0_g1_i1_len=311	1	p2	(GA)10	20	276	295
Rm-Tct_637832_c0_g1_i1_len=305	1	p1	(T)10	10	213	222
Rm-Tct_627375_c0_g1_i1_len=302	1	p3	(TGA)5	15	202	216
Rm-Tct_697591_c0_g1_i1_len=303	1	p3	(CGC)5	15	102	116
Rm-Tct_633998_c0_g1_i1_len=304	1	p3	(ATC)6	18	167	184
Rm-Tct_633814_c0_g1_i1_len=319	1	p3	(CGA)5	15	280	294
Rm-Tct_646954_c0_g1_i1_len=319	1	c	(TTA)6ttttgtga(TTG)5	41	61	101
Rm-Tct_692365_c0_g1_i1_len=329	1	p2	(GC)6	12	278	289
Rm-Tct_664129_c0_g1_i1_len=303	1	p2	(GC)6	12	246	257
Rm-Tct_629379_c0_g1_i1_len=316	1	p1	(A)10	10	303	312
Rm-Tct_626898_c0_g1_i1_len=301	1	p3	(CTC)5	15	31	45
Rm-Tct_658351_c0_g1_i1_len=472	1	c	(A)12gaaaaag(A)22t(A)24t(A)24	91	381	471
Rm-Tct_609758_c0_g1_i1_len=311	1	p3	(TAG)24	72	238	309
Rm-Tct_603122_c0_g1_i1_len=322	1	p3	(CTG)6	18	187	204
Rm-Tct_683252_c0_g1_i1_len=315	1	p3	(CTC)5	15	39	53
Rm-Tct_686171_c0_g1_i1_len=319	1	p3	(CCG)5	15	9	23
Rm-Tct_697820_c0_g1_i1_len=703	1	p3	(CGG)5	15	106	120
Rm-Tct_699370_c0_g1_i1_len=345	1	p3	(GGC)5	15	245	259
Rm-Tct_647077_c0_g1_i1_len=310	1	p3	(CTT)17	51	258	308
Rm-Tct_628057_c0_g1_i1_len=300	1	p2	(CT)6	12	147	158
Rm-Tct_631138_c0_g1_i1_len=301	1	p3	(CGC)5	15	106	120
Rm-Tct_603404_c0_g1_i1_len=302	1	p3	(TGC)7	21	57	77
Rm-Tct_614650_c0_g1_i1_len=300	1	p3	(AGC)6	18	190	207
Rm-Tct_634305_c0_g1_i1_len=313	1	p3	(GAT)6	18	290	307
Rm-Tct_683529_c0_g1_i1_len=307	1	p3	(AAC)5	15	67	81
Rm-Tct_601494_c0_g1_i1_len=349	1	p3	(GTC)5	15	109	123
Rm-Tct_628109_c0_g1_i1_len=297	1	p3	(AAC)5	15	236	250
Rm-Tct_628139_c0_g1_i1_len=324	1	p3	(CTC)5	15	257	271
Rm-Tct_647042_c0_g1_i1_len=303	1	p1	(A)13	13	7	19
Rm-Tct_672083_c0_g1_i1_len=335	1	p3	(GTT)5	15	276	290
Rm-Tct_698494_c0_g1_i1_len=310	1	p3	(GCG)5	15	15	29
Rm-Tct_671771_c0_g1_i1_len=328	1	p3	(TGC)5	15	6	20
Rm-Tct_671771_c0_g1_i1_len=328	2	p2	(GC)6	12	277	288
Rm-Tct_607538_c0_g1_i1_len=307	1	p3	(ATT)7	21	132	152
Rm-Tct_638867_c0_g1_i1_len=315	1	p3	(GCG)6	18	95	112
Rm-Tct_650833_c0_g1_i1_len=311	1	p3	(CTT)5	15	212	226
Rm-Tct_623953_c0_g1_i1_len=321	1	p1	(A)11	11	17	27
Rm-Tct_619719_c0_g1_i1_len=315	1	c*	(T)10(TTC)5*	23	115	137
Rm-Tct_672513_c0_g1_i1_len=373	1	p3	(AGA)7	21	113	133
Rm-Tct_673379_c0_g1_i1_len=351	1	p3	(AGA)7	21	1	21
Rm-Tct_618032_c0_g1_i1_len=343	1	c	(CCG)6aaggtggagagtgagggcgccgat(GCC)6	60	29	88
Rm-Tct_710278_c0_g1_i1_len=313	1	p2	(GC)7	14	172	185
Rm-Tct_723180_c0_g1_i1_len=352	1	p1	(T)10	10	290	299
Rm-Tct_723099_c0_g1_i1_len=305	1	p3	(GTC)6	18	123	140
Rm-Tct_735075_c0_g1_i1_len=323	1	p3	(ACC)5	15	46	60
Rm-Tct_735075_c0_g1_i1_len=323	2	p3	(CCA)5	15	293	307
Rm-Tct_798670_c0_g1_i1_len=306	1	p3	(GGA)5	15	1	15
Rm-Tct_798648_c0_g1_i1_len=331	1	p1	(A)10	10	127	136
Rm-Tct_704790_c0_g1_i1_len=335	1	p3	(GTC)6	18	1	18
Rm-Tct_703556_c0_g1_i1_len=372	1	p3	(GCT)5	15	1	15
Rm-Tct_772477_c0_g1_i1_len=326	1	p3	(GGT)6	18	214	231
Rm-Tct_772434_c0_g1_i1_len=308	1	p3	(GCG)5	15	19	33
Rm-Tct_792394_c0_g1_i1_len=309	1	p1	(T)10	10	34	43
Rm-Tct_727047_c0_g1_i1_len=320	1	p3	(AGT)22	66	253	318
Rm-Tct_727060_c0_g1_i1_len=324	1	p3	(CGC)5	15	223	237
Rm-Tct_722230_c0_g1_i1_len=327	1	p3	(TGA)6	18	19	36
Rm-Tct_742044_c0_g1_i1_len=308	1	p6	(AACAAG)7	42	262	303
Rm-Tct_743624_c0_g1_i1_len=319	1	p3	(ATG)5	15	104	118
Rm-Tct_745690_c0_g1_i1_len=346	1	p3	(TCA)5	15	251	265
Rm-Tct_746177_c0_g1_i1_len=337	1	p1	(T)12	12	133	144
Rm-Tct_748502_c0_g1_i1_len=300	1	p3	(TCT)5	15	286	300
Rm-Tct_748924_c0_g1_i1_len=328	1	p1	(A)10	10	129	138
Rm-Tct_765546_c0_g1_i1_len=318	1	p2	(CT)7	14	195	208
Rm-Tct_788731_c0_g1_i1_len=316	1	c	(A)12tgctaaaacttgt(A)10	35	7	41
Rm-Tct_740193_c0_g1_i1_len=353	1	p2	(CG)6	12	79	90
Rm-Tct_714230_c0_g1_i1_len=343	1	p1	(A)10	10	144	153
Rm-Tct_701311_c0_g1_i1_len=454	1	p3	(CCA)8	24	150	173
Rm-Tct_701311_c0_g2_i1_len=460	1	p3	(CCA)10	30	150	179
Rm-Tct_705188_c0_g1_i1_len=379	1	p3	(ACA)6	18	17	34
Rm-Tct_753409_c0_g1_i1_len=307	1	p2	(GC)6	12	227	238
Rm-Tct_765213_c0_g1_i1_len=328	1	p3	(AAT)19	57	244	300
Rm-Tct_775514_c0_g1_i1_len=372	1	p2	(TC)6	12	307	318
Rm-Tct_780265_c0_g1_i1_len=353	1	p1	(A)11	11	271	281
Rm-Tct_780259_c0_g1_i1_len=323	1	p3	(TCC)5	15	223	237
Rm-Tct_762364_c0_g1_i1_len=305	1	p1	(A)11	11	100	110
Rm-Tct_719274_c0_g1_i1_len=353	1	p1	(T)10	10	247	256
Rm-Tct_769491_c0_g1_i1_len=348	1	c	(AAG)5aaaaagaaaaagaaatggaaaatcaagaatta(AAT)6	65	80	144
Rm-Tct_769491_c0_g1_i1_len=348	2	p1	(A)10	10	285	294
Rm-Tct_774633_c0_g1_i1_len=318	1	p1	(A)16	16	301	316
Rm-Tct_791435_c0_g1_i1_len=363	1	p3	(TTG)6	18	260	277
Rm-Tct_761074_c0_g1_i1_len=315	1	p3	(ATG)5	15	121	135
Rm-Tct_751298_c0_g1_i1_len=317	1	p3	(CTG)5	15	40	54
Rm-Tct_747534_c0_g1_i1_len=301	1	p1	(C)10	10	227	236
Rm-Tct_786687_c1_g1_i1_len=308	1	p3	(TTG)6	18	181	198
Rm-Tct_768628_c0_g2_i1_len=324	1	p3	(CAG)5	15	164	178
Rm-Tct_777593_c0_g1_i1_len=321	1	p2	(AG)6	12	30	41
Rm-Tct_733650_c0_g1_i1_len=341	1	p3	(TCA)6	18	126	143
Rm-Tct_720140_c0_g2_i1_len=338	1	p2	(CG)6	12	110	121
Rm-Tct_806633_c0_g1_i1_len=311	1	p3	(AGT)5	15	129	143
Rm-Tct_807691_c0_g1_i1_len=312	1	p3	(CGC)5	15	189	203
Rm-Tct_813764_c0_g1_i1_len=303	1	p3	(CGT)5	15	69	83
Rm-Tct_825270_c0_g1_i1_len=298	1	p3	(TGT)5	15	221	235
Rm-Tct_842394_c0_g1_i1_len=309	1	p1	(T)10	10	264	273
Rm-Tct_844009_c0_g1_i1_len=375	1	p3	(TGC)7	21	278	298
Rm-Tct_869277_c0_g1_i1_len=310	1	p3	(GAT)5	15	289	303
Rm-Tct_896725_c0_g1_i1_len=321	1	p3	(CAG)5	15	220	234
Rm-Tct_898558_c0_g1_i1_len=310	1	p1	(G)10	10	32	41
Rm-Tct_836024_c0_g1_i1_len=312	1	p3	(ACG)5	15	133	147
Rm-Tct_868571_c0_g1_i1_len=348	1	p3	(TTG)5	15	23	37
Rm-Tct_875243_c0_g1_i1_len=303	1	p1	(A)12	12	275	286
Rm-Tct_895778_c0_g1_i1_len=312	1	c	(AAC)5agcaacaacag(CAA)5	41	13	53
Rm-Tct_828806_c0_g1_i1_len=305	1	p3	(TGC)5	15	236	250
Rm-Tct_886444_c0_g1_i1_len=310	1	p1	(T)10	10	65	74
Rm-Tct_840952_c0_g1_i1_len=314	1	c	(AGT)5agcagcagcagtagtagcagcagt(AGTAGC)10	99	211	309
Rm-Tct_835112_c0_g1_i1_len=303	1	p3	(CGG)5	15	138	152
Rm-Tct_830704_c0_g1_i1_len=364	1	p2	(CG)7	14	39	52
Rm-Tct_807853_c1_g1_i1_len=310	1	p3	(CGC)5	15	16	30
Rm-Tct_807828_c0_g1_i1_len=350	1	p2	(CT)10	20	258	277
Rm-Tct_845070_c0_g1_i1_len=305	1	p1	(T)11	11	283	293
Rm-Tct_872297_c0_g1_i1_len=312	1	p1	(A)11	11	292	302
Rm-Tct_875823_c0_g1_i1_len=312	1	p1	(A)11	11	298	308
Rm-Tct_876026_c0_g1_i1_len=320	1	p1	(T)10	10	272	281
Rm-Tct_877422_c0_g1_i1_len=550	1	p1	(T)10	10	17	26
Rm-Tct_884566_c0_g1_i1_len=317	1	p3	(CGG)5	15	290	304
Rm-Tct_865518_c0_g1_i1_len=301	1	p3	(TAA)7	21	23	43
Rm-Tct_811743_c0_g1_i1_len=337	1	p3	(CTG)7	21	16	36
Rm-Tct_860467_c0_g1_i1_len=351	1	p3	(GGA)5	15	275	289
Rm-Tct_878091_c0_g1_i1_len=344	1	p3	(TGC)5	15	220	234
Rm-Tct_841355_c0_g1_i1_len=305	1	p3	(GCC)6	18	126	143
Rm-Tct_865113_c0_g1_i1_len=307	1	p3	(GGC)5	15	273	287
Rm-Tct_821406_c0_g1_i1_len=488	1	p1	(T)13	13	9	21
Rm-Tct_867990_c0_g1_i1_len=310	1	p3	(AAT)5	15	10	24
Rm-Tct_846092_c0_g1_i1_len=299	1	p3	(GGC)5	15	155	169
Rm-Tct_846139_c0_g1_i1_len=319	1	p2	(GC)6	12	132	143
Rm-Tct_814475_c0_g1_i1_len=506	1	p3	(TCG)9	27	377	403
Rm-Tct_896989_c0_g1_i1_len=335	1	p3	(CAA)6	18	253	270
Rm-Tct_831662_c0_g1_i1_len=305	1	p3	(TGC)6	18	155	172
Rm-Tct_879318_c0_g1_i1_len=307	1	p3	(TGA)6	18	262	279
Rm-Tct_873277_c0_g1_i1_len=323	1	p1	(A)12	12	76	87
Rm-Tct_853475_c0_g1_i1_len=316	1	p3	(GCC)5	15	204	218
Rm-Tct_803065_c0_g1_i1_len=305	1	p3	(CAA)7	21	141	161
Rm-Tct_859005_c0_g1_i1_len=301	1	p3	(CCG)5	15	188	202
Rm-Tct_847297_c0_g1_i1_len=308	1	p2	(CG)6	12	128	139
Rm-Tct_878986_c0_g1_i1_len=325	1	p3	(TGA)5	15	307	321
Rm-Tct_889325_c0_g1_i1_len=297	1	p3	(GAG)5	15	151	165
Rm-Tct_878591_c0_g1_i1_len=316	1	p1	(T)10	10	192	201
Rm-Tct_838337_c0_g1_i1_len=303	1	p1	(T)11	11	1	11
Rm-Tct_864268_c0_g1_i1_len=312	1	p3	(CCG)5	15	153	167
Rm-Tct_887417_c0_g1_i1_len=310	1	p1	(A)10	10	273	282
Rm-Tct_891686_c0_g1_i1_len=316	1	c	(GTT)6gtc(GTT)6	39	277	315
Rm-Tct_891927_c0_g1_i1_len=300	1	p3	(GAC)5	15	62	76
Rm-Tct_891996_c0_g1_i1_len=310	1	p3	(TCA)7	21	41	61
Rm-Tct_893371_c0_g1_i1_len=316	1	p3	(ATT)5	15	42	56
Rm-Tct_911608_c0_g1_i1_len=2019	1	p3	(AGC)5	15	125	139
Rm-Tct_919905_c0_g1_i1_len=348	1	c	(TCC)5tgccgctcctgctgttgctgctgctgcatccccgaggacccgaccagcggcaaccttcggcccctgttccctgatttccacttttttcggagccc(GCT)7	131	1	131
Rm-Tct_946857_c0_g1_i1_len=346	1	p3	(TTG)6	18	17	34
Rm-Tct_948338_c0_g1_i1_len=297	1	p1	(A)12	12	250	261
Rm-Tct_983130_c0_g1_i1_len=339	1	p2	(AG)6	12	321	332
Rm-Tct_983701_c0_g1_i1_len=342	1	p3	(CGG)5	15	33	47
Rm-Tct_997056_c0_g1_i1_len=315	1	p2	(CT)6	12	25	36
Rm-Tct_911537_c0_g1_i1_len=858	1	p3	(TGC)5	15	305	319
Rm-Tct_911537_c0_g1_i1_len=858	2	p2	(TC)7	14	463	476
Rm-Tct_903158_c0_g1_i1_len=322	1	p3	(AGA)6	18	233	250
Rm-Tct_929883_c0_g1_i1_len=364	1	c	(GAG)5cagagagcagcagcgtccaatcttta(T)14	55	297	351
Rm-Tct_938363_c0_g1_i1_len=310	1	p3	(ATT)6	18	96	113
Rm-Tct_949660_c0_g1_i1_len=1567	1	p3	(TGC)5	15	134	148
Rm-Tct_954796_c1_g1_i1_len=320	1	p3	(AAC)5	15	161	175
Rm-Tct_966255_c0_g1_i1_len=322	1	p3	(CCT)5	15	104	118
Rm-Tct_966255_c0_g1_i1_len=322	2	p3	(GGC)7	21	301	321
Rm-Tct_970999_c0_g1_i1_len=324	1	p6	(TATGTA)11	66	30	95
Rm-Tct_996593_c0_g1_i1_len=370	1	p3	(CGC)5	15	345	359
Rm-Tct_911315_c0_g1_i1_len=539	1	p2	(GA)11	22	517	538
Rm-Tct_937090_c0_g1_i1_len=301	1	p3	(TCT)5	15	250	264
Rm-Tct_905840_c0_g1_i1_len=301	1	p1	(A)11	11	2	12
Rm-Tct_986763_c0_g1_i1_len=318	1	p2	(GC)6	12	34	45
Rm-Tct_994477_c0_g1_i1_len=317	1	p3	(GTG)5	15	59	73
Rm-Tct_904431_c0_g1_i1_len=303	1	p2	(AT)6	12	132	143
Rm-Tct_905506_c0_g1_i1_len=321	1	p1	(T)14	14	9	22
Rm-Tct_951957_c0_g1_i1_len=325	1	p3	(TGT)5	15	310	324
Rm-Tct_977031_c0_g1_i1_len=307	1	p1	(A)10	10	1	10
Rm-Tct_948544_c0_g1_i1_len=301	1	p3	(TGC)5	15	42	56
Rm-Tct_929091_c0_g1_i1_len=310	1	p3	(GCG)5	15	87	101
Rm-Tct_938206_c1_g1_i1_len=2275	1	c	(GCC)5ggggatggtggccgccgcgcacgggcagtcgcggct(GCC)5(GCA)5	81	49	129
Rm-Tct_921704_c0_g1_i1_len=334	1	p2	(GA)6	12	119	130
Rm-Tct_908817_c0_g1_i1_len=306	1	p1	(A)10	10	122	131
Rm-Tct_915669_c0_g1_i1_len=303	1	p1	(T)11	11	105	115
Rm-Tct_937776_c0_g1_i1_len=323	1	p4	(TCCG)5	20	215	234
Rm-Tct_903980_c0_g1_i1_len=309	1	p3	(CAC)6	18	93	110
Rm-Tct_906928_c0_g1_i1_len=322	1	c	(A)11taaaggaggagtaaaacaatggaagagtaaagataagaaaaagt(A)11	66	243	308
Rm-Tct_989862_c0_g1_i1_len=307	1	p1	(T)10	10	5	14
Rm-Tct_999816_c0_g1_i1_len=322	1	p1	(A)13	13	1	13
Rm-Tct_906574_c0_g1_i1_len=324	1	p3	(GGC)5	15	103	117
Rm-Tct_909333_c0_g1_i1_len=299	1	p3	(AAT)6	18	17	34
Rm-Tct_995770_c0_g1_i1_len=318	1	p1	(A)11	11	129	139
Rm-Tct_904957_c0_g1_i1_len=318	1	p2	(GT)6	12	209	220
Rm-Tct_910532_c0_g1_i1_len=299	1	p2	(CG)6	12	65	76
Rm-Tct_916630_c0_g1_i1_len=1061	1	p3	(CCT)7	21	116	136
Rm-Tct_976043_c0_g1_i1_len=317	1	p3	(GCC)6	18	37	54
Rm-Tct_921258_c0_g1_i1_len=2537	1	p4	(CGAG)5	20	2464	2483
Rm-Tct_906053_c0_g1_i1_len=305	1	p1	(T)10	10	259	268
Rm-Tct_905078_c0_g1_i1_len=305	1	p1	(A)10	10	47	56
Rm-Tct_996054_c0_g1_i1_len=345	1	p1	(A)10	10	325	334
Rm-Tct_1006320_c0_g1_i1_len=310	1	p3	(ATG)5	15	190	204
Rm-Tct_1063356_c0_g1_i1_len=308	1	p2	(TC)10	20	203	222
Rm-Tct_1093318_c0_g1_i1_len=308	1	p1	(A)10	10	278	287
Rm-Tct_1007375_c0_g1_i1_len=311	1	p3	(ATC)5	15	88	102
Rm-Tct_1039483_c0_g1_i1_len=303	1	p3	(GGC)5	15	5	19
Rm-Tct_1054434_c0_g1_i1_len=315	1	p3	(CGT)5	15	200	214
Rm-Tct_1057314_c0_g1_i1_len=315	1	p3	(TGC)5	15	221	235
Rm-Tct_1015167_c0_g1_i1_len=350	1	p3	(GCG)5	15	309	323
Rm-Tct_1033198_c0_g1_i1_len=302	1	p3	(CAA)6	18	224	241
Rm-Tct_1037034_c0_g1_i1_len=309	1	p2	(GA)7	14	280	293
Rm-Tct_1044201_c0_g1_i1_len=314	1	p3	(TAA)5	15	216	230
Rm-Tct_1059006_c0_g1_i1_len=308	1	p2	(GC)6	12	88	99
Rm-Tct_1080101_c0_g1_i1_len=304	1	p3	(GCA)5	15	250	264
Rm-Tct_1094415_c0_g1_i1_len=302	1	p3	(ACG)5	15	286	300
Rm-Tct_1019114_c0_g1_i1_len=303	1	p3	(ATG)5	15	55	69
Rm-Tct_1061404_c0_g1_i1_len=317	1	p1	(T)11	11	4	14
Rm-Tct_1078032_c0_g1_i1_len=304	1	p3	(CAA)5	15	284	298
Rm-Tct_1096108_c0_g1_i1_len=566	1	p1	(A)10	10	397	406
Rm-Tct_1065008_c0_g1_i1_len=345	1	p1	(A)10	10	67	76
Rm-Tct_1052958_c0_g1_i1_len=326	1	p2	(GC)6	12	46	57
Rm-Tct_1012938_c0_g1_i1_len=350	1	p1	(T)10	10	307	316
Rm-Tct_1021049_c0_g1_i1_len=311	1	p1	(T)10	10	120	129
Rm-Tct_1016224_c0_g1_i1_len=338	1	p1	(A)10	10	297	306
Rm-Tct_1034183_c0_g1_i1_len=306	1	p2	(GT)7	14	250	263
Rm-Tct_1084877_c0_g1_i1_len=555	1	p3	(GCC)5	15	197	211
Rm-Tct_1062344_c0_g1_i1_len=303	1	c	(CAG)5tc(TCG)7	38	173	210
Rm-Tct_1054577_c0_g1_i1_len=305	1	p3	(GAC)6	18	66	83
Rm-Tct_1050185_c0_g1_i1_len=307	1	p3	(GCT)5	15	229	243
Rm-Tct_1048519_c0_g1_i1_len=298	1	p2	(TC)6	12	153	164
Rm-Tct_1095579_c0_g1_i1_len=318	1	p3	(AAC)5	15	193	207
Rm-Tct_1029408_c0_g1_i1_len=308	1	p3	(CCG)6	18	217	234
Rm-Tct_1085648_c0_g1_i1_len=314	1	c	(GCT)6gatggtgcaactgctgctggtctgccatcgtctgggcttgaggctggtgctgttgaggctgatagtacgctgccggagattggaa(CTG)5	118	154	271
Rm-Tct_1001121_c0_g1_i1_len=316	1	p3	(AAC)5	15	258	272
Rm-Tct_1029146_c0_g1_i1_len=317	1	p3	(TTA)5	15	50	64
Rm-Tct_1076540_c0_g1_i1_len=298	1	p3	(TCA)6	18	226	243
Rm-Tct_1097582_c0_g1_i1_len=318	1	p1	(A)11	11	299	309
Rm-Tct_1089124_c0_g1_i1_len=322	1	p3	(GTC)5	15	193	207
Rm-Tct_1027273_c0_g1_i1_len=539	1	c	(A)15gagtaagaaatatccattaaaccgttatgccattaat(A)12	64	89	152
Rm-Tct_1061238_c0_g1_i1_len=311	1	p1	(A)10	10	78	87
Rm-Tct_1039206_c0_g1_i1_len=299	1	p1	(A)11	11	274	284
Rm-Tct_1013976_c0_g1_i1_len=314	1	p3	(TGA)5	15	106	120
Rm-Tct_1105668_c0_g1_i1_len=315	1	p2	(GT)8	16	293	308
Rm-Tct_1120344_c0_g1_i1_len=315	1	p3	(GAA)5	15	48	62
Rm-Tct_1121430_c0_g1_i1_len=304	1	p3	(GGT)5	15	278	292
Rm-Tct_1124262_c0_g1_i1_len=319	1	p3	(GAA)5	15	179	193
Rm-Tct_1126794_c0_g1_i1_len=317	1	p3	(TCT)6	18	51	68
Rm-Tct_1131451_c1_g1_i1_len=303	1	p3	(TGA)5	15	82	96
Rm-Tct_1139029_c0_g1_i1_len=316	1	p3	(TGT)5	15	38	52
Rm-Tct_1140143_c0_g1_i1_len=322	1	p1	(A)12	12	276	287
Rm-Tct_1140244_c0_g1_i1_len=307	1	p3	(CAA)7	21	169	189
Rm-Tct_1143425_c0_g1_i1_len=312	1	p3	(GTT)5	15	256	270
Rm-Tct_1143890_c0_g1_i1_len=304	1	p2	(GC)6	12	149	160
Rm-Tct_1144648_c0_g1_i1_len=313	1	p1	(A)13	13	249	261
Rm-Tct_1145556_c0_g1_i1_len=308	1	p1	(A)10	10	38	47
Rm-Tct_1146479_c0_g1_i1_len=315	1	p1	(A)10	10	179	188
Rm-Tct_1151884_c0_g1_i1_len=316	1	p3	(GTT)5	15	74	88
Rm-Tct_1153377_c0_g1_i1_len=313	1	p3	(GGC)6	18	46	63
Rm-Tct_1158142_c0_g1_i1_len=306	1	p3	(CCG)6	18	186	203
Rm-Tct_1165640_c0_g1_i1_len=307	1	p3	(AAT)6	18	235	252
Rm-Tct_1165736_c0_g1_i1_len=311	1	p1	(T)10	10	41	50
Rm-Tct_1165736_c0_g1_i1_len=311	2	p1	(T)10	10	288	297
Rm-Tct_1165782_c0_g1_i1_len=306	1	p1	(A)10	10	242	251
Rm-Tct_1110406_c0_g1_i1_len=301	1	p3	(GTT)5	15	46	60
Rm-Tct_1108336_c0_g1_i1_len=310	1	p3	(AAG)5	15	56	70
Rm-Tct_1111299_c0_g1_i1_len=299	1	p3	(TTC)5	15	258	272
Rm-Tct_1116099_c0_g1_i1_len=312	1	p3	(ATG)5	15	284	298
Rm-Tct_1127152_c0_g1_i1_len=305	1	p1	(A)10	10	35	44
Rm-Tct_1143296_c0_g1_i1_len=322	1	c	(TTA)5ttttgttttatttcatccacattttctgacgactgtgat(GAC)5	69	178	246
Rm-Tct_1145645_c0_g1_i1_len=306	1	p3	(CTG)5	15	187	201
Rm-Tct_1146877_c1_g1_i1_len=317	1	p3	(ATC)7	21	1	21
Rm-Tct_1158047_c0_g1_i1_len=322	1	p1	(T)14	14	10	23
Rm-Tct_1158535_c0_g1_i1_len=311	1	p3	(TAA)6	18	38	55
Rm-Tct_1162832_c0_g1_i1_len=314	1	p2	(CG)6	12	246	257
Rm-Tct_1163162_c0_g1_i1_len=309	1	p2	(CG)6	12	26	37
Rm-Tct_1110825_c0_g1_i1_len=300	1	p3	(GCC)5	15	112	126
Rm-Tct_1110830_c0_g1_i1_len=314	1	p3	(CGT)5	15	239	253
Rm-Tct_1118049_c0_g1_i1_len=307	1	p1	(T)10	10	283	292
Rm-Tct_1136851_c0_g1_i1_len=313	1	p3	(CAG)5	15	132	146
Rm-Tct_1102953_c0_g1_i1_len=299	1	p3	(GTT)5	15	1	15
Rm-Tct_1106002_c0_g1_i1_len=338	1	p2	(CA)6	12	15	26
Rm-Tct_1114370_c0_g1_i1_len=305	1	p3	(CTG)5	15	101	115
Rm-Tct_1114370_c0_g1_i1_len=305	2	p3	(ACG)5	15	226	240
Rm-Tct_1112405_c0_g1_i1_len=299	1	p3	(TAT)5	15	62	76
Rm-Tct_1141407_c0_g1_i1_len=315	1	p3	(GTT)6	18	1	18
Rm-Tct_1142052_c0_g1_i1_len=343	1	p3	(AAT)6	18	282	299
Rm-Tct_1143735_c0_g1_i1_len=305	1	p3	(GAT)5	15	214	228
Rm-Tct_1154097_c0_g1_i1_len=298	1	c	(A)10tat(A)11	24	252	275
Rm-Tct_1156975_c0_g1_i1_len=305	1	p2	(CA)7	14	1	14
Rm-Tct_1159146_c0_g1_i1_len=301	1	p3	(TAT)5	15	108	122
Rm-Tct_1131689_c0_g1_i1_len=305	1	p3	(ATT)5	15	155	169
Rm-Tct_1121403_c0_g1_i1_len=311	1	p3	(AAG)5	15	193	207
Rm-Tct_1122335_c0_g1_i1_len=309	1	p3	(GTG)5	15	294	308
Rm-Tct_1123002_c0_g1_i1_len=351	1	p1	(T)11	11	297	307
Rm-Tct_1137904_c0_g1_i1_len=300	1	p3	(ATT)5	15	145	159
Rm-Tct_1137202_c0_g1_i1_len=312	1	p3	(TCA)5	15	273	287
Rm-Tct_1106700_c0_g1_i1_len=315	1	p1	(T)10	10	105	114
Rm-Tct_1146034_c0_g1_i1_len=330	1	p3	(ACG)6	18	31	48
Rm-Tct_1161350_c0_g1_i1_len=308	1	p3	(CGG)5	15	77	91
