# Supplementary material for: Identification of Putative Precursor Genes for the Biosynthesis of Cannabinoid-Like Compound in Radula marginata
Source: Front Plant Sci. 2018 May 9;9:537. doi: 10.3389/fpls.2018.00537 (PMC5954354; doi:10.3389/fpls.2018.00537)
Supplement: Supplementary Data 8 — List of non-coding RNAs (ncRNAs). [file Data_Sheet_8.XLSX]

## Sheet: Sheet1
Biotype	Sequences
Gene; tRNA (46)	Rm-Tct1046279_c0_g1_i1	Rm-Tct1062563_c0_g1_i1	Rm-Tct1069117_c0_g1_i1	Rm-Tct107822_c0_g3_i1	Rm-Tct1114438_c0_g1_i1	Rm-Tct1127460_c0_g1_i1	Rm-Tct117475_c0_g9_i1	Rm-Tct118432_c0_g1_i1	Rm-Tct133185_c1_g5_i1	Rm-Tct133897_c2_g5_i1	Rm-Tct135022_c2_g3_i1	Rm-Tct135022_c3_g18_i1	Rm-Tct166995_c0_g1_i1	Rm-Tct228493_c0_g1_i1	Rm-Tct299042_c0_g1_i1	Rm-Tct366260_c0_g1_i1	Rm-Tct402627_c0_g1_i1	Rm-Tct417017_c0_g1_i1	Rm-Tct439362_c0_g1_i1	Rm-Tct470855_c0_g1_i1	Rm-Tct483309_c0_g1_i1	Rm-Tct535871_c0_g1_i1	Rm-Tct591441_c0_g1_i1	Rm-Tct65041_c1_g1_i1	Rm-Tct66032_c0_g1_i1	Rm-Tct66032_c0_g2_i1	Rm-Tct67249_c0_g1_i1	Rm-Tct683533_c0_g1_i1	Rm-Tct712473_c0_g1_i1	Rm-Tct717029_c0_g1_i1	Rm-Tct750172_c0_g1_i1	Rm-Tct765775_c0_g1_i1	Rm-Tct803712_c0_g1_i1	Rm-Tct880531_c0_g1_i1	Rm-Tct900443_c0_g1_i1	Rm-Tct903621_c0_g1_i1	Rm-Tct96117_c0_g1_i1
Gene; rRNA (1985)	Rm-Tct100009_c0_g5_i1	Rm-Tct100210_c0_g1_i1	Rm-Tct100210_c0_g2_i1	Rm-Tct101265_c0_g10_i1	Rm-Tct102239_c1_g1_i1	Rm-Tct1025001_c0_g1_i1	Rm-Tct103534_c0_g3_i1	Rm-Tct104895_c0_g2_i1	Rm-Tct104895_c0_g3_i1	Rm-Tct104895_c0_g5_i1	Rm-Tct105091_c0_g1_i1	Rm-Tct105542_c0_g1_i1	Rm-Tct105562_c0_g1_i1	Rm-Tct105562_c0_g5_i1	Rm-Tct105884_c1_g2_i2	Rm-Tct106585_c0_g2_i1	Rm-Tct106585_c0_g6_i1	Rm-Tct1070799_c0_g1_i1	Rm-Tct107092_c0_g4_i1	Rm-Tct10755_c0_g1_i1	Rm-Tct10755_c0_g2_i1	Rm-Tct108107_c0_g2_i1	Rm-Tct108209_c0_g2_i1	Rm-Tct108709_c1_g8_i1	Rm-Tct109413_c0_g1_i1	Rm-Tct109669_c0_g2_i1	Rm-Tct111019_c0_g1_i1	Rm-Tct111745_c0_g2_i1	Rm-Tct111745_c0_g7_i1	Rm-Tct111758_c0_g10_i1	Rm-Tct1129162_c0_g1_i1	Rm-Tct113744_c0_g2_i1	Rm-Tct1141163_c0_g1_i1	Rm-Tct1159239_c0_g1_i1	Rm-Tct116100_c0_g11_i1	Rm-Tct116100_c0_g13_i1	Rm-Tct116197_c0_g3_i3	Rm-Tct116289_c0_g5_i1	Rm-Tct116315_c0_g2_i1	Rm-Tct116948_c0_g14_i1	Rm-Tct117190_c1_g4_i1	Rm-Tct117190_c1_g5_i1	Rm-Tct117325_c0_g4_i1	Rm-Tct117756_c1_g13_i1	Rm-Tct117756_c1_g1_i1	Rm-Tct117756_c1_g4_i1	Rm-Tct117756_c1_g6_i1	Rm-Tct118791_c0_g1_i1	Rm-Tct119216_c0_g4_i1
Gene; sRNA (9)	Rm-Tct1131854_c0_g1_i1	Rm-Tct126862_c0_g3_i1	Rm-Tct142875_c0_g1_i1	Rm-Tct198465_c0_g1_i1	Rm-Tct257935_c0_g1_i1	Rm-Tct409574_c0_g1_i1	Rm-Tct483396_c0_g1_i1	Rm-Tct690509_c0_g1_i1	Rm-Tct716103_c0_g1_i1
Gene; snRNA; snoRNA; CD-box (3)	Rm-Tct124609_c0_g3_i1	Rm-Tct331313_c0_g1_i1	Rm-Tct452315_c0_g1_i1
Gene; antisense (1)	Rm-Tct715255_c0_g1_i1
Gene; antisense (1)	Rm-Tct715255_c0_g1_i1
Gene (1715)	Rm-Tct1004561_c0_g1_i1	Rm-Tct1005323_c0_g1_i1	Rm-Tct100605_c0_g4_i1	Rm-Tct100605_c0_g5_i1	Rm-Tct1007511_c0_g1_i1	Rm-Tct101112_c0_g1_i1	Rm-Tct102033_c0_g1_i1	Rm-Tct102653_c0_g2_i1	Rm-Tct102762_c0_g1_i1	Rm-Tct103049_c0_g1_i1	Rm-Tct103192_c0_g2_i1	Rm-Tct103286_c0_g5_i1	Rm-Tct103654_c0_g3_i1	Rm-Tct104072_c0_g1_i1	Rm-Tct104389_c0_g3_i1	Rm-Tct104587_c0_g2_i1	Rm-Tct104644_c0_g1_i1	Rm-Tct104644_c0_g6_i1	Rm-Tct105185_c0_g1_i1	Rm-Tct105271_c0_g2_i1	Rm-Tct105271_c0_g3_i1	Rm-Tct105271_c0_g4_i1	Rm-Tct105271_c0_g6_i1	Rm-Tct105271_c0_g8_i1	Rm-Tct105564_c0_g1_i1	Rm-Tct105564_c0_g2_i1	Rm-Tct105588_c0_g2_i1	Rm-Tct105736_c0_g1_i1	Rm-Tct105736_c0_g2_i1	Rm-Tct1057880_c0_g1_i1	Rm-Tct106230_c0_g2_i1	Rm-Tct106230_c0_g3_i1	Rm-Tct106275_c0_g2_i1	Rm-Tct106339_c0_g4_i1	Rm-Tct107020_c0_g3_i1	Rm-Tct107203_c0_g5_i1	Rm-Tct107555_c0_g2_i1	Rm-Tct107555_c0_g3_i1	Rm-Tct107592_c0_g2_i1	Rm-Tct107822_c0_g3_i1	Rm-Tct107863_c0_g2_i1	Rm-Tct107899_c0_g3_i1	Rm-Tct108005_c0_g1_i1	Rm-Tct108005_c0_g3_i1	Rm-Tct108005_c0_g4_i1	Rm-Tct1082050_c0_g1_i1	Rm-Tct108763_c0_g1_i1	Rm-Tct108847_c0_g3_i1	Rm-Tct1089866_c0_g1_i1
Cis-reg (9)	Rm-Tct118022_c0_g6_i1	Rm-Tct120596_c0_g2_i1	Rm-Tct136250_c9_g5_i1	Rm-Tct207518_c0_g1_i1	Rm-Tct431201_c0_g1_i1	Rm-Tct501261_c0_g1_i1	Rm-Tct617335_c0_g1_i1	Rm-Tct63986_c0_g1_i1	Rm-Tct916354_c1_g1_i1
Cis-reg; riboswitch (8)	Rm-Tct1022336_c0_g1_i1	Rm-Tct407031_c0_g1_i1	Rm-Tct469458_c0_g1_i1	Rm-Tct707208_c0_g1_i1	Rm-Tct716924_c0_g1_i1	Rm-Tct867352_c0_g1_i1	Rm-Tct956462_c0_g1_i1
Intron (13)	Rm-Tct130143_c1_g5_i2	Rm-Tct130390_c0_g5_i1	Rm-Tct132798_c2_g3_i1	Rm-Tct133696_c1_g6_i2	Rm-Tct133885_c0_g10_i1	Rm-Tct135022_c3_g18_i1	Rm-Tct135307_c0_g3_i1	Rm-Tct135758_c5_g8_i1	Rm-Tct135991_c0_g7_i1	Rm-Tct284317_c0_g1_i1	Rm-Tct420240_c0_g1_i1	Rm-Tct686737_c0_g1_i1	Rm-Tct765839_c0_g1_i1
[truncated: 1,666 more columns]
